# Supplementary material for: Disentangling Genetic and Environmental Effects on the Proteotypes of Individuals
Source: Cell. 2019 May 16;177(5):1308–1318.e10. doi: 10.1016/j.cell.2019.03.015 (PMC6988111; doi:10.1016/j.cell.2019.03.015)
Supplement: Table S1. Overview of Used Datasets Including Technical Details and Sample Size, Related to Figure 1 [file mmc1.xlsx]

## Sheet: Supplementary Table 1
SUPPLEMENTARY TABLE 1. Overview on used datasets
Dataset Name	Publication	Type of Data	Type of Samples	Computational Pre-processing & quality control*
Human Cell Lines	Geiger et al. (2012), Molecular & Cellular Proteomics	proteomics (label-free)	11 mammalian cell lines	identification (FDR<1%) and IBAQ-quantification with MaxQuant and summarized in Table S3 of Geiger et al. (2012); required quantile normalization
Kidney cancer patients	Guo et al. (2015), Nature Medicine	proteomics (SWATH)	18 biopsy samples from 9 patients with renal cell carcinoma	identification using openSWATH (FDR<0.1%) and label-free protein level quantification R package aLFQ (version 1.3.1); acsinh variance stabilizing transformation and quantile normalization
Primate Cells	Khan et al. (2015), Science	RNA-seq & proteomics (SILAC)	lymphoblastoid cell lines (LCLs) from human, chimpanzee and rhesus macaque	proteomics: identification (FDR<1%) using open source proteomics software tool PVIEW; protein quantification: median log2 (sample/standard) ratio; these were normalized per cell line by median normalization RNAseq: log2 (sample/standard) ratio of RPKM values obtained for each line; ratios are median-normalized per cell line
Human Individuals	Battle et al. (2015), Science	RNA-seq & proteomics (SILAC)	72/70/60 lymphoblastoid cell lines(LCLs) derived from humans (YRI)	proteomics: identification (FDR<1%) using open source proteomics software tool PVIEW; protein quantification: median log2 (sample/standard) ratio; these were normalized per cell line by median normalization Ribosome profiling: log2(RPKM) values, median-normalized RNAseq: log2 (RPKM) values; median-normalized
BXD80 mice	Williams et al. (2016), Science	RNA-seq & proteomics (SILAC)	liver cells derived from 80 BXD mouse cohorts (strong metabolic phenotypes)	identification using openSWATH and label-free protein quantification; median normalization and windsorized (outliers removed)
Founder mouse strains	Chick et al. (2016), Nature	proteomics (TMT-10plex)	liver samples from 2 male and 2 female mice from each of the 8 DO/CC founder inbred strains	identification (FDR<1%) using SEQUEST algorithm; protein quantification: normalization within TMT channel (by summing channel values across each channel and correction); protein quantification normalization to median channel value 10; quantile normalization
DO mouse strains	Chick et al. (2016), Nature	RNA-seq & proteomics (TMT-10plex)	liver samples from 50 females and 48 males (standard chow), and 48 females and 46 males (high-fat diet)	proteomics: identification (FDR<1%) using SEQUEST algorithm; protein quantification: normalization within TMT channel (by summing channel values across each channel and correction); protein quantification normalization to median channel value 10; quantile normalization RNAseq: RankZ transformed RNA-seq abundance measurements
Human Individuals	Wu et al. (2013), Nature	proteomics (IBAQ)	lymphoblastoid cell lines (LCLs) derived from 95 humans (YRI, CEU, CHB, JPT)	proteomics: identification (FDR<1%) using SEQUEST algorithm (Proteome Discoverer); median normalization of protein levels
TCGA Ovarian Cancer	Zhang H. et al. (2016), Cell	proteomics (iTRAQ)	174 TCGA ovarian tumor samples	identification using MSGF+ (FDR<1%); quantification: relative protein abundance was calculated as the ratio of sample abundance to reference abundance; log2-transformed and median normalization
TCGA Breast Cancer	Mertins et al. (2016), Nature	proteomics (iTRAQ)	105 TCGA breast cancer samples	identification using the Spectrum Mill software package (FDR < 1%); quantification: log2-transformed iTRAQ ratios and median normalization
TCGA Colorectal Cancer	Roumeliotis et al. (2017), Cell	proteomics (TMT-10plex)	50 colorectal cancer cell lines	proteomics: identification (FDR<1%) using SEQUEST algorithm (Proteome Discoverer); quantification was obtained by the sum of column-normalized TMT spectrum intensities followed by row-mean scaling
*(find more information on quality check at http://www.bork.embl.de/Docu/proteotype_genetic_environment_impact/ in Step2 of the Pipeline)
