# Supplementary material for: Disentangling Genetic and Environmental Effects on the Proteotypes of Individuals
Source: Cell. 2019 May 16;177(5):1308–1318.e10. doi: 10.1016/j.cell.2019.03.015 (PMC6988111; doi:10.1016/j.cell.2019.03.015)
Supplement: Table S2. Underlying Data for Delineating Module Recovery from Used Datasets, Related to Figure 2 [file mmc2.xlsx]

## Sheet: Key Legend
	Key	Description
	Dataset name	dataset analyzed
	Category	type of module analyzed
	correlation threshold	Pearson correlation threshold
	AUC	area under curve recovered from receiver operating characteristic (ROC) curve
	TPR	true positive rate
	FPR	false positive rate
	precision	precision recovered from ROC curve
	recall	recall recovered from ROC curve
	accuracy	accuracy recovered from ROC curve

## Sheet: Supplementary Table 2
SUPPLEMENTARY TABLE 2. Recovery of Modules based on co-abundance in different datasets
Dataset Name	Category	correlation threshold	AUC	TPR	FPR	precision	recall	accuracy
Human Individuals (Battle,P)	chromosome	-1	0.500317	1	1	0.601639	1	0.601639
Human Individuals (Battle,P)	chromosome	-0.99	0.500317	1	1	0.601639	1	0.601639
Human Individuals (Battle,P)	chromosome	-0.98	0.500317	1	1	0.601639	1	0.601639
Human Individuals (Battle,P)	chromosome	-0.97	0.500317	1	1	0.601639	1	0.601639
Human Individuals (Battle,P)	chromosome	-0.96	0.500317	1	1	0.601639	1	0.601639
Human Individuals (Battle,P)	chromosome	-0.95	0.500317	1	1	0.601639	1	0.601639
Human Individuals (Battle,P)	chromosome	-0.94	0.500317	1	1	0.601639	1	0.601639
Human Individuals (Battle,P)	chromosome	-0.93	0.500317	1	1	0.601639	1	0.601639
Human Individuals (Battle,P)	chromosome	-0.92	0.500317	1	1	0.601639	1	0.601639
Human Individuals (Battle,P)	chromosome	-0.91	0.500317	1	0.999997	0.60164	0.999998	0.60164
Human Individuals (Battle,P)	chromosome	-0.9	0.500317	0.999998	0.999994	0.60164	0.999994	0.601639
Human Individuals (Battle,P)	chromosome	-0.89	0.500317	0.999998	0.999991	0.601641	0.999992	0.60164
Human Individuals (Battle,P)	chromosome	-0.88	0.500317	0.999998	0.999991	0.601641	0.999992	0.60164
Human Individuals (Battle,P)	chromosome	-0.87	0.500317	0.999996	0.999991	0.60164	0.99999	0.601639
Human Individuals (Battle,P)	chromosome	-0.86	0.500317	0.999984	0.999988	0.601638	0.999976	0.601635
Human Individuals (Battle,P)	chromosome	-0.85	0.500317	0.999975	0.999967	0.601641	0.999953	0.601635
Human Individuals (Battle,P)	chromosome	-0.84	0.500317	0.999953	0.999961	0.601637	0.999927	0.601628
Human Individuals (Battle,P)	chromosome	-0.83	0.500317	0.999935	0.999944	0.601637	0.999898	0.601625
Human Individuals (Battle,P)	chromosome	-0.82	0.500317	0.999896	0.999911	0.601635	0.999837	0.601616
Human Individuals (Battle,P)	chromosome	-0.81	0.500317	0.999843	0.999876	0.601631	0.999761	0.601602
Human Individuals (Battle,P)	chromosome	-0.8	0.500317	0.999808	0.999834	0.601633	0.999698	0.601596
Human Individuals (Battle,P)	chromosome	-0.79	0.500317	0.999723	0.999769	0.601628	0.999571	0.601576
Human Individuals (Battle,P)	chromosome	-0.78	0.500317	0.999651	0.999719	0.601623	0.999465	0.601557
Human Individuals (Battle,P)	chromosome	-0.77	0.500317	0.999565	0.999633	0.601623	0.999322	0.60154
Human Individuals (Battle,P)	chromosome	-0.76	0.500317	0.999423	0.999535	0.601612	0.999116	0.601504
Human Individuals (Battle,P)	chromosome	-0.75	0.500317	0.999261	0.999414	0.601602	0.998873	0.601465
Human Individuals (Battle,P)	chromosome	-0.74	0.500317	0.999059	0.999265	0.601589	0.998573	0.601415
Human Individuals (Battle,P)	chromosome	-0.73	0.500317	0.998786	0.999094	0.601565	0.998187	0.601344
Human Individuals (Battle,P)	chromosome	-0.72	0.500317	0.9985	0.998866	0.601551	0.99775	0.601277
Human Individuals (Battle,P)	chromosome	-0.71	0.500317	0.99818	0.998643	0.601528	0.997284	0.601196
Human Individuals (Battle,P)	chromosome	-0.7	0.500317	0.997829	0.998324	0.60152	0.996723	0.60112
Human Individuals (Battle,P)	chromosome	-0.69	0.500317	0.997419	0.998001	0.601499	0.996101	0.601024
Human Individuals (Battle,P)	chromosome	-0.68	0.500317	0.996986	0.997678	0.601473	0.995455	0.600918
Human Individuals (Battle,P)	chromosome	-0.67	0.500317	0.996482	0.997278	0.601448	0.994689	0.6008
Human Individuals (Battle,P)	chromosome	-0.66	0.500317	0.995911	0.996825	0.601419	0.993822	0.600667
Human Individuals (Battle,P)	chromosome	-0.65	0.500317	0.995152	0.996345	0.601352	0.99275	0.600469
Human Individuals (Battle,P)	chromosome	-0.64	0.500317	0.994434	0.995705	0.601333	0.991615	0.600313
Human Individuals (Battle,P)	chromosome	-0.63	0.500317	0.993607	0.995048	0.601292	0.990359	0.60012
Human Individuals (Battle,P)	chromosome	-0.62	0.500317	0.992754	0.994298	0.601266	0.98902	0.599932
Human Individuals (Battle,P)	chromosome	-0.61	0.500317	0.99171	0.993443	0.601221	0.987423	0.599694
Human Individuals (Battle,P)	chromosome	-0.6	0.500317	0.990644	0.992554	0.601177	0.985783	0.599453
Human Individuals (Battle,P)	chromosome	-0.59	0.500317	0.989516	0.991497	0.60116	0.983976	0.599217
Human Individuals (Battle,P)	chromosome	-0.58	0.500317	0.988212	0.990424	0.601103	0.981986	0.598921
Human Individuals (Battle,P)	chromosome	-0.57	0.500317	0.986839	0.989089	0.601093	0.979761	0.598643
Human Individuals (Battle,P)	chromosome	-0.56	0.500317	0.985398	0.987765	0.601064	0.977479	0.59834
Human Individuals (Battle,P)	chromosome	-0.55	0.500317	0.983786	0.986254	0.601038	0.974912	0.598007
Human Individuals (Battle,P)	chromosome	-0.54	0.500317	0.982032	0.984539	0.601028	0.972081	0.597656
Human Individuals (Battle,P)	chromosome	-0.53	0.500317	0.980038	0.982685	0.600992	0.96893	0.597244
Human Individuals (Battle,P)	chromosome	-0.52	0.500317	0.978006	0.980804	0.600954	0.965732	0.596825
Human Individuals (Battle,P)	chromosome	-0.51	0.500317	0.97578	0.978755	0.600909	0.962245	0.596365
Human Individuals (Battle,P)	chromosome	-0.5	0.500317	0.973249	0.976566	0.600823	0.958378	0.595823
Human Individuals (Battle,P)	chromosome	-0.49	0.500317	0.970654	0.974099	0.60079	0.954288	0.595304
Human Individuals (Battle,P)	chromosome	-0.48	0.500317	0.967763	0.971495	0.600716	0.949837	0.594707
Human Individuals (Battle,P)	chromosome	-0.47	0.500317	0.964808	0.968756	0.60066	0.945253	0.594112
Human Individuals (Battle,P)	chromosome	-0.46	0.500317	0.961568	0.965767	0.600594	0.940256	0.593461
Human Individuals (Battle,P)	chromosome	-0.45	0.500317	0.958136	0.96256	0.600535	0.934959	0.592782
Human Individuals (Battle,P)	chromosome	-0.44	0.500317	0.954477	0.9591	0.60048	0.92931	0.59207
Human Individuals (Battle,P)	chromosome	-0.43	0.500317	0.950541	0.95546	0.600401	0.923312	0.591296
Human Individuals (Battle,P)	chromosome	-0.42	0.500317	0.946429	0.951583	0.600337	0.91703	0.590505
Human Individuals (Battle,P)	chromosome	-0.41	0.500317	0.94212	0.947442	0.600288	0.910437	0.589695
Human Individuals (Battle,P)	chromosome	-0.4	0.500317	0.937619	0.94294	0.600282	0.903485	0.588883
Human Individuals (Battle,P)	chromosome	-0.39	0.500317	0.93284	0.938379	0.600219	0.896272	0.587994
Human Individuals (Battle,P)	chromosome	-0.38	0.500317	0.927877	0.933347	0.600229	0.888658	0.587125
Human Individuals (Battle,P)	chromosome	-0.37	0.500317	0.922544	0.928359	0.600132	0.880765	0.586136
Human Individuals (Battle,P)	chromosome	-0.36	0.500317	0.916751	0.922999	0.60001	0.872278	0.585064
Human Individuals (Battle,P)	chromosome	-0.35	0.500317	0.910827	0.916918	0.600041	0.863334	0.58407
Human Individuals (Battle,P)	chromosome	-0.34	0.500317	0.90452	0.910855	0.599965	0.854106	0.582961
Human Individuals (Battle,P)	chromosome	-0.33	0.500317	0.898115	0.904327	0.599986	0.844611	0.581904
Human Individuals (Battle,P)	chromosome	-0.32	0.500317	0.891171	0.897518	0.599937	0.834542	0.580732
Human Individuals (Battle,P)	chromosome	-0.31	0.500317	0.884026	0.890525	0.599882	0.824278	0.579539
Human Individuals (Battle,P)	chromosome	-0.3	0.500317	0.876441	0.883112	0.59982	0.813482	0.578287
Human Individuals (Battle,P)	chromosome	-0.29	0.500317	0.868724	0.87555	0.599762	0.802589	0.577033
Human Individuals (Battle,P)	chromosome	-0.28	0.500317	0.860474	0.86737	0.599724	0.791009	0.575726
Human Individuals (Battle,P)	chromosome	-0.27	0.500317	0.851817	0.858537	0.599754	0.778864	0.574412
Human Individuals (Battle,P)	chromosome	-0.26	0.500317	0.842747	0.849865	0.599622	0.766546	0.57297
Human Individuals (Battle,P)	chromosome	-0.25	0.500317	0.833167	0.840607	0.599507	0.75363	0.571486
Human Individuals (Battle,P)	chromosome	-0.24	0.500317	0.823458	0.830898	0.599481	0.740542	0.570054
Human Individuals (Battle,P)	chromosome	-0.23	0.500317	0.813782	0.821017	0.599516	0.727559	0.568679
Human Individuals (Battle,P)	chromosome	-0.22	0.500317	0.803635	0.810657	0.599552	0.714108	0.567262
Human Individuals (Battle,P)	chromosome	-0.21	0.500317	0.79299	0.799713	0.599614	0.700141	0.565812
Human Individuals (Battle,P)	chromosome	-0.2	0.500317	0.781892	0.788399	0.599651	0.685806	0.564314
Human Individuals (Battle,P)	chromosome	-0.19	0.500317	0.770377	0.776696	0.599679	0.671145	0.562783
Human Individuals (Battle,P)	chromosome	-0.18	0.500317	0.758612	0.764808	0.599688	0.656394	0.561239
Human Individuals (Battle,P)	chromosome	-0.17	0.500317	0.746465	0.75238	0.599746	0.641317	0.559697
Human Individuals (Battle,P)	chromosome	-0.16	0.500317	0.733979	0.73976	0.599757	0.626095	0.558122
Human Individuals (Battle,P)	chromosome	-0.15	0.500317	0.721185	0.726686	0.599816	0.610672	0.556559
Human Individuals (Battle,P)	chromosome	-0.14	0.500317	0.708037	0.713091	0.599933	0.595005	0.555008
Human Individuals (Battle,P)	chromosome	-0.13	0.500317	0.694574	0.699319	0.600006	0.579252	0.553432
Human Individuals (Battle,P)	chromosome	-0.12	0.500317	0.680725	0.685351	0.600015	0.563357	0.551818
Human Individuals (Battle,P)	chromosome	-0.11	0.500317	0.666958	0.671205	0.600117	0.547718	0.550282
Human Individuals (Battle,P)	chromosome	-0.1	0.500317	0.652728	0.65682	0.600141	0.531872	0.548696
Human Individuals (Battle,P)	chromosome	-0.09	0.500317	0.638599	0.642215	0.600285	0.51629	0.547197
Human Individuals (Battle,P)	chromosome	-0.08	0.500317	0.623859	0.626944	0.600456	0.500284	0.545671
Human Individuals (Battle,P)	chromosome	-0.07	0.500317	0.60919	0.611513	0.600727	0.48455	0.544216
Human Individuals (Battle,P)	chromosome	-0.06	0.500317	0.594035	0.596369	0.600699	0.468757	0.542641
Human Individuals (Battle,P)	chromosome	-0.05	0.500317	0.579334	0.581361	0.600802	0.4536	0.541187
Human Individuals (Battle,P)	chromosome	-0.04	0.500317	0.564269	0.56567	0.601045	0.43824	0.539767
Human Individuals (Battle,P)	chromosome	-0.03	0.500317	0.549218	0.549969	0.601311	0.423134	0.538382
Human Individuals (Battle,P)	chromosome	-0.02	0.500317	0.533778	0.534372	0.601373	0.407992	0.536927
Human Individuals (Battle,P)	chromosome	-0.01	0.500317	0.518829	0.518748	0.601676	0.393455	0.535612
Human Individuals (Battle,P)	chromosome	7.5287e-16	0.500317	0.503448	0.503054	0.601827	0.378805	0.534241
Human Individuals (Battle,P)	chromosome	0.01	0.500317	0.488212	0.487329	0.602073	0.364486	0.532932
Human Individuals (Battle,P)	chromosome	0.02	0.500317	0.473029	0.471652	0.602337	0.350435	0.531654
Human Individuals (Battle,P)	chromosome	0.03	0.500317	0.457676	0.456171	0.602428	0.336506	0.530343
Human Individuals (Battle,P)	chromosome	0.04	0.500317	0.442673	0.440423	0.60286	0.322999	0.529162
Human Individuals (Battle,P)	chromosome	0.05	0.500317	0.427779	0.425119	0.603133	0.30984	0.527973
Human Individuals (Battle,P)	chromosome	0.06	0.500317	0.412919	0.409845	0.603429	0.296903	0.526809
Human Individuals (Battle,P)	chromosome	0.07	0.500317	0.398325	0.394722	0.603815	0.284361	0.525702
Human Individuals (Battle,P)	chromosome	0.08	0.500317	0.383785	0.379809	0.604132	0.272064	0.524601
Human Individuals (Battle,P)	chromosome	0.09	0.500317	0.369528	0.364988	0.604598	0.260147	0.523564
Human Individuals (Battle,P)	chromosome	0.1	0.500317	0.355516	0.350902	0.604766	0.24865	0.522507
Human Individuals (Battle,P)	chromosome	0.11	0.500317	0.341739	0.336561	0.605293	0.237438	0.521541
Human Individuals (Battle,P)	chromosome	0.12	0.500317	0.328192	0.32277	0.605624	0.226588	0.520572
Human Individuals (Battle,P)	chromosome	0.13	0.500317	0.315096	0.309063	0.606263	0.216191	0.519693
Human Individuals (Battle,P)	chromosome	0.14	0.500317	0.301784	0.29543	0.606728	0.205783	0.518779
Human Individuals (Battle,P)	chromosome	0.15	0.500317	0.289005	0.282496	0.607086	0.195925	0.517899
Human Individuals (Battle,P)	chromosome	0.16	0.500317	0.276658	0.269775	0.607662	0.18649	0.517085
Human Individuals (Battle,P)	chromosome	0.17	0.500317	0.264552	0.257107	0.608461	0.177327	0.516321
Human Individuals (Battle,P)	chromosome	0.18	0.500317	0.252592	0.245011	0.608919	0.168406	0.515529
Human Individuals (Battle,P)	chromosome	0.19	0.500317	0.24127	0.233694	0.609261	0.160058	0.514776
Human Individuals (Battle,P)	chromosome	0.2	0.500317	0.230117	0.222756	0.609405	0.151929	0.51402
Human Individuals (Battle,P)	chromosome	0.21	0.500317	0.21928	0.212256	0.609416	0.144113	0.513281
Human Individuals (Battle,P)	chromosome	0.22	0.500317	0.208683	0.201662	0.609812	0.136519	0.512602
Human Individuals (Battle,P)	chromosome	0.23	0.500317	0.19845	0.191331	0.610361	0.129246	0.511964
Human Individuals (Battle,P)	chromosome	0.24	0.500317	0.188613	0.181607	0.610675	0.122326	0.511336
Human Individuals (Battle,P)	chromosome	0.25	0.500317	0.179182	0.171955	0.611464	0.11573	0.510776
Human Individuals (Battle,P)	chromosome	0.26	0.500317	0.169949	0.162518	0.612304	0.109326	0.510231
Human Individuals (Battle,P)	chromosome	0.27	0.500317	0.160912	0.15387	0.612315	0.103133	0.509641
Human Individuals (Battle,P)	chromosome	0.28	0.500317	0.15246	0.145411	0.612928	0.0973658	0.509133
Human Individuals (Battle,P)	chromosome	0.29	0.500317	0.144231	0.137203	0.613548	0.0917921	0.508641
Human Individuals (Battle,P)	chromosome	0.3	0.500317	0.136465	0.129565	0.614007	0.086571	0.508168
Human Individuals (Battle,P)	chromosome	0.31	0.500317	0.128856	0.12208	0.614511	0.0814877	0.507709
Human Individuals (Battle,P)	chromosome	0.32	0.500317	0.121678	0.114874	0.615346	0.0767172	0.507295
Human Individuals (Battle,P)	chromosome	0.33	0.500317	0.114844	0.108154	0.615932	0.0722055	0.506889
Human Individuals (Battle,P)	chromosome	0.34	0.500317	0.108172	0.10181	0.616075	0.0678317	0.506473
Human Individuals (Battle,P)	chromosome	0.35	0.500317	0.101724	0.0955395	0.616572	0.0636227	0.506088
Human Individuals (Battle,P)	chromosome	0.36	0.500317	0.0956762	0.0896247	0.61719	0.0596938	0.505732
Human Individuals (Battle,P)	chromosome	0.37	0.500317	0.0900164	0.0840832	0.617862	0.0560343	0.505402
Human Individuals (Battle,P)	chromosome	0.38	0.500317	0.0845371	0.0787815	0.618412	0.0525087	0.505078
Human Individuals (Battle,P)	chromosome	0.39	0.500317	0.0790911	0.0735183	0.619014	0.04902	0.504757
Human Individuals (Battle,P)	chromosome	0.4	0.500317	0.0740609	0.0685988	0.61985	0.0458098	0.504468
Human Individuals (Battle,P)	chromosome	0.41	0.500317	0.069417	0.0639783	0.621022	0.0428563	0.504211
Human Individuals (Battle,P)	chromosome	0.42	0.500317	0.0648418	0.0596837	0.621329	0.0399615	0.503932
Human Individuals (Battle,P)	chromosome	0.43	0.500317	0.0606666	0.0557622	0.621659	0.0373286	0.503679
Human Individuals (Battle,P)	chromosome	0.44	0.500317	0.0567836	0.0519681	0.622675	0.0348855	0.50346
Human Individuals (Battle,P)	chromosome	0.45	0.500317	0.0528967	0.0481977	0.623711	0.0324477	0.503239
Human Individuals (Battle,P)	chromosome	0.46	0.500317	0.0491981	0.0447087	0.624334	0.0301362	0.503019
Human Individuals (Battle,P)	chromosome	0.47	0.500317	0.0458721	0.0415662	0.62501	0.0280631	0.502822
Human Individuals (Battle,P)	chromosome	0.48	0.500317	0.0427853	0.0383971	0.627268	0.0261412	0.502666
Human Individuals (Battle,P)	chromosome	0.49	0.500317	0.0396652	0.0355122	0.627825	0.0242066	0.502476
Human Individuals (Battle,P)	chromosome	0.5	0.500317	0.0366961	0.0327459	0.628594	0.0223696	0.502299
Human Individuals (Battle,P)	chromosome	0.51	0.500317	0.0338819	0.0302639	0.628369	0.0206334	0.502117
Human Individuals (Battle,P)	chromosome	0.52	0.500317	0.031207	0.0278174	0.628848	0.0189857	0.501953
Human Individuals (Battle,P)	chromosome	0.53	0.500317	0.0288595	0.0256405	0.629615	0.0175422	0.501812
Human Individuals (Battle,P)	chromosome	0.54	0.500317	0.0266298	0.0234132	0.632052	0.0161723	0.501695
Human Individuals (Battle,P)	chromosome	0.55	0.500317	0.0245236	0.0214851	0.632876	0.0148817	0.501567
Human Individuals (Battle,P)	chromosome	0.56	0.500317	0.0226115	0.0197109	0.634039	0.0137116	0.501454
Human Individuals (Battle,P)	chromosome	0.57	0.500317	0.0208014	0.0180079	0.635645	0.0126054	0.501349
Human Individuals (Battle,P)	chromosome	0.58	0.500317	0.0191972	0.0163641	0.639219	0.0116256	0.501269
Human Individuals (Battle,P)	chromosome	0.59	0.500317	0.0174636	0.0148832	0.639268	0.0105694	0.501154
Human Individuals (Battle,P)	chromosome	0.6	0.500317	0.0160222	0.0135089	0.641741	0.00969173	0.501073
Human Individuals (Battle,P)	chromosome	0.61	0.500317	0.0146573	0.0122175	0.644366	0.00886151	0.500995
Human Individuals (Battle,P)	chromosome	0.62	0.500317	0.0133178	0.0110891	0.644613	0.00804808	0.500904
Human Individuals (Battle,P)	chromosome	0.63	0.500317	0.0120941	0.0100287	0.645556	0.00730547	0.500825
Human Individuals (Battle,P)	chromosome	0.64	0.500317	0.0109665	0.00899802	0.647972	0.00662159	0.500757
Human Individuals (Battle,P)	chromosome	0.65	0.500317	0.00992513	0.00803246	0.6511	0.00599051	0.500696
Human Individuals (Battle,P)	chromosome	0.66	0.500317	0.00894458	0.00724166	0.651013	0.00539698	0.500627
Human Individuals (Battle,P)	chromosome	0.67	0.500317	0.00797775	0.00642123	0.652341	0.00481204	0.500563
Human Individuals (Battle,P)	chromosome	0.68	0.500317	0.0071286	0.00570151	0.653777	0.00429861	0.500506
Human Individuals (Battle,P)	chromosome	0.69	0.500317	0.0064128	0.0050114	0.659008	0.00386591	0.500467
Human Individuals (Battle,P)	chromosome	0.7	0.500317	0.00572053	0.00445754	0.659656	0.00344782	0.500418
Human Individuals (Battle,P)	chromosome	0.71	0.500317	0.00501257	0.00385925	0.662348	0.0030204	0.50037
Human Individuals (Battle,P)	chromosome	0.72	0.500317	0.00444581	0.00336167	0.666373	0.00267836	0.500335
Human Individuals (Battle,P)	chromosome	0.73	0.500317	0.00391435	0.00288185	0.67228	0.00235774	0.500302
Human Individuals (Battle,P)	chromosome	0.74	0.500317	0.0033829	0.0024672	0.674355	0.00203729	0.500264
Human Individuals (Battle,P)	chromosome	0.75	0.500317	0.00290439	0.00210289	0.675947	0.00174886	0.500228
Human Individuals (Battle,P)	chromosome	0.76	0.500317	0.00246706	0.00174748	0.680736	0.00148532	0.500197
Human Individuals (Battle,P)	chromosome	0.77	0.500317	0.0021023	0.00147795	0.682368	0.00126557	0.500169
Human Individuals (Battle,P)	chromosome	0.78	0.500317	0.00180029	0.00122916	0.688672	0.00108366	0.500148
Human Individuals (Battle,P)	chromosome	0.79	0.500317	0.0015277	0.00099221	0.699282	0.000919485	0.500131
Human Individuals (Battle,P)	chromosome	0.8	0.500317	0.0012904	0.000781921	0.713666	0.000776599	0.500116
Human Individuals (Battle,P)	chromosome	0.81	0.500317	0.00107468	0.000619021	0.72391	0.000646731	0.5001
Human Individuals (Battle,P)	chromosome	0.82	0.500317	0.000890339	0.000500548	0.728732	0.00053577	0.500084
Human Individuals (Battle,P)	chromosome	0.83	0.500317	0.000764829	0.000376151	0.754352	0.00046022	0.500078
Human Individuals (Battle,P)	chromosome	0.84	0.500317	0.000609902	0.000308029	0.749398	0.000366986	0.500061
Human Individuals (Battle,P)	chromosome	0.85	0.500317	0.000486353	0.000248793	0.746988	0.000292638	0.500048
Human Individuals (Battle,P)	chromosome	0.86	0.500317	0.000380453	0.000151053	0.791837	0.000228909	0.500042
Human Individuals (Battle,P)	chromosome	0.87	0.500317	0.000284359	0.000121435	0.77957	0.00017109	0.500031
Human Individuals (Battle,P)	chromosome	0.88	0.500317	0.000233371	9.18165e-05	0.793333	0.00014041	0.500026
Human Individuals (Battle,P)	chromosome	0.89	0.500317	0.000180421	7.99692e-05	0.773109	0.000108552	0.500019
Human Individuals (Battle,P)	chromosome	0.9	0.500317	0.000139238	5.0351e-05	0.806818	8.37727e-05	0.500016
Human Individuals (Battle,P)	chromosome	0.91	0.500317	9.60939e-05	2.36946e-05	0.859649	5.78144e-05	0.500012
Human Individuals (Battle,P)	chromosome	0.92	0.500317	7.05996e-05	1.77709e-05	0.857143	4.24758e-05	0.500009
Human Individuals (Battle,P)	chromosome	0.93	0.500317	5.8833e-05	8.88547e-06	0.909091	3.53964e-05	0.500008
Human Individuals (Battle,P)	chromosome	0.94	0.500317	3.72609e-05	5.92364e-06	0.904762	2.24177e-05	0.500005
Human Individuals (Battle,P)	chromosome	0.95	0.500317	2.35332e-05	0	1	1.41585e-05	0.500004
Human Individuals (Battle,P)	chromosome	0.96	0.500317	1.17666e-05	0	1	7.07925e-06	0.500002
Human Individuals (Battle,P)	chromosome	0.97	0.500317	7.8444e-06	0	1	4.7195e-06	0.500001
Human Individuals (Battle,P)	compartment	-1	0.577328	1	1	0.5	1	0.5
Human Individuals (Battle,P)	compartment	-0.99	0.577328	1	1	0.5	1	0.5
Human Individuals (Battle,P)	compartment	-0.98	0.577328	1	1	0.5	1	0.5
Human Individuals (Battle,P)	compartment	-0.97	0.577328	1	1	0.5	1	0.5
Human Individuals (Battle,P)	compartment	-0.96	0.577328	1	1	0.5	1	0.5
Human Individuals (Battle,P)	compartment	-0.95	0.577328	1	1	0.5	1	0.5
Human Individuals (Battle,P)	compartment	-0.94	0.577328	1	1	0.5	1	0.5
Human Individuals (Battle,P)	compartment	-0.93	0.577328	1	1	0.5	1	0.5
Human Individuals (Battle,P)	compartment	-0.92	0.577328	1	1	0.5	1	0.5
Human Individuals (Battle,P)	compartment	-0.91	0.577328	1	0.999997	0.500001	0.999997	0.500001
Human Individuals (Battle,P)	compartment	-0.9	0.577328	1	0.999994	0.500002	0.999994	0.500002
Human Individuals (Battle,P)	compartment	-0.89	0.577328	1	0.99999	0.500002	0.99999	0.500002
Human Individuals (Battle,P)	compartment	-0.88	0.577328	1	0.99999	0.500002	0.99999	0.500002
Human Individuals (Battle,P)	compartment	-0.87	0.577328	1	0.99999	0.500002	0.99999	0.500002
Human Individuals (Battle,P)	compartment	-0.86	0.577328	1	0.99999	0.500002	0.99999	0.500002
Human Individuals (Battle,P)	compartment	-0.85	0.577328	1	0.999968	0.500008	0.999968	0.500008
Human Individuals (Battle,P)	compartment	-0.84	0.577328	0.999997	0.999962	0.500009	0.999958	0.500009
Human Individuals (Battle,P)	compartment	-0.83	0.577328	0.999997	0.999945	0.500013	0.999942	0.500013
Human Individuals (Battle,P)	compartment	-0.82	0.577328	0.999997	0.99992	0.500019	0.999917	0.500019
Human Individuals (Battle,P)	compartment	-0.81	0.577328	0.999984	0.999881	0.500026	0.999865	0.500026
Human Individuals (Battle,P)	compartment	-0.8	0.577328	0.999978	0.999843	0.500034	0.99982	0.500034
Human Individuals (Battle,P)	compartment	-0.79	0.577328	0.999962	0.999776	0.500047	0.999737	0.500046
Human Individuals (Battle,P)	compartment	-0.78	0.577328	0.999945	0.999721	0.500056	0.999667	0.500056
Human Individuals (Battle,P)	compartment	-0.77	0.577328	0.999907	0.999631	0.500069	0.999538	0.500069
Human Individuals (Battle,P)	compartment	-0.76	0.577328	0.999881	0.999532	0.500087	0.999413	0.500087
Human Individuals (Battle,P)	compartment	-0.75	0.577328	0.99982	0.99942	0.5001	0.99924	0.5001
Human Individuals (Battle,P)	compartment	-0.74	0.577328	0.999743	0.999269	0.500119	0.999013	0.500119
Human Individuals (Battle,P)	compartment	-0.73	0.577328	0.999618	0.999099	0.50013	0.998718	0.50013
Human Individuals (Battle,P)	compartment	-0.72	0.577328	0.999516	0.998874	0.50016	0.998392	0.50016
Human Individuals (Battle,P)	compartment	-0.71	0.577328	0.999333	0.99865	0.500171	0.997985	0.500171
Human Individuals (Battle,P)	compartment	-0.7	0.577328	0.999157	0.998329	0.500207	0.99749	0.500207
Human Individuals (Battle,P)	compartment	-0.69	0.577328	0.998964	0.998012	0.500238	0.996982	0.500238
Human Individuals (Battle,P)	compartment	-0.68	0.577328	0.998724	0.997701	0.500256	0.996432	0.500255
Human Individuals (Battle,P)	compartment	-0.67	0.577328	0.998493	0.997277	0.500305	0.995781	0.500303
Human Individuals (Battle,P)	compartment	-0.66	0.577328	0.998172	0.996812	0.500341	0.995	0.500339
Human Individuals (Battle,P)	compartment	-0.65	0.577328	0.997816	0.996344	0.500369	0.994181	0.500367
Human Individuals (Battle,P)	compartment	-0.64	0.577328	0.997425	0.995702	0.500432	0.993157	0.500429
Human Individuals (Battle,P)	compartment	-0.63	0.577328	0.99696	0.995055	0.500478	0.992054	0.500474
Human Individuals (Battle,P)	compartment	-0.62	0.577328	0.996421	0.994298	0.500533	0.990771	0.500528
Human Individuals (Battle,P)	compartment	-0.61	0.577328	0.995821	0.993461	0.500593	0.989352	0.500587
Human Individuals (Battle,P)	compartment	-0.6	0.577328	0.995167	0.992585	0.500649	0.987842	0.500641
Human Individuals (Battle,P)	compartment	-0.59	0.577328	0.994497	0.991553	0.500741	0.986166	0.500731
Human Individuals (Battle,P)	compartment	-0.58	0.577328	0.993781	0.990507	0.500825	0.984436	0.500812
Human Individuals (Battle,P)	compartment	-0.57	0.577328	0.992877	0.989192	0.50093	0.982261	0.500913
Human Individuals (Battle,P)	compartment	-0.56	0.577328	0.992011	0.987906	0.501037	0.980157	0.501016
Human Individuals (Battle,P)	compartment	-0.55	0.577328	0.990972	0.98637	0.501164	0.977647	0.501138
Human Individuals (Battle,P)	compartment	-0.54	0.577328	0.989824	0.984644	0.501312	0.974854	0.501279
Human Individuals (Battle,P)	compartment	-0.53	0.577328	0.988689	0.98281	0.501491	0.97198	0.501449
Human Individuals (Battle,P)	compartment	-0.52	0.577328	0.987294	0.980911	0.501621	0.9688	0.501571
Human Individuals (Battle,P)	compartment	-0.51	0.577328	0.985809	0.978849	0.501771	0.96539	0.50171
Human Individuals (Battle,P)	compartment	-0.5	0.577328	0.984253	0.976646	0.50194	0.961791	0.501865
Human Individuals (Battle,P)	compartment	-0.49	0.577328	0.982563	0.974173	0.502144	0.957826	0.502053
Human Individuals (Battle,P)	compartment	-0.48	0.577328	0.980754	0.97155	0.502357	0.953624	0.502247
Human Individuals (Battle,P)	compartment	-0.47	0.577328	0.978814	0.968833	0.502562	0.94923	0.502431
Human Individuals (Battle,P)	compartment	-0.46	0.577328	0.9767	0.965844	0.502794	0.944443	0.502638
Human Individuals (Battle,P)	compartment	-0.45	0.577328	0.974395	0.962695	0.50302	0.939352	0.502836
Human Individuals (Battle,P)	compartment	-0.44	0.577328	0.971726	0.959283	0.503222	0.933708	0.503007
Human Individuals (Battle,P)	compartment	-0.43	0.577328	0.968907	0.955659	0.503442	0.927769	0.503192
Human Individuals (Battle,P)	compartment	-0.42	0.577328	0.966043	0.951775	0.50372	0.921599	0.503426
Human Individuals (Battle,P)	compartment	-0.41	0.577328	0.962855	0.94768	0.503972	0.914983	0.503632
Human Individuals (Battle,P)	compartment	-0.4	0.577328	0.959334	0.94319	0.504243	0.907764	0.503849
Human Individuals (Battle,P)	compartment	-0.39	0.577328	0.955627	0.938648	0.504481	0.900386	0.504031
Human Individuals (Battle,P)	compartment	-0.38	0.577328	0.951913	0.93369	0.504832	0.892717	0.504309
Human Individuals (Battle,P)	compartment	-0.37	0.577328	0.947859	0.928706	0.505103	0.88478	0.50451
Human Individuals (Battle,P)	compartment	-0.36	0.577328	0.943751	0.923444	0.505438	0.876638	0.504761
Human Individuals (Battle,P)	compartment	-0.35	0.577328	0.939248	0.917344	0.505899	0.86754	0.50511
Human Individuals (Battle,P)	compartment	-0.34	0.577328	0.934283	0.911311	0.506224	0.858173	0.505331
Human Individuals (Battle,P)	compartment	-0.33	0.577328	0.929082	0.904756	0.506632	0.848287	0.505615
Human Individuals (Battle,P)	compartment	-0.32	0.577328	0.923591	0.897902	0.507052	0.83803	0.505896
Human Individuals (Battle,P)	compartment	-0.31	0.577328	0.917947	0.89092	0.50747	0.827665	0.506167
Human Individuals (Battle,P)	compartment	-0.3	0.577328	0.91194	0.883528	0.507912	0.816805	0.506444
Human Individuals (Battle,P)	compartment	-0.29	0.577328	0.905824	0.876039	0.508358	0.805921	0.506714
Human Individuals (Battle,P)	compartment	-0.28	0.577328	0.899278	0.867823	0.5089	0.794291	0.507044
Human Individuals (Battle,P)	compartment	-0.27	0.577328	0.892572	0.858994	0.509585	0.782267	0.507467
Human Individuals (Battle,P)	compartment	-0.26	0.577328	0.885231	0.850213	0.510089	0.769909	0.507732
Human Individuals (Battle,P)	compartment	-0.25	0.577328	0.877964	0.840919	0.510776	0.757465	0.50812
Human Individuals (Battle,P)	compartment	-0.24	0.577328	0.87026	0.831224	0.511471	0.744591	0.508492
Human Individuals (Battle,P)	compartment	-0.23	0.577328	0.862284	0.82131	0.512169	0.731562	0.508844
Human Individuals (Battle,P)	compartment	-0.22	0.577328	0.854023	0.810932	0.51294	0.718229	0.509227
Human Individuals (Battle,P)	compartment	-0.21	0.577328	0.84537	0.800057	0.513769	0.704509	0.509622
Human Individuals (Battle,P)	compartment	-0.2	0.577328	0.836387	0.788742	0.514659	0.690511	0.510031
Human Individuals (Battle,P)	compartment	-0.19	0.577328	0.827144	0.777123	0.51559	0.676392	0.51044
Human Individuals (Battle,P)	compartment	-0.18	0.577328	0.817773	0.765196	0.516607	0.66227	0.510876
Human Individuals (Battle,P)	compartment	-0.17	0.577328	0.807873	0.752695	0.517679	0.647695	0.51131
Human Individuals (Battle,P)	compartment	-0.16	0.577328	0.797661	0.74004	0.518736	0.633084	0.511701
Human Individuals (Battle,P)	compartment	-0.15	0.577328	0.78736	0.727048	0.519913	0.618531	0.512132
Human Individuals (Battle,P)	compartment	-0.14	0.577328	0.776418	0.713418	0.521143	0.603473	0.512549
Human Individuals (Battle,P)	compartment	-0.13	0.577328	0.765161	0.699605	0.522378	0.588406	0.512929
Human Individuals (Battle,P)	compartment	-0.12	0.577328	0.753711	0.685567	0.523673	0.573412	0.513306
Human Individuals (Battle,P)	compartment	-0.11	0.577328	0.742419	0.671401	0.525116	0.558799	0.51373
Human Individuals (Battle,P)	compartment	-0.1	0.577328	0.730152	0.656979	0.526376	0.543664	0.514002
Human Individuals (Battle,P)	compartment	-0.09	0.577328	0.718036	0.642483	0.527766	0.528933	0.514312
Human Individuals (Battle,P)	compartment	-0.08	0.577328	0.705429	0.627221	0.529343	0.513869	0.51466
Human Individuals (Battle,P)	compartment	-0.07	0.577328	0.693181	0.611708	0.531218	0.499305	0.515115
Human Individuals (Battle,P)	compartment	-0.06	0.577328	0.680173	0.596548	0.53275	0.484643	0.515354
Human Individuals (Battle,P)	compartment	-0.05	0.577328	0.667777	0.581584	0.534495	0.470791	0.515668
Human Individuals (Battle,P)	compartment	-0.04	0.577328	0.654503	0.565994	0.53626	0.456416	0.515922
Human Individuals (Battle,P)	compartment	-0.03	0.577328	0.641765	0.550334	0.538349	0.442698	0.516281
Human Individuals (Battle,P)	compartment	-0.02	0.577328	0.628436	0.53476	0.540267	0.428896	0.516511
Human Individuals (Battle,P)	compartment	-0.01	0.577328	0.615117	0.519125	0.542315	0.415374	0.516748
Human Individuals (Battle,P)	compartment	7.5287e-16	0.577328	0.601891	0.503526	0.544492	0.402206	0.516991
Human Individuals (Battle,P)	compartment	0.01	0.577328	0.588274	0.487824	0.546673	0.389025	0.517177
Human Individuals (Battle,P)	compartment	0.02	0.577328	0.57448	0.472087	0.548918	0.37599	0.517335
Human Individuals (Battle,P)	compartment	0.03	0.577328	0.560686	0.456645	0.551134	0.36329	0.517441
Human Individuals (Battle,P)	compartment	0.04	0.577328	0.546604	0.440898	0.553522	0.350589	0.517545
Human Individuals (Battle,P)	compartment	0.05	0.577328	0.532659	0.425546	0.555893	0.338314	0.517607
Human Individuals (Battle,P)	compartment	0.06	0.577328	0.519077	0.41037	0.55848	0.32654	0.517702
Human Individuals (Battle,P)	compartment	0.07	0.577328	0.505652	0.395107	0.561362	0.315069	0.517834
Human Individuals (Battle,P)	compartment	0.08	0.577328	0.492067	0.380274	0.564076	0.303797	0.517872
Human Individuals (Battle,P)	compartment	0.09	0.577328	0.478174	0.365583	0.56672	0.292566	0.517836
Human Individuals (Battle,P)	compartment	0.1	0.577328	0.464525	0.351491	0.56926	0.281785	0.51775
Human Individuals (Battle,P)	compartment	0.11	0.577328	0.451154	0.337113	0.572336	0.271308	0.517754
Human Individuals (Battle,P)	compartment	0.12	0.577328	0.437964	0.323342	0.57528	0.261212	0.517696
Human Individuals (Battle,P)	compartment	0.13	0.577328	0.424503	0.309571	0.578284	0.251122	0.517596
Human Individuals (Battle,P)	compartment	0.14	0.577328	0.411621	0.295845	0.581825	0.241539	0.517582
Human Individuals (Battle,P)	compartment	0.15	0.577328	0.398661	0.282869	0.58495	0.232167	0.517447
Human Individuals (Battle,P)	compartment	0.16	0.577328	0.385771	0.270213	0.58808	0.223017	0.517278
Human Individuals (Battle,P)	compartment	0.17	0.577328	0.373405	0.257562	0.591798	0.2143	0.517192
Human Individuals (Battle,P)	compartment	0.18	0.577328	0.361333	0.245407	0.595532	0.205936	0.517082
Human Individuals (Battle,P)	compartment	0.19	0.577328	0.349182	0.234175	0.598573	0.197744	0.51683
Human Individuals (Battle,P)	compartment	0.2	0.577328	0.337097	0.22323	0.601608	0.189725	0.516552
Human Individuals (Battle,P)	compartment	0.21	0.577328	0.325671	0.21281	0.604796	0.182225	0.516302
Human Individuals (Battle,P)	compartment	0.22	0.577328	0.314147	0.202181	0.608425	0.174738	0.51607
Human Individuals (Battle,P)	compartment	0.23	0.577328	0.302971	0.191823	0.612318	0.167556	0.515855
Human Individuals (Battle,P)	compartment	0.24	0.577328	0.291909	0.182035	0.615916	0.160569	0.51558
Human Individuals (Battle,P)	compartment	0.25	0.577328	0.281355	0.172365	0.620107	0.153945	0.515367
Human Individuals (Battle,P)	compartment	0.26	0.577328	0.270887	0.162891	0.624482	0.147453	0.515141
Human Individuals (Battle,P)	compartment	0.27	0.577328	0.260656	0.154248	0.628232	0.14122	0.51484
Human Individuals (Battle,P)	compartment	0.28	0.577328	0.25057	0.145705	0.632314	0.13513	0.51455
Human Individuals (Battle,P)	compartment	0.29	0.577328	0.241241	0.137536	0.636894	0.129528	0.514319
Human Individuals (Battle,P)	compartment	0.3	0.577328	0.231937	0.129894	0.64101	0.124023	0.514024
Human Individuals (Battle,P)	compartment	0.31	0.577328	0.222518	0.122347	0.645231	0.118508	0.513703
Human Individuals (Battle,P)	compartment	0.32	0.577328	0.213631	0.115147	0.649772	0.113341	0.513413
Human Individuals (Battle,P)	compartment	0.33	0.577328	0.204946	0.108425	0.654004	0.108347	0.513091
Human Individuals (Battle,P)	compartment	0.34	0.577328	0.196691	0.102088	0.658316	0.103635	0.51278
Human Individuals (Battle,P)	compartment	0.35	0.577328	0.188205	0.0958375	0.662594	0.0988387	0.512428
Human Individuals (Battle,P)	compartment	0.36	0.577328	0.180107	0.0899846	0.666837	0.0942961	0.512081
Human Individuals (Battle,P)	compartment	0.37	0.577328	0.172506	0.0844074	0.671456	0.0900537	0.511768
Human Individuals (Battle,P)	compartment	0.38	0.577328	0.165101	0.0791254	0.676016	0.085951	0.511446
Human Individuals (Battle,P)	compartment	0.39	0.577328	0.157699	0.0738305	0.681119	0.0818719	0.511128
Human Individuals (Battle,P)	compartment	0.4	0.577328	0.150611	0.0689044	0.686107	0.0779927	0.510806
Human Individuals (Battle,P)	compartment	0.41	0.577328	0.143617	0.0642797	0.690809	0.0741929	0.510461
Human Individuals (Battle,P)	compartment	0.42	0.577328	0.136959	0.059963	0.695499	0.070596	0.510123
Human Individuals (Battle,P)	compartment	0.43	0.577328	0.130509	0.0560183	0.699678	0.0671351	0.509767
Human Individuals (Battle,P)	compartment	0.44	0.577328	0.124355	0.0522339	0.704206	0.0638449	0.509432
Human Individuals (Battle,P)	compartment	0.45	0.577328	0.118188	0.0483629	0.70962	0.0605583	0.509107
Human Individuals (Battle,P)	compartment	0.46	0.577328	0.112502	0.0448832	0.714818	0.0575421	0.508798
Human Individuals (Battle,P)	compartment	0.47	0.577328	0.106976	0.0417435	0.719313	0.0546281	0.508469
Human Individuals (Battle,P)	compartment	0.48	0.577328	0.101415	0.0385236	0.72471	0.0517032	0.508146
Human Individuals (Battle,P)	compartment	0.49	0.577328	0.0962673	0.0355987	0.730039	0.0490059	0.507842
Human Individuals (Battle,P)	compartment	0.5	0.577328	0.0913187	0.0328021	0.735724	0.0464207	0.507549
Human Individuals (Battle,P)	compartment	0.51	0.577328	0.0864311	0.0303006	0.740425	0.0438804	0.507227
Human Individuals (Battle,P)	compartment	0.52	0.577328	0.0817456	0.0278568	0.745838	0.0414501	0.506926
Human Individuals (Battle,P)	compartment	0.53	0.577328	0.0773166	0.025692	0.750584	0.0391613	0.506624
Human Individuals (Battle,P)	compartment	0.54	0.577328	0.0728876	0.0234278	0.756759	0.0368757	0.506335
Human Individuals (Battle,P)	compartment	0.55	0.577328	0.0688819	0.0215068	0.762064	0.0348153	0.506059
Human Individuals (Battle,P)	compartment	0.56	0.577328	0.0651457	0.0197172	0.767658	0.0328971	0.505802
Human Individuals (Battle,P)	compartment	0.57	0.577328	0.0611272	0.0180206	0.772317	0.0308415	0.505497
Human Individuals (Battle,P)	compartment	0.58	0.577328	0.0572113	0.0163658	0.77757	0.0288417	0.505201
Human Individuals (Battle,P)	compartment	0.59	0.577328	0.0535552	0.0148969	0.782374	0.0269786	0.504916
Human Individuals (Battle,P)	compartment	0.6	0.577328	0.0501653	0.0135211	0.787693	0.0252534	0.504655
Human Individuals (Battle,P)	compartment	0.61	0.577328	0.0469582	0.0122318	0.793346	0.0236236	0.504406
Human Individuals (Battle,P)	compartment	0.62	0.577328	0.04378	0.0110837	0.797977	0.022012	0.504144
Human Individuals (Battle,P)	compartment	0.63	0.577328	0.0408231	0.0100254	0.802838	0.0205144	0.503899
Human Individuals (Battle,P)	compartment	0.64	0.577328	0.0379655	0.0089991	0.808386	0.0190686	0.503664
Human Individuals (Battle,P)	compartment	0.65	0.577328	0.035355	0.00802414	0.815023	0.0177487	0.503454
Human Individuals (Battle,P)	compartment	0.66	0.577328	0.0327348	0.00722878	0.819116	0.0164268	0.50322
Human Individuals (Battle,P)	compartment	0.67	0.577328	0.0302782	0.00640777	0.825334	0.0151877	0.503011
Human Individuals (Battle,P)	compartment	0.68	0.577328	0.0277606	0.00572145	0.829119	0.0139201	0.502778
Human Individuals (Battle,P)	compartment	0.69	0.577328	0.0255445	0.00504155	0.835168	0.0128045	0.502583
Human Individuals (Battle,P)	compartment	0.7	0.577328	0.023447	0.00448351	0.839476	0.0117499	0.502387
Human Individuals (Battle,P)	compartment	0.71	0.577328	0.0214426	0.00388699	0.846543	0.0107422	0.502208
Human Individuals (Battle,P)	compartment	0.72	0.577328	0.0194157	0.0033899	0.851357	0.00972435	0.502015
Human Individuals (Battle,P)	compartment	0.73	0.577328	0.0174113	0.00292166	0.856309	0.00871839	0.50182
Human Individuals (Battle,P)	compartment	0.74	0.577328	0.0155416	0.0024887	0.861971	0.00778046	0.501639
Human Individuals (Battle,P)	compartment	0.75	0.577328	0.0136654	0.00211989	0.865705	0.00683996	0.501449
Human Individuals (Battle,P)	compartment	0.76	0.577328	0.0120202	0.00177031	0.871628	0.00601541	0.501286
Human Individuals (Battle,P)	compartment	0.77	0.577328	0.0105128	0.0014945	0.875534	0.00526035	0.501131
Human Individuals (Battle,P)	compartment	0.78	0.577328	0.0090889	0.00123794	0.880124	0.00454726	0.500984
Human Individuals (Battle,P)	compartment	0.79	0.577328	0.00788945	0.00100061	0.887446	0.0039467	0.500863
Human Individuals (Battle,P)	compartment	0.8	0.577328	0.00664509	0.000779323	0.895032	0.00332384	0.500735
Human Individuals (Battle,P)	compartment	0.81	0.577328	0.00550016	0.000622176	0.898376	0.00275094	0.500611
Human Individuals (Battle,P)	compartment	0.82	0.577328	0.00461821	0.000497099	0.902821	0.00230968	0.500516
Human Individuals (Battle,P)	compartment	0.83	0.577328	0.0037972	0.00037523	0.910069	0.00189895	0.500428
Human Individuals (Battle,P)	compartment	0.84	0.577328	0.00305315	0.000307881	0.908397	0.00152681	0.500343
Human Individuals (Battle,P)	compartment	0.85	0.577328	0.00245663	0.00025336	0.906509	0.00122847	0.500276
Human Individuals (Battle,P)	compartment	0.86	0.577328	0.00190822	0.000160355	0.922481	0.000954186	0.500219
Human Individuals (Battle,P)	compartment	0.87	0.577328	0.00150733	0.000131491	0.919765	0.000753716	0.500172
Human Individuals (Battle,P)	compartment	0.88	0.577328	0.0011289	9.94198e-05	0.91906	0.000564476	0.500129
Human Individuals (Battle,P)	compartment	0.89	0.577328	0.000865915	8.65915e-05	0.909091	0.000432976	0.500097
Human Individuals (Battle,P)	compartment	0.9	0.577328	0.000647832	5.45206e-05	0.922374	0.000323925	0.500074
Human Individuals (Battle,P)	compartment	0.91	0.577328	0.000481064	2.56567e-05	0.949367	0.000240535	0.500057
Human Individuals (Battle,P)	compartment	0.92	0.577328	0.000336745	1.92425e-05	0.945946	0.000168374	0.50004
Human Individuals (Battle,P)	compartment	0.93	0.577328	0.000240532	9.62127e-06	0.961538	0.000120267	0.500029
Human Individuals (Battle,P)	compartment	0.94	0.577328	0.000202047	6.41418e-06	0.969231	0.000101024	0.500024
Human Individuals (Battle,P)	compartment	0.95	0.577328	0.00015394	0	1	7.69702e-05	0.500019
Human Individuals (Battle,P)	compartment	0.96	0.577328	0.000102627	0	1	5.13135e-05	0.500013
Human Individuals (Battle,P)	compartment	0.97	0.577328	7.37631e-05	0	1	3.68816e-05	0.500009
Human Individuals (Battle,P)	compartment	0.98	0.577328	4.81064e-05	0	1	2.40532e-05	0.500006
Human Individuals (Battle,P)	complex	-0.870964	0.811027	1	1	0.5	1	0.5
Human Individuals (Battle,P)	complex	-0.858632	0.811027	1	0.999867	0.500033	0.999867	0.500033
Human Individuals (Battle,P)	complex	-0.774507	0.811027	1	0.999734	0.500067	0.999734	0.500067
Human Individuals (Battle,P)	complex	-0.773674	0.811027	1	0.9996	0.5001	0.9996	0.5001
Human Individuals (Battle,P)	complex	-0.766885	0.811027	1	0.999467	0.500133	0.999467	0.500133
Human Individuals (Battle,P)	complex	-0.747044	0.811027	1	0.999334	0.500167	0.999334	0.500166
Human Individuals (Battle,P)	complex	-0.746811	0.811027	1	0.999201	0.5002	0.999201	0.5002
Human Individuals (Battle,P)	complex	-0.745096	0.811027	0.999867	0.999201	0.500167	0.999068	0.500166
Human Individuals (Battle,P)	complex	-0.742748	0.811027	0.999867	0.999067	0.5002	0.998935	0.5002
Human Individuals (Battle,P)	complex	-0.739594	0.811027	0.999867	0.998934	0.500233	0.998802	0.500233
Human Individuals (Battle,P)	complex	-0.733174	0.811027	0.999734	0.998934	0.5002	0.998669	0.5002
Human Individuals (Battle,P)	complex	-0.724813	0.811027	0.999734	0.998801	0.500233	0.998536	0.500233
Human Individuals (Battle,P)	complex	-0.708816	0.811027	0.9996	0.998801	0.5002	0.998403	0.5002
Human Individuals (Battle,P)	complex	-0.704428	0.811027	0.9996	0.998668	0.500233	0.99827	0.500233
Human Individuals (Battle,P)	complex	-0.69679	0.811027	0.9996	0.998535	0.500267	0.998138	0.500266
Human Individuals (Battle,P)	complex	-0.69622	0.811027	0.9996	0.998401	0.5003	0.998005	0.500299
Human Individuals (Battle,P)	complex	-0.693962	0.811027	0.999467	0.998401	0.500267	0.997872	0.500266
Human Individuals (Battle,P)	complex	-0.693962	0.811027	0.999334	0.998401	0.500233	0.997739	0.500233
Human Individuals (Battle,P)	complex	-0.69058	0.811027	0.999201	0.998401	0.5002	0.997606	0.5002
Human Individuals (Battle,P)	complex	-0.68444	0.811027	0.999201	0.998268	0.500233	0.997473	0.500233
Human Individuals (Battle,P)	complex	-0.683374	0.811027	0.999201	0.998135	0.500267	0.99734	0.500266
Human Individuals (Battle,P)	complex	-0.682588	0.811027	0.999201	0.998002	0.5003	0.997208	0.500299
Human Individuals (Battle,P)	complex	-0.681116	0.811027	0.999067	0.998002	0.500267	0.997075	0.500266
Human Individuals (Battle,P)	complex	-0.677861	0.811027	0.999067	0.997868	0.5003	0.996942	0.500299
Human Individuals (Battle,P)	complex	-0.672602	0.811027	0.999067	0.997735	0.500334	0.99681	0.500333
Human Individuals (Battle,P)	complex	-0.670959	0.811027	0.999067	0.997602	0.500367	0.996677	0.500366
Human Individuals (Battle,P)	complex	-0.659932	0.811027	0.999067	0.997469	0.5004	0.996545	0.500399
Human Individuals (Battle,P)	complex	-0.657041	0.811027	0.999067	0.997335	0.500434	0.996412	0.500432
Human Individuals (Battle,P)	complex	-0.654992	0.811027	0.999067	0.997202	0.500467	0.99628	0.500465
Human Individuals (Battle,P)	complex	-0.653772	0.811027	0.999067	0.997069	0.500501	0.996148	0.500499
Human Individuals (Battle,P)	complex	-0.650963	0.811027	0.999067	0.996936	0.500534	0.996015	0.500532
Human Individuals (Battle,P)	complex	-0.648639	0.811027	0.999067	0.996803	0.500567	0.995883	0.500565
Human Individuals (Battle,P)	complex	-0.647069	0.811027	0.999067	0.996669	0.500601	0.995751	0.500598
Human Individuals (Battle,P)	complex	-0.644537	0.811027	0.998934	0.996669	0.500567	0.995618	0.500565
Human Individuals (Battle,P)	complex	-0.644504	0.811027	0.998934	0.996536	0.500601	0.995486	0.500598
Human Individuals (Battle,P)	complex	-0.641952	0.811027	0.998801	0.996536	0.500568	0.995353	0.500565
Human Individuals (Battle,P)	complex	-0.641952	0.811027	0.998668	0.996536	0.500534	0.99522	0.500532
Human Individuals (Battle,P)	complex	-0.641542	0.811027	0.998535	0.996536	0.500501	0.995088	0.500498
Human Individuals (Battle,P)	complex	-0.641038	0.811027	0.998401	0.996536	0.500467	0.994955	0.500465
Human Individuals (Battle,P)	complex	-0.639051	0.811027	0.998401	0.996403	0.500501	0.994823	0.500498
Human Individuals (Battle,P)	complex	-0.63677	0.811027	0.998268	0.996403	0.500468	0.99469	0.500465
Human Individuals (Battle,P)	complex	-0.635773	0.811027	0.998268	0.99627	0.500501	0.994558	0.500498
Human Individuals (Battle,P)	complex	-0.6345	0.811027	0.998135	0.99627	0.500468	0.994425	0.500465
Human Individuals (Battle,P)	complex	-0.633121	0.811027	0.998135	0.996136	0.500501	0.994293	0.500498
Human Individuals (Battle,P)	complex	-0.62995	0.811027	0.998135	0.996003	0.500534	0.994161	0.500531
Human Individuals (Battle,P)	complex	-0.628418	0.811027	0.998135	0.99587	0.500568	0.994029	0.500565
Human Individuals (Battle,P)	complex	-0.628013	0.811027	0.998135	0.995737	0.500601	0.993898	0.500598
Human Individuals (Battle,P)	complex	-0.623801	0.811027	0.998135	0.995604	0.500635	0.993766	0.500631
Human Individuals (Battle,P)	complex	-0.620207	0.811027	0.998135	0.99547	0.500668	0.993634	0.500664
Human Individuals (Battle,P)	complex	-0.612737	0.811027	0.998135	0.995337	0.500702	0.993502	0.500697
Human Individuals (Battle,P)	complex	-0.612536	0.811027	0.998135	0.995204	0.500735	0.99337	0.50073
Human Individuals (Battle,P)	complex	-0.611087	0.811027	0.998135	0.995071	0.500769	0.993239	0.500763
Human Individuals (Battle,P)	complex	-0.611038	0.811027	0.998002	0.995071	0.500735	0.993106	0.50073
Human Individuals (Battle,P)	complex	-0.610986	0.811027	0.998002	0.994937	0.500769	0.992975	0.500763
Human Individuals (Battle,P)	complex	-0.610772	0.811027	0.998002	0.994804	0.500802	0.992843	0.500796
Human Individuals (Battle,P)	complex	-0.610616	0.811027	0.998002	0.994671	0.500836	0.992711	0.50083
Human Individuals (Battle,P)	complex	-0.609547	0.811027	0.998002	0.994538	0.500869	0.99258	0.500863
Human Individuals (Battle,P)	complex	-0.607432	0.811027	0.997868	0.994538	0.500836	0.992447	0.50083
Human Individuals (Battle,P)	complex	-0.607339	0.811027	0.997868	0.994404	0.500869	0.992316	0.500863
Human Individuals (Battle,P)	complex	-0.606163	0.811027	0.997868	0.994271	0.500903	0.992184	0.500896
Human Individuals (Battle,P)	complex	-0.606129	0.811027	0.997868	0.994138	0.500936	0.992053	0.500929
Human Individuals (Battle,P)	complex	-0.605281	0.811027	0.997735	0.994138	0.500903	0.991921	0.500896
Human Individuals (Battle,P)	complex	-0.605072	0.811027	0.997735	0.994005	0.500936	0.991789	0.500929
Human Individuals (Battle,P)	complex	-0.600004	0.811027	0.997735	0.993872	0.50097	0.991658	0.500962
Human Individuals (Battle,P)	complex	-0.599746	0.811027	0.997735	0.993738	0.501003	0.991527	0.500995
Human Individuals (Battle,P)	complex	-0.598983	0.811027	0.997735	0.993605	0.501037	0.991395	0.501028
Human Individuals (Battle,P)	complex	-0.597909	0.811027	0.997735	0.993472	0.501071	0.991264	0.501061
Human Individuals (Battle,P)	complex	-0.596141	0.811027	0.997735	0.993339	0.501104	0.991133	0.501094
Human Individuals (Battle,P)	complex	-0.595578	0.811027	0.997735	0.993205	0.501138	0.991002	0.501127
Human Individuals (Battle,P)	complex	-0.595557	0.811027	0.997735	0.993072	0.501171	0.990871	0.50116
Human Individuals (Battle,P)	complex	-0.595111	0.811027	0.997602	0.993072	0.501138	0.990738	0.501127
Human Individuals (Battle,P)	complex	-0.594517	0.811027	0.997602	0.992939	0.501171	0.990607	0.50116
Human Individuals (Battle,P)	complex	-0.594021	0.811027	0.997469	0.992939	0.501138	0.990475	0.501127
Human Individuals (Battle,P)	complex	-0.593274	0.811027	0.997469	0.992806	0.501171	0.990344	0.50116
Human Individuals (Battle,P)	complex	-0.5923	0.811027	0.997335	0.992806	0.501138	0.990212	0.501127
Human Individuals (Battle,P)	complex	-0.591875	0.811027	0.997202	0.992806	0.501105	0.990079	0.501094
Human Individuals (Battle,P)	complex	-0.590826	0.811027	0.997202	0.992673	0.501138	0.989948	0.501127
Human Individuals (Battle,P)	complex	-0.587495	0.811027	0.997069	0.992673	0.501105	0.989816	0.501094
Human Individuals (Battle,P)	complex	-0.586115	0.811027	0.997069	0.992539	0.501138	0.989685	0.501127
Human Individuals (Battle,P)	complex	-0.585614	0.811027	0.996936	0.992539	0.501105	0.989553	0.501093
Human Individuals (Battle,P)	complex	-0.584195	0.811027	0.996936	0.992406	0.501138	0.989422	0.501126
Human Individuals (Battle,P)	complex	-0.582131	0.811027	0.996803	0.992406	0.501105	0.98929	0.501093
Human Individuals (Battle,P)	complex	-0.581327	0.811027	0.996803	0.992273	0.501139	0.989159	0.501126
Human Individuals (Battle,P)	complex	-0.581164	0.811027	0.996803	0.99214	0.501172	0.989028	0.501159
Human Individuals (Battle,P)	complex	-0.580727	0.811027	0.996803	0.992006	0.501206	0.988898	0.501192
Human Individuals (Battle,P)	complex	-0.580725	0.811027	0.996803	0.991873	0.501239	0.988767	0.501225
Human Individuals (Battle,P)	complex	-0.579864	0.811027	0.996803	0.99174	0.501273	0.988636	0.501258
Human Individuals (Battle,P)	complex	-0.578006	0.811027	0.996803	0.991607	0.501307	0.988506	0.501291
Human Individuals (Battle,P)	complex	-0.577278	0.811027	0.996803	0.991473	0.50134	0.988375	0.501325
Human Individuals (Battle,P)	complex	-0.574134	0.811027	0.996803	0.99134	0.501374	0.988245	0.501358
Human Individuals (Battle,P)	complex	-0.573912	0.811027	0.996669	0.99134	0.50134	0.988113	0.501324
Human Individuals (Battle,P)	complex	-0.573293	0.811027	0.996669	0.991207	0.501374	0.987982	0.501357
Human Individuals (Battle,P)	complex	-0.571469	0.811027	0.996669	0.991074	0.501408	0.987852	0.50139
Human Individuals (Battle,P)	complex	-0.571277	0.811027	0.996669	0.990941	0.501441	0.987721	0.501423
Human Individuals (Battle,P)	complex	-0.57085	0.811027	0.996669	0.990807	0.501475	0.987591	0.501456
Human Individuals (Battle,P)	complex	-0.570161	0.811027	0.996536	0.990807	0.501441	0.987459	0.501423
Human Individuals (Battle,P)	complex	-0.568879	0.811027	0.996536	0.990674	0.501475	0.987328	0.501456
Human Individuals (Battle,P)	complex	-0.566018	0.811027	0.996536	0.990541	0.501509	0.987198	0.501489
Human Individuals (Battle,P)	complex	-0.565409	0.811027	0.996536	0.990408	0.501542	0.987068	0.501522
Human Individuals (Battle,P)	complex	-0.565191	0.811027	0.996536	0.990274	0.501576	0.986938	0.501555
Human Individuals (Battle,P)	complex	-0.564984	0.811027	0.996536	0.990141	0.501609	0.986807	0.501588
Human Individuals (Battle,P)	complex	-0.563341	0.811027	0.996536	0.990008	0.501643	0.986677	0.501621
Human Individuals (Battle,P)	complex	-0.562698	0.811027	0.996403	0.990008	0.50161	0.986545	0.501588
Human Individuals (Battle,P)	complex	-0.562222	0.811027	0.996403	0.989875	0.501643	0.986415	0.501621
Human Individuals (Battle,P)	complex	-0.559202	0.811027	0.996403	0.989742	0.501677	0.986285	0.501654
Human Individuals (Battle,P)	complex	-0.558693	0.811027	0.996403	0.989608	0.501711	0.986155	0.501687
Human Individuals (Battle,P)	complex	-0.557194	0.811027	0.996403	0.989475	0.501744	0.986025	0.50172
Human Individuals (Battle,P)	complex	-0.555369	0.811027	0.99627	0.989475	0.501711	0.985893	0.501687
Human Individuals (Battle,P)	complex	-0.551808	0.811027	0.99627	0.989342	0.501744	0.985763	0.50172
Human Individuals (Battle,P)	complex	-0.551582	0.811027	0.99627	0.989209	0.501778	0.985633	0.501753
Human Individuals (Battle,P)	complex	-0.550575	0.811027	0.99627	0.989075	0.501812	0.985503	0.501785
Human Individuals (Battle,P)	complex	-0.550243	0.811027	0.99627	0.988942	0.501846	0.985374	0.501818
Human Individuals (Battle,P)	complex	-0.549833	0.811027	0.99627	0.988809	0.501879	0.985244	0.501851
Human Individuals (Battle,P)	complex	-0.549606	0.811027	0.99627	0.988676	0.501913	0.985114	0.501884
Human Individuals (Battle,P)	complex	-0.548847	0.811027	0.99627	0.988542	0.501947	0.984984	0.501917
Human Individuals (Battle,P)	complex	-0.548847	0.811027	0.996136	0.988542	0.501913	0.984852	0.501884
Human Individuals (Battle,P)	complex	-0.548847	0.811027	0.996003	0.988542	0.50188	0.984721	0.501851
Human Individuals (Battle,P)	complex	-0.547475	0.811027	0.99587	0.988542	0.501846	0.984589	0.501818
Human Individuals (Battle,P)	complex	-0.546334	0.811027	0.99587	0.988409	0.50188	0.984459	0.501851
Human Individuals (Battle,P)	complex	-0.546155	0.811027	0.99587	0.988276	0.501914	0.98433	0.501884
Human Individuals (Battle,P)	complex	-0.545758	0.811027	0.995737	0.988276	0.50188	0.984198	0.50185
Human Individuals (Battle,P)	complex	-0.545524	0.811027	0.995737	0.988143	0.501914	0.984068	0.501883
Human Individuals (Battle,P)	complex	-0.544763	0.811027	0.995737	0.98801	0.501948	0.983939	0.501916
Human Individuals (Battle,P)	complex	-0.544692	0.811027	0.995737	0.987876	0.501981	0.983809	0.501949
Human Individuals (Battle,P)	complex	-0.544654	0.811027	0.995737	0.987743	0.502015	0.98368	0.501982
Human Individuals (Battle,P)	complex	-0.543545	0.811027	0.995737	0.98761	0.502049	0.98355	0.502015
Human Individuals (Battle,P)	complex	-0.543522	0.811027	0.995737	0.987477	0.502082	0.983421	0.502048
Human Individuals (Battle,P)	complex	-0.543385	0.811027	0.995737	0.987343	0.502116	0.983292	0.502081
Human Individuals (Battle,P)	complex	-0.542439	0.811027	0.995737	0.98721	0.50215	0.983162	0.502114
Human Individuals (Battle,P)	complex	-0.540579	0.811027	0.995737	0.987077	0.502184	0.983033	0.502146
Human Individuals (Battle,P)	complex	-0.540168	0.811027	0.995737	0.986944	0.502217	0.982904	0.502179
Human Individuals (Battle,P)	complex	-0.539259	0.811027	0.995737	0.986811	0.502251	0.982774	0.502212
Human Individuals (Battle,P)	complex	-0.5386	0.811027	0.995737	0.986677	0.502285	0.982645	0.502245
Human Individuals (Battle,P)	complex	-0.538405	0.811027	0.995737	0.986544	0.502319	0.982516	0.502278
Human Individuals (Battle,P)	complex	-0.538033	0.811027	0.995737	0.986411	0.502352	0.982387	0.502311
Human Individuals (Battle,P)	complex	-0.537773	0.811027	0.995737	0.986278	0.502386	0.982258	0.502344
Human Individuals (Battle,P)	complex	-0.537309	0.811027	0.995604	0.986278	0.502353	0.982126	0.502311
Human Individuals (Battle,P)	complex	-0.536681	0.811027	0.99547	0.986278	0.502319	0.981995	0.502277
Human Individuals (Battle,P)	complex	-0.536124	0.811027	0.995337	0.986278	0.502286	0.981864	0.502244
Human Individuals (Battle,P)	complex	-0.536111	0.811027	0.995337	0.986144	0.50232	0.981735	0.502277
Human Individuals (Battle,P)	complex	-0.53488	0.811027	0.995337	0.986011	0.502353	0.981606	0.50231
Human Individuals (Battle,P)	complex	-0.534052	0.811027	0.995337	0.985878	0.502387	0.981477	0.502343
Human Individuals (Battle,P)	complex	-0.533981	0.811027	0.995337	0.985745	0.502421	0.981348	0.502376
Human Individuals (Battle,P)	complex	-0.533818	0.811027	0.995204	0.985745	0.502388	0.981216	0.502342
Human Individuals (Battle,P)	complex	-0.533198	0.811027	0.995071	0.985745	0.502354	0.981085	0.502309
Human Individuals (Battle,P)	complex	-0.533107	0.811027	0.995071	0.985612	0.502388	0.980956	0.502342
Human Individuals (Battle,P)	complex	-0.532724	0.811027	0.995071	0.985478	0.502422	0.980827	0.502375
Human Individuals (Battle,P)	complex	-0.53271	0.811027	0.994937	0.985478	0.502388	0.980696	0.502342
Human Individuals (Battle,P)	complex	-0.532381	0.811027	0.994937	0.985345	0.502422	0.980567	0.502375
Human Individuals (Battle,P)	complex	-0.53226	0.811027	0.994937	0.985212	0.502456	0.980438	0.502407
Human Individuals (Battle,P)	complex	-0.53147	0.811027	0.994937	0.985079	0.50249	0.98031	0.50244
Human Individuals (Battle,P)	complex	-0.531278	0.811027	0.994937	0.984945	0.502523	0.980181	0.502473
Human Individuals (Battle,P)	complex	-0.530552	0.811027	0.994804	0.984945	0.50249	0.98005	0.50244
Human Individuals (Battle,P)	complex	-0.530167	0.811027	0.994804	0.984812	0.502524	0.979921	0.502473
Human Individuals (Battle,P)	complex	-0.529756	0.811027	0.994804	0.984679	0.502558	0.979793	0.502506
Human Individuals (Battle,P)	complex	-0.52964	0.811027	0.994804	0.984546	0.502591	0.979664	0.502538
Human Individuals (Battle,P)	complex	-0.528495	0.811027	0.994804	0.984412	0.502625	0.979536	0.502571
Human Individuals (Battle,P)	complex	-0.527958	0.811027	0.994804	0.984279	0.502659	0.979407	0.502604
Human Individuals (Battle,P)	complex	-0.525338	0.811027	0.994804	0.984146	0.502693	0.979279	0.502637
Human Individuals (Battle,P)	complex	-0.524811	0.811027	0.994804	0.984013	0.502727	0.97915	0.50267
Human Individuals (Battle,P)	complex	-0.524631	0.811027	0.994804	0.98388	0.502761	0.979022	0.502702
Human Individuals (Battle,P)	complex	-0.524391	0.811027	0.994804	0.983746	0.502794	0.978894	0.502735
Human Individuals (Battle,P)	complex	-0.523967	0.811027	0.994671	0.983746	0.502761	0.978762	0.502702
Human Individuals (Battle,P)	complex	-0.522889	0.811027	0.994671	0.983613	0.502795	0.978634	0.502735
Human Individuals (Battle,P)	complex	-0.520912	0.811027	0.994538	0.983613	0.502761	0.978503	0.502702
Human Individuals (Battle,P)	complex	-0.520859	0.811027	0.994538	0.98348	0.502795	0.978375	0.502734
Human Individuals (Battle,P)	complex	-0.520354	0.811027	0.994538	0.983347	0.502829	0.978247	0.502767
Human Individuals (Battle,P)	complex	-0.518954	0.811027	0.994538	0.983213	0.502863	0.978118	0.5028
Human Individuals (Battle,P)	complex	-0.518932	0.811027	0.994404	0.983213	0.502829	0.977987	0.502767
Human Individuals (Battle,P)	complex	-0.518744	0.811027	0.994404	0.98308	0.502863	0.977859	0.5028
Human Individuals (Battle,P)	complex	-0.518697	0.811027	0.994271	0.98308	0.50283	0.977728	0.502766
Human Individuals (Battle,P)	complex	-0.517393	0.811027	0.994271	0.982947	0.502864	0.9776	0.502799
Human Individuals (Battle,P)	complex	-0.517326	0.811027	0.994271	0.982814	0.502898	0.977472	0.502832
Human Individuals (Battle,P)	complex	-0.517314	0.811027	0.994271	0.982681	0.502931	0.977344	0.502865
Human Individuals (Battle,P)	complex	-0.516819	0.811027	0.994271	0.982547	0.502965	0.977216	0.502897
Human Individuals (Battle,P)	complex	-0.516606	0.811027	0.994138	0.982547	0.502932	0.977085	0.502864
Human Individuals (Battle,P)	complex	-0.515727	0.811027	0.994138	0.982414	0.502966	0.976957	0.502897
Human Individuals (Battle,P)	complex	-0.514555	0.811027	0.994138	0.982281	0.503	0.976829	0.50293
Human Individuals (Battle,P)	complex	-0.514553	0.811027	0.994138	0.982148	0.503034	0.976702	0.502962
Human Individuals (Battle,P)	complex	-0.5145	0.811027	0.994138	0.982014	0.503067	0.976574	0.502995
Human Individuals (Battle,P)	complex	-0.513687	0.811027	0.994138	0.981881	0.503101	0.976446	0.503028
Human Individuals (Battle,P)	complex	-0.513498	0.811027	0.994138	0.981748	0.503135	0.976318	0.503061
Human Individuals (Battle,P)	complex	-0.51338	0.811027	0.994138	0.981615	0.503169	0.97619	0.503093
Human Individuals (Battle,P)	complex	-0.51337	0.811027	0.994005	0.981615	0.503136	0.97606	0.50306
Human Individuals (Battle,P)	complex	-0.513298	0.811027	0.994005	0.981481	0.50317	0.975932	0.503093
Human Individuals (Battle,P)	complex	-0.512851	0.811027	0.994005	0.981348	0.503204	0.975804	0.503126
Human Individuals (Battle,P)	complex	-0.512513	0.811027	0.994005	0.981215	0.503238	0.975677	0.503158
Human Individuals (Battle,P)	complex	-0.512211	0.811027	0.994005	0.981082	0.503272	0.975549	0.503191
Human Individuals (Battle,P)	complex	-0.511996	0.811027	0.994005	0.980949	0.503305	0.975422	0.503224
Human Individuals (Battle,P)	complex	-0.511849	0.811027	0.994005	0.980815	0.503339	0.975294	0.503256
Human Individuals (Battle,P)	complex	-0.51178	0.811027	0.994005	0.980682	0.503373	0.975167	0.503289
Human Individuals (Battle,P)	complex	-0.510853	0.811027	0.994005	0.980549	0.503407	0.975039	0.503322
Human Individuals (Battle,P)	complex	-0.510161	0.811027	0.994005	0.980416	0.503441	0.974912	0.503354
Human Individuals (Battle,P)	complex	-0.509996	0.811027	0.994005	0.980282	0.503475	0.974784	0.503387
Human Individuals (Battle,P)	complex	-0.509579	0.811027	0.994005	0.980149	0.503509	0.974657	0.50342
Human Individuals (Battle,P)	complex	-0.509538	0.811027	0.994005	0.980016	0.503543	0.97453	0.503452
Human Individuals (Battle,P)	complex	-0.50851	0.811027	0.994005	0.979883	0.503577	0.974403	0.503485
Human Individuals (Battle,P)	complex	-0.508166	0.811027	0.993872	0.979883	0.503544	0.974272	0.503452
Human Individuals (Battle,P)	complex	-0.508157	0.811027	0.993872	0.97975	0.503578	0.974145	0.503485
Human Individuals (Battle,P)	complex	-0.507929	0.811027	0.993872	0.979616	0.503612	0.974017	0.503517
Human Individuals (Battle,P)	complex	-0.507678	0.811027	0.993872	0.979483	0.503646	0.97389	0.50355
Human Individuals (Battle,P)	complex	-0.507405	0.811027	0.993872	0.97935	0.50368	0.973763	0.503582
Human Individuals (Battle,P)	complex	-0.506845	0.811027	0.993872	0.979217	0.503714	0.973636	0.503615
Human Individuals (Battle,P)	complex	-0.506426	0.811027	0.993738	0.979217	0.50368	0.973506	0.503582
Human Individuals (Battle,P)	complex	-0.506336	0.811027	0.993738	0.979083	0.503714	0.973379	0.503615
Human Individuals (Battle,P)	complex	-0.505845	0.811027	0.993738	0.97895	0.503748	0.973252	0.503647
Human Individuals (Battle,P)	complex	-0.505587	0.811027	0.993605	0.97895	0.503715	0.973121	0.503614
Human Individuals (Battle,P)	complex	-0.505511	0.811027	0.993605	0.978817	0.503749	0.972994	0.503647
Human Individuals (Battle,P)	complex	-0.505238	0.811027	0.993605	0.978684	0.503783	0.972867	0.503679
Human Individuals (Battle,P)	complex	-0.505053	0.811027	0.993605	0.97855	0.503817	0.97274	0.503712
Human Individuals (Battle,P)	complex	-0.504502	0.811027	0.993472	0.97855	0.503783	0.97261	0.503679
Human Individuals (Battle,P)	complex	-0.504246	0.811027	0.993472	0.978417	0.503817	0.972483	0.503711
Human Individuals (Battle,P)	complex	-0.50353	0.811027	0.993472	0.978284	0.503851	0.972356	0.503744
Human Individuals (Battle,P)	complex	-0.503454	0.811027	0.993472	0.978151	0.503885	0.972229	0.503777
Human Individuals (Battle,P)	complex	-0.503248	0.811027	0.993339	0.978151	0.503852	0.972099	0.503744
Human Individuals (Battle,P)	complex	-0.502667	0.811027	0.993339	0.978018	0.503886	0.971972	0.503776
Human Individuals (Battle,P)	complex	-0.502149	0.811027	0.993339	0.977884	0.50392	0.971846	0.503809
Human Individuals (Battle,P)	complex	-0.501892	0.811027	0.993339	0.977751	0.503954	0.971719	0.503841
Human Individuals (Battle,P)	complex	-0.501347	0.811027	0.993205	0.977751	0.503921	0.971589	0.503808
Human Individuals (Battle,P)	complex	-0.500923	0.811027	0.993205	0.977618	0.503955	0.971462	0.503841
Human Individuals (Battle,P)	complex	-0.500795	0.811027	0.993205	0.977485	0.503989	0.971336	0.503873
Human Individuals (Battle,P)	complex	-0.500765	0.811027	0.993072	0.977485	0.503955	0.971205	0.50384
Human Individuals (Battle,P)	complex	-0.499063	0.811027	0.993072	0.977351	0.503989	0.971079	0.503873
Human Individuals (Battle,P)	complex	-0.498979	0.811027	0.992939	0.977351	0.503956	0.970948	0.50384
Human Individuals (Battle,P)	complex	-0.498671	0.811027	0.992939	0.977218	0.50399	0.970822	0.503872
Human Individuals (Battle,P)	complex	-0.498071	0.811027	0.992939	0.977085	0.504024	0.970695	0.503905
Human Individuals (Battle,P)	complex	-0.497999	0.811027	0.992939	0.976952	0.504058	0.970569	0.503938
Human Individuals (Battle,P)	complex	-0.496807	0.811027	0.992939	0.976819	0.504092	0.970443	0.50397
Human Individuals (Battle,P)	complex	-0.496567	0.811027	0.992939	0.976685	0.504126	0.970316	0.504003
Human Individuals (Battle,P)	complex	-0.495455	0.811027	0.992939	0.976552	0.50416	0.97019	0.504035
Human Individuals (Battle,P)	complex	-0.495434	0.811027	0.992939	0.976419	0.504194	0.970064	0.504068
Human Individuals (Battle,P)	complex	-0.495281	0.811027	0.992939	0.976286	0.504228	0.969938	0.5041
Human Individuals (Battle,P)	complex	-0.495089	0.811027	0.992939	0.976152	0.504263	0.969811	0.504133
Human Individuals (Battle,P)	complex	-0.494276	0.811027	0.992939	0.976019	0.504297	0.969685	0.504165
Human Individuals (Battle,P)	complex	-0.494215	0.811027	0.992939	0.975886	0.504331	0.969559	0.504198
Human Individuals (Battle,P)	complex	-0.493812	0.811027	0.992939	0.975753	0.504365	0.969433	0.50423
Human Individuals (Battle,P)	complex	-0.493115	0.811027	0.992939	0.97562	0.504399	0.969307	0.504263
Human Individuals (Battle,P)	complex	-0.493068	0.811027	0.992939	0.975486	0.504433	0.969181	0.504295
Human Individuals (Battle,P)	complex	-0.492911	0.811027	0.992939	0.975353	0.504467	0.969055	0.504328
Human Individuals (Battle,P)	complex	-0.491583	0.811027	0.992806	0.975353	0.504434	0.968925	0.504295
Human Individuals (Battle,P)	complex	-0.489039	0.811027	0.992806	0.97522	0.504468	0.968799	0.504327
Human Individuals (Battle,P)	complex	-0.488731	0.811027	0.992806	0.975087	0.504502	0.968673	0.50436
Human Individuals (Battle,P)	complex	-0.488491	0.811027	0.992806	0.974953	0.504536	0.968547	0.504392
Human Individuals (Battle,P)	complex	-0.488129	0.811027	0.992806	0.97482	0.50457	0.968421	0.504425
Human Individuals (Battle,P)	complex	-0.487907	0.811027	0.992673	0.97482	0.504537	0.968291	0.504392
Human Individuals (Battle,P)	complex	-0.487208	0.811027	0.992673	0.974687	0.504571	0.968165	0.504424
Human Individuals (Battle,P)	complex	-0.486986	0.811027	0.992539	0.974687	0.504537	0.968035	0.504391
Human Individuals (Battle,P)	complex	-0.486655	0.811027	0.992539	0.974554	0.504572	0.96791	0.504424
Human Individuals (Battle,P)	complex	-0.486394	0.811027	0.992539	0.97442	0.504606	0.967784	0.504456
Human Individuals (Battle,P)	complex	-0.48529	0.811027	0.992406	0.97442	0.504572	0.967654	0.504423
Human Individuals (Battle,P)	complex	-0.484766	0.811027	0.992406	0.974287	0.504606	0.967528	0.504456
Human Individuals (Battle,P)	complex	-0.483748	0.811027	0.992273	0.974287	0.504573	0.967398	0.504422
Human Individuals (Battle,P)	complex	-0.4834	0.811027	0.992273	0.974154	0.504607	0.967273	0.504455
Human Individuals (Battle,P)	complex	-0.483163	0.811027	0.992273	0.974021	0.504641	0.967147	0.504487
Human Individuals (Battle,P)	complex	-0.483052	0.811027	0.992273	0.973888	0.504675	0.967022	0.50452
Human Individuals (Battle,P)	complex	-0.482365	0.811027	0.992273	0.973754	0.50471	0.966896	0.504552
Human Individuals (Battle,P)	complex	-0.481697	0.811027	0.992273	0.973621	0.504744	0.966771	0.504585
Human Individuals (Battle,P)	complex	-0.480878	0.811027	0.992273	0.973488	0.504778	0.966645	0.504617
Human Individuals (Battle,P)	complex	-0.480266	0.811027	0.992273	0.973355	0.504812	0.96652	0.50465
Human Individuals (Battle,P)	complex	-0.479778	0.811027	0.99214	0.973355	0.504779	0.96639	0.504617
Human Individuals (Battle,P)	complex	-0.479579	0.811027	0.99214	0.973221	0.504813	0.966264	0.504649
Human Individuals (Battle,P)	complex	-0.478203	0.811027	0.99214	0.973088	0.504847	0.966139	0.504681
Human Individuals (Battle,P)	complex	-0.477845	0.811027	0.99214	0.972955	0.504881	0.966014	0.504714
Human Individuals (Battle,P)	complex	-0.477242	0.811027	0.992006	0.972955	0.504848	0.965884	0.504681
Human Individuals (Battle,P)	complex	-0.475969	0.811027	0.992006	0.972822	0.504882	0.965759	0.504713
Human Individuals (Battle,P)	complex	-0.47588	0.811027	0.992006	0.972689	0.504916	0.965634	0.504746
Human Individuals (Battle,P)	complex	-0.4757	0.811027	0.992006	0.972555	0.50495	0.965508	0.504778
Human Individuals (Battle,P)	complex	-0.475659	0.811027	0.991873	0.972555	0.504917	0.965379	0.504745
Human Individuals (Battle,P)	complex	-0.475658	0.811027	0.99174	0.972555	0.504883	0.965249	0.504712
Human Individuals (Battle,P)	complex	-0.475546	0.811027	0.991607	0.972555	0.50485	0.965119	0.504679
Human Individuals (Battle,P)	complex	-0.475309	0.811027	0.991607	0.972422	0.504884	0.964994	0.504711
Human Individuals (Battle,P)	complex	-0.474914	0.811027	0.991607	0.972289	0.504918	0.964869	0.504744
Human Individuals (Battle,P)	complex	-0.474394	0.811027	0.991473	0.972289	0.504885	0.964739	0.504711
Human Individuals (Battle,P)	complex	-0.474335	0.811027	0.991473	0.972156	0.504919	0.964614	0.504743
Human Individuals (Battle,P)	complex	-0.474023	0.811027	0.991473	0.972022	0.504953	0.964489	0.504776
Human Individuals (Battle,P)	complex	-0.473627	0.811027	0.991473	0.971889	0.504987	0.964364	0.504808
Human Individuals (Battle,P)	complex	-0.472978	0.811027	0.991473	0.971756	0.505022	0.964239	0.50484
Human Individuals (Battle,P)	complex	-0.472894	0.811027	0.991473	0.971623	0.505056	0.964115	0.504873
Human Individuals (Battle,P)	complex	-0.472182	0.811027	0.991473	0.971489	0.50509	0.96399	0.504905
Human Individuals (Battle,P)	complex	-0.472143	0.811027	0.991473	0.971356	0.505125	0.963865	0.504938
Human Individuals (Battle,P)	complex	-0.472121	0.811027	0.99134	0.971356	0.505091	0.963735	0.504905
Human Individuals (Battle,P)	complex	-0.471614	0.811027	0.991207	0.971356	0.505057	0.963606	0.504872
Human Individuals (Battle,P)	complex	-0.471583	0.811027	0.991207	0.971223	0.505092	0.963481	0.504904
Human Individuals (Battle,P)	complex	-0.471468	0.811027	0.991207	0.97109	0.505126	0.963356	0.504936
Human Individuals (Battle,P)	complex	-0.47144	0.811027	0.991207	0.970957	0.50516	0.963231	0.504969
Human Individuals (Battle,P)	complex	-0.470599	0.811027	0.991074	0.970957	0.505127	0.963102	0.504936
Human Individuals (Battle,P)	complex	-0.470482	0.811027	0.991074	0.970823	0.505161	0.962977	0.504968
Human Individuals (Battle,P)	complex	-0.469991	0.811027	0.991074	0.97069	0.505195	0.962853	0.505
Human Individuals (Battle,P)	complex	-0.469545	0.811027	0.991074	0.970557	0.50523	0.962728	0.505033
Human Individuals (Battle,P)	complex	-0.469415	0.811027	0.991074	0.970424	0.505264	0.962604	0.505065
Human Individuals (Battle,P)	complex	-0.469404	0.811027	0.991074	0.97029	0.505298	0.962479	0.505097
Human Individuals (Battle,P)	complex	-0.46936	0.811027	0.991074	0.970157	0.505333	0.962354	0.50513
Human Individuals (Battle,P)	complex	-0.468979	0.811027	0.991074	0.970024	0.505367	0.96223	0.505162
Human Individuals (Battle,P)	complex	-0.46826	0.811027	0.991074	0.969891	0.505401	0.962106	0.505194
Human Individuals (Battle,P)	complex	-0.467814	0.811027	0.991074	0.969758	0.505436	0.961981	0.505227
Human Individuals (Battle,P)	complex	-0.466664	0.811027	0.991074	0.969624	0.50547	0.961857	0.505259
Human Individuals (Battle,P)	complex	-0.466303	0.811027	0.991074	0.969491	0.505504	0.961732	0.505291
Human Individuals (Battle,P)	complex	-0.466266	0.811027	0.991074	0.969358	0.505539	0.961608	0.505324
Human Individuals (Battle,P)	complex	-0.465986	0.811027	0.991074	0.969225	0.505573	0.961484	0.505356
Human Individuals (Battle,P)	complex	-0.465946	0.811027	0.991074	0.969091	0.505607	0.96136	0.505388
Human Individuals (Battle,P)	complex	-0.464984	0.811027	0.991074	0.968958	0.505642	0.961235	0.505421
Human Individuals (Battle,P)	complex	-0.464219	0.811027	0.991074	0.968825	0.505676	0.961111	0.505453
Human Individuals (Battle,P)	complex	-0.463944	0.811027	0.991074	0.968692	0.50571	0.960987	0.505485
Human Individuals (Battle,P)	complex	-0.463205	0.811027	0.991074	0.968558	0.505745	0.960863	0.505517
Human Individuals (Battle,P)	complex	-0.462429	0.811027	0.991074	0.968425	0.505779	0.960739	0.50555
Human Individuals (Battle,P)	complex	-0.46183	0.811027	0.991074	0.968292	0.505814	0.960615	0.505582
Human Individuals (Battle,P)	complex	-0.461307	0.811027	0.990941	0.968292	0.50578	0.960486	0.505549
Human Individuals (Battle,P)	complex	-0.461302	0.811027	0.990941	0.968159	0.505814	0.960362	0.505581
Human Individuals (Battle,P)	complex	-0.461217	0.811027	0.990941	0.968026	0.505849	0.960238	0.505614
Human Individuals (Battle,P)	complex	-0.460991	0.811027	0.990807	0.968026	0.505815	0.960108	0.505581
Human Individuals (Battle,P)	complex	-0.460907	0.811027	0.990807	0.967892	0.50585	0.959985	0.505613
Human Individuals (Battle,P)	complex	-0.460821	0.811027	0.990807	0.967759	0.505884	0.959861	0.505645
Human Individuals (Battle,P)	complex	-0.460553	0.811027	0.990674	0.967759	0.50585	0.959732	0.505612
Human Individuals (Battle,P)	complex	-0.460155	0.811027	0.990541	0.967759	0.505817	0.959602	0.505579
Human Individuals (Battle,P)	complex	-0.459667	0.811027	0.990541	0.967626	0.505851	0.959479	0.505611
Human Individuals (Battle,P)	complex	-0.459184	0.811027	0.990541	0.967493	0.505886	0.959355	0.505644
Human Individuals (Battle,P)	complex	-0.458865	0.811027	0.990408	0.967493	0.505852	0.959226	0.505611
Human Individuals (Battle,P)	complex	-0.458375	0.811027	0.990408	0.967359	0.505886	0.959102	0.505643
Human Individuals (Battle,P)	complex	-0.457555	0.811027	0.990408	0.967226	0.505921	0.958978	0.505675
Human Individuals (Battle,P)	complex	-0.457475	0.811027	0.990408	0.967093	0.505955	0.958855	0.505707
Human Individuals (Battle,P)	complex	-0.457457	0.811027	0.990408	0.96696	0.50599	0.958731	0.50574
Human Individuals (Battle,P)	complex	-0.457365	0.811027	0.990408	0.966827	0.506024	0.958607	0.505772
Human Individuals (Battle,P)	complex	-0.456524	0.811027	0.990408	0.966693	0.506059	0.958484	0.505804
Human Individuals (Battle,P)	complex	-0.455561	0.811027	0.990408	0.96656	0.506093	0.95836	0.505836
Human Individuals (Battle,P)	complex	-0.455494	0.811027	0.990408	0.966427	0.506127	0.958237	0.505869
Human Individuals (Battle,P)	complex	-0.455395	0.811027	0.990408	0.966294	0.506162	0.958113	0.505901
Human Individuals (Battle,P)	complex	-0.455288	0.811027	0.990408	0.96616	0.506196	0.95799	0.505933
Human Individuals (Battle,P)	complex	-0.4552	0.811027	0.990408	0.966027	0.506231	0.957866	0.505965
Human Individuals (Battle,P)	complex	-0.455105	0.811027	0.990408	0.965894	0.506265	0.957743	0.505997
Human Individuals (Battle,P)	complex	-0.455055	0.811027	0.990408	0.965761	0.5063	0.957619	0.50603
Human Individuals (Battle,P)	complex	-0.455055	0.811027	0.990408	0.965627	0.506334	0.957496	0.506062
Human Individuals (Battle,P)	complex	-0.454907	0.811027	0.990408	0.965494	0.506369	0.957373	0.506094
Human Individuals (Battle,P)	complex	-0.454703	0.811027	0.990408	0.965361	0.506403	0.95725	0.506126
Human Individuals (Battle,P)	complex	-0.453985	0.811027	0.990274	0.965361	0.50637	0.957121	0.506093
Human Individuals (Battle,P)	complex	-0.453962	0.811027	0.990141	0.965361	0.506336	0.956992	0.50606
Human Individuals (Battle,P)	complex	-0.453899	0.811027	0.990141	0.965228	0.506371	0.956869	0.506092
Human Individuals (Battle,P)	complex	-0.453035	0.811027	0.990141	0.965095	0.506405	0.956746	0.506125
Human Individuals (Battle,P)	complex	-0.452994	0.811027	0.990008	0.965095	0.506371	0.956617	0.506092
Human Individuals (Battle,P)	complex	-0.452502	0.811027	0.990008	0.964961	0.506406	0.956494	0.506124
Human Individuals (Battle,P)	complex	-0.452397	0.811027	0.990008	0.964828	0.50644	0.956371	0.506156
Human Individuals (Battle,P)	complex	-0.452089	0.811027	0.990008	0.964695	0.506475	0.956248	0.506188
Human Individuals (Battle,P)	complex	-0.451771	0.811027	0.990008	0.964562	0.506509	0.956125	0.50622
Human Individuals (Battle,P)	complex	-0.451749	0.811027	0.990008	0.964428	0.506544	0.956002	0.506252
Human Individuals (Battle,P)	complex	-0.4517	0.811027	0.989875	0.964428	0.50651	0.955873	0.506219
Human Individuals (Battle,P)	complex	-0.451625	0.811027	0.989875	0.964295	0.506545	0.95575	0.506252
Human Individuals (Battle,P)	complex	-0.451608	0.811027	0.989875	0.964162	0.506579	0.955627	0.506284
Human Individuals (Battle,P)	complex	-0.451514	0.811027	0.989875	0.964029	0.506614	0.955504	0.506316
Human Individuals (Battle,P)	complex	-0.451483	0.811027	0.989875	0.963896	0.506648	0.955381	0.506348
Human Individuals (Battle,P)	complex	-0.450841	0.811027	0.989875	0.963762	0.506683	0.955258	0.50638
Human Individuals (Battle,P)	complex	-0.450082	0.811027	0.989875	0.963629	0.506718	0.955136	0.506412
Human Individuals (Battle,P)	complex	-0.449936	0.811027	0.989742	0.963629	0.506684	0.955007	0.506379
Human Individuals (Battle,P)	complex	-0.449812	0.811027	0.989742	0.963496	0.506719	0.954884	0.506412
Human Individuals (Battle,P)	complex	-0.449651	0.811027	0.989742	0.963363	0.506753	0.954762	0.506444
Human Individuals (Battle,P)	complex	-0.449042	0.811027	0.989742	0.963229	0.506788	0.954639	0.506476
Human Individuals (Battle,P)	complex	-0.448958	0.811027	0.989742	0.963096	0.506822	0.954516	0.506508
Human Individuals (Battle,P)	complex	-0.448406	0.811027	0.989742	0.962963	0.506857	0.954394	0.50654
Human Individuals (Battle,P)	complex	-0.448323	0.811027	0.989742	0.96283	0.506891	0.954271	0.506572
Human Individuals (Battle,P)	complex	-0.447771	0.811027	0.989742	0.962697	0.506926	0.954148	0.506604
Human Individuals (Battle,P)	complex	-0.447579	0.811027	0.989742	0.962563	0.506961	0.954026	0.506636
Human Individuals (Battle,P)	complex	-0.447256	0.811027	0.989742	0.96243	0.506995	0.953903	0.506668
Human Individuals (Battle,P)	complex	-0.447236	0.811027	0.989742	0.962297	0.50703	0.953781	0.5067
Human Individuals (Battle,P)	complex	-0.446836	0.811027	0.989608	0.962297	0.506996	0.953653	0.506668
Human Individuals (Battle,P)	complex	-0.446621	0.811027	0.989608	0.962164	0.507031	0.95353	0.5067
Human Individuals (Battle,P)	complex	-0.446431	0.811027	0.989608	0.96203	0.507065	0.953408	0.506732
Human Individuals (Battle,P)	complex	-0.446408	0.811027	0.989608	0.961897	0.5071	0.953285	0.506764
Human Individuals (Battle,P)	complex	-0.446035	0.811027	0.989475	0.961897	0.507066	0.953157	0.506731
Human Individuals (Battle,P)	complex	-0.445982	0.811027	0.989475	0.961764	0.507101	0.953035	0.506763
Human Individuals (Battle,P)	complex	-0.445674	0.811027	0.989475	0.961631	0.507136	0.952912	0.506795
Human Individuals (Battle,P)	complex	-0.445359	0.811027	0.989475	0.961497	0.50717	0.95279	0.506827
Human Individuals (Battle,P)	complex	-0.445188	0.811027	0.989475	0.961364	0.507205	0.952668	0.506859
Human Individuals (Battle,P)	complex	-0.445181	0.811027	0.989475	0.961231	0.507239	0.952546	0.506891
Human Individuals (Battle,P)	complex	-0.445174	0.811027	0.989475	0.961098	0.507274	0.952424	0.506923
Human Individuals (Battle,P)	complex	-0.44463	0.811027	0.989475	0.960965	0.507309	0.952302	0.506955
Human Individuals (Battle,P)	complex	-0.44448	0.811027	0.989475	0.960831	0.507343	0.952179	0.506987
Human Individuals (Battle,P)	complex	-0.444104	0.811027	0.989475	0.960698	0.507378	0.952057	0.507019
Human Individuals (Battle,P)	complex	-0.443501	0.811027	0.989475	0.960565	0.507413	0.951935	0.507051
Human Individuals (Battle,P)	complex	-0.443273	0.811027	0.989475	0.960432	0.507447	0.951813	0.507083
Human Individuals (Battle,P)	complex	-0.443239	0.811027	0.989342	0.960432	0.507414	0.951685	0.50705
Human Individuals (Battle,P)	complex	-0.443085	0.811027	0.989209	0.960432	0.50738	0.951557	0.507018
Human Individuals (Battle,P)	complex	-0.442726	0.811027	0.989075	0.960432	0.507346	0.951429	0.506985
Human Individuals (Battle,P)	complex	-0.442716	0.811027	0.988942	0.960432	0.507313	0.951301	0.506952
Human Individuals (Battle,P)	complex	-0.442266	0.811027	0.988942	0.960298	0.507347	0.951179	0.506984
Human Individuals (Battle,P)	complex	-0.442224	0.811027	0.988942	0.960165	0.507382	0.951057	0.507016
Human Individuals (Battle,P)	complex	-0.440698	0.811027	0.988809	0.960165	0.507348	0.950929	0.506983
Human Individuals (Battle,P)	complex	-0.440331	0.811027	0.988676	0.960165	0.507315	0.950801	0.50695
Human Individuals (Battle,P)	complex	-0.439679	0.811027	0.988542	0.960165	0.507281	0.950673	0.506917
Human Individuals (Battle,P)	complex	-0.439549	0.811027	0.988542	0.960032	0.507316	0.950551	0.506949
Human Individuals (Battle,P)	complex	-0.439478	0.811027	0.988542	0.959899	0.50735	0.950429	0.506981
Human Individuals (Battle,P)	complex	-0.438671	0.811027	0.988542	0.959766	0.507385	0.950307	0.507013
Human Individuals (Battle,P)	complex	-0.43849	0.811027	0.988409	0.959766	0.507351	0.950179	0.50698
Human Individuals (Battle,P)	complex	-0.438432	0.811027	0.988409	0.959632	0.507386	0.950058	0.507012
Human Individuals (Battle,P)	complex	-0.438215	0.811027	0.988276	0.959632	0.507352	0.94993	0.506979
Human Individuals (Battle,P)	complex	-0.437786	0.811027	0.988276	0.959499	0.507387	0.949808	0.507011
Human Individuals (Battle,P)	complex	-0.437182	0.811027	0.988143	0.959499	0.507353	0.94968	0.506978
Human Individuals (Battle,P)	complex	-0.436751	0.811027	0.988143	0.959366	0.507388	0.949558	0.50701
Human Individuals (Battle,P)	complex	-0.436719	0.811027	0.98801	0.959366	0.507354	0.94943	0.506977
Human Individuals (Battle,P)	complex	-0.436443	0.811027	0.98801	0.959233	0.507389	0.949309	0.507009
Human Individuals (Battle,P)	complex	-0.436206	0.811027	0.98801	0.959099	0.507424	0.949187	0.507041
Human Individuals (Battle,P)	complex	-0.435398	0.811027	0.98801	0.958966	0.507459	0.949066	0.507073
Human Individuals (Battle,P)	complex	-0.434983	0.811027	0.98801	0.958833	0.507493	0.948944	0.507105
Human Individuals (Battle,P)	complex	-0.434772	0.811027	0.98801	0.9587	0.507528	0.948823	0.507137
Human Individuals (Battle,P)	complex	-0.434677	0.811027	0.98801	0.958566	0.507563	0.948702	0.507169
Human Individuals (Battle,P)	complex	-0.434502	0.811027	0.98801	0.958433	0.507598	0.94858	0.507201
Human Individuals (Battle,P)	complex	-0.434271	0.811027	0.98801	0.9583	0.507632	0.948459	0.507233
Human Individuals (Battle,P)	complex	-0.434162	0.811027	0.98801	0.958167	0.507667	0.948338	0.507265
Human Individuals (Battle,P)	complex	-0.433878	0.811027	0.98801	0.958034	0.507702	0.948216	0.507297
Human Individuals (Battle,P)	complex	-0.43384	0.811027	0.98801	0.9579	0.507737	0.948095	0.507329
Human Individuals (Battle,P)	complex	-0.43365	0.811027	0.987876	0.9579	0.507703	0.947967	0.507296
Human Individuals (Battle,P)	complex	-0.433045	0.811027	0.987876	0.957767	0.507738	0.947846	0.507328
Human Individuals (Battle,P)	complex	-0.43279	0.811027	0.987743	0.957767	0.507704	0.947718	0.507295
Human Individuals (Battle,P)	complex	-0.431601	0.811027	0.987743	0.957634	0.507739	0.947597	0.507327
Human Individuals (Battle,P)	complex	-0.431427	0.811027	0.987743	0.957501	0.507773	0.947476	0.507359
Human Individuals (Battle,P)	complex	-0.431331	0.811027	0.987743	0.957367	0.507808	0.947355	0.507391
Human Individuals (Battle,P)	complex	-0.431234	0.811027	0.987743	0.957234	0.507843	0.947234	0.507423
Human Individuals (Battle,P)	complex	-0.430995	0.811027	0.98761	0.957234	0.507809	0.947106	0.50739
Human Individuals (Battle,P)	complex	-0.430972	0.811027	0.98761	0.957101	0.507844	0.946985	0.507422
Human Individuals (Battle,P)	complex	-0.430428	0.811027	0.98761	0.956968	0.507879	0.946864	0.507454
Human Individuals (Battle,P)	complex	-0.430346	0.811027	0.98761	0.956835	0.507914	0.946743	0.507486
Human Individuals (Battle,P)	complex	-0.429916	0.811027	0.98761	0.956701	0.507948	0.946622	0.507518
Human Individuals (Battle,P)	complex	-0.429484	0.811027	0.98761	0.956568	0.507983	0.946502	0.50755
Human Individuals (Battle,P)	complex	-0.429238	0.811027	0.98761	0.956435	0.508018	0.946381	0.507582
Human Individuals (Battle,P)	complex	-0.428544	0.811027	0.98761	0.956302	0.508053	0.94626	0.507614
Human Individuals (Battle,P)	complex	-0.428306	0.811027	0.98761	0.956168	0.508088	0.946139	0.507645
Human Individuals (Battle,P)	complex	-0.428229	0.811027	0.98761	0.956035	0.508123	0.946018	0.507677
Human Individuals (Battle,P)	complex	-0.42789	0.811027	0.98761	0.955902	0.508157	0.945898	0.507709
Human Individuals (Battle,P)	complex	-0.427853	0.811027	0.98761	0.955769	0.508192	0.945777	0.507741
Human Individuals (Battle,P)	complex	-0.427431	0.811027	0.987477	0.955769	0.508159	0.945649	0.507708
Human Individuals (Battle,P)	complex	-0.427069	0.811027	0.987343	0.955769	0.508125	0.945522	0.507675
Human Individuals (Battle,P)	complex	-0.426272	0.811027	0.98721	0.955769	0.508091	0.945394	0.507642
Human Individuals (Battle,P)	complex	-0.425974	0.811027	0.98721	0.955635	0.508126	0.945274	0.507674
Human Individuals (Battle,P)	complex	-0.425756	0.811027	0.98721	0.955502	0.508161	0.945153	0.507706
Human Individuals (Battle,P)	complex	-0.425627	0.811027	0.98721	0.955369	0.508196	0.945033	0.507738
Human Individuals (Battle,P)	complex	-0.425588	0.811027	0.98721	0.955236	0.50823	0.944912	0.50777
Human Individuals (Battle,P)	complex	-0.424973	0.811027	0.98721	0.955103	0.508265	0.944792	0.507802
Human Individuals (Battle,P)	complex	-0.424935	0.811027	0.98721	0.954969	0.5083	0.944671	0.507834
Human Individuals (Battle,P)	complex	-0.424913	0.811027	0.98721	0.954836	0.508335	0.944551	0.507866
Human Individuals (Battle,P)	complex	-0.424757	0.811027	0.98721	0.954703	0.50837	0.94443	0.507897
Human Individuals (Battle,P)	complex	-0.424402	0.811027	0.98721	0.95457	0.508405	0.94431	0.507929
Human Individuals (Battle,P)	complex	-0.42399	0.811027	0.98721	0.954436	0.50844	0.94419	0.507961
Human Individuals (Battle,P)	complex	-0.423926	0.811027	0.98721	0.954303	0.508475	0.944069	0.507993
Human Individuals (Battle,P)	complex	-0.423384	0.811027	0.987077	0.954303	0.508441	0.943942	0.50796
Human Individuals (Battle,P)	complex	-0.423169	0.811027	0.987077	0.95417	0.508476	0.943822	0.507992
Human Individuals (Battle,P)	complex	-0.422803	0.811027	0.987077	0.954037	0.508511	0.943701	0.508024
Human Individuals (Battle,P)	complex	-0.422549	0.811027	0.986944	0.954037	0.508477	0.943574	0.507991
Human Individuals (Battle,P)	complex	-0.422514	0.811027	0.986811	0.954037	0.508443	0.943447	0.507958
Human Individuals (Battle,P)	complex	-0.422208	0.811027	0.986811	0.953904	0.508478	0.943327	0.50799
Human Individuals (Battle,P)	complex	-0.421651	0.811027	0.986811	0.95377	0.508513	0.943206	0.508022
Human Individuals (Battle,P)	complex	-0.421615	0.811027	0.986811	0.953637	0.508548	0.943086	0.508054
Human Individuals (Battle,P)	complex	-0.421046	0.811027	0.986811	0.953504	0.508583	0.942966	0.508085
Human Individuals (Battle,P)	complex	-0.420558	0.811027	0.986811	0.953371	0.508618	0.942846	0.508117
Human Individuals (Battle,P)	complex	-0.420107	0.811027	0.986677	0.953371	0.508584	0.942719	0.508084
Human Individuals (Battle,P)	complex	-0.420085	0.811027	0.986677	0.953237	0.508619	0.942599	0.508116
Human Individuals (Battle,P)	complex	-0.419924	0.811027	0.986677	0.953104	0.508654	0.942479	0.508148
Human Individuals (Battle,P)	complex	-0.419869	0.811027	0.986544	0.953104	0.50862	0.942352	0.508115
Human Individuals (Battle,P)	complex	-0.419279	0.811027	0.986544	0.952971	0.508655	0.942232	0.508147
Human Individuals (Battle,P)	complex	-0.419005	0.811027	0.986544	0.952838	0.50869	0.942112	0.508179
Human Individuals (Battle,P)	complex	-0.418816	0.811027	0.986544	0.952705	0.508725	0.941992	0.50821
Human Individuals (Battle,P)	complex	-0.418631	0.811027	0.986544	0.952571	0.50876	0.941872	0.508242
Human Individuals (Battle,P)	complex	-0.418335	0.811027	0.986544	0.952438	0.508795	0.941753	0.508274
Human Individuals (Battle,P)	complex	-0.417999	0.811027	0.986544	0.952305	0.50883	0.941633	0.508306
Human Individuals (Battle,P)	complex	-0.417811	0.811027	0.986411	0.952305	0.508796	0.941506	0.508273
Human Individuals (Battle,P)	complex	-0.417376	0.811027	0.986411	0.952172	0.508831	0.941386	0.508305
Human Individuals (Battle,P)	complex	-0.417369	0.811027	0.986411	0.952038	0.508866	0.941266	0.508337
Human Individuals (Battle,P)	complex	-0.417354	0.811027	0.986411	0.951905	0.508901	0.941147	0.508368
Human Individuals (Battle,P)	complex	-0.417098	0.811027	0.986278	0.951905	0.508867	0.941019	0.508335
Human Individuals (Battle,P)	complex	-0.417016	0.811027	0.986144	0.951905	0.508833	0.940892	0.508303
Human Individuals (Battle,P)	complex	-0.416988	0.811027	0.986144	0.951772	0.508868	0.940773	0.508334
Human Individuals (Battle,P)	complex	-0.416926	0.811027	0.986144	0.951639	0.508903	0.940653	0.508366
Human Individuals (Battle,P)	complex	-0.416674	0.811027	0.986144	0.951505	0.508938	0.940534	0.508398
Human Individuals (Battle,P)	complex	-0.416602	0.811027	0.986144	0.951372	0.508973	0.940414	0.50843
Human Individuals (Battle,P)	complex	-0.416532	0.811027	0.986011	0.951372	0.50894	0.940287	0.508397
Human Individuals (Battle,P)	complex	-0.416205	0.811027	0.986011	0.951239	0.508975	0.940168	0.508429
Human Individuals (Battle,P)	complex	-0.416072	0.811027	0.986011	0.951106	0.50901	0.940048	0.50846
Human Individuals (Battle,P)	complex	-0.416049	0.811027	0.986011	0.950973	0.509045	0.939929	0.508492
Human Individuals (Battle,P)	complex	-0.415748	0.811027	0.985878	0.950973	0.509011	0.939802	0.508459
Human Individuals (Battle,P)	complex	-0.415667	0.811027	0.985878	0.950839	0.509046	0.939683	0.508491
Human Individuals (Battle,P)	complex	-0.415509	0.811027	0.985878	0.950706	0.509081	0.939563	0.508523
Human Individuals (Battle,P)	complex	-0.415502	0.811027	0.985745	0.950706	0.509047	0.939436	0.50849
Human Individuals (Battle,P)	complex	-0.415494	0.811027	0.985612	0.950706	0.509013	0.939309	0.508457
Human Individuals (Battle,P)	complex	-0.415316	0.811027	0.985612	0.950573	0.509048	0.93919	0.508489
Human Individuals (Battle,P)	complex	-0.415266	0.811027	0.985612	0.95044	0.509083	0.939071	0.508521
Human Individuals (Battle,P)	complex	-0.415044	0.811027	0.985612	0.950306	0.509118	0.938952	0.508552
Human Individuals (Battle,P)	complex	-0.414699	0.811027	0.985478	0.950306	0.509085	0.938825	0.508519
Human Individuals (Battle,P)	complex	-0.41456	0.811027	0.985478	0.950173	0.50912	0.938706	0.508551
Human Individuals (Battle,P)	complex	-0.414271	0.811027	0.985478	0.95004	0.509155	0.938586	0.508583
Human Individuals (Battle,P)	complex	-0.414046	0.811027	0.985345	0.95004	0.509121	0.93846	0.50855
Human Individuals (Battle,P)	complex	-0.41402	0.811027	0.985345	0.949907	0.509156	0.938341	0.508582
Human Individuals (Battle,P)	complex	-0.413269	0.811027	0.985212	0.949907	0.509122	0.938214	0.508549
Human Individuals (Battle,P)	complex	-0.413203	0.811027	0.985212	0.949774	0.509157	0.938095	0.508581
Human Individuals (Battle,P)	complex	-0.413069	0.811027	0.985212	0.94964	0.509192	0.937976	0.508612
Human Individuals (Battle,P)	complex	-0.412908	0.811027	0.985079	0.94964	0.509159	0.937849	0.50858
Human Individuals (Battle,P)	complex	-0.412613	0.811027	0.985079	0.949507	0.509194	0.93773	0.508611
Human Individuals (Battle,P)	complex	-0.412484	0.811027	0.985079	0.949374	0.509229	0.937611	0.508643
Human Individuals (Battle,P)	complex	-0.412207	0.811027	0.984945	0.949374	0.509195	0.937484	0.50861
Human Individuals (Battle,P)	complex	-0.412115	0.811027	0.984945	0.949241	0.50923	0.937365	0.508642
Human Individuals (Battle,P)	complex	-0.412056	0.811027	0.984945	0.949107	0.509265	0.937246	0.508674
Human Individuals (Battle,P)	complex	-0.412	0.811027	0.984945	0.948974	0.5093	0.937128	0.508705
Human Individuals (Battle,P)	complex	-0.411956	0.811027	0.984945	0.948841	0.509335	0.937009	0.508737
Human Individuals (Battle,P)	complex	-0.411927	0.811027	0.984945	0.948708	0.50937	0.93689	0.508769
Human Individuals (Battle,P)	complex	-0.411723	0.811027	0.984812	0.948708	0.509336	0.936763	0.508736
Human Individuals (Battle,P)	complex	-0.410988	0.811027	0.984812	0.948574	0.509372	0.936645	0.508767
Human Individuals (Battle,P)	complex	-0.410872	0.811027	0.984812	0.948441	0.509407	0.936526	0.508799
Human Individuals (Battle,P)	complex	-0.410841	0.811027	0.984812	0.948308	0.509442	0.936407	0.508831
Human Individuals (Battle,P)	complex	-0.41084	0.811027	0.984812	0.948175	0.509477	0.936289	0.508862
Human Individuals (Battle,P)	complex	-0.410616	0.811027	0.984812	0.948042	0.509512	0.93617	0.508894
Human Individuals (Battle,P)	complex	-0.40948	0.811027	0.984812	0.947908	0.509547	0.936052	0.508926
Human Individuals (Battle,P)	complex	-0.409436	0.811027	0.984812	0.947775	0.509582	0.935933	0.508957
Human Individuals (Battle,P)	complex	-0.409288	0.811027	0.984812	0.947642	0.509617	0.935815	0.508989
Human Individuals (Battle,P)	complex	-0.408655	0.811027	0.984679	0.947642	0.509584	0.935688	0.508956
Human Individuals (Battle,P)	complex	-0.408654	0.811027	0.984679	0.947509	0.509619	0.93557	0.508988
Human Individuals (Battle,P)	complex	-0.408625	0.811027	0.984679	0.947375	0.509654	0.935451	0.509019
Human Individuals (Battle,P)	complex	-0.408111	0.811027	0.984679	0.947242	0.509689	0.935333	0.509051
Human Individuals (Battle,P)	complex	-0.407945	0.811027	0.984679	0.947109	0.509724	0.935214	0.509083
Human Individuals (Battle,P)	complex	-0.407765	0.811027	0.984679	0.946976	0.509759	0.935096	0.509114
Human Individuals (Battle,P)	complex	-0.407411	0.811027	0.984679	0.946843	0.509794	0.934978	0.509146
Human Individuals (Battle,P)	complex	-0.407195	0.811027	0.984679	0.946709	0.50983	0.93486	0.509178
Human Individuals (Battle,P)	complex	-0.407152	0.811027	0.984679	0.946576	0.509865	0.934741	0.509209
Human Individuals (Battle,P)	complex	-0.407102	0.811027	0.984546	0.946576	0.509831	0.934615	0.509176
Human Individuals (Battle,P)	complex	-0.407068	0.811027	0.984412	0.946576	0.509797	0.934488	0.509144
Human Individuals (Battle,P)	complex	-0.406913	0.811027	0.984279	0.946576	0.509763	0.934362	0.509111
Human Individuals (Battle,P)	complex	-0.406691	0.811027	0.984279	0.946443	0.509799	0.934244	0.509142
Human Individuals (Battle,P)	complex	-0.406327	0.811027	0.984279	0.94631	0.509834	0.934126	0.509174
Human Individuals (Battle,P)	complex	-0.40613	0.811027	0.984279	0.946176	0.509869	0.934008	0.509206
Human Individuals (Battle,P)	complex	-0.405806	0.811027	0.984279	0.946043	0.509904	0.93389	0.509237
Human Individuals (Battle,P)	complex	-0.405749	0.811027	0.984279	0.94591	0.509939	0.933771	0.509269
Human Individuals (Battle,P)	complex	-0.40561	0.811027	0.984146	0.94591	0.509905	0.933645	0.509236
Human Individuals (Battle,P)	complex	-0.405347	0.811027	0.984013	0.94591	0.509872	0.933519	0.509203
Human Individuals (Battle,P)	complex	-0.404825	0.811027	0.984013	0.945777	0.509907	0.933401	0.509235
Human Individuals (Battle,P)	complex	-0.404594	0.811027	0.984013	0.945643	0.509942	0.933283	0.509266
Human Individuals (Battle,P)	complex	-0.403942	0.811027	0.984013	0.94551	0.509977	0.933165	0.509298
Human Individuals (Battle,P)	complex	-0.403925	0.811027	0.98388	0.94551	0.509943	0.933039	0.509265
Human Individuals (Battle,P)	complex	-0.403881	0.811027	0.983746	0.94551	0.50991	0.932912	0.509232
Human Individuals (Battle,P)	complex	-0.40384	0.811027	0.983613	0.94551	0.509876	0.932786	0.5092
Human Individuals (Battle,P)	complex	-0.403539	0.811027	0.983613	0.945377	0.509911	0.932668	0.509231
Human Individuals (Battle,P)	complex	-0.403328	0.811027	0.983613	0.945244	0.509946	0.93255	0.509263
Human Individuals (Battle,P)	complex	-0.402906	0.811027	0.983613	0.945111	0.509981	0.932432	0.509294
Human Individuals (Battle,P)	complex	-0.402147	0.811027	0.983613	0.944977	0.510017	0.932315	0.509326
Human Individuals (Battle,P)	complex	-0.402069	0.811027	0.983613	0.944844	0.510052	0.932197	0.509358
Human Individuals (Battle,P)	complex	-0.402068	0.811027	0.98348	0.944844	0.510018	0.932071	0.509325
Human Individuals (Battle,P)	complex	-0.402025	0.811027	0.98348	0.944711	0.510053	0.931953	0.509356
Human Individuals (Battle,P)	complex	-0.401867	0.811027	0.98348	0.944578	0.510088	0.931835	0.509388
Human Individuals (Battle,P)	complex	-0.40185	0.811027	0.98348	0.944444	0.510124	0.931718	0.509419
Human Individuals (Battle,P)	complex	-0.401549	0.811027	0.98348	0.944311	0.510159	0.9316	0.509451
Human Individuals (Battle,P)	complex	-0.401459	0.811027	0.983347	0.944311	0.510125	0.931474	0.509418
Human Individuals (Battle,P)	complex	-0.401417	0.811027	0.983213	0.944311	0.510091	0.931348	0.509385
Human Individuals (Battle,P)	complex	-0.4014	0.811027	0.983213	0.944178	0.510126	0.93123	0.509417
Human Individuals (Battle,P)	complex	-0.40109	0.811027	0.983213	0.944045	0.510162	0.931113	0.509449
Human Individuals (Battle,P)	complex	-0.400934	0.811027	0.983213	0.943912	0.510197	0.930995	0.50948
Human Individuals (Battle,P)	complex	-0.40077	0.811027	0.983213	0.943778	0.510232	0.930878	0.509512
Human Individuals (Battle,P)	complex	-0.400397	0.811027	0.983213	0.943645	0.510268	0.93076	0.509543
Human Individuals (Battle,P)	complex	-0.399919	0.811027	0.983213	0.943512	0.510303	0.930643	0.509575
Human Individuals (Battle,P)	complex	-0.399783	0.811027	0.983213	0.943379	0.510338	0.930526	0.509606
Human Individuals (Battle,P)	complex	-0.399559	0.811027	0.983213	0.943245	0.510373	0.930408	0.509638
Human Individuals (Battle,P)	complex	-0.399115	0.811027	0.983213	0.943112	0.510409	0.930291	0.509669
Human Individuals (Battle,P)	complex	-0.399114	0.811027	0.983213	0.942979	0.510444	0.930174	0.509701
Human Individuals (Battle,P)	complex	-0.399038	0.811027	0.983213	0.942846	0.510479	0.930057	0.509732
Human Individuals (Battle,P)	complex	-0.398969	0.811027	0.98308	0.942846	0.510445	0.929931	0.509699
Human Individuals (Battle,P)	complex	-0.398556	0.811027	0.98308	0.942712	0.510481	0.929814	0.509731
Human Individuals (Battle,P)	complex	-0.398462	0.811027	0.98308	0.942579	0.510516	0.929696	0.509762
Human Individuals (Battle,P)	complex	-0.398265	0.811027	0.98308	0.942446	0.510551	0.929579	0.509794
Human Individuals (Battle,P)	complex	-0.39808	0.811027	0.982947	0.942446	0.510518	0.929453	0.509761
Human Individuals (Battle,P)	complex	-0.397905	0.811027	0.982947	0.942313	0.510553	0.929336	0.509793
Human Individuals (Battle,P)	complex	-0.397818	0.811027	0.982814	0.942313	0.510519	0.92921	0.50976
Human Individuals (Battle,P)	complex	-0.397763	0.811027	0.982681	0.942313	0.510485	0.929084	0.509727
Human Individuals (Battle,P)	complex	-0.397707	0.811027	0.982681	0.94218	0.51052	0.928967	0.509759
Human Individuals (Battle,P)	complex	-0.397477	0.811027	0.982547	0.94218	0.510487	0.928841	0.509726
Human Individuals (Battle,P)	complex	-0.397358	0.811027	0.982547	0.942046	0.510522	0.928724	0.509757
Human Individuals (Battle,P)	complex	-0.397098	0.811027	0.982547	0.941913	0.510557	0.928607	0.509789
Human Individuals (Battle,P)	complex	-0.397082	0.811027	0.982414	0.941913	0.510523	0.928481	0.509756
Human Individuals (Battle,P)	complex	-0.396313	0.811027	0.982414	0.94178	0.510559	0.928365	0.509788
Human Individuals (Battle,P)	complex	-0.396015	0.811027	0.982281	0.94178	0.510525	0.928239	0.509755
Human Individuals (Battle,P)	complex	-0.395401	0.811027	0.982148	0.94178	0.510491	0.928113	0.509722
Human Individuals (Battle,P)	complex	-0.395376	0.811027	0.982014	0.94178	0.510457	0.927987	0.509689
Human Individuals (Battle,P)	complex	-0.394788	0.811027	0.981881	0.94178	0.510423	0.927861	0.509657
Human Individuals (Battle,P)	complex	-0.394786	0.811027	0.981881	0.941647	0.510459	0.927744	0.509688
Human Individuals (Battle,P)	complex	-0.394755	0.811027	0.981881	0.941513	0.510494	0.927627	0.50972
Human Individuals (Battle,P)	complex	-0.394333	0.811027	0.981881	0.94138	0.510529	0.927511	0.509751
Human Individuals (Battle,P)	complex	-0.394234	0.811027	0.981881	0.941247	0.510565	0.927394	0.509783
Human Individuals (Battle,P)	complex	-0.394155	0.811027	0.981881	0.941114	0.5106	0.927277	0.509814
Human Individuals (Battle,P)	complex	-0.39393	0.811027	0.981748	0.941114	0.510566	0.927151	0.509781
Human Individuals (Battle,P)	complex	-0.393555	0.811027	0.981748	0.940981	0.510601	0.927035	0.509813
Human Individuals (Battle,P)	complex	-0.393483	0.811027	0.981748	0.940847	0.510637	0.926918	0.509844
Human Individuals (Battle,P)	complex	-0.393448	0.811027	0.981748	0.940714	0.510672	0.926802	0.509876
Human Individuals (Battle,P)	complex	-0.393224	0.811027	0.981748	0.940581	0.510708	0.926685	0.509907
Human Individuals (Battle,P)	complex	-0.392979	0.811027	0.981748	0.940448	0.510743	0.926569	0.509938
Human Individuals (Battle,P)	complex	-0.392943	0.811027	0.981748	0.940314	0.510778	0.926452	0.50997
Human Individuals (Battle,P)	complex	-0.392913	0.811027	0.981748	0.940181	0.510814	0.926336	0.510001
Human Individuals (Battle,P)	complex	-0.39267	0.811027	0.981748	0.940048	0.510849	0.926219	0.510033
Human Individuals (Battle,P)	complex	-0.392645	0.811027	0.981748	0.939915	0.510885	0.926103	0.510064
Human Individuals (Battle,P)	complex	-0.392492	0.811027	0.981615	0.939915	0.510851	0.925977	0.510031
Human Individuals (Battle,P)	complex	-0.392456	0.811027	0.981615	0.939782	0.510886	0.925861	0.510063
Human Individuals (Battle,P)	complex	-0.39218	0.811027	0.981615	0.939648	0.510922	0.925744	0.510094
Human Individuals (Battle,P)	complex	-0.392121	0.811027	0.981615	0.939515	0.510957	0.925628	0.510126
Human Individuals (Battle,P)	complex	-0.391896	0.811027	0.981615	0.939382	0.510992	0.925512	0.510157
Human Individuals (Battle,P)	complex	-0.391744	0.811027	0.981481	0.939382	0.510959	0.925386	0.510124
Human Individuals (Battle,P)	complex	-0.391622	0.811027	0.981348	0.939382	0.510925	0.925261	0.510092
Human Individuals (Battle,P)	complex	-0.391473	0.811027	0.981348	0.939249	0.51096	0.925144	0.510123
Human Individuals (Battle,P)	complex	-0.391106	0.811027	0.981348	0.939115	0.510995	0.925028	0.510154
Human Individuals (Battle,P)	complex	-0.390977	0.811027	0.981215	0.939115	0.510962	0.924903	0.510122
Human Individuals (Battle,P)	complex	-0.390824	0.811027	0.981215	0.938982	0.510997	0.924787	0.510153
Human Individuals (Battle,P)	complex	-0.39054	0.811027	0.981215	0.938849	0.511032	0.92467	0.510184
Human Individuals (Battle,P)	complex	-0.390479	0.811027	0.981082	0.938849	0.510999	0.924545	0.510152
Human Individuals (Battle,P)	complex	-0.390235	0.811027	0.981082	0.938716	0.511034	0.924429	0.510183
Human Individuals (Battle,P)	complex	-0.390224	0.811027	0.981082	0.938582	0.511069	0.924313	0.510215
Human Individuals (Battle,P)	complex	-0.390219	0.811027	0.980949	0.938582	0.511036	0.924187	0.510182
Human Individuals (Battle,P)	complex	-0.389861	0.811027	0.980815	0.938582	0.511002	0.924062	0.510149
Human Individuals (Battle,P)	complex	-0.389656	0.811027	0.980682	0.938582	0.510968	0.923936	0.510117
Human Individuals (Battle,P)	complex	-0.389002	0.811027	0.980682	0.938449	0.511003	0.92382	0.510148
Human Individuals (Battle,P)	complex	-0.388984	0.811027	0.980682	0.938316	0.511039	0.923704	0.510179
Human Individuals (Battle,P)	complex	-0.388897	0.811027	0.980549	0.938316	0.511005	0.923579	0.510147
Human Individuals (Battle,P)	complex	-0.388813	0.811027	0.980549	0.938183	0.51104	0.923463	0.510178
Human Individuals (Battle,P)	complex	-0.388738	0.811027	0.980549	0.93805	0.511076	0.923347	0.510209
Human Individuals (Battle,P)	complex	-0.388633	0.811027	0.980549	0.937916	0.511111	0.923231	0.510241
Human Individuals (Battle,P)	complex	-0.388261	0.811027	0.980416	0.937916	0.511077	0.923106	0.510208
Human Individuals (Battle,P)	complex	-0.388216	0.811027	0.980416	0.937783	0.511113	0.92299	0.510239
Human Individuals (Battle,P)	complex	-0.38806	0.811027	0.980282	0.937783	0.511079	0.922865	0.510207
Human Individuals (Battle,P)	complex	-0.388051	0.811027	0.980282	0.93765	0.511114	0.922749	0.510238
Human Individuals (Battle,P)	complex	-0.387434	0.811027	0.980282	0.937517	0.51115	0.922633	0.510269
Human Individuals (Battle,P)	complex	-0.38721	0.811027	0.980282	0.937383	0.511185	0.922518	0.510301
Human Individuals (Battle,P)	complex	-0.387124	0.811027	0.980282	0.93725	0.511221	0.922402	0.510332
Human Individuals (Battle,P)	complex	-0.387067	0.811027	0.980282	0.937117	0.511256	0.922286	0.510363
Human Individuals (Battle,P)	complex	-0.386871	0.811027	0.980149	0.937117	0.511222	0.922161	0.510331
Human Individuals (Battle,P)	complex	-0.386776	0.811027	0.980149	0.936984	0.511258	0.922045	0.510362
Human Individuals (Battle,P)	complex	-0.386741	0.811027	0.980149	0.936851	0.511293	0.92193	0.510393
Human Individuals (Battle,P)	complex	-0.3867	0.811027	0.980149	0.936717	0.511329	0.921814	0.510425
Human Individuals (Battle,P)	complex	-0.38656	0.811027	0.980149	0.936584	0.511364	0.921699	0.510456
Human Individuals (Battle,P)	complex	-0.386455	0.811027	0.980016	0.936584	0.51133	0.921574	0.510423
Human Individuals (Battle,P)	complex	-0.386197	0.811027	0.980016	0.936451	0.511366	0.921458	0.510455
Human Individuals (Battle,P)	complex	-0.385998	0.811027	0.980016	0.936318	0.511402	0.921343	0.510486
Human Individuals (Battle,P)	complex	-0.38583	0.811027	0.980016	0.936184	0.511437	0.921227	0.510517
Human Individuals (Battle,P)	complex	-0.385598	0.811027	0.980016	0.936051	0.511473	0.921112	0.510549
Human Individuals (Battle,P)	complex	-0.385443	0.811027	0.980016	0.935918	0.511508	0.920997	0.51058
Human Individuals (Battle,P)	complex	-0.385318	0.811027	0.980016	0.935785	0.511544	0.920881	0.510611
Human Individuals (Battle,P)	complex	-0.384589	0.811027	0.979883	0.935785	0.51151	0.920756	0.510578
Human Individuals (Battle,P)	complex	-0.384324	0.811027	0.979883	0.935651	0.511545	0.920641	0.51061
Human Individuals (Battle,P)	complex	-0.384113	0.811027	0.97975	0.935651	0.511511	0.920516	0.510577
Human Individuals (Battle,P)	complex	-0.384086	0.811027	0.97975	0.935518	0.511547	0.920401	0.510608
Human Individuals (Battle,P)	complex	-0.383863	0.811027	0.97975	0.935385	0.511583	0.920285	0.51064
Human Individuals (Battle,P)	complex	-0.383817	0.811027	0.97975	0.935252	0.511618	0.92017	0.510671
Human Individuals (Battle,P)	complex	-0.383534	0.811027	0.97975	0.935119	0.511654	0.920055	0.510702
Human Individuals (Battle,P)	complex	-0.383431	0.811027	0.979616	0.935119	0.51162	0.91993	0.51067
Human Individuals (Battle,P)	complex	-0.382794	0.811027	0.979616	0.934985	0.511655	0.919815	0.510701
Human Individuals (Battle,P)	complex	-0.38267	0.811027	0.979616	0.934852	0.511691	0.9197	0.510732
Human Individuals (Battle,P)	complex	-0.382501	0.811027	0.979616	0.934719	0.511727	0.919585	0.510763
Human Individuals (Battle,P)	complex	-0.382471	0.811027	0.979616	0.934586	0.511762	0.91947	0.510795
Human Individuals (Battle,P)	complex	-0.382408	0.811027	0.979483	0.934586	0.511728	0.919345	0.510762
Human Individuals (Battle,P)	complex	-0.382381	0.811027	0.979483	0.934452	0.511764	0.91923	0.510793
Human Individuals (Battle,P)	complex	-0.382317	0.811027	0.979483	0.934319	0.5118	0.919115	0.510824
Human Individuals (Battle,P)	complex	-0.382187	0.811027	0.979483	0.934186	0.511835	0.919	0.510856
Human Individuals (Battle,P)	complex	-0.381889	0.811027	0.979483	0.934053	0.511871	0.918885	0.510887
Human Individuals (Battle,P)	complex	-0.380633	0.811027	0.97935	0.934053	0.511837	0.91876	0.510854
Human Individuals (Battle,P)	complex	-0.380514	0.811027	0.97935	0.93392	0.511872	0.918645	0.510886
Human Individuals (Battle,P)	complex	-0.379656	0.811027	0.97935	0.933786	0.511908	0.918531	0.510917
Human Individuals (Battle,P)	complex	-0.379045	0.811027	0.97935	0.933653	0.511944	0.918416	0.510948
Human Individuals (Battle,P)	complex	-0.378917	0.811027	0.979217	0.933653	0.51191	0.918291	0.510915
Human Individuals (Battle,P)	complex	-0.378502	0.811027	0.979083	0.933653	0.511876	0.918166	0.510883
Human Individuals (Battle,P)	complex	-0.378467	0.811027	0.979083	0.93352	0.511911	0.918051	0.510914
Human Individuals (Battle,P)	complex	-0.378405	0.811027	0.979083	0.933387	0.511947	0.917937	0.510945
Human Individuals (Battle,P)	complex	-0.377884	0.811027	0.979083	0.933253	0.511983	0.917822	0.510976
Human Individuals (Battle,P)	complex	-0.377704	0.811027	0.979083	0.93312	0.512018	0.917707	0.511008
Human Individuals (Battle,P)	complex	-0.377609	0.811027	0.979083	0.932987	0.512054	0.917593	0.511039
Human Individuals (Battle,P)	complex	-0.377483	0.811027	0.979083	0.932854	0.51209	0.917478	0.51107
Human Individuals (Battle,P)	complex	-0.377444	0.811027	0.979083	0.93272	0.512125	0.917364	0.511101
Human Individuals (Battle,P)	complex	-0.377325	0.811027	0.97895	0.93272	0.512091	0.917239	0.511069
Human Individuals (Battle,P)	complex	-0.377308	0.811027	0.978817	0.93272	0.512057	0.917114	0.511036
Human Individuals (Battle,P)	complex	-0.377228	0.811027	0.978817	0.932587	0.512093	0.917	0.511067
Human Individuals (Battle,P)	complex	-0.377104	0.811027	0.978684	0.932587	0.512059	0.916875	0.511035
Human Individuals (Battle,P)	complex	-0.376896	0.811027	0.978684	0.932454	0.512095	0.91676	0.511066
Human Individuals (Battle,P)	complex	-0.376242	0.811027	0.978684	0.932321	0.512131	0.916646	0.511097
Human Individuals (Battle,P)	complex	-0.376183	0.811027	0.978684	0.932188	0.512166	0.916532	0.511128
Human Individuals (Battle,P)	complex	-0.376108	0.811027	0.97855	0.932188	0.512132	0.916407	0.511096
Human Individuals (Battle,P)	complex	-0.375993	0.811027	0.97855	0.932054	0.512168	0.916292	0.511127
Human Individuals (Battle,P)	complex	-0.375849	0.811027	0.978417	0.932054	0.512134	0.916168	0.511094
Human Individuals (Battle,P)	complex	-0.374886	0.811027	0.978417	0.931921	0.51217	0.916053	0.511125
Human Individuals (Battle,P)	complex	-0.374745	0.811027	0.978417	0.931788	0.512205	0.915939	0.511156
Human Individuals (Battle,P)	complex	-0.374534	0.811027	0.978417	0.931655	0.512241	0.915825	0.511188
Human Individuals (Battle,P)	complex	-0.374529	0.811027	0.978417	0.931521	0.512277	0.915711	0.511219
Human Individuals (Battle,P)	complex	-0.374515	0.811027	0.978417	0.931388	0.512313	0.915597	0.51125
Human Individuals (Battle,P)	complex	-0.374427	0.811027	0.978417	0.931255	0.512348	0.915482	0.511281
Human Individuals (Battle,P)	complex	-0.374372	0.811027	0.978284	0.931255	0.512314	0.915358	0.511248
Human Individuals (Battle,P)	complex	-0.374306	0.811027	0.978284	0.931122	0.51235	0.915244	0.51128
Human Individuals (Battle,P)	complex	-0.37427	0.811027	0.978151	0.931122	0.512316	0.915119	0.511247
Human Individuals (Battle,P)	complex	-0.374188	0.811027	0.978151	0.930989	0.512352	0.915005	0.511278
Human Individuals (Battle,P)	complex	-0.374075	0.811027	0.978151	0.930855	0.512387	0.914891	0.511309
Human Individuals (Battle,P)	complex	-0.373833	0.811027	0.978151	0.930722	0.512423	0.914777	0.51134
Human Individuals (Battle,P)	complex	-0.373764	0.811027	0.978151	0.930589	0.512459	0.914663	0.511372
Human Individuals (Battle,P)	complex	-0.373587	0.811027	0.978151	0.930456	0.512495	0.914549	0.511403
Human Individuals (Battle,P)	complex	-0.373394	0.811027	0.978151	0.930322	0.512531	0.914435	0.511434
Human Individuals (Battle,P)	complex	-0.373153	0.811027	0.978151	0.930189	0.512566	0.914321	0.511465
Human Individuals (Battle,P)	complex	-0.373087	0.811027	0.978151	0.930056	0.512602	0.914207	0.511496
Human Individuals (Battle,P)	complex	-0.373064	0.811027	0.978151	0.929923	0.512638	0.914094	0.511527
Human Individuals (Battle,P)	complex	-0.373004	0.811027	0.978018	0.929923	0.512604	0.913969	0.511495
Human Individuals (Battle,P)	complex	-0.372859	0.811027	0.978018	0.92979	0.51264	0.913855	0.511526
Human Individuals (Battle,P)	complex	-0.372704	0.811027	0.978018	0.929656	0.512675	0.913742	0.511557
Human Individuals (Battle,P)	complex	-0.372485	0.811027	0.978018	0.929523	0.512711	0.913628	0.511588
Human Individuals (Battle,P)	complex	-0.372225	0.811027	0.977884	0.929523	0.512677	0.913503	0.511555
Human Individuals (Battle,P)	complex	-0.372224	0.811027	0.977884	0.92939	0.512713	0.91339	0.511586
Human Individuals (Battle,P)	complex	-0.372086	0.811027	0.977751	0.92939	0.512679	0.913265	0.511554
Human Individuals (Battle,P)	complex	-0.372008	0.811027	0.977618	0.92939	0.512645	0.913141	0.511521
Human Individuals (Battle,P)	complex	-0.371392	0.811027	0.977485	0.92939	0.512611	0.913016	0.511489
Human Individuals (Battle,P)	complex	-0.371387	0.811027	0.977485	0.929257	0.512647	0.912903	0.51152
Human Individuals (Battle,P)	complex	-0.371322	0.811027	0.977351	0.929257	0.512613	0.912778	0.511487
Human Individuals (Battle,P)	complex	-0.371229	0.811027	0.977218	0.929257	0.512579	0.912654	0.511455
Human Individuals (Battle,P)	complex	-0.371177	0.811027	0.977218	0.929123	0.512614	0.91254	0.511486
Human Individuals (Battle,P)	complex	-0.370843	0.811027	0.977218	0.92899	0.51265	0.912427	0.511517
Human Individuals (Battle,P)	complex	-0.370788	0.811027	0.977218	0.928857	0.512686	0.912313	0.511548
Human Individuals (Battle,P)	complex	-0.370622	0.811027	0.977218	0.928724	0.512722	0.9122	0.511579
Human Individuals (Battle,P)	complex	-0.37038	0.811027	0.977218	0.92859	0.512758	0.912087	0.51161
Human Individuals (Battle,P)	complex	-0.369544	0.811027	0.977085	0.92859	0.512724	0.911962	0.511578
Human Individuals (Battle,P)	complex	-0.369242	0.811027	0.977085	0.928457	0.51276	0.911849	0.511609
Human Individuals (Battle,P)	complex	-0.369167	0.811027	0.977085	0.928324	0.512795	0.911735	0.51164
Human Individuals (Battle,P)	complex	-0.368943	0.811027	0.977085	0.928191	0.512831	0.911622	0.511671
Human Individuals (Battle,P)	complex	-0.368929	0.811027	0.977085	0.928058	0.512867	0.911509	0.511702
Human Individuals (Battle,P)	complex	-0.368924	0.811027	0.977085	0.927924	0.512903	0.911396	0.511733
Human Individuals (Battle,P)	complex	-0.368765	0.811027	0.977085	0.927791	0.512939	0.911282	0.511764
Human Individuals (Battle,P)	complex	-0.368229	0.811027	0.977085	0.927658	0.512975	0.911169	0.511795
Human Individuals (Battle,P)	complex	-0.368136	0.811027	0.977085	0.927525	0.513011	0.911056	0.511826
Human Individuals (Battle,P)	complex	-0.368129	0.811027	0.977085	0.927391	0.513047	0.910943	0.511857
Human Individuals (Battle,P)	complex	-0.36811	0.811027	0.976952	0.927391	0.513012	0.910819	0.511825
Human Individuals (Battle,P)	complex	-0.367997	0.811027	0.976952	0.927258	0.513048	0.910705	0.511856
Human Individuals (Battle,P)	complex	-0.367869	0.811027	0.976952	0.927125	0.513084	0.910592	0.511887
Human Individuals (Battle,P)	complex	-0.367808	0.811027	0.976952	0.926992	0.51312	0.910479	0.511918
Human Individuals (Battle,P)	complex	-0.367582	0.811027	0.976952	0.926859	0.513156	0.910366	0.511949
Human Individuals (Battle,P)	complex	-0.367468	0.811027	0.976952	0.926725	0.513192	0.910253	0.51198
Human Individuals (Battle,P)	complex	-0.366968	0.811027	0.976952	0.926592	0.513228	0.91014	0.512011
Human Individuals (Battle,P)	complex	-0.366814	0.811027	0.976952	0.926459	0.513264	0.910027	0.512042
Human Individuals (Battle,P)	complex	-0.366723	0.811027	0.976819	0.926459	0.51323	0.909903	0.512009
Human Individuals (Battle,P)	complex	-0.366151	0.811027	0.976819	0.926326	0.513266	0.90979	0.51204
Human Individuals (Battle,P)	complex	-0.366141	0.811027	0.976819	0.926192	0.513302	0.909677	0.512071
Human Individuals (Battle,P)	complex	-0.36593	0.811027	0.976819	0.926059	0.513338	0.909565	0.512102
Human Individuals (Battle,P)	complex	-0.365792	0.811027	0.976819	0.925926	0.513373	0.909452	0.512133
Human Individuals (Battle,P)	complex	-0.365684	0.811027	0.976819	0.925793	0.513409	0.909339	0.512164
Human Individuals (Battle,P)	complex	-0.365386	0.811027	0.976819	0.925659	0.513445	0.909226	0.512195
Human Individuals (Battle,P)	complex	-0.36538	0.811027	0.976819	0.925526	0.513481	0.909113	0.512226
Human Individuals (Battle,P)	complex	-0.364641	0.811027	0.976819	0.925393	0.513517	0.909001	0.512257
Human Individuals (Battle,P)	complex	-0.364414	0.811027	0.976819	0.92526	0.513553	0.908888	0.512288
Human Individuals (Battle,P)	complex	-0.364397	0.811027	0.976819	0.925127	0.513589	0.908775	0.512319
Human Individuals (Battle,P)	complex	-0.364253	0.811027	0.976685	0.925127	0.513555	0.908651	0.512286
Human Individuals (Battle,P)	complex	-0.364091	0.811027	0.976685	0.924993	0.513591	0.908539	0.512317
Human Individuals (Battle,P)	complex	-0.364015	0.811027	0.976685	0.92486	0.513627	0.908426	0.512348
Human Individuals (Battle,P)	complex	-0.363914	0.811027	0.976685	0.924727	0.513663	0.908314	0.512379
Human Individuals (Battle,P)	complex	-0.363841	0.811027	0.976685	0.924594	0.513699	0.908201	0.51241
Human Individuals (Battle,P)	complex	-0.363826	0.811027	0.976685	0.92446	0.513735	0.908089	0.512441
Human Individuals (Battle,P)	complex	-0.363571	0.811027	0.976685	0.924327	0.513771	0.907976	0.512472
Human Individuals (Battle,P)	complex	-0.363427	0.811027	0.976685	0.924194	0.513807	0.907864	0.512503
Human Individuals (Battle,P)	complex	-0.363	0.811027	0.976685	0.924061	0.513843	0.907751	0.512534
Human Individuals (Battle,P)	complex	-0.362981	0.811027	0.976552	0.924061	0.513809	0.907628	0.512502
Human Individuals (Battle,P)	complex	-0.362939	0.811027	0.976552	0.923928	0.513845	0.907515	0.512533
Human Individuals (Battle,P)	complex	-0.362922	0.811027	0.976552	0.923794	0.513881	0.907403	0.512563
Human Individuals (Battle,P)	complex	-0.362744	0.811027	0.976419	0.923794	0.513847	0.907279	0.512531
Human Individuals (Battle,P)	complex	-0.362741	0.811027	0.976419	0.923661	0.513883	0.907167	0.512562
Human Individuals (Battle,P)	complex	-0.362525	0.811027	0.976286	0.923661	0.513849	0.907043	0.512529
Human Individuals (Battle,P)	complex	-0.362512	0.811027	0.976286	0.923528	0.513885	0.906931	0.51256
Human Individuals (Battle,P)	complex	-0.362023	0.811027	0.976286	0.923395	0.513921	0.906818	0.512591
Human Individuals (Battle,P)	complex	-0.36172	0.811027	0.976152	0.923395	0.513887	0.906695	0.512559
Human Individuals (Battle,P)	complex	-0.361688	0.811027	0.976152	0.923261	0.513923	0.906583	0.51259
Human Individuals (Battle,P)	complex	-0.36164	0.811027	0.976152	0.923128	0.513959	0.90647	0.51262
Human Individuals (Battle,P)	complex	-0.361409	0.811027	0.976152	0.922995	0.513995	0.906358	0.512651
Human Individuals (Battle,P)	complex	-0.361026	0.811027	0.976019	0.922995	0.513961	0.906235	0.512619
Human Individuals (Battle,P)	complex	-0.360992	0.811027	0.976019	0.922862	0.513997	0.906122	0.51265
Human Individuals (Battle,P)	complex	-0.360846	0.811027	0.976019	0.922728	0.514033	0.90601	0.512681
Human Individuals (Battle,P)	complex	-0.360733	0.811027	0.976019	0.922595	0.514069	0.905898	0.512712
Human Individuals (Battle,P)	complex	-0.360466	0.811027	0.976019	0.922462	0.514105	0.905786	0.512742
Human Individuals (Battle,P)	complex	-0.360375	0.811027	0.976019	0.922329	0.514141	0.905674	0.512773
Human Individuals (Battle,P)	complex	-0.360124	0.811027	0.975886	0.922329	0.514107	0.905551	0.512741
Human Individuals (Battle,P)	complex	-0.360089	0.811027	0.975886	0.922196	0.514143	0.905439	0.512772
Human Individuals (Battle,P)	complex	-0.360069	0.811027	0.975886	0.922062	0.514179	0.905327	0.512803
Human Individuals (Battle,P)	complex	-0.359148	0.811027	0.975886	0.921929	0.514216	0.905215	0.512834
Human Individuals (Battle,P)	complex	-0.358795	0.811027	0.975886	0.921796	0.514252	0.905103	0.512864
Human Individuals (Battle,P)	complex	-0.358773	0.811027	0.975886	0.921663	0.514288	0.904991	0.512895
Human Individuals (Battle,P)	complex	-0.358667	0.811027	0.975886	0.921529	0.514324	0.90488	0.512926
Human Individuals (Battle,P)	complex	-0.358614	0.811027	0.975886	0.921396	0.51436	0.904768	0.512957
Human Individuals (Battle,P)	complex	-0.358554	0.811027	0.975886	0.921263	0.514396	0.904656	0.512988
Human Individuals (Battle,P)	complex	-0.357708	0.811027	0.975886	0.92113	0.514432	0.904544	0.513019
Human Individuals (Battle,P)	complex	-0.357701	0.811027	0.975886	0.920997	0.514468	0.904433	0.51305
Human Individuals (Battle,P)	complex	-0.357617	0.811027	0.975753	0.920997	0.514434	0.904309	0.513017
Human Individuals (Battle,P)	complex	-0.357494	0.811027	0.975753	0.920863	0.51447	0.904198	0.513048
Human Individuals (Battle,P)	complex	-0.357319	0.811027	0.97562	0.920863	0.514436	0.904074	0.513015
Human Individuals (Battle,P)	complex	-0.35716	0.811027	0.975486	0.920863	0.514402	0.903951	0.512983
Human Individuals (Battle,P)	complex	-0.356982	0.811027	0.975486	0.92073	0.514438	0.903839	0.513014
Human Individuals (Battle,P)	complex	-0.356907	0.811027	0.975486	0.920597	0.514474	0.903727	0.513045
Human Individuals (Battle,P)	complex	-0.35684	0.811027	0.975486	0.920464	0.514511	0.903616	0.513075
Human Individuals (Battle,P)	complex	-0.356801	0.811027	0.975486	0.92033	0.514547	0.903504	0.513106
Human Individuals (Battle,P)	complex	-0.356138	0.811027	0.975486	0.920197	0.514583	0.903393	0.513137
Human Individuals (Battle,P)	complex	-0.355614	0.811027	0.975486	0.920064	0.514619	0.903282	0.513168
Human Individuals (Battle,P)	complex	-0.355603	0.811027	0.975486	0.919931	0.514655	0.90317	0.513199
Human Individuals (Battle,P)	complex	-0.35559	0.811027	0.975353	0.919931	0.514621	0.903047	0.513166
Human Individuals (Battle,P)	complex	-0.355485	0.811027	0.975353	0.919797	0.514657	0.902935	0.513197
Human Individuals (Battle,P)	complex	-0.355413	0.811027	0.975353	0.919664	0.514693	0.902824	0.513228
Human Individuals (Battle,P)	complex	-0.355343	0.811027	0.975353	0.919531	0.51473	0.902713	0.513259
Human Individuals (Battle,P)	complex	-0.35516	0.811027	0.975353	0.919398	0.514766	0.902601	0.513289
Human Individuals (Battle,P)	complex	-0.355153	0.811027	0.975353	0.919265	0.514802	0.90249	0.51332
Human Individuals (Battle,P)	complex	-0.354874	0.811027	0.975353	0.919131	0.514838	0.902379	0.513351
Human Individuals (Battle,P)	complex	-0.354595	0.811027	0.975353	0.918998	0.514874	0.902268	0.513382
Human Individuals (Battle,P)	complex	-0.354569	0.811027	0.975353	0.918865	0.514911	0.902157	0.513413
Human Individuals (Battle,P)	complex	-0.354423	0.811027	0.97522	0.918865	0.514877	0.902033	0.51338
Human Individuals (Battle,P)	complex	-0.354304	0.811027	0.97522	0.918732	0.514913	0.901922	0.513411
Human Individuals (Battle,P)	complex	-0.353756	0.811027	0.97522	0.918598	0.514949	0.901811	0.513442
Human Individuals (Battle,P)	complex	-0.353745	0.811027	0.97522	0.918465	0.514985	0.9017	0.513472
Human Individuals (Battle,P)	complex	-0.353459	0.811027	0.975087	0.918465	0.514951	0.901577	0.51344
Human Individuals (Battle,P)	complex	-0.353444	0.811027	0.975087	0.918332	0.514987	0.901466	0.513471
Human Individuals (Battle,P)	complex	-0.353301	0.811027	0.975087	0.918199	0.515024	0.901355	0.513502
Human Individuals (Battle,P)	complex	-0.352998	0.811027	0.975087	0.918066	0.51506	0.901244	0.513532
Human Individuals (Battle,P)	complex	-0.352977	0.811027	0.975087	0.917932	0.515096	0.901133	0.513563
Human Individuals (Battle,P)	complex	-0.352867	0.811027	0.975087	0.917799	0.515132	0.901022	0.513594
Human Individuals (Battle,P)	complex	-0.352746	0.811027	0.975087	0.917666	0.515169	0.900911	0.513625
Human Individuals (Battle,P)	complex	-0.352574	0.811027	0.975087	0.917533	0.515205	0.9008	0.513655
Human Individuals (Battle,P)	complex	-0.352444	0.811027	0.975087	0.917399	0.515241	0.900689	0.513686
Human Individuals (Battle,P)	complex	-0.352303	0.811027	0.975087	0.917266	0.515277	0.900578	0.513717
Human Individuals (Battle,P)	complex	-0.352108	0.811027	0.975087	0.917133	0.515314	0.900468	0.513748
Human Individuals (Battle,P)	complex	-0.351445	0.811027	0.974953	0.917133	0.51528	0.900344	0.513715
Human Individuals (Battle,P)	complex	-0.351277	0.811027	0.974953	0.917	0.515316	0.900234	0.513746
Human Individuals (Battle,P)	complex	-0.351157	0.811027	0.97482	0.917	0.515282	0.900111	0.513713
Human Individuals (Battle,P)	complex	-0.351154	0.811027	0.97482	0.916867	0.515318	0.9	0.513744
Human Individuals (Battle,P)	complex	-0.350948	0.811027	0.97482	0.916733	0.515354	0.899889	0.513775
Human Individuals (Battle,P)	complex	-0.350826	0.811027	0.974687	0.916733	0.51532	0.899766	0.513742
Human Individuals (Battle,P)	complex	-0.35073	0.811027	0.974687	0.9166	0.515356	0.899656	0.513773
Human Individuals (Battle,P)	complex	-0.350503	0.811027	0.974687	0.916467	0.515393	0.899545	0.513804
Human Individuals (Battle,P)	complex	-0.349842	0.811027	0.974687	0.916334	0.515429	0.899434	0.513834
Human Individuals (Battle,P)	complex	-0.349625	0.811027	0.974554	0.916334	0.515395	0.899312	0.513802
Human Individuals (Battle,P)	complex	-0.349253	0.811027	0.97442	0.916334	0.515361	0.899189	0.51377
Human Individuals (Battle,P)	complex	-0.348999	0.811027	0.974287	0.916334	0.515327	0.899066	0.513737
Human Individuals (Battle,P)	complex	-0.348729	0.811027	0.974287	0.9162	0.515363	0.898955	0.513768
Human Individuals (Battle,P)	complex	-0.348712	0.811027	0.974154	0.9162	0.515329	0.898832	0.513735
Human Individuals (Battle,P)	complex	-0.348636	0.811027	0.974154	0.916067	0.515365	0.898722	0.513766
Human Individuals (Battle,P)	complex	-0.348486	0.811027	0.974154	0.915934	0.515401	0.898611	0.513797
Human Individuals (Battle,P)	complex	-0.348476	0.811027	0.974154	0.915801	0.515438	0.898501	0.513828
Human Individuals (Battle,P)	complex	-0.348227	0.811027	0.974154	0.915667	0.515474	0.89839	0.513858
Human Individuals (Battle,P)	complex	-0.34804	0.811027	0.974021	0.915667	0.51544	0.898268	0.513826
Human Individuals (Battle,P)	complex	-0.347973	0.811027	0.973888	0.915667	0.515406	0.898145	0.513793
Human Individuals (Battle,P)	complex	-0.347781	0.811027	0.973888	0.915534	0.515442	0.898034	0.513824
Human Individuals (Battle,P)	complex	-0.347776	0.811027	0.973888	0.915401	0.515478	0.897924	0.513855
Human Individuals (Battle,P)	complex	-0.347674	0.811027	0.973888	0.915268	0.515515	0.897814	0.513885
Human Individuals (Battle,P)	complex	-0.347238	0.811027	0.973888	0.915135	0.515551	0.897704	0.513916
Human Individuals (Battle,P)	complex	-0.34657	0.811027	0.973888	0.915001	0.515588	0.897593	0.513947
Human Individuals (Battle,P)	complex	-0.346326	0.811027	0.973888	0.914868	0.515624	0.897483	0.513977
Human Individuals (Battle,P)	complex	-0.346058	0.811027	0.973888	0.914735	0.51566	0.897373	0.514008
Human Individuals (Battle,P)	complex	-0.345691	0.811027	0.973754	0.914735	0.515626	0.89725	0.513976
Human Individuals (Battle,P)	complex	-0.345555	0.811027	0.973621	0.914735	0.515592	0.897127	0.513943
Human Individuals (Battle,P)	complex	-0.345381	0.811027	0.973488	0.914735	0.515558	0.897005	0.513911
Human Individuals (Battle,P)	complex	-0.345355	0.811027	0.973488	0.914602	0.515594	0.896895	0.513941
Human Individuals (Battle,P)	complex	-0.345344	0.811027	0.973488	0.914468	0.515631	0.896784	0.513972
Human Individuals (Battle,P)	complex	-0.345312	0.811027	0.973488	0.914335	0.515667	0.896674	0.514003
Human Individuals (Battle,P)	complex	-0.345297	0.811027	0.973355	0.914335	0.515633	0.896552	0.51397
Human Individuals (Battle,P)	complex	-0.345294	0.811027	0.973355	0.914202	0.515669	0.896442	0.514001
Human Individuals (Battle,P)	complex	-0.345292	0.811027	0.973221	0.914202	0.515635	0.896319	0.513969
Human Individuals (Battle,P)	complex	-0.345127	0.811027	0.973221	0.914069	0.515671	0.896209	0.513999
Human Individuals (Battle,P)	complex	-0.345031	0.811027	0.973221	0.913936	0.515708	0.896099	0.51403
Human Individuals (Battle,P)	complex	-0.345021	0.811027	0.973088	0.913936	0.515674	0.895976	0.513997
Human Individuals (Battle,P)	complex	-0.344362	0.811027	0.973088	0.913802	0.51571	0.895867	0.514028
Human Individuals (Battle,P)	complex	-0.344117	0.811027	0.973088	0.913669	0.515746	0.895757	0.514059
Human Individuals (Battle,P)	complex	-0.343841	0.811027	0.973088	0.913536	0.515783	0.895647	0.514089
Human Individuals (Battle,P)	complex	-0.343667	0.811027	0.972955	0.913536	0.515749	0.895524	0.514057
Human Individuals (Battle,P)	complex	-0.343406	0.811027	0.972955	0.913403	0.515785	0.895414	0.514088
Human Individuals (Battle,P)	complex	-0.343176	0.811027	0.972955	0.913269	0.515821	0.895305	0.514118
Human Individuals (Battle,P)	complex	-0.342944	0.811027	0.972955	0.913136	0.515858	0.895195	0.514149
Human Individuals (Battle,P)	complex	-0.342712	0.811027	0.972955	0.913003	0.515894	0.895085	0.514179
Human Individuals (Battle,P)	complex	-0.342611	0.811027	0.972822	0.913003	0.51586	0.894963	0.514147
Human Individuals (Battle,P)	complex	-0.342504	0.811027	0.972822	0.91287	0.515897	0.894853	0.514178
Human Individuals (Battle,P)	complex	-0.342335	0.811027	0.972689	0.91287	0.515862	0.89473	0.514145
Human Individuals (Battle,P)	complex	-0.342235	0.811027	0.972689	0.912736	0.515899	0.894621	0.514176
Human Individuals (Battle,P)	complex	-0.342159	0.811027	0.972689	0.912603	0.515935	0.894511	0.514207
Human Individuals (Battle,P)	complex	-0.342041	0.811027	0.972689	0.91247	0.515972	0.894402	0.514237
Human Individuals (Battle,P)	complex	-0.341858	0.811027	0.972555	0.91247	0.515938	0.894279	0.514205
Human Individuals (Battle,P)	complex	-0.34156	0.811027	0.972555	0.912337	0.515974	0.89417	0.514235
Human Individuals (Battle,P)	complex	-0.341236	0.811027	0.972555	0.912204	0.51601	0.89406	0.514266
Human Individuals (Battle,P)	complex	-0.341185	0.811027	0.972555	0.91207	0.516047	0.893951	0.514297
Human Individuals (Battle,P)	complex	-0.341183	0.811027	0.972555	0.911937	0.516083	0.893841	0.514327
Human Individuals (Battle,P)	complex	-0.341163	0.811027	0.972555	0.911804	0.51612	0.893732	0.514358
Human Individuals (Battle,P)	complex	-0.341086	0.811027	0.972555	0.911671	0.516156	0.893622	0.514388
Human Individuals (Battle,P)	complex	-0.34108	0.811027	0.972555	0.911537	0.516193	0.893513	0.514419
Human Individuals (Battle,P)	complex	-0.340868	0.811027	0.972555	0.911404	0.516229	0.893404	0.514449
Human Individuals (Battle,P)	complex	-0.340776	0.811027	0.972555	0.911271	0.516266	0.893294	0.51448
Human Individuals (Battle,P)	complex	-0.340748	0.811027	0.972422	0.911271	0.516232	0.893172	0.514448
Human Individuals (Battle,P)	complex	-0.340746	0.811027	0.972289	0.911271	0.516197	0.893049	0.514415
Human Individuals (Battle,P)	complex	-0.340588	0.811027	0.972156	0.911271	0.516163	0.892927	0.514383
Human Individuals (Battle,P)	complex	-0.340466	0.811027	0.972022	0.911271	0.516129	0.892805	0.51435
Human Individuals (Battle,P)	complex	-0.340322	0.811027	0.971889	0.911271	0.516095	0.892682	0.514318
Human Individuals (Battle,P)	complex	-0.34011	0.811027	0.971756	0.911271	0.516061	0.89256	0.514286
Human Individuals (Battle,P)	complex	-0.339432	0.811027	0.971756	0.911138	0.516097	0.892451	0.514316
Human Individuals (Battle,P)	complex	-0.339392	0.811027	0.971756	0.911005	0.516134	0.892342	0.514347
Human Individuals (Battle,P)	complex	-0.339302	0.811027	0.971756	0.910871	0.51617	0.892232	0.514377
Human Individuals (Battle,P)	complex	-0.339222	0.811027	0.971756	0.910738	0.516207	0.892123	0.514408
Human Individuals (Battle,P)	complex	-0.338936	0.811027	0.971756	0.910605	0.516243	0.892014	0.514439
Human Individuals (Battle,P)	complex	-0.33885	0.811027	0.971756	0.910472	0.51628	0.891905	0.514469
Human Individuals (Battle,P)	complex	-0.338809	0.811027	0.971756	0.910338	0.516316	0.891796	0.5145
Human Individuals (Battle,P)	complex	-0.338217	0.811027	0.971756	0.910205	0.516353	0.891687	0.51453
Human Individuals (Battle,P)	complex	-0.338065	0.811027	0.971623	0.910205	0.516319	0.891565	0.514498
Human Individuals (Battle,P)	complex	-0.337755	0.811027	0.971623	0.910072	0.516355	0.891456	0.514528
Human Individuals (Battle,P)	complex	-0.337579	0.811027	0.971623	0.909939	0.516392	0.891347	0.514559
Human Individuals (Battle,P)	complex	-0.337256	0.811027	0.971623	0.909805	0.516428	0.891238	0.514589
Human Individuals (Battle,P)	complex	-0.337196	0.811027	0.971623	0.909672	0.516465	0.891129	0.51462
Human Individuals (Battle,P)	complex	-0.337173	0.811027	0.971623	0.909539	0.516501	0.89102	0.51465
Human Individuals (Battle,P)	complex	-0.336998	0.811027	0.971623	0.909406	0.516538	0.890911	0.514681
Human Individuals (Battle,P)	complex	-0.336945	0.811027	0.971623	0.909273	0.516575	0.890802	0.514711
Human Individuals (Battle,P)	complex	-0.336893	0.811027	0.971623	0.909139	0.516611	0.890694	0.514742
Human Individuals (Battle,P)	complex	-0.336682	0.811027	0.971623	0.909006	0.516648	0.890585	0.514772
Human Individuals (Battle,P)	complex	-0.33661	0.811027	0.971489	0.909006	0.516614	0.890463	0.51474
Human Individuals (Battle,P)	complex	-0.336098	0.811027	0.971489	0.908873	0.51665	0.890354	0.514771
Human Individuals (Battle,P)	complex	-0.335812	0.811027	0.971489	0.90874	0.516687	0.890245	0.514801
Human Individuals (Battle,P)	complex	-0.335752	0.811027	0.971489	0.908606	0.516723	0.890137	0.514832
Human Individuals (Battle,P)	complex	-0.335711	0.811027	0.971489	0.908473	0.51676	0.890028	0.514862
Human Individuals (Battle,P)	complex	-0.335582	0.811027	0.971489	0.90834	0.516797	0.889919	0.514893
Human Individuals (Battle,P)	complex	-0.335536	0.811027	0.971489	0.908207	0.516833	0.889811	0.514923
Human Individuals (Battle,P)	complex	-0.335435	0.811027	0.971489	0.908074	0.51687	0.889702	0.514954
Human Individuals (Battle,P)	complex	-0.335304	0.811027	0.971489	0.90794	0.516907	0.889594	0.514984
Human Individuals (Battle,P)	complex	-0.335264	0.811027	0.971356	0.90794	0.516872	0.889472	0.514952
Human Individuals (Battle,P)	complex	-0.335019	0.811027	0.971356	0.907807	0.516909	0.889363	0.514982
Human Individuals (Battle,P)	complex	-0.335	0.811027	0.971356	0.907674	0.516946	0.889255	0.515013
Human Individuals (Battle,P)	complex	-0.334995	0.811027	0.971356	0.907541	0.516982	0.889146	0.515043
Human Individuals (Battle,P)	complex	-0.334866	0.811027	0.971356	0.907407	0.517019	0.889038	0.515073
Human Individuals (Battle,P)	complex	-0.334565	0.811027	0.971356	0.907274	0.517056	0.88893	0.515104
Human Individuals (Battle,P)	complex	-0.334543	0.811027	0.971356	0.907141	0.517092	0.888821	0.515134
Human Individuals (Battle,P)	complex	-0.334495	0.811027	0.971356	0.907008	0.517129	0.888713	0.515165
Human Individuals (Battle,P)	complex	-0.3339	0.811027	0.971223	0.907008	0.517095	0.888591	0.515132
Human Individuals (Battle,P)	complex	-0.333817	0.811027	0.97109	0.907008	0.51706	0.888469	0.5151
Human Individuals (Battle,P)	complex	-0.333699	0.811027	0.97109	0.906875	0.517097	0.888361	0.515131
Human Individuals (Battle,P)	complex	-0.333136	0.811027	0.97109	0.906741	0.517134	0.888252	0.515161
Human Individuals (Battle,P)	complex	-0.333126	0.811027	0.97109	0.906608	0.51717	0.888144	0.515191
Human Individuals (Battle,P)	complex	-0.332984	0.811027	0.97109	0.906475	0.517207	0.888036	0.515222
Human Individuals (Battle,P)	complex	-0.332846	0.811027	0.97109	0.906342	0.517244	0.887928	0.515252
Human Individuals (Battle,P)	complex	-0.332758	0.811027	0.97109	0.906208	0.517281	0.88782	0.515283
Human Individuals (Battle,P)	complex	-0.332509	0.811027	0.97109	0.906075	0.517317	0.887712	0.515313
Human Individuals (Battle,P)	complex	-0.332397	0.811027	0.97109	0.905942	0.517354	0.887604	0.515344
Human Individuals (Battle,P)	complex	-0.332342	0.811027	0.97109	0.905809	0.517391	0.887495	0.515374
Human Individuals (Battle,P)	complex	-0.331944	0.811027	0.97109	0.905675	0.517427	0.887387	0.515404
Human Individuals (Battle,P)	complex	-0.331743	0.811027	0.97109	0.905542	0.517464	0.887279	0.515435
Human Individuals (Battle,P)	complex	-0.331615	0.811027	0.97109	0.905409	0.517501	0.887171	0.515465
Human Individuals (Battle,P)	complex	-0.331609	0.811027	0.97109	0.905276	0.517538	0.887063	0.515496
Human Individuals (Battle,P)	complex	-0.331534	0.811027	0.97109	0.905143	0.517574	0.886955	0.515526
Human Individuals (Battle,P)	complex	-0.331361	0.811027	0.97109	0.905009	0.517611	0.886848	0.515556
Human Individuals (Battle,P)	complex	-0.33102	0.811027	0.970957	0.905009	0.517577	0.886726	0.515524
Human Individuals (Battle,P)	complex	-0.330779	0.811027	0.970957	0.904876	0.517614	0.886618	0.515554
Human Individuals (Battle,P)	complex	-0.330757	0.811027	0.970957	0.904743	0.51765	0.88651	0.515585
Human Individuals (Battle,P)	complex	-0.330698	0.811027	0.970957	0.90461	0.517687	0.886402	0.515615
Human Individuals (Battle,P)	complex	-0.330425	0.811027	0.970957	0.904476	0.517724	0.886295	0.515646
Human Individuals (Battle,P)	complex	-0.330202	0.811027	0.970823	0.904476	0.51769	0.886173	0.515613
Human Individuals (Battle,P)	complex	-0.330064	0.811027	0.97069	0.904476	0.517655	0.886051	0.515581
Human Individuals (Battle,P)	complex	-0.330063	0.811027	0.97069	0.904343	0.517692	0.885944	0.515611
Human Individuals (Battle,P)	complex	-0.329952	0.811027	0.97069	0.90421	0.517729	0.885836	0.515642
Human Individuals (Battle,P)	complex	-0.329829	0.811027	0.97069	0.904077	0.517766	0.885728	0.515672
Human Individuals (Battle,P)	complex	-0.329815	0.811027	0.97069	0.903944	0.517803	0.885621	0.515702
Human Individuals (Battle,P)	complex	-0.329554	0.811027	0.97069	0.90381	0.517839	0.885513	0.515733
Human Individuals (Battle,P)	complex	-0.329165	0.811027	0.97069	0.903677	0.517876	0.885405	0.515763
Human Individuals (Battle,P)	complex	-0.329074	0.811027	0.97069	0.903544	0.517913	0.885298	0.515793
Human Individuals (Battle,P)	complex	-0.329032	0.811027	0.97069	0.903411	0.51795	0.88519	0.515824
Human Individuals (Battle,P)	complex	-0.328774	0.811027	0.97069	0.903277	0.517987	0.885083	0.515854
Human Individuals (Battle,P)	complex	-0.328596	0.811027	0.970557	0.903277	0.517952	0.884961	0.515822
Human Individuals (Battle,P)	complex	-0.328187	0.811027	0.970557	0.903144	0.517989	0.884854	0.515852
Human Individuals (Battle,P)	complex	-0.328154	0.811027	0.970557	0.903011	0.518026	0.884746	0.515882
Human Individuals (Battle,P)	complex	-0.328041	0.811027	0.970557	0.902878	0.518063	0.884639	0.515913
Human Individuals (Battle,P)	complex	-0.327913	0.811027	0.970557	0.902744	0.5181	0.884531	0.515943
Human Individuals (Battle,P)	complex	-0.327865	0.811027	0.970557	0.902611	0.518137	0.884424	0.515973
Human Individuals (Battle,P)	complex	-0.327554	0.811027	0.970557	0.902478	0.518173	0.884317	0.516004
Human Individuals (Battle,P)	complex	-0.326768	0.811027	0.970557	0.902345	0.51821	0.884209	0.516034
Human Individuals (Battle,P)	complex	-0.326708	0.811027	0.970557	0.902212	0.518247	0.884102	0.516064
Human Individuals (Battle,P)	complex	-0.326653	0.811027	0.970557	0.902078	0.518284	0.883995	0.516095
Human Individuals (Battle,P)	complex	-0.326546	0.811027	0.970557	0.901945	0.518321	0.883887	0.516125
Human Individuals (Battle,P)	complex	-0.326492	0.811027	0.970557	0.901812	0.518358	0.88378	0.516155
Human Individuals (Battle,P)	complex	-0.326403	0.811027	0.970557	0.901679	0.518395	0.883673	0.516186
Human Individuals (Battle,P)	complex	-0.326266	0.811027	0.970557	0.901545	0.518432	0.883566	0.516216
Human Individuals (Battle,P)	complex	-0.326116	0.811027	0.970424	0.901545	0.518397	0.883445	0.516184
Human Individuals (Battle,P)	complex	-0.325425	0.811027	0.970424	0.901412	0.518434	0.883337	0.516214
Human Individuals (Battle,P)	complex	-0.325423	0.811027	0.970424	0.901279	0.518471	0.88323	0.516244
Human Individuals (Battle,P)	complex	-0.325295	0.811027	0.97029	0.901279	0.518437	0.883109	0.516212
Human Individuals (Battle,P)	complex	-0.324885	0.811027	0.97029	0.901146	0.518474	0.883002	0.516242
Human Individuals (Battle,P)	complex	-0.324726	0.811027	0.97029	0.901013	0.518511	0.882895	0.516272
Human Individuals (Battle,P)	complex	-0.324185	0.811027	0.97029	0.900879	0.518548	0.882788	0.516303
Human Individuals (Battle,P)	complex	-0.324131	0.811027	0.97029	0.900746	0.518584	0.882681	0.516333
Human Individuals (Battle,P)	complex	-0.324106	0.811027	0.97029	0.900613	0.518621	0.882574	0.516363
Human Individuals (Battle,P)	complex	-0.323126	0.811027	0.970157	0.900613	0.518587	0.882453	0.516331
Human Individuals (Battle,P)	complex	-0.322963	0.811027	0.970157	0.90048	0.518624	0.882346	0.516361
Human Individuals (Battle,P)	complex	-0.322922	0.811027	0.970157	0.900346	0.518661	0.882239	0.516391
Human Individuals (Battle,P)	complex	-0.322811	0.811027	0.970024	0.900346	0.518627	0.882118	0.516359
Human Individuals (Battle,P)	complex	-0.322809	0.811027	0.970024	0.900213	0.518664	0.882011	0.516389
Human Individuals (Battle,P)	complex	-0.322797	0.811027	0.970024	0.90008	0.518701	0.881904	0.51642
Human Individuals (Battle,P)	complex	-0.322797	0.811027	0.969891	0.90008	0.518666	0.881783	0.516387
Human Individuals (Battle,P)	complex	-0.322561	0.811027	0.969758	0.90008	0.518632	0.881662	0.516355
Human Individuals (Battle,P)	complex	-0.322405	0.811027	0.969758	0.899947	0.518669	0.881555	0.516385
Human Individuals (Battle,P)	complex	-0.322152	0.811027	0.969758	0.899813	0.518706	0.881448	0.516415
Human Individuals (Battle,P)	complex	-0.321921	0.811027	0.969758	0.89968	0.518743	0.881342	0.516446
Human Individuals (Battle,P)	complex	-0.321911	0.811027	0.969758	0.899547	0.51878	0.881235	0.516476
Human Individuals (Battle,P)	complex	-0.321534	0.811027	0.969758	0.899414	0.518817	0.881128	0.516506
Human Individuals (Battle,P)	complex	-0.321306	0.811027	0.969758	0.899281	0.518854	0.881022	0.516536
Human Individuals (Battle,P)	complex	-0.321163	0.811027	0.969758	0.899147	0.518891	0.880915	0.516567
Human Individuals (Battle,P)	complex	-0.320921	0.811027	0.969758	0.899014	0.518928	0.880808	0.516597
Human Individuals (Battle,P)	complex	-0.320884	0.811027	0.969758	0.898881	0.518965	0.880702	0.516627
Human Individuals (Battle,P)	complex	-0.320576	0.811027	0.969758	0.898748	0.519002	0.880595	0.516657
Human Individuals (Battle,P)	complex	-0.320553	0.811027	0.969758	0.898614	0.519039	0.880489	0.516687
Human Individuals (Battle,P)	complex	-0.32054	0.811027	0.969758	0.898481	0.519076	0.880382	0.516718
Human Individuals (Battle,P)	complex	-0.320345	0.811027	0.969624	0.898481	0.519042	0.880261	0.516685
Human Individuals (Battle,P)	complex	-0.320269	0.811027	0.969624	0.898348	0.519079	0.880155	0.516716
Human Individuals (Battle,P)	complex	-0.320154	0.811027	0.969624	0.898215	0.519116	0.880048	0.516746
Human Individuals (Battle,P)	complex	-0.319739	0.811027	0.969624	0.898082	0.519153	0.879942	0.516776
Human Individuals (Battle,P)	complex	-0.319693	0.811027	0.969624	0.897948	0.51919	0.879836	0.516806
Human Individuals (Battle,P)	complex	-0.319369	0.811027	0.969624	0.897815	0.519227	0.879729	0.516836
Human Individuals (Battle,P)	complex	-0.318959	0.811027	0.969624	0.897682	0.519264	0.879623	0.516867
Human Individuals (Battle,P)	complex	-0.318626	0.811027	0.969624	0.897549	0.519301	0.879517	0.516897
Human Individuals (Battle,P)	complex	-0.318496	0.811027	0.969624	0.897415	0.519338	0.87941	0.516927
Human Individuals (Battle,P)	complex	-0.318374	0.811027	0.969624	0.897282	0.519375	0.879304	0.516957
Human Individuals (Battle,P)	complex	-0.318007	0.811027	0.969624	0.897149	0.519412	0.879198	0.516987
Human Individuals (Battle,P)	complex	-0.317949	0.811027	0.969624	0.897016	0.519449	0.879092	0.517017
Human Individuals (Battle,P)	complex	-0.317948	0.811027	0.969491	0.897016	0.519415	0.878971	0.516985
Human Individuals (Battle,P)	complex	-0.317586	0.811027	0.969491	0.896882	0.519452	0.878865	0.517015
Human Individuals (Battle,P)	complex	-0.317237	0.811027	0.969491	0.896749	0.519489	0.878759	0.517045
Human Individuals (Battle,P)	complex	-0.31702	0.811027	0.969491	0.896616	0.519526	0.878652	0.517076
Human Individuals (Battle,P)	complex	-0.316566	0.811027	0.969491	0.896483	0.519563	0.878546	0.517106
Human Individuals (Battle,P)	complex	-0.316508	0.811027	0.969491	0.89635	0.5196	0.87844	0.517136
Human Individuals (Battle,P)	complex	-0.316404	0.811027	0.969491	0.896216	0.519637	0.878334	0.517166
Human Individuals (Battle,P)	complex	-0.316113	0.811027	0.969491	0.896083	0.519674	0.878228	0.517196
Human Individuals (Battle,P)	complex	-0.316093	0.811027	0.969491	0.89595	0.519711	0.878122	0.517226
Human Individuals (Battle,P)	complex	-0.315952	0.811027	0.969491	0.895817	0.519749	0.878016	0.517256
Human Individuals (Battle,P)	complex	-0.315872	0.811027	0.969491	0.895683	0.519786	0.87791	0.517287
Human Individuals (Battle,P)	complex	-0.315728	0.811027	0.969491	0.89555	0.519823	0.877805	0.517317
Human Individuals (Battle,P)	complex	-0.315673	0.811027	0.969491	0.895417	0.51986	0.877699	0.517347
Human Individuals (Battle,P)	complex	-0.315656	0.811027	0.969491	0.895284	0.519897	0.877593	0.517377
Human Individuals (Battle,P)	complex	-0.315428	0.811027	0.969491	0.895151	0.519934	0.877487	0.517407
Human Individuals (Battle,P)	complex	-0.315271	0.811027	0.969491	0.895017	0.519971	0.877381	0.517437
Human Individuals (Battle,P)	complex	-0.315271	0.811027	0.969358	0.895017	0.519937	0.877261	0.517405
Human Individuals (Battle,P)	complex	-0.315225	0.811027	0.969225	0.895017	0.519903	0.87714	0.517373
Human Individuals (Battle,P)	complex	-0.315183	0.811027	0.969225	0.894884	0.51994	0.877034	0.517403
Human Individuals (Battle,P)	complex	-0.315033	0.811027	0.969225	0.894751	0.519977	0.876929	0.517433
Human Individuals (Battle,P)	complex	-0.315023	0.811027	0.969225	0.894618	0.520014	0.876823	0.517463
Human Individuals (Battle,P)	complex	-0.314943	0.811027	0.969225	0.894484	0.520051	0.876717	0.517493
Human Individuals (Battle,P)	complex	-0.31478	0.811027	0.969091	0.894484	0.520017	0.876597	0.517461
Human Individuals (Battle,P)	complex	-0.314701	0.811027	0.968958	0.894484	0.519983	0.876476	0.517428
Human Individuals (Battle,P)	complex	-0.314535	0.811027	0.968958	0.894351	0.52002	0.876371	0.517459
Human Individuals (Battle,P)	complex	-0.314272	0.811027	0.968958	0.894218	0.520057	0.876265	0.517489
Human Individuals (Battle,P)	complex	-0.314133	0.811027	0.968825	0.894218	0.520023	0.876145	0.517456
Human Individuals (Battle,P)	complex	-0.314065	0.811027	0.968692	0.894218	0.519989	0.876024	0.517424
Human Individuals (Battle,P)	complex	-0.314024	0.811027	0.968692	0.894085	0.520026	0.875919	0.517454
Human Individuals (Battle,P)	complex	-0.313792	0.811027	0.968558	0.894085	0.519991	0.875798	0.517422
Human Individuals (Battle,P)	complex	-0.313742	0.811027	0.968558	0.893952	0.520029	0.875693	0.517452
Human Individuals (Battle,P)	complex	-0.313511	0.811027	0.968558	0.893818	0.520066	0.875587	0.517482
Human Individuals (Battle,P)	complex	-0.313427	0.811027	0.968558	0.893685	0.520103	0.875482	0.517512
Human Individuals (Battle,P)	complex	-0.313344	0.811027	0.968425	0.893685	0.520069	0.875361	0.51748
Human Individuals (Battle,P)	complex	-0.313271	0.811027	0.968425	0.893552	0.520106	0.875256	0.51751
Human Individuals (Battle,P)	complex	-0.313111	0.811027	0.968425	0.893419	0.520143	0.87515	0.51754
Human Individuals (Battle,P)	complex	-0.312426	0.811027	0.968425	0.893285	0.52018	0.875045	0.51757
Human Individuals (Battle,P)	complex	-0.312332	0.811027	0.968292	0.893285	0.520146	0.874925	0.517538
Human Individuals (Battle,P)	complex	-0.312219	0.811027	0.968292	0.893152	0.520183	0.874819	0.517568
Human Individuals (Battle,P)	complex	-0.312165	0.811027	0.968292	0.893019	0.52022	0.874714	0.517598
Human Individuals (Battle,P)	complex	-0.312072	0.811027	0.968292	0.892886	0.520258	0.874609	0.517628
Human Individuals (Battle,P)	complex	-0.311836	0.811027	0.968292	0.892752	0.520295	0.874504	0.517658
Human Individuals (Battle,P)	complex	-0.311757	0.811027	0.968292	0.892619	0.520332	0.874398	0.517688
Human Individuals (Battle,P)	complex	-0.311706	0.811027	0.968292	0.892486	0.520369	0.874293	0.517718
Human Individuals (Battle,P)	complex	-0.311596	0.811027	0.968292	0.892353	0.520407	0.874188	0.517748
Human Individuals (Battle,P)	complex	-0.311595	0.811027	0.968292	0.89222	0.520444	0.874083	0.517778
Human Individuals (Battle,P)	complex	-0.311591	0.811027	0.968292	0.892086	0.520481	0.873978	0.517808
Human Individuals (Battle,P)	complex	-0.311019	0.811027	0.968292	0.891953	0.520519	0.873873	0.517838
Human Individuals (Battle,P)	complex	-0.310997	0.811027	0.968159	0.891953	0.520484	0.873753	0.517806
Human Individuals (Battle,P)	complex	-0.310849	0.811027	0.968159	0.89182	0.520521	0.873648	0.517836
Human Individuals (Battle,P)	complex	-0.310827	0.811027	0.968159	0.891687	0.520559	0.873542	0.517866
Human Individuals (Battle,P)	complex	-0.310067	0.811027	0.968026	0.891687	0.520524	0.873422	0.517834
Human Individuals (Battle,P)	complex	-0.309766	0.811027	0.967892	0.891687	0.52049	0.873302	0.517802
Human Individuals (Battle,P)	complex	-0.3095	0.811027	0.967892	0.891553	0.520527	0.873197	0.517832
Human Individuals (Battle,P)	complex	-0.308999	0.811027	0.967892	0.89142	0.520565	0.873092	0.517862
Human Individuals (Battle,P)	complex	-0.308979	0.811027	0.967759	0.89142	0.52053	0.872972	0.517829
Human Individuals (Battle,P)	complex	-0.308979	0.811027	0.967759	0.891287	0.520568	0.872867	0.517859
Human Individuals (Battle,P)	complex	-0.308721	0.811027	0.967626	0.891287	0.520533	0.872747	0.517827
Human Individuals (Battle,P)	complex	-0.308697	0.811027	0.967626	0.891154	0.520571	0.872642	0.517857
Human Individuals (Battle,P)	complex	-0.308324	0.811027	0.967626	0.891021	0.520608	0.872537	0.517887
Human Individuals (Battle,P)	complex	-0.308292	0.811027	0.967626	0.890887	0.520645	0.872432	0.517917
Human Individuals (Battle,P)	complex	-0.308226	0.811027	0.967626	0.890754	0.520682	0.872328	0.517947
Human Individuals (Battle,P)	complex	-0.308182	0.811027	0.967626	0.890621	0.52072	0.872223	0.517977
Human Individuals (Battle,P)	complex	-0.308166	0.811027	0.967626	0.890488	0.520757	0.872118	0.518007
Human Individuals (Battle,P)	complex	-0.308048	0.811027	0.967626	0.890354	0.520794	0.872013	0.518037
Human Individuals (Battle,P)	complex	-0.307989	0.811027	0.967626	0.890221	0.520832	0.871909	0.518067
Human Individuals (Battle,P)	complex	-0.307903	0.811027	0.967626	0.890088	0.520869	0.871804	0.518097
Human Individuals (Battle,P)	complex	-0.307753	0.811027	0.967493	0.890088	0.520835	0.871684	0.518065
Human Individuals (Battle,P)	complex	-0.307723	0.811027	0.967493	0.889955	0.520872	0.871579	0.518095
Human Individuals (Battle,P)	complex	-0.30765	0.811027	0.967359	0.889955	0.520838	0.871459	0.518063
Human Individuals (Battle,P)	complex	-0.307533	0.811027	0.967359	0.889821	0.520875	0.871355	0.518093
Human Individuals (Battle,P)	complex	-0.307518	0.811027	0.967226	0.889821	0.520841	0.871235	0.51806
Human Individuals (Battle,P)	complex	-0.307419	0.811027	0.967226	0.889688	0.520878	0.87113	0.51809
Human Individuals (Battle,P)	complex	-0.30734	0.811027	0.967226	0.889555	0.520916	0.871026	0.51812
Human Individuals (Battle,P)	complex	-0.307298	0.811027	0.967226	0.889422	0.520953	0.870921	0.51815
Human Individuals (Battle,P)	complex	-0.307292	0.811027	0.967226	0.889289	0.52099	0.870817	0.51818
Human Individuals (Battle,P)	complex	-0.307289	0.811027	0.967226	0.889155	0.521028	0.870712	0.51821
Human Individuals (Battle,P)	complex	-0.307209	0.811027	0.967093	0.889155	0.520993	0.870592	0.518178
Human Individuals (Battle,P)	complex	-0.307077	0.811027	0.967093	0.889022	0.521031	0.870488	0.518208
Human Individuals (Battle,P)	complex	-0.307039	0.811027	0.96696	0.889022	0.520996	0.870368	0.518176
Human Individuals (Battle,P)	complex	-0.307029	0.811027	0.966827	0.889022	0.520962	0.870248	0.518143
Human Individuals (Battle,P)	complex	-0.306211	0.811027	0.966827	0.888889	0.520999	0.870144	0.518173
Human Individuals (Battle,P)	complex	-0.305955	0.811027	0.966827	0.888756	0.521037	0.87004	0.518203
Human Individuals (Battle,P)	complex	-0.305776	0.811027	0.966827	0.888622	0.521074	0.869935	0.518233
Human Individuals (Battle,P)	complex	-0.305754	0.811027	0.966827	0.888489	0.521112	0.869831	0.518263
Human Individuals (Battle,P)	complex	-0.30568	0.811027	0.966693	0.888489	0.521077	0.869711	0.518231
Human Individuals (Battle,P)	complex	-0.305576	0.811027	0.966693	0.888356	0.521115	0.869607	0.518261
Human Individuals (Battle,P)	complex	-0.305379	0.811027	0.966693	0.888223	0.521152	0.869503	0.518291
Human Individuals (Battle,P)	complex	-0.305377	0.811027	0.966693	0.88809	0.521189	0.869399	0.518321
Human Individuals (Battle,P)	complex	-0.305314	0.811027	0.966693	0.887956	0.521227	0.869294	0.518351
Human Individuals (Battle,P)	complex	-0.305243	0.811027	0.966693	0.887823	0.521264	0.86919	0.518381
Human Individuals (Battle,P)	complex	-0.305226	0.811027	0.96656	0.887823	0.52123	0.86907	0.518348
Human Individuals (Battle,P)	complex	-0.305138	0.811027	0.966427	0.887823	0.521196	0.868951	0.518316
Human Individuals (Battle,P)	complex	-0.304934	0.811027	0.966427	0.88769	0.521233	0.868847	0.518346
Human Individuals (Battle,P)	complex	-0.304564	0.811027	0.966427	0.887557	0.52127	0.868743	0.518376
Human Individuals (Battle,P)	complex	-0.304202	0.811027	0.966294	0.887557	0.521236	0.868623	0.518344
Human Individuals (Battle,P)	complex	-0.304062	0.811027	0.966294	0.887423	0.521274	0.868519	0.518374
Human Individuals (Battle,P)	complex	-0.303964	0.811027	0.966294	0.88729	0.521311	0.868415	0.518404
Human Individuals (Battle,P)	complex	-0.303935	0.811027	0.96616	0.88729	0.521277	0.868295	0.518371
Human Individuals (Battle,P)	complex	-0.303876	0.811027	0.96616	0.887157	0.521314	0.868191	0.518401
Human Individuals (Battle,P)	complex	-0.303865	0.811027	0.96616	0.887024	0.521352	0.868087	0.518431
Human Individuals (Battle,P)	complex	-0.303647	0.811027	0.966027	0.887024	0.521317	0.867967	0.518399
Human Individuals (Battle,P)	complex	-0.303522	0.811027	0.965894	0.887024	0.521283	0.867848	0.518367
Human Individuals (Battle,P)	complex	-0.303452	0.811027	0.965894	0.88689	0.52132	0.867744	0.518397
Human Individuals (Battle,P)	complex	-0.303413	0.811027	0.965894	0.886757	0.521358	0.86764	0.518427
Human Individuals (Battle,P)	complex	-0.303327	0.811027	0.965894	0.886624	0.521395	0.867536	0.518456
Human Individuals (Battle,P)	complex	-0.303114	0.811027	0.965894	0.886491	0.521433	0.867432	0.518486
Human Individuals (Battle,P)	complex	-0.303067	0.811027	0.965894	0.886358	0.52147	0.867329	0.518516
Human Individuals (Battle,P)	complex	-0.303056	0.811027	0.965894	0.886224	0.521508	0.867225	0.518546
Human Individuals (Battle,P)	complex	-0.30289	0.811027	0.965894	0.886091	0.521545	0.867121	0.518576
Human Individuals (Battle,P)	complex	-0.302845	0.811027	0.965761	0.886091	0.521511	0.867002	0.518544
Human Individuals (Battle,P)	complex	-0.302798	0.811027	0.965761	0.885958	0.521548	0.866898	0.518574
Human Individuals (Battle,P)	complex	-0.302693	0.811027	0.965761	0.885825	0.521586	0.866794	0.518603
Human Individuals (Battle,P)	complex	-0.302573	0.811027	0.965627	0.885825	0.521551	0.866675	0.518571
Human Individuals (Battle,P)	complex	-0.302424	0.811027	0.965494	0.885825	0.521517	0.866555	0.518539
Human Individuals (Battle,P)	complex	-0.302299	0.811027	0.965361	0.885825	0.521483	0.866435	0.518507
Human Individuals (Battle,P)	complex	-0.302261	0.811027	0.965361	0.885691	0.52152	0.866332	0.518537
Human Individuals (Battle,P)	complex	-0.302143	0.811027	0.965361	0.885558	0.521558	0.866228	0.518567
Human Individuals (Battle,P)	complex	-0.302067	0.811027	0.965361	0.885425	0.521595	0.866125	0.518597
Human Individuals (Battle,P)	complex	-0.301751	0.811027	0.965361	0.885292	0.521633	0.866021	0.518626
Human Individuals (Battle,P)	complex	-0.301489	0.811027	0.965228	0.885292	0.521598	0.865902	0.518594
Human Individuals (Battle,P)	complex	-0.301175	0.811027	0.965095	0.885292	0.521564	0.865782	0.518562
Human Individuals (Battle,P)	complex	-0.301136	0.811027	0.965095	0.885159	0.521601	0.865679	0.518592
Human Individuals (Battle,P)	complex	-0.301078	0.811027	0.965095	0.885025	0.521639	0.865575	0.518622
Human Individuals (Battle,P)	complex	-0.300882	0.811027	0.965095	0.884892	0.521677	0.865472	0.518652
Human Individuals (Battle,P)	complex	-0.300759	0.811027	0.965095	0.884759	0.521714	0.865369	0.518681
Human Individuals (Battle,P)	complex	-0.300695	0.811027	0.965095	0.884626	0.521752	0.865265	0.518711
Human Individuals (Battle,P)	complex	-0.300665	0.811027	0.965095	0.884492	0.521789	0.865162	0.518741
Human Individuals (Battle,P)	complex	-0.300628	0.811027	0.965095	0.884359	0.521827	0.865059	0.518771
Human Individuals (Battle,P)	complex	-0.300339	0.811027	0.965095	0.884226	0.521864	0.864955	0.518801
Human Individuals (Battle,P)	complex	-0.300306	0.811027	0.964961	0.884226	0.52183	0.864836	0.518769
Human Individuals (Battle,P)	complex	-0.300086	0.811027	0.964961	0.884093	0.521868	0.864733	0.518798
Human Individuals (Battle,P)	complex	-0.300041	0.811027	0.964961	0.883959	0.521905	0.864629	0.518828
Human Individuals (Battle,P)	complex	-0.299732	0.811027	0.964961	0.883826	0.521943	0.864526	0.518858
Human Individuals (Battle,P)	complex	-0.29964	0.811027	0.964961	0.883693	0.52198	0.864423	0.518888
Human Individuals (Battle,P)	complex	-0.299402	0.811027	0.964961	0.88356	0.522018	0.86432	0.518918
Human Individuals (Battle,P)	complex	-0.299399	0.811027	0.964961	0.883427	0.522056	0.864217	0.518947
Human Individuals (Battle,P)	complex	-0.299395	0.811027	0.964961	0.883293	0.522093	0.864114	0.518977
Human Individuals (Battle,P)	complex	-0.299181	0.811027	0.964961	0.88316	0.522131	0.86401	0.519007
Human Individuals (Battle,P)	complex	-0.299097	0.811027	0.964828	0.88316	0.522096	0.863891	0.518975
Human Individuals (Battle,P)	complex	-0.298955	0.811027	0.964695	0.88316	0.522062	0.863772	0.518943
Human Individuals (Battle,P)	complex	-0.298753	0.811027	0.964562	0.88316	0.522028	0.863653	0.518911
Human Individuals (Battle,P)	complex	-0.298683	0.811027	0.964562	0.883027	0.522065	0.86355	0.51894
Human Individuals (Battle,P)	complex	-0.298594	0.811027	0.964562	0.882894	0.522103	0.863447	0.51897
Human Individuals (Battle,P)	complex	-0.298221	0.811027	0.964562	0.88276	0.52214	0.863344	0.519
Human Individuals (Battle,P)	complex	-0.298214	0.811027	0.964562	0.882627	0.522178	0.863241	0.51903
Human Individuals (Battle,P)	complex	-0.298088	0.811027	0.964428	0.882627	0.522144	0.863121	0.518998
Human Individuals (Battle,P)	complex	-0.29793	0.811027	0.964428	0.882494	0.522181	0.863019	0.519027
Human Individuals (Battle,P)	complex	-0.297776	0.811027	0.964428	0.882361	0.522219	0.862916	0.519057
Human Individuals (Battle,P)	complex	-0.297708	0.811027	0.964428	0.882228	0.522257	0.862813	0.519087
Human Individuals (Battle,P)	complex	-0.297565	0.811027	0.964428	0.882094	0.522294	0.86271	0.519117
Human Individuals (Battle,P)	complex	-0.297466	0.811027	0.964428	0.881961	0.522332	0.862607	0.519146
Human Individuals (Battle,P)	complex	-0.297046	0.811027	0.964428	0.881828	0.52237	0.862504	0.519176
Human Individuals (Battle,P)	complex	-0.296771	0.811027	0.964428	0.881695	0.522407	0.862402	0.519206
Human Individuals (Battle,P)	complex	-0.296408	0.811027	0.964428	0.881561	0.522445	0.862299	0.519236
Human Individuals (Battle,P)	complex	-0.296366	0.811027	0.964428	0.881428	0.522483	0.862196	0.519265
Human Individuals (Battle,P)	complex	-0.296277	0.811027	0.964428	0.881295	0.522521	0.862094	0.519295
Human Individuals (Battle,P)	complex	-0.296186	0.811027	0.964428	0.881162	0.522558	0.861991	0.519325
Human Individuals (Battle,P)	complex	-0.296145	0.811027	0.964428	0.881029	0.522596	0.861888	0.519354
Human Individuals (Battle,P)	complex	-0.295975	0.811027	0.964428	0.880895	0.522634	0.861786	0.519384
Human Individuals (Battle,P)	complex	-0.295728	0.811027	0.964428	0.880762	0.522671	0.861683	0.519414
Human Individuals (Battle,P)	complex	-0.295614	0.811027	0.964428	0.880629	0.522709	0.861581	0.519444
Human Individuals (Battle,P)	complex	-0.295564	0.811027	0.964428	0.880496	0.522747	0.861478	0.519473
Human Individuals (Battle,P)	complex	-0.295557	0.811027	0.964295	0.880496	0.522713	0.861359	0.519441
Human Individuals (Battle,P)	complex	-0.295494	0.811027	0.964295	0.880362	0.52275	0.861257	0.519471
Human Individuals (Battle,P)	complex	-0.295333	0.811027	0.964295	0.880229	0.522788	0.861154	0.519501
Human Individuals (Battle,P)	complex	-0.295209	0.811027	0.964162	0.880229	0.522754	0.861035	0.519468
Human Individuals (Battle,P)	complex	-0.295155	0.811027	0.964162	0.880096	0.522791	0.860933	0.519498
Human Individuals (Battle,P)	complex	-0.295152	0.811027	0.964162	0.879963	0.522829	0.86083	0.519528
Human Individuals (Battle,P)	complex	-0.295005	0.811027	0.964162	0.879829	0.522867	0.860728	0.519558
Human Individuals (Battle,P)	complex	-0.294894	0.811027	0.964029	0.879829	0.522832	0.860609	0.519525
Human Individuals (Battle,P)	complex	-0.294893	0.811027	0.964029	0.879696	0.52287	0.860507	0.519555
Human Individuals (Battle,P)	complex	-0.294743	0.811027	0.963896	0.879696	0.522836	0.860388	0.519523
Human Individuals (Battle,P)	complex	-0.294369	0.811027	0.963896	0.879563	0.522873	0.860285	0.519553
Human Individuals (Battle,P)	complex	-0.294303	0.811027	0.963762	0.879563	0.522839	0.860166	0.519521
Human Individuals (Battle,P)	complex	-0.294274	0.811027	0.963762	0.87943	0.522877	0.860064	0.51955
Human Individuals (Battle,P)	complex	-0.294085	0.811027	0.963762	0.879297	0.522915	0.859962	0.51958
Human Individuals (Battle,P)	complex	-0.293846	0.811027	0.963762	0.879163	0.522952	0.85986	0.51961
Human Individuals (Battle,P)	complex	-0.29382	0.811027	0.963762	0.87903	0.52299	0.859758	0.519639
Human Individuals (Battle,P)	complex	-0.293764	0.811027	0.963629	0.87903	0.522956	0.859639	0.519607
Human Individuals (Battle,P)	complex	-0.293763	0.811027	0.963629	0.878897	0.522993	0.859537	0.519637
Human Individuals (Battle,P)	complex	-0.293547	0.811027	0.963629	0.878764	0.523031	0.859434	0.519667
Human Individuals (Battle,P)	complex	-0.293419	0.811027	0.963496	0.878764	0.522997	0.859316	0.519634
Human Individuals (Battle,P)	complex	-0.292794	0.811027	0.963363	0.878764	0.522962	0.859197	0.519602
Human Individuals (Battle,P)	complex	-0.292598	0.811027	0.963363	0.87863	0.523	0.859095	0.519632
Human Individuals (Battle,P)	complex	-0.292476	0.811027	0.963363	0.878497	0.523038	0.858993	0.519662
Human Individuals (Battle,P)	complex	-0.292233	0.811027	0.963363	0.878364	0.523076	0.858891	0.519691
Human Individuals (Battle,P)	complex	-0.292173	0.811027	0.963363	0.878231	0.523114	0.858789	0.519721
Human Individuals (Battle,P)	complex	-0.292173	0.811027	0.963229	0.878231	0.523079	0.85867	0.519689
Human Individuals (Battle,P)	complex	-0.292157	0.811027	0.963096	0.878231	0.523045	0.858551	0.519657
Human Individuals (Battle,P)	complex	-0.292137	0.811027	0.963096	0.878098	0.523082	0.858449	0.519686
Human Individuals (Battle,P)	complex	-0.292103	0.811027	0.963096	0.877964	0.52312	0.858347	0.519716
Human Individuals (Battle,P)	complex	-0.291891	0.811027	0.962963	0.877964	0.523086	0.858228	0.519684
Human Individuals (Battle,P)	complex	-0.291625	0.811027	0.96283	0.877964	0.523051	0.85811	0.519652
Human Individuals (Battle,P)	complex	-0.291515	0.811027	0.962697	0.877964	0.523017	0.857991	0.51962
Human Individuals (Battle,P)	complex	-0.291041	0.811027	0.962697	0.877831	0.523055	0.857889	0.51965
Human Individuals (Battle,P)	complex	-0.290805	0.811027	0.962697	0.877698	0.523093	0.857787	0.519679
Human Individuals (Battle,P)	complex	-0.290784	0.811027	0.962563	0.877698	0.523058	0.857669	0.519647
Human Individuals (Battle,P)	complex	-0.290694	0.811027	0.96243	0.877698	0.523023	0.85755	0.519615
Human Individuals (Battle,P)	complex	-0.290669	0.811027	0.96243	0.877565	0.523061	0.857448	0.519645
Human Individuals (Battle,P)	complex	-0.290608	0.811027	0.96243	0.877431	0.523099	0.857346	0.519674
Human Individuals (Battle,P)	complex	-0.290527	0.811027	0.96243	0.877298	0.523137	0.857245	0.519704
Human Individuals (Battle,P)	complex	-0.29038	0.811027	0.96243	0.877165	0.523175	0.857143	0.519734
Human Individuals (Battle,P)	complex	-0.290262	0.811027	0.96243	0.877032	0.523213	0.857041	0.519763
Human Individuals (Battle,P)	complex	-0.290246	0.811027	0.962297	0.877032	0.523178	0.856923	0.519731
Human Individuals (Battle,P)	complex	-0.290191	0.811027	0.962164	0.877032	0.523144	0.856804	0.519699
Human Individuals (Battle,P)	complex	-0.289998	0.811027	0.962164	0.876898	0.523182	0.856702	0.519729
Human Individuals (Battle,P)	complex	-0.289881	0.811027	0.962164	0.876765	0.52322	0.856601	0.519758
Human Individuals (Battle,P)	complex	-0.289753	0.811027	0.962164	0.876632	0.523257	0.856499	0.519788
Human Individuals (Battle,P)	complex	-0.289714	0.811027	0.962164	0.876499	0.523295	0.856397	0.519818
Human Individuals (Battle,P)	complex	-0.289645	0.811027	0.962164	0.876366	0.523333	0.856296	0.519847
Human Individuals (Battle,P)	complex	-0.289438	0.811027	0.962164	0.876232	0.523371	0.856194	0.519877
Human Individuals (Battle,P)	complex	-0.289256	0.811027	0.962164	0.876099	0.523409	0.856093	0.519906
Human Individuals (Battle,P)	complex	-0.289254	0.811027	0.962164	0.875966	0.523447	0.855991	0.519936
Human Individuals (Battle,P)	complex	-0.289098	0.811027	0.962164	0.875833	0.523485	0.85589	0.519965
Human Individuals (Battle,P)	complex	-0.289089	0.811027	0.962164	0.875699	0.523523	0.855789	0.519995
Human Individuals (Battle,P)	complex	-0.289071	0.811027	0.962164	0.875566	0.523561	0.855687	0.520025
Human Individuals (Battle,P)	complex	-0.289018	0.811027	0.962164	0.875433	0.523599	0.855586	0.520054
Human Individuals (Battle,P)	complex	-0.288994	0.811027	0.962164	0.8753	0.523637	0.855484	0.520084
Human Individuals (Battle,P)	complex	-0.28899	0.811027	0.96203	0.8753	0.523602	0.855366	0.520052
Human Individuals (Battle,P)	complex	-0.288795	0.811027	0.96203	0.875167	0.52364	0.855265	0.520081
Human Individuals (Battle,P)	complex	-0.288694	0.811027	0.96203	0.875033	0.523678	0.855163	0.520111
Human Individuals (Battle,P)	complex	-0.288575	0.811027	0.961897	0.875033	0.523644	0.855045	0.520079
Human Individuals (Battle,P)	complex	-0.288397	0.811027	0.961897	0.8749	0.523682	0.854944	0.520108
Human Individuals (Battle,P)	complex	-0.288333	0.811027	0.961897	0.874767	0.52372	0.854843	0.520138
Human Individuals (Battle,P)	complex	-0.288308	0.811027	0.961897	0.874634	0.523758	0.854741	0.520167
Human Individuals (Battle,P)	complex	-0.288291	0.811027	0.961764	0.874634	0.523723	0.854623	0.520135
Human Individuals (Battle,P)	complex	-0.288228	0.811027	0.961631	0.874634	0.523689	0.854505	0.520103
Human Individuals (Battle,P)	complex	-0.288133	0.811027	0.961631	0.8745	0.523727	0.854403	0.520133
Human Individuals (Battle,P)	complex	-0.287975	0.811027	0.961631	0.874367	0.523765	0.854302	0.520163
Human Individuals (Battle,P)	complex	-0.287958	0.811027	0.961631	0.874234	0.523803	0.854201	0.520192
Human Individuals (Battle,P)	complex	-0.287897	0.811027	0.961631	0.874101	0.523841	0.8541	0.520222
Human Individuals (Battle,P)	complex	-0.287449	0.811027	0.961631	0.873967	0.523879	0.853999	0.520251
Human Individuals (Battle,P)	complex	-0.287385	0.811027	0.961631	0.873834	0.523917	0.853898	0.520281
Human Individuals (Battle,P)	complex	-0.287089	0.811027	0.961631	0.873701	0.523955	0.853797	0.52031
Human Individuals (Battle,P)	complex	-0.28707	0.811027	0.961631	0.873568	0.523993	0.853696	0.52034
Human Individuals (Battle,P)	complex	-0.286992	0.811027	0.961497	0.873568	0.523958	0.853578	0.520308
Human Individuals (Battle,P)	complex	-0.286792	0.811027	0.961497	0.873435	0.523996	0.853477	0.520337
Human Individuals (Battle,P)	complex	-0.286786	0.811027	0.961497	0.873301	0.524034	0.853376	0.520367
Human Individuals (Battle,P)	complex	-0.286707	0.811027	0.961364	0.873301	0.524	0.853258	0.520335
Human Individuals (Battle,P)	complex	-0.286563	0.811027	0.961364	0.873168	0.524038	0.853157	0.520364
Human Individuals (Battle,P)	complex	-0.285411	0.811027	0.961364	0.873035	0.524076	0.853056	0.520394
Human Individuals (Battle,P)	complex	-0.285349	0.811027	0.961364	0.872902	0.524114	0.852955	0.520423
Human Individuals (Battle,P)	complex	-0.285323	0.811027	0.961364	0.872768	0.524152	0.852854	0.520453
Human Individuals (Battle,P)	complex	-0.285141	0.811027	0.961231	0.872768	0.524117	0.852736	0.520421
Human Individuals (Battle,P)	complex	-0.284836	0.811027	0.961231	0.872635	0.524155	0.852635	0.52045
Human Individuals (Battle,P)	complex	-0.284684	0.811027	0.961231	0.872502	0.524194	0.852535	0.52048
Human Individuals (Battle,P)	complex	-0.284303	0.811027	0.961098	0.872502	0.524159	0.852416	0.520448
Human Individuals (Battle,P)	complex	-0.284258	0.811027	0.960965	0.872502	0.524124	0.852298	0.520416
Human Individuals (Battle,P)	complex	-0.284228	0.811027	0.960965	0.872369	0.524162	0.852198	0.520445
Human Individuals (Battle,P)	complex	-0.284207	0.811027	0.960965	0.872236	0.524201	0.852097	0.520475
Human Individuals (Battle,P)	complex	-0.284127	0.811027	0.960965	0.872102	0.524239	0.851996	0.520504
Human Individuals (Battle,P)	complex	-0.284054	0.811027	0.960965	0.871969	0.524277	0.851896	0.520534
Human Individuals (Battle,P)	complex	-0.283995	0.811027	0.960965	0.871836	0.524315	0.851795	0.520563
Human Individuals (Battle,P)	complex	-0.283967	0.811027	0.960965	0.871703	0.524353	0.851694	0.520593
Human Individuals (Battle,P)	complex	-0.283749	0.811027	0.960965	0.871569	0.524391	0.851594	0.520622
Human Individuals (Battle,P)	complex	-0.283488	0.811027	0.960965	0.871436	0.524429	0.851493	0.520652
Human Individuals (Battle,P)	complex	-0.283319	0.811027	0.960965	0.871303	0.524467	0.851393	0.520681
Human Individuals (Battle,P)	complex	-0.283152	0.811027	0.960831	0.871303	0.524433	0.851275	0.520649
Human Individuals (Battle,P)	complex	-0.283058	0.811027	0.960831	0.87117	0.524471	0.851174	0.520678
Human Individuals (Battle,P)	complex	-0.283023	0.811027	0.960831	0.871037	0.524509	0.851074	0.520708
Human Individuals (Battle,P)	complex	-0.28285	0.811027	0.960831	0.870903	0.524547	0.850973	0.520737
Human Individuals (Battle,P)	complex	-0.282838	0.811027	0.960831	0.87077	0.524585	0.850873	0.520767
Human Individuals (Battle,P)	complex	-0.282617	0.811027	0.960831	0.870637	0.524624	0.850773	0.520796
Human Individuals (Battle,P)	complex	-0.282603	0.811027	0.960698	0.870637	0.524589	0.850655	0.520764
Human Individuals (Battle,P)	complex	-0.282585	0.811027	0.960698	0.870504	0.524627	0.850554	0.520794
Human Individuals (Battle,P)	complex	-0.282476	0.811027	0.960698	0.87037	0.524665	0.850454	0.520823
Human Individuals (Battle,P)	complex	-0.282428	0.811027	0.960698	0.870237	0.524703	0.850354	0.520853
Human Individuals (Battle,P)	complex	-0.282349	0.811027	0.960565	0.870237	0.524669	0.850236	0.520821
Human Individuals (Battle,P)	complex	-0.281971	0.811027	0.960565	0.870104	0.524707	0.850136	0.52085
Human Individuals (Battle,P)	complex	-0.281968	0.811027	0.960565	0.869971	0.524745	0.850035	0.520879
Human Individuals (Battle,P)	complex	-0.281741	0.811027	0.960432	0.869971	0.524711	0.849917	0.520847
Human Individuals (Battle,P)	complex	-0.281629	0.811027	0.960432	0.869837	0.524749	0.849817	0.520877
Human Individuals (Battle,P)	complex	-0.281428	0.811027	0.960432	0.869704	0.524787	0.849717	0.520906
Human Individuals (Battle,P)	complex	-0.281281	0.811027	0.960432	0.869571	0.524825	0.849617	0.520936
Human Individuals (Battle,P)	complex	-0.281132	0.811027	0.960298	0.869571	0.524791	0.849499	0.520904
Human Individuals (Battle,P)	complex	-0.280848	0.811027	0.960298	0.869438	0.524829	0.849399	0.520933
Human Individuals (Battle,P)	complex	-0.280817	0.811027	0.960298	0.869305	0.524867	0.849299	0.520962
Human Individuals (Battle,P)	complex	-0.280585	0.811027	0.960298	0.869171	0.524905	0.849199	0.520992
Human Individuals (Battle,P)	complex	-0.280429	0.811027	0.960298	0.869038	0.524944	0.849099	0.521021
Human Individuals (Battle,P)	complex	-0.280226	0.811027	0.960165	0.869038	0.524909	0.848981	0.520989
Human Individuals (Battle,P)	complex	-0.280185	0.811027	0.960032	0.869038	0.524874	0.848863	0.520957
Human Individuals (Battle,P)	complex	-0.280116	0.811027	0.960032	0.868905	0.524913	0.848763	0.520987
Human Individuals (Battle,P)	complex	-0.280047	0.811027	0.959899	0.868905	0.524878	0.848645	0.520955
Human Individuals (Battle,P)	complex	-0.280002	0.811027	0.959766	0.868905	0.524843	0.848528	0.520923
Human Individuals (Battle,P)	complex	-0.279812	0.811027	0.959766	0.868772	0.524882	0.848428	0.520952
Human Individuals (Battle,P)	complex	-0.279795	0.811027	0.959766	0.868638	0.52492	0.848328	0.520982
Human Individuals (Battle,P)	complex	-0.279641	0.811027	0.959632	0.868638	0.524885	0.84821	0.52095
Human Individuals (Battle,P)	complex	-0.279438	0.811027	0.959632	0.868505	0.524923	0.84811	0.520979
Human Individuals (Battle,P)	complex	-0.279374	0.811027	0.959632	0.868372	0.524962	0.84801	0.521008
Human Individuals (Battle,P)	complex	-0.279248	0.811027	0.959632	0.868239	0.525	0.847911	0.521038
Human Individuals (Battle,P)	complex	-0.279195	0.811027	0.959632	0.868106	0.525038	0.847811	0.521067
Human Individuals (Battle,P)	complex	-0.279111	0.811027	0.959632	0.867972	0.525077	0.847711	0.521097
Human Individuals (Battle,P)	complex	-0.278644	0.811027	0.959632	0.867839	0.525115	0.847611	0.521126
Human Individuals (Battle,P)	complex	-0.278564	0.811027	0.959499	0.867839	0.52508	0.847494	0.521094
Human Individuals (Battle,P)	complex	-0.278501	0.811027	0.959499	0.867706	0.525118	0.847394	0.521123
Human Individuals (Battle,P)	complex	-0.27838	0.811027	0.959499	0.867573	0.525157	0.847294	0.521153
Human Individuals (Battle,P)	complex	-0.278079	0.811027	0.959499	0.867439	0.525195	0.847194	0.521182
Human Individuals (Battle,P)	complex	-0.27803	0.811027	0.959366	0.867439	0.52516	0.847077	0.52115
Human Individuals (Battle,P)	complex	-0.278022	0.811027	0.959366	0.867306	0.525199	0.846977	0.521179
Human Individuals (Battle,P)	complex	-0.277794	0.811027	0.959366	0.867173	0.525237	0.846878	0.521209
Human Individuals (Battle,P)	complex	-0.277329	0.811027	0.959366	0.86704	0.525275	0.846778	0.521238
Human Individuals (Battle,P)	complex	-0.277011	0.811027	0.959366	0.866906	0.525314	0.846678	0.521267
Human Individuals (Battle,P)	complex	-0.277006	0.811027	0.959366	0.866773	0.525352	0.846579	0.521297
Human Individuals (Battle,P)	complex	-0.276908	0.811027	0.959233	0.866773	0.525317	0.846461	0.521265
Human Individuals (Battle,P)	complex	-0.276798	0.811027	0.959233	0.86664	0.525356	0.846362	0.521294
Human Individuals (Battle,P)	complex	-0.276768	0.811027	0.959233	0.866507	0.525394	0.846262	0.521324
Human Individuals (Battle,P)	complex	-0.276747	0.811027	0.959233	0.866374	0.525432	0.846163	0.521353
Human Individuals (Battle,P)	complex	-0.276581	0.811027	0.959233	0.86624	0.525471	0.846063	0.521382
Human Individuals (Battle,P)	complex	-0.276482	0.811027	0.959233	0.866107	0.525509	0.845964	0.521412
Human Individuals (Battle,P)	complex	-0.276213	0.811027	0.959233	0.865974	0.525547	0.845865	0.521441
Human Individuals (Battle,P)	complex	-0.276083	0.811027	0.959233	0.865841	0.525586	0.845765	0.52147
Human Individuals (Battle,P)	complex	-0.275068	0.811027	0.959233	0.865707	0.525624	0.845666	0.521499
Human Individuals (Battle,P)	complex	-0.274938	0.811027	0.959099	0.865707	0.52559	0.845549	0.521468
Human Individuals (Battle,P)	complex	-0.274883	0.811027	0.959099	0.865574	0.525628	0.845449	0.521497
Human Individuals (Battle,P)	complex	-0.274883	0.811027	0.958966	0.865574	0.525593	0.845332	0.521465
Human Individuals (Battle,P)	complex	-0.274826	0.811027	0.958833	0.865574	0.525559	0.845214	0.521433
Human Individuals (Battle,P)	complex	-0.27469	0.811027	0.958833	0.865441	0.525597	0.845115	0.521462
Human Individuals (Battle,P)	complex	-0.274407	0.811027	0.958833	0.865308	0.525635	0.845016	0.521492
Human Individuals (Battle,P)	complex	-0.27435	0.811027	0.958833	0.865175	0.525674	0.844917	0.521521
Human Individuals (Battle,P)	complex	-0.274295	0.811027	0.958833	0.865041	0.525712	0.844817	0.52155
Human Individuals (Battle,P)	complex	-0.274171	0.811027	0.9587	0.865041	0.525678	0.8447	0.521518
Human Individuals (Battle,P)	complex	-0.27413	0.811027	0.9587	0.864908	0.525716	0.844601	0.521548
Human Individuals (Battle,P)	complex	-0.274079	0.811027	0.9587	0.864775	0.525754	0.844502	0.521577
Human Individuals (Battle,P)	complex	-0.273976	0.811027	0.9587	0.864642	0.525793	0.844403	0.521606
Human Individuals (Battle,P)	complex	-0.273946	0.811027	0.9587	0.864508	0.525831	0.844304	0.521635
Human Individuals (Battle,P)	complex	-0.273893	0.811027	0.9587	0.864375	0.52587	0.844205	0.521665
Human Individuals (Battle,P)	complex	-0.273843	0.811027	0.9587	0.864242	0.525908	0.844106	0.521694
Human Individuals (Battle,P)	complex	-0.273692	0.811027	0.9587	0.864109	0.525946	0.844007	0.521723
Human Individuals (Battle,P)	complex	-0.273412	0.811027	0.9587	0.863975	0.525985	0.843908	0.521752
Human Individuals (Battle,P)	complex	-0.273336	0.811027	0.9587	0.863842	0.526023	0.843809	0.521782
Human Individuals (Battle,P)	complex	-0.27329	0.811027	0.9587	0.863709	0.526062	0.84371	0.521811
Human Individuals (Battle,P)	complex	-0.273279	0.811027	0.9587	0.863576	0.5261	0.843611	0.52184
Human Individuals (Battle,P)	complex	-0.273247	0.811027	0.958566	0.863576	0.526066	0.843494	0.521808
Human Individuals (Battle,P)	complex	-0.272986	0.811027	0.958566	0.863443	0.526104	0.843395	0.521838
Human Individuals (Battle,P)	complex	-0.27296	0.811027	0.958566	0.863309	0.526143	0.843296	0.521867
Human Individuals (Battle,P)	complex	-0.272753	0.811027	0.958566	0.863176	0.526181	0.843197	0.521896
Human Individuals (Battle,P)	complex	-0.272525	0.811027	0.958433	0.863176	0.526146	0.84308	0.521864
Human Individuals (Battle,P)	complex	-0.272105	0.811027	0.9583	0.863176	0.526112	0.842963	0.521832
Human Individuals (Battle,P)	complex	-0.272003	0.811027	0.958167	0.863176	0.526077	0.842845	0.5218
Human Individuals (Battle,P)	complex	-0.271875	0.811027	0.958034	0.863176	0.526042	0.842728	0.521768
Human Individuals (Battle,P)	complex	-0.271813	0.811027	0.9579	0.863176	0.526008	0.842611	0.521736
Human Individuals (Battle,P)	complex	-0.271661	0.811027	0.957767	0.863176	0.525973	0.842494	0.521705
Human Individuals (Battle,P)	complex	-0.271583	0.811027	0.957767	0.863043	0.526012	0.842395	0.521734
Human Individuals (Battle,P)	complex	-0.271532	0.811027	0.957634	0.863043	0.525977	0.842278	0.521702
Human Individuals (Battle,P)	complex	-0.271529	0.811027	0.957634	0.86291	0.526015	0.842179	0.521731
Human Individuals (Battle,P)	complex	-0.271458	0.811027	0.957634	0.862776	0.526054	0.842081	0.52176
Human Individuals (Battle,P)	complex	-0.27136	0.811027	0.957634	0.862643	0.526092	0.841982	0.52179
Human Individuals (Battle,P)	complex	-0.271314	0.811027	0.957634	0.86251	0.526131	0.841883	0.521819
Human Individuals (Battle,P)	complex	-0.271279	0.811027	0.957634	0.862377	0.526169	0.841785	0.521848
Human Individuals (Battle,P)	complex	-0.271074	0.811027	0.957634	0.862244	0.526208	0.841686	0.521877
Human Individuals (Battle,P)	complex	-0.271012	0.811027	0.957634	0.86211	0.526246	0.841588	0.521907
Human Individuals (Battle,P)	complex	-0.27091	0.811027	0.957501	0.86211	0.526212	0.841471	0.521875
Human Individuals (Battle,P)	complex	-0.270812	0.811027	0.957501	0.861977	0.52625	0.841372	0.521904
Human Individuals (Battle,P)	complex	-0.270758	0.811027	0.957501	0.861844	0.526289	0.841274	0.521933
Human Individuals (Battle,P)	complex	-0.270101	0.811027	0.957501	0.861711	0.526327	0.841175	0.521962
Human Individuals (Battle,P)	complex	-0.269993	0.811027	0.957501	0.861577	0.526366	0.841077	0.521991
Human Individuals (Battle,P)	complex	-0.269801	0.811027	0.957367	0.861577	0.526331	0.84096	0.52196
Human Individuals (Battle,P)	complex	-0.269782	0.811027	0.957367	0.861444	0.52637	0.840861	0.521989
Human Individuals (Battle,P)	complex	-0.269721	0.811027	0.957367	0.861311	0.526408	0.840763	0.522018
Human Individuals (Battle,P)	complex	-0.269653	0.811027	0.957234	0.861311	0.526374	0.840646	0.521986
Human Individuals (Battle,P)	complex	-0.269639	0.811027	0.957234	0.861178	0.526412	0.840547	0.522015
Human Individuals (Battle,P)	complex	-0.26953	0.811027	0.957234	0.861044	0.526451	0.840449	0.522044
Human Individuals (Battle,P)	complex	-0.26928	0.811027	0.957234	0.860911	0.526489	0.840351	0.522074
Human Individuals (Battle,P)	complex	-0.268895	0.811027	0.957101	0.860911	0.526455	0.840234	0.522042
Human Individuals (Battle,P)	complex	-0.268888	0.811027	0.957101	0.860778	0.526493	0.840136	0.522071
Human Individuals (Battle,P)	complex	-0.268879	0.811027	0.957101	0.860645	0.526532	0.840037	0.5221
Human Individuals (Battle,P)	complex	-0.268723	0.811027	0.957101	0.860512	0.52657	0.839939	0.522129
Human Individuals (Battle,P)	complex	-0.268557	0.811027	0.957101	0.860378	0.526609	0.839841	0.522158
Human Individuals (Battle,P)	complex	-0.268088	0.811027	0.957101	0.860245	0.526648	0.839743	0.522188
Human Individuals (Battle,P)	complex	-0.268034	0.811027	0.957101	0.860112	0.526686	0.839645	0.522217
Human Individuals (Battle,P)	complex	-0.26775	0.811027	0.957101	0.859979	0.526725	0.839547	0.522246
Human Individuals (Battle,P)	complex	-0.267708	0.811027	0.957101	0.859845	0.526763	0.839448	0.522275
Human Individuals (Battle,P)	complex	-0.267657	0.811027	0.957101	0.859712	0.526802	0.83935	0.522304
Human Individuals (Battle,P)	complex	-0.267595	0.811027	0.957101	0.859579	0.526841	0.839252	0.522333
Human Individuals (Battle,P)	complex	-0.267443	0.811027	0.957101	0.859446	0.526879	0.839154	0.522363
Human Individuals (Battle,P)	complex	-0.267441	0.811027	0.957101	0.859313	0.526918	0.839056	0.522392
Human Individuals (Battle,P)	complex	-0.267427	0.811027	0.957101	0.859179	0.526957	0.838958	0.522421
Human Individuals (Battle,P)	complex	-0.267312	0.811027	0.956968	0.859179	0.526922	0.838842	0.522389
Human Individuals (Battle,P)	complex	-0.267282	0.811027	0.956835	0.859179	0.526887	0.838725	0.522357
Human Individuals (Battle,P)	complex	-0.267243	0.811027	0.956835	0.859046	0.526926	0.838627	0.522386
Human Individuals (Battle,P)	complex	-0.267197	0.811027	0.956835	0.858913	0.526965	0.838529	0.522415
Human Individuals (Battle,P)	complex	-0.267161	0.811027	0.956835	0.85878	0.527003	0.838431	0.522444
Human Individuals (Battle,P)	complex	-0.26693	0.811027	0.956835	0.858646	0.527042	0.838333	0.522474
Human Individuals (Battle,P)	complex	-0.266804	0.811027	0.956835	0.858513	0.527081	0.838235	0.522503
Human Individuals (Battle,P)	complex	-0.266752	0.811027	0.956835	0.85838	0.527119	0.838137	0.522532
Human Individuals (Battle,P)	complex	-0.266673	0.811027	0.956701	0.85838	0.527085	0.838021	0.5225
Human Individuals (Battle,P)	complex	-0.266591	0.811027	0.956701	0.858247	0.527123	0.837923	0.522529
Human Individuals (Battle,P)	complex	-0.266568	0.811027	0.956701	0.858114	0.527162	0.837825	0.522558
Human Individuals (Battle,P)	complex	-0.266555	0.811027	0.956701	0.85798	0.527201	0.837727	0.522587
Human Individuals (Battle,P)	complex	-0.266495	0.811027	0.956701	0.857847	0.527239	0.83763	0.522616
Human Individuals (Battle,P)	complex	-0.266342	0.811027	0.956701	0.857714	0.527278	0.837532	0.522646
Human Individuals (Battle,P)	complex	-0.266262	0.811027	0.956701	0.857581	0.527317	0.837434	0.522675
Human Individuals (Battle,P)	complex	-0.266186	0.811027	0.956701	0.857447	0.527356	0.837337	0.522704
Human Individuals (Battle,P)	complex	-0.266	0.811027	0.956701	0.857314	0.527394	0.837239	0.522733
Human Individuals (Battle,P)	complex	-0.265905	0.811027	0.956701	0.857181	0.527433	0.837142	0.522762
Human Individuals (Battle,P)	complex	-0.265603	0.811027	0.956701	0.857048	0.527472	0.837044	0.522791
Human Individuals (Battle,P)	complex	-0.265226	0.811027	0.956568	0.857048	0.527437	0.836927	0.522759
Human Individuals (Battle,P)	complex	-0.265126	0.811027	0.956568	0.856914	0.527476	0.83683	0.522788
Human Individuals (Battle,P)	complex	-0.265099	0.811027	0.956568	0.856781	0.527515	0.836732	0.522817
Human Individuals (Battle,P)	complex	-0.265071	0.811027	0.956568	0.856648	0.527553	0.836635	0.522846
Human Individuals (Battle,P)	complex	-0.264996	0.811027	0.956568	0.856515	0.527592	0.836537	0.522875
Human Individuals (Battle,P)	complex	-0.264943	0.811027	0.956568	0.856382	0.527631	0.83644	0.522904
Human Individuals (Battle,P)	complex	-0.264883	0.811027	0.956435	0.856382	0.527596	0.836323	0.522873
Human Individuals (Battle,P)	complex	-0.26483	0.811027	0.956435	0.856248	0.527635	0.836226	0.522902
Human Individuals (Battle,P)	complex	-0.264787	0.811027	0.956435	0.856115	0.527674	0.836129	0.522931
Human Individuals (Battle,P)	complex	-0.264155	0.811027	0.956435	0.855982	0.527712	0.836031	0.52296
Human Individuals (Battle,P)	complex	-0.264098	0.811027	0.956302	0.855982	0.527678	0.835915	0.522928
Human Individuals (Battle,P)	complex	-0.263859	0.811027	0.956302	0.855849	0.527717	0.835817	0.522957
Human Individuals (Battle,P)	complex	-0.263767	0.811027	0.956302	0.855715	0.527755	0.83572	0.522986
Human Individuals (Battle,P)	complex	-0.263455	0.811027	0.956302	0.855582	0.527794	0.835623	0.523015
Human Individuals (Battle,P)	complex	-0.263309	0.811027	0.956302	0.855449	0.527833	0.835526	0.523044
Human Individuals (Battle,P)	complex	-0.263279	0.811027	0.956302	0.855316	0.527872	0.835428	0.523073
Human Individuals (Battle,P)	complex	-0.263153	0.811027	0.956302	0.855183	0.527911	0.835331	0.523102
Human Individuals (Battle,P)	complex	-0.262966	0.811027	0.956302	0.855049	0.527949	0.835234	0.523131
Human Individuals (Battle,P)	complex	-0.262828	0.811027	0.956168	0.855049	0.527915	0.835118	0.523099
Human Individuals (Battle,P)	complex	-0.262728	0.811027	0.956168	0.854916	0.527954	0.83502	0.523128
Human Individuals (Battle,P)	complex	-0.262661	0.811027	0.956168	0.854783	0.527992	0.834923	0.523157
Human Individuals (Battle,P)	complex	-0.262478	0.811027	0.956168	0.85465	0.528031	0.834826	0.523186
Human Individuals (Battle,P)	complex	-0.262362	0.811027	0.956168	0.854516	0.52807	0.834729	0.523215
Human Individuals (Battle,P)	complex	-0.262296	0.811027	0.956035	0.854516	0.528035	0.834613	0.523184
Human Individuals (Battle,P)	complex	-0.262124	0.811027	0.956035	0.854383	0.528074	0.834516	0.523213
Human Individuals (Battle,P)	complex	-0.262081	0.811027	0.956035	0.85425	0.528113	0.834419	0.523242
Human Individuals (Battle,P)	complex	-0.262069	0.811027	0.956035	0.854117	0.528152	0.834322	0.523271
Human Individuals (Battle,P)	complex	-0.262013	0.811027	0.956035	0.853983	0.528191	0.834225	0.5233
Human Individuals (Battle,P)	complex	-0.261879	0.811027	0.956035	0.85385	0.52823	0.834128	0.523329
Human Individuals (Battle,P)	complex	-0.261734	0.811027	0.955902	0.85385	0.528195	0.834011	0.523297
Human Individuals (Battle,P)	complex	-0.261457	0.811027	0.955902	0.853717	0.528234	0.833914	0.523326
Human Individuals (Battle,P)	complex	-0.261427	0.811027	0.955902	0.853584	0.528273	0.833818	0.523355
Human Individuals (Battle,P)	complex	-0.261364	0.811027	0.955902	0.853451	0.528312	0.833721	0.523384
Human Individuals (Battle,P)	complex	-0.261352	0.811027	0.955769	0.853451	0.528277	0.833604	0.523352
Human Individuals (Battle,P)	complex	-0.261219	0.811027	0.955769	0.853317	0.528316	0.833508	0.523381
Human Individuals (Battle,P)	complex	-0.261129	0.811027	0.955769	0.853184	0.528355	0.833411	0.52341
Human Individuals (Battle,P)	complex	-0.261096	0.811027	0.955769	0.853051	0.528394	0.833314	0.523439
Human Individuals (Battle,P)	complex	-0.261019	0.811027	0.955769	0.852918	0.528433	0.833217	0.523468
Human Individuals (Battle,P)	complex	-0.260835	0.811027	0.955635	0.852918	0.528398	0.833101	0.523436
Human Individuals (Battle,P)	complex	-0.260696	0.811027	0.955635	0.852784	0.528437	0.833004	0.523465
Human Individuals (Battle,P)	complex	-0.260656	0.811027	0.955635	0.852651	0.528476	0.832908	0.523494
Human Individuals (Battle,P)	complex	-0.260617	0.811027	0.955635	0.852518	0.528515	0.832811	0.523523
Human Individuals (Battle,P)	complex	-0.260495	0.811027	0.955635	0.852385	0.528554	0.832714	0.523552
Human Individuals (Battle,P)	complex	-0.260426	0.811027	0.955635	0.852252	0.528592	0.832618	0.523581
Human Individuals (Battle,P)	complex	-0.260134	0.811027	0.955635	0.852118	0.528631	0.832521	0.52361
Human Individuals (Battle,P)	complex	-0.26008	0.811027	0.955635	0.851985	0.52867	0.832424	0.523639
Human Individuals (Battle,P)	complex	-0.259946	0.811027	0.955635	0.851852	0.528709	0.832328	0.523668
Human Individuals (Battle,P)	complex	-0.259794	0.811027	0.955635	0.851719	0.528748	0.832231	0.523697
Human Individuals (Battle,P)	complex	-0.259489	0.811027	0.955635	0.851585	0.528787	0.832135	0.523726
Human Individuals (Battle,P)	complex	-0.259467	0.811027	0.955635	0.851452	0.528826	0.832038	0.523755
Human Individuals (Battle,P)	complex	-0.259454	0.811027	0.955635	0.851319	0.528865	0.831942	0.523783
Human Individuals (Battle,P)	complex	-0.259396	0.811027	0.955502	0.851319	0.528831	0.831826	0.523752
Human Individuals (Battle,P)	complex	-0.259362	0.811027	0.955502	0.851186	0.52887	0.831729	0.523781
Human Individuals (Battle,P)	complex	-0.259161	0.811027	0.955502	0.851052	0.528909	0.831633	0.52381
Human Individuals (Battle,P)	complex	-0.259053	0.811027	0.955502	0.850919	0.528948	0.831536	0.523838
Human Individuals (Battle,P)	complex	-0.258883	0.811027	0.955502	0.850786	0.528987	0.83144	0.523867
Human Individuals (Battle,P)	complex	-0.258676	0.811027	0.955502	0.850653	0.529026	0.831343	0.523896
Human Individuals (Battle,P)	complex	-0.258256	0.811027	0.955502	0.85052	0.529065	0.831247	0.523925
Human Individuals (Battle,P)	complex	-0.258201	0.811027	0.955502	0.850386	0.529104	0.831151	0.523954
Human Individuals (Battle,P)	complex	-0.257803	0.811027	0.955502	0.850253	0.529143	0.831054	0.523983
Human Individuals (Battle,P)	complex	-0.257766	0.811027	0.955502	0.85012	0.529182	0.830958	0.524012
Human Individuals (Battle,P)	complex	-0.257617	0.811027	0.955502	0.849987	0.529221	0.830862	0.524041
Human Individuals (Battle,P)	complex	-0.257608	0.811027	0.955502	0.849853	0.52926	0.830766	0.52407
Human Individuals (Battle,P)	complex	-0.257208	0.811027	0.955502	0.84972	0.529299	0.830669	0.524099
Human Individuals (Battle,P)	complex	-0.257169	0.811027	0.955502	0.849587	0.529338	0.830573	0.524127
Human Individuals (Battle,P)	complex	-0.257088	0.811027	0.955502	0.849454	0.529377	0.830477	0.524156
Human Individuals (Battle,P)	complex	-0.257042	0.811027	0.955502	0.849321	0.529416	0.830381	0.524185
Human Individuals (Battle,P)	complex	-0.257034	0.811027	0.955502	0.849187	0.529455	0.830285	0.524214
Human Individuals (Battle,P)	complex	-0.257001	0.811027	0.955502	0.849054	0.529494	0.830189	0.524243
Human Individuals (Battle,P)	complex	-0.256939	0.811027	0.955369	0.849054	0.52946	0.830073	0.524211
Human Individuals (Battle,P)	complex	-0.2569	0.811027	0.955369	0.848921	0.529499	0.829977	0.52424
Human Individuals (Battle,P)	complex	-0.256864	0.811027	0.955369	0.848788	0.529538	0.829881	0.524269
Human Individuals (Battle,P)	complex	-0.25685	0.811027	0.955369	0.848654	0.529577	0.829785	0.524298
Human Individuals (Battle,P)	complex	-0.256732	0.811027	0.955369	0.848521	0.529616	0.829689	0.524327
Human Individuals (Battle,P)	complex	-0.256698	0.811027	0.955369	0.848388	0.529655	0.829593	0.524355
Human Individuals (Battle,P)	complex	-0.256697	0.811027	0.955236	0.848388	0.52962	0.829477	0.524324
Human Individuals (Battle,P)	complex	-0.256646	0.811027	0.955236	0.848255	0.529659	0.829381	0.524353
Human Individuals (Battle,P)	complex	-0.256337	0.811027	0.955236	0.848122	0.529699	0.829285	0.524381
Human Individuals (Battle,P)	complex	-0.256296	0.811027	0.955236	0.847988	0.529738	0.829189	0.52441
Human Individuals (Battle,P)	complex	-0.256235	0.811027	0.955236	0.847855	0.529777	0.829093	0.524439
Human Individuals (Battle,P)	complex	-0.256204	0.811027	0.955236	0.847722	0.529816	0.828998	0.524468
Human Individuals (Battle,P)	complex	-0.256068	0.811027	0.955236	0.847589	0.529855	0.828902	0.524497
Human Individuals (Battle,P)	complex	-0.255906	0.811027	0.955103	0.847589	0.52982	0.828786	0.524465
Human Individuals (Battle,P)	complex	-0.25584	0.811027	0.954969	0.847589	0.529786	0.828671	0.524433
Human Individuals (Battle,P)	complex	-0.255822	0.811027	0.954969	0.847455	0.529825	0.828575	0.524462
Human Individuals (Battle,P)	complex	-0.255643	0.811027	0.954969	0.847322	0.529864	0.828479	0.524491
Human Individuals (Battle,P)	complex	-0.255146	0.811027	0.954969	0.847189	0.529903	0.828383	0.52452
Human Individuals (Battle,P)	complex	-0.255107	0.811027	0.954969	0.847056	0.529942	0.828287	0.524548
Human Individuals (Battle,P)	complex	-0.255065	0.811027	0.954969	0.846922	0.529982	0.828192	0.524577
Human Individuals (Battle,P)	complex	-0.254898	0.811027	0.954969	0.846789	0.530021	0.828096	0.524606
Human Individuals (Battle,P)	complex	-0.254873	0.811027	0.954969	0.846656	0.53006	0.828	0.524635
Human Individuals (Battle,P)	complex	-0.254815	0.811027	0.954969	0.846523	0.530099	0.827905	0.524664
Human Individuals (Battle,P)	complex	-0.25476	0.811027	0.954836	0.846523	0.530064	0.827789	0.524632
Human Individuals (Battle,P)	complex	-0.254752	0.811027	0.954836	0.84639	0.530104	0.827694	0.524661
Human Individuals (Battle,P)	complex	-0.254569	0.811027	0.954836	0.846256	0.530143	0.827598	0.524689
Human Individuals (Battle,P)	complex	-0.25451	0.811027	0.954836	0.846123	0.530182	0.827503	0.524718
Human Individuals (Battle,P)	complex	-0.253971	0.811027	0.954703	0.846123	0.530147	0.827387	0.524686
Human Individuals (Battle,P)	complex	-0.253971	0.811027	0.95457	0.846123	0.530112	0.827272	0.524655
Human Individuals (Battle,P)	complex	-0.253731	0.811027	0.954436	0.846123	0.530078	0.827156	0.524623
Human Individuals (Battle,P)	complex	-0.253636	0.811027	0.954303	0.846123	0.530043	0.827041	0.524591
Human Individuals (Battle,P)	complex	-0.253284	0.811027	0.954303	0.84599	0.530082	0.826945	0.52462
Human Individuals (Battle,P)	complex	-0.25316	0.811027	0.954303	0.845857	0.530121	0.82685	0.524649
Human Individuals (Battle,P)	complex	-0.253095	0.811027	0.954303	0.845723	0.530161	0.826754	0.524678
Human Individuals (Battle,P)	complex	-0.253065	0.811027	0.954303	0.84559	0.5302	0.826659	0.524706
Human Individuals (Battle,P)	complex	-0.253026	0.811027	0.954303	0.845457	0.530239	0.826564	0.524735
Human Individuals (Battle,P)	complex	-0.252756	0.811027	0.954303	0.845324	0.530278	0.826468	0.524764
Human Individuals (Battle,P)	complex	-0.25262	0.811027	0.95417	0.845324	0.530244	0.826353	0.524732
Human Individuals (Battle,P)	complex	-0.252556	0.811027	0.95417	0.845191	0.530283	0.826257	0.524761
Human Individuals (Battle,P)	complex	-0.252541	0.811027	0.95417	0.845057	0.530322	0.826162	0.52479
Human Individuals (Battle,P)	complex	-0.252359	0.811027	0.95417	0.844924	0.530361	0.826067	0.524818
Human Individuals (Battle,P)	complex	-0.252192	0.811027	0.954037	0.844924	0.530327	0.825952	0.524787
Human Individuals (Battle,P)	complex	-0.252175	0.811027	0.954037	0.844791	0.530366	0.825856	0.524815
Human Individuals (Battle,P)	complex	-0.252105	0.811027	0.954037	0.844658	0.530405	0.825761	0.524844
Human Individuals (Battle,P)	complex	-0.251863	0.811027	0.954037	0.844524	0.530444	0.825666	0.524873
Human Individuals (Battle,P)	complex	-0.2517	0.811027	0.954037	0.844391	0.530484	0.825571	0.524902
Human Individuals (Battle,P)	complex	-0.251688	0.811027	0.954037	0.844258	0.530523	0.825476	0.52493
Human Individuals (Battle,P)	complex	-0.251613	0.811027	0.953904	0.844258	0.530488	0.82536	0.524899
Human Individuals (Battle,P)	complex	-0.251571	0.811027	0.953904	0.844125	0.530528	0.825265	0.524927
Human Individuals (Battle,P)	complex	-0.25136	0.811027	0.95377	0.844125	0.530493	0.82515	0.524896
Human Individuals (Battle,P)	complex	-0.251255	0.811027	0.95377	0.843991	0.530532	0.825055	0.524924
Human Individuals (Battle,P)	complex	-0.251035	0.811027	0.95377	0.843858	0.530571	0.82496	0.524953
Human Individuals (Battle,P)	complex	-0.250977	0.811027	0.95377	0.843725	0.530611	0.824865	0.524982
Human Individuals (Battle,P)	complex	-0.25085	0.811027	0.95377	0.843592	0.53065	0.82477	0.525011
Human Individuals (Battle,P)	complex	-0.2508	0.811027	0.95377	0.843459	0.530689	0.824675	0.525039
Human Individuals (Battle,P)	complex	-0.250768	0.811027	0.95377	0.843325	0.530729	0.82458	0.525068
Human Individuals (Battle,P)	complex	-0.250723	0.811027	0.95377	0.843192	0.530768	0.824485	0.525097
Human Individuals (Battle,P)	complex	-0.250443	0.811027	0.95377	0.843059	0.530807	0.82439	0.525125
Human Individuals (Battle,P)	complex	-0.250329	0.811027	0.95377	0.842926	0.530847	0.824295	0.525154
Human Individuals (Battle,P)	complex	-0.250273	0.811027	0.953637	0.842926	0.530812	0.82418	0.525122
Human Individuals (Battle,P)	complex	-0.249997	0.811027	0.953637	0.842792	0.530851	0.824085	0.525151
Human Individuals (Battle,P)	complex	-0.249935	0.811027	0.953637	0.842659	0.530891	0.82399	0.52518
Human Individuals (Battle,P)	complex	-0.249346	0.811027	0.953637	0.842526	0.53093	0.823895	0.525209
Human Individuals (Battle,P)	complex	-0.249301	0.811027	0.953637	0.842393	0.53097	0.8238	0.525237
Human Individuals (Battle,P)	complex	-0.249258	0.811027	0.953637	0.84226	0.531009	0.823705	0.525266
Human Individuals (Battle,P)	complex	-0.249255	0.811027	0.953637	0.842126	0.531048	0.823611	0.525295
Human Individuals (Battle,P)	complex	-0.249251	0.811027	0.953637	0.841993	0.531088	0.823516	0.525323
Human Individuals (Battle,P)	complex	-0.249135	0.811027	0.953637	0.84186	0.531127	0.823421	0.525352
Human Individuals (Battle,P)	complex	-0.249127	0.811027	0.953637	0.841727	0.531167	0.823326	0.525381
Human Individuals (Battle,P)	complex	-0.249026	0.811027	0.953637	0.841593	0.531206	0.823232	0.525409
Human Individuals (Battle,P)	complex	-0.248773	0.811027	0.953637	0.84146	0.531245	0.823137	0.525438
Human Individuals (Battle,P)	complex	-0.248719	0.811027	0.953504	0.84146	0.531211	0.823022	0.525406
Human Individuals (Battle,P)	complex	-0.248681	0.811027	0.953504	0.841327	0.53125	0.822927	0.525435
Human Individuals (Battle,P)	complex	-0.248601	0.811027	0.953504	0.841194	0.531289	0.822833	0.525464
Human Individuals (Battle,P)	complex	-0.248586	0.811027	0.953371	0.841194	0.531255	0.822718	0.525432
Human Individuals (Battle,P)	complex	-0.248586	0.811027	0.953371	0.84106	0.531294	0.822623	0.525461
Human Individuals (Battle,P)	complex	-0.248556	0.811027	0.953237	0.84106	0.531259	0.822508	0.525429
Human Individuals (Battle,P)	complex	-0.248515	0.811027	0.953104	0.84106	0.531224	0.822393	0.525397
Human Individuals (Battle,P)	complex	-0.248432	0.811027	0.953104	0.840927	0.531264	0.822299	0.525426
Human Individuals (Battle,P)	complex	-0.248309	0.811027	0.953104	0.840794	0.531303	0.822204	0.525454
Human Individuals (Battle,P)	complex	-0.248107	0.811027	0.952971	0.840794	0.531269	0.822089	0.525423
Human Individuals (Battle,P)	complex	-0.248088	0.811027	0.952971	0.840661	0.531308	0.821995	0.525451
Human Individuals (Battle,P)	complex	-0.248088	0.811027	0.952838	0.840661	0.531273	0.82188	0.52542
Human Individuals (Battle,P)	complex	-0.248012	0.811027	0.952705	0.840661	0.531238	0.821765	0.525388
Human Individuals (Battle,P)	complex	-0.247923	0.811027	0.952705	0.840528	0.531278	0.821671	0.525417
Human Individuals (Battle,P)	complex	-0.247836	0.811027	0.952571	0.840528	0.531243	0.821556	0.525385
Human Individuals (Battle,P)	complex	-0.247778	0.811027	0.952571	0.840394	0.531283	0.821461	0.525413
Human Individuals (Battle,P)	complex	-0.247747	0.811027	0.952571	0.840261	0.531322	0.821367	0.525442
Human Individuals (Battle,P)	complex	-0.247694	0.811027	0.952571	0.840128	0.531361	0.821273	0.525471
Human Individuals (Battle,P)	complex	-0.247575	0.811027	0.952571	0.839995	0.531401	0.821178	0.525499
Human Individuals (Battle,P)	complex	-0.247347	0.811027	0.952571	0.839861	0.53144	0.821084	0.525528
Human Individuals (Battle,P)	complex	-0.247251	0.811027	0.952438	0.839861	0.531406	0.820969	0.525496
Human Individuals (Battle,P)	complex	-0.247198	0.811027	0.952438	0.839728	0.531445	0.820875	0.525525
Human Individuals (Battle,P)	complex	-0.247179	0.811027	0.952438	0.839595	0.531485	0.820781	0.525554
Human Individuals (Battle,P)	complex	-0.246996	0.811027	0.952305	0.839595	0.53145	0.820666	0.525522
Human Individuals (Battle,P)	complex	-0.246913	0.811027	0.952305	0.839462	0.531489	0.820572	0.525551
Human Individuals (Battle,P)	complex	-0.246686	0.811027	0.952172	0.839462	0.531454	0.820457	0.525519
Human Individuals (Battle,P)	complex	-0.246604	0.811027	0.952172	0.839329	0.531494	0.820363	0.525547
Human Individuals (Battle,P)	complex	-0.246577	0.811027	0.952038	0.839329	0.531459	0.820248	0.525516
Human Individuals (Battle,P)	complex	-0.246292	0.811027	0.952038	0.839195	0.531499	0.820154	0.525544
Human Individuals (Battle,P)	complex	-0.246255	0.811027	0.952038	0.839062	0.531538	0.82006	0.525573
Human Individuals (Battle,P)	complex	-0.246235	0.811027	0.952038	0.838929	0.531578	0.819966	0.525602
Human Individuals (Battle,P)	complex	-0.245982	0.811027	0.951905	0.838929	0.531543	0.819851	0.52557
Human Individuals (Battle,P)	complex	-0.245957	0.811027	0.951905	0.838796	0.531582	0.819757	0.525599
Human Individuals (Battle,P)	complex	-0.245939	0.811027	0.951905	0.838662	0.531622	0.819663	0.525627
Human Individuals (Battle,P)	complex	-0.245936	0.811027	0.951905	0.838529	0.531662	0.819569	0.525656
Human Individuals (Battle,P)	complex	-0.245843	0.811027	0.951905	0.838396	0.531701	0.819475	0.525684
Human Individuals (Battle,P)	complex	-0.245838	0.811027	0.951905	0.838263	0.531741	0.819381	0.525713
Human Individuals (Battle,P)	complex	-0.245724	0.811027	0.951772	0.838263	0.531706	0.819266	0.525681
Human Individuals (Battle,P)	complex	-0.245482	0.811027	0.951772	0.838129	0.531745	0.819172	0.52571
Human Individuals (Battle,P)	complex	-0.245438	0.811027	0.951639	0.838129	0.531711	0.819057	0.525678
Human Individuals (Battle,P)	complex	-0.245374	0.811027	0.951505	0.838129	0.531676	0.818943	0.525646
Human Individuals (Battle,P)	complex	-0.24531	0.811027	0.951505	0.837996	0.531715	0.818849	0.525675
Human Individuals (Battle,P)	complex	-0.245296	0.811027	0.951505	0.837863	0.531755	0.818755	0.525704
Human Individuals (Battle,P)	complex	-0.245069	0.811027	0.951505	0.83773	0.531794	0.818661	0.525732
Human Individuals (Battle,P)	complex	-0.244994	0.811027	0.951505	0.837597	0.531834	0.818567	0.525761
Human Individuals (Battle,P)	complex	-0.244844	0.811027	0.951505	0.837463	0.531874	0.818474	0.525789
Human Individuals (Battle,P)	complex	-0.244825	0.811027	0.951505	0.83733	0.531913	0.81838	0.525818
Human Individuals (Battle,P)	complex	-0.244679	0.811027	0.951505	0.837197	0.531953	0.818286	0.525846
Human Individuals (Battle,P)	complex	-0.244676	0.811027	0.951505	0.837064	0.531993	0.818192	0.525875
Human Individuals (Battle,P)	complex	-0.244255	0.811027	0.951372	0.837064	0.531958	0.818078	0.525843
Human Individuals (Battle,P)	complex	-0.244101	0.811027	0.951239	0.837064	0.531923	0.817963	0.525812
Human Individuals (Battle,P)	complex	-0.243805	0.811027	0.951239	0.83693	0.531962	0.817869	0.52584
Human Individuals (Battle,P)	complex	-0.24364	0.811027	0.951239	0.836797	0.532002	0.817776	0.525869
Human Individuals (Battle,P)	complex	-0.243597	0.811027	0.951239	0.836664	0.532042	0.817682	0.525897
Human Individuals (Battle,P)	complex	-0.243453	0.811027	0.951239	0.836531	0.532081	0.817588	0.525926
Human Individuals (Battle,P)	complex	-0.243396	0.811027	0.951239	0.836398	0.532121	0.817495	0.525954
Human Individuals (Battle,P)	complex	-0.243364	0.811027	0.951239	0.836264	0.532161	0.817401	0.525983
Human Individuals (Battle,P)	complex	-0.24332	0.811027	0.951239	0.836131	0.5322	0.817308	0.526012
Human Individuals (Battle,P)	complex	-0.243298	0.811027	0.951239	0.835998	0.53224	0.817214	0.52604
Human Individuals (Battle,P)	complex	-0.243289	0.811027	0.951106	0.835998	0.532205	0.8171	0.526008
Human Individuals (Battle,P)	complex	-0.24325	0.811027	0.950973	0.835998	0.53217	0.816985	0.525977
Human Individuals (Battle,P)	complex	-0.243118	0.811027	0.950839	0.835998	0.532135	0.816871	0.525945
[truncated: 342,610+ more rows]
