# Supplementary material for: Disentangling Genetic and Environmental Effects on the Proteotypes of Individuals
Source: Cell. 2019 May 16;177(5):1308–1318.e10. doi: 10.1016/j.cell.2019.03.015 (PMC6988111; doi:10.1016/j.cell.2019.03.015)
Supplement: Table S3. Stable and Variable Protein Complex Members for Each Complex, Related to Figures 3 and 4 [file mmc3.xlsx]

## Sheet: Key Legend
	Key	Description
	Complex Name	official name of complex according to CORUM/COREST
	Protein	official gene name of protein complex member
	relative variance within complex in dataset	variance of protein calculated after normalization to complex median
	coverage [%]	percentage of samples where given protein could be quantified in given dataset
	p-value.adj [Levene test]	adjusted p-value calculated from Levene test within complex based on variances
	# of quantified complex members	number of protein components of complex that could be quantified in given dataset
	dataset of origin	dataset analyzed
	z-score	z-scores calculated from variances within complex
	state within complex	state of protein within complex; if empty, no state could be determined; otherwise 'stable' or 'variable'
	cellular compartment (HPA)	cellular compartment as determined for given protein from Human Protein Atlas (Uhlen et al.)

## Sheet: Supplementary Table 3
SUPPLEMENTARY TABLE 3. STABLE AND VARIABLE COMPONENTS OF PROTEIN COMPLEXES ACROSS DIFFERENT DATASETS
Complex Name	Protein	relative variance within complex in dataset	coverage [%]	p-value.adj [Levene test]	# of quantified complex members	dataset of origin	z-score	state within complex	cellular compartment (HPA)
AP-3 adaptor complex	AP3B1	0.151505	100	0.128409	4	Human Individuals(Battle,P)	0.669754		Golgi apparatus;Nucleoplasm
AP-3 adaptor complex	AP3D1	0.13316	100	0.268938	4	Human Individuals(Battle,P)	0.380399		Cytosol
AP-3 adaptor complex	AP3M1	0.151506	100	0.1646	4	Human Individuals(Battle,P)	0.66977
AP-3 adaptor complex	AP3S1	0	100	1.06784e-05	4	Human Individuals(Battle,P)	-1.71992	stable	Vesicles
cAMP-dependent protein kinase	PRKACA	0.0737537	100	0.988291	4	Human Individuals(Battle,P)	-0.423308		Cytosol
cAMP-dependent protein kinase	PRKACB	0.236174	53.2258	0.000146065	4	Human Individuals(Battle,P)	1.71548	variable	Cytosol
cAMP-dependent protein kinase	PRKAR1A	0.0679799	100	0.318335	4	Human Individuals(Battle,P)	-0.499338		Cytosol
cAMP-dependent protein kinase	PRKAR2A	0.0456916	100	0.0687811	4	Human Individuals(Battle,P)	-0.792837		Golgi apparatus;Microtubule organizing center;Vesicles
chromatin assembly complex	CHAF1A	0.153402	53.2258	0.000674998	4	Human Individuals(Battle,P)	0.987821		Nucleus
chromatin assembly complex	CHAF1B	0.0985733	87.0968	0.712231	4	Human Individuals(Battle,P)	-0.00995826		Nucleoplasm
chromatin assembly complex	RBBP4	0.0102547	100	3.45361e-07	4	Human Individuals(Battle,P)	-1.6172	stable	Nucleoplasm
chromatin assembly complex	WDR59	0.134253	51.6129	0.00233663	4	Human Individuals(Battle,P)	0.639342		Cytosol
COREST complex	HMG20A	0.8593	58.0645	0.242815	3	Human Individuals(Battle,P)	0.943321		Nucleus
COREST complex	KDM1A	0.189057	100	0.166793	3	Human Individuals(Battle,P)	-1.38413	stable	Nucleoplasm
COREST complex	KDM1A	0.00877363	100	0.00084618	4	Founder mouse strains(P)	-1.52733	stable	Nucleoplasm
COREST complex	RCOR1	0.0773926	75	0.5719	4	Founder mouse strains(P)	-0.254995		Nucleoplasm
COREST complex	RCOR3	0.13471	50	0.0133451	4	Founder mouse strains(P)	0.807783		Nucleoli;Nucleus
COREST complex	ZMYM2	0.714592	74.1935	0.726206	3	Human Individuals(Battle,P)	0.440814		Endoplasmic reticulum;Nucleoplasm
COREST complex	ZMYM2	0.143703	25	0.424853	4	Founder mouse strains(P)	0.974541		Endoplasmic reticulum;Nucleoplasm
eIF2B	EIF2B1	0.00634639	96.9697	0.369469	4	Human cell lines(P)	0.0504969		Cytosol
eIF2B	EIF2B2	0.00887119	100	0.114061	4	Human cell lines(P)	0.734859		Focal adhesion sites;Nucleoplasm;Plasma membrane
eIF2B	EIF2B3	0.00934069	100	0.11674	4	Human cell lines(P)	0.862121		Cytosol;Vesicles
eIF2B	EIF2B5	8.21022e-05	96.9697	3.1106e-07	4	Human cell lines(P)	-1.64748	stable	Cytosol
Elongator complex	ELP2	0.0128891	100	0.343125	4	Human Individuals(Battle,P)	-0.526429		Cytosol
Elongator complex	ELP3	0.00358438	100	0.1574	3	Human cell lines(P)	-0.69867
Elongator complex	ELP3	0.001906	100	8.31783e-08	4	Human Individuals(Battle,P)	-0.766411
Elongator complex	ELP4	0.115642	70.9677	5.39098e-16	4	Human Individuals(Battle,P)	1.71875	variable	Nucleoplasm
Elongator complex	ELP5	0.0156209	93.9394	0.000879041	3	Human cell lines(P)	1.41418	variable	Cytosol
Elongator complex	IKBKAP	0.00348844	100	0.151676	3	Human cell lines(P)	-0.715511		Cytosol;Nucleoplasm
Elongator complex	IKBKAP	0.0174896	100	0.787103	4	Human Individuals(Battle,P)	-0.425906		Cytosol;Nucleoplasm
ESCRT III complex	CHMP2A	0.00637514	100	4.43114e-10	4	Human Individuals(Battle,P)	-0.894153		Cytosol;Plasma membrane
ESCRT III complex	CHMP3	0.140019	75.8065	5.95023e-12	4	Human Individuals(Battle,P)	1.6954	variable
ESCRT III complex	CHMP4B	0.0292319	100	0.787103	4	Human Individuals(Battle,P)	-0.451269
ESCRT III complex	CHMP6	0.0344596	100	0.749809	4	Human Individuals(Battle,P)	-0.349974
HDAC3/NCOR complex	HDAC3	0.0765136	69.3548	0.500332	4	Human Individuals(Battle,P)	-0.59451		Golgi apparatus;Nucleoplasm
HDAC3/NCOR complex	NCOR1	0.155307	80.6452	0.26731	4	Human Individuals(Battle,P)	-0.197919		Cytosol;Nucleoplasm
HDAC3/NCOR complex	NCOR2	0.528299	80.6452	0.107392	4	Human Individuals(Battle,P)	1.67946	variable	Nucleoplasm
HDAC3/NCOR complex	TBL1XR1	0.0183972	98.3871	0.0477038	4	Human Individuals(Battle,P)	-0.887027		Nucleoplasm
INO80 complex	UCHL5	0	87.0968	1.18614e-13	2	Human Individuals(Battle,P)	-1		Mitochondria;Nucleoplasm
INO80 complex	YY1	0.0370116	87.0968	1.18614e-13	2	Human Individuals(Battle,P)	1		Nucleoli fibrillar center;Nucleoplasm
ISW1b complex	HDGF	0.0195758	100	0.556804	4	Human Individuals(Battle,P)	-0.474032		Nucleoplasm
ISW1b complex	HDGFRP2	0.109449	90.3226	3.34073e-17	4	Human Individuals(Battle,P)	1.72605	variable
ISW1b complex	PSIP1	0.0101683	100	3.83699e-09	4	Human Individuals(Battle,P)	-0.704325		Nucleoplasm
ISW1b complex	SMARCA5	0.0165668	100	0.318698	4	Human Individuals(Battle,P)	-0.547693		Nucleus
Mis12 centromere complex	CBX5	0.0338214	100	0.0114891	2	Founder mouse strains(P)	-1	stable	Nucleus
Mis12 centromere complex	CBX5	0.0555329	100	1.36833e-09	2	Human Individuals(Battle,P)	1		Nucleus
Mis12 centromere complex	CBX5	0.0994194	100	1.34472e-27	2	DO mouse strains(P)	1		Nucleus
Mis12 centromere complex	PMF1	0	88.7097	1.36833e-09	2	Human Individuals(Battle,P)	-1
Mis12 centromere complex	ZWINT	0.136141	50	0.0114891	2	Founder mouse strains(P)	1		Cytosol;Nuclear bodies;Nucleoplasm
Mis12 centromere complex	ZWINT	0	80.9524	1.34472e-27	2	DO mouse strains(P)	-1		Cytosol;Nuclear bodies;Nucleoplasm
mitochondrial inner membrane presequence translocase complex	DNAJC19	0.0247265	98.3871	0.020813	3	Human Individuals(Battle,P)	-1.19639	stable
mitochondrial inner membrane presequence translocase complex	TIMM21	0.0958268	74.1935	0.00294818	3	Human Individuals(Battle,P)	1.25125	variable	Nucleoplasm
mitochondrial inner membrane presequence translocase complex	TIMM50	0.0578863	98.3871	0.719089	3	Human Individuals(Battle,P)	-0.0548579		Mitochondria;Nucleoplasm
mitochondrial outer membrane translocase complex	TOMM20	2.96614	63.8889	0.000702879	4	TCGA Breast Cancer(P)	0.387639		Mitochondria
mitochondrial outer membrane translocase complex	TOMM22	2.8075	75.9259	0.0290528	4	TCGA Breast Cancer(P)	0.277842		Mitochondria
mitochondrial outer membrane translocase complex	TOMM40	0	100	1.62474e-22	4	TCGA Breast Cancer(P)	-1.66524	stable	Mitochondria;Cytosol
mitochondrial outer membrane translocase complex	TOMM70	3.85058	47.2222	0.00466277	4	TCGA Breast Cancer(P)	0.999758
NuA3 histone acetyltransferase complex	MEAF6	0.0206237	59.6774	0.00624164	2	Human Individuals(Battle,P)	-1		Nuclear bodies
NuA3 histone acetyltransferase complex	YEATS4	0.0913988	80.6452	0.00624164	2	Human Individuals(Battle,P)	1		Nuclear membrane;Nucleoplasm
nuclear condensin complex	SMC2	0.17988	28.5714		1	DO mouse strains(P)			Nucleoli;Nucleus
nuclear condensin complex	SMC2	0	25		1	Founder mouse strains(P)			Nucleoli;Nucleus
Nucleosomal protein complex	HIST2H2AB		0		1	Human Individuals(Battle,P)			Nucleus
Polycomb-group repressive complex 1 (PRC1)	COMMD3	0.0488302	95.1613	0.672934	4	Human Individuals(Battle,P)	0.253876
Polycomb-group repressive complex 1 (PRC1)	M6PR	0.0814942	98.3871	0.000815764	4	Human Individuals(Battle,P)	1.46957	variable
Polycomb-group repressive complex 1 (PRC1)	PCGF5	0.00861103	61.2903	6.14259e-05	4	Human Individuals(Battle,P)	-1.24301	stable	Nucleoli
Polycomb-group repressive complex 1 (PRC1)	RING1	0.0291003	64.5161	0.658704	4	Human Individuals(Battle,P)	-0.480438		Cytosol;Nucleoplasm
Polycomb-group repressive complex 2 (PRC2)	EED	0.132965	95.1613	1.3607e-06	3	Human Individuals(Battle,P)	1.4142	variable	Nucleoplasm
Polycomb-group repressive complex 2 (PRC2)	RBBP4	0.0102547	100	0.0206278	3	Human Individuals(Battle,P)	-0.712345		Nucleoplasm
Polycomb-group repressive complex 2 (PRC2)	SUZ12	0.0108601	96.7742	0.0326327	3	Human Individuals(Battle,P)	-0.701855		Nuclear bodies;Nucleoli;Nucleus
Replication factor C (RFC) complex	RFC2	0.0496251	75	0.273824	4	Founder mouse strains(P)	1.00965	variable	Nucleoplasm
Replication factor C (RFC) complex	RFC2	0.0411623	85.7143	0.198231	4	DO mouse strains(P)	-0.181988		Nucleoplasm
Replication factor C (RFC) complex	RFC3	0.0182149	50	0.0397692	4	Founder mouse strains(P)	-1.20395	stable	Nucleoplasm
Replication factor C (RFC) complex	RFC3	0.0746553	71.4286	2.65261e-08	4	DO mouse strains(P)	1.45255	variable	Nucleoplasm
Replication factor C (RFC) complex	RFC4	0.0490157	75	0.124563	4	Founder mouse strains(P)	0.966703		Nucleoplasm
Replication factor C (RFC) complex	RFC4	0.0170283	95.2381	4.92989e-16	4	DO mouse strains(P)	-1.35978	stable	Nucleoplasm
Replication factor C (RFC) complex	RFC5	0.0243385	75	0.107476	4	Founder mouse strains(P)	-0.772398		Nucleoplasm
Replication factor C (RFC) complex	RFC5	0.0467195	76.1905	0.153591	4	DO mouse strains(P)	0.0892166		Nucleoplasm
RNA polymerase III core complex	POLR3A	0.168871	96.7742	0.248761	4	Human Individuals(Battle,P)	1.6668	variable	Nucleoplasm
RNA polymerase III core complex	POLR3B	0.0480648	88.7097	0.0775021	4	Human Individuals(Battle,P)	-0.347445		Nuclear speckles
RNA polymerase III core complex	POLR3C	0.0497077	67.7419	0.495795	4	Human Individuals(Battle,P)	-0.320052		Nucleoplasm
RNA polymerase III core complex	POLR3D	0.00896877	61.2903	6.74457e-06	4	Human Individuals(Battle,P)	-0.999307		Nucleoplasm
Septin complex	CHMP3	0.138401	88	1.88115e-08	2	TCGA Colorectal Cancer(P)	1
Septin complex	NAPB	0	88	1.88115e-08	2	TCGA Colorectal Cancer(P)	-1
SNARE complex	SNAP23	0.0892858	100	0.123681	4	Human Individuals(Battle,P)	-0.266242		Plasma membrane
SNARE complex	STX4	0.0587272	100	0.800101	4	Human Individuals(Battle,P)	-0.502848		Plasma membrane
SNARE complex	VAMP2	0.341249	61.2903	1.99857e-05	4	Human Individuals(Battle,P)	1.68464	variable
SNARE complex	VAMP8	0.00542487	100	4.44049e-07	4	Human Individuals(Battle,P)	-0.915553
Spliceosome-U4/U6	PPIH	0.0124636	100	0.000171812	4	Human cell lines(P)	1.69114	variable
Spliceosome-U4/U6	PPIH	0.0295371	100	0.00287204	4	Founder mouse strains(P)	1.12015	variable
Spliceosome-U4/U6	PPIH	0.0533235	100	1.15454e-18	4	DO mouse strains(P)	1.40948	variable
Spliceosome-U4/U6	PRPF3	0.00216961	100	0.780805	4	Human cell lines(P)	-0.45599		Nucleoplasm
Spliceosome-U4/U6	PRPF3	0.019578	100	0.213938	4	Founder mouse strains(P)	0.197096		Nucleoplasm
Spliceosome-U4/U6	PRPF3	0.0250152	100	0.0835859	4	DO mouse strains(P)	-0.0889676		Nucleoplasm
Spliceosome-U4/U6	PRPF31	0.00278983	100	0.694937	4	Human cell lines(P)	-0.326622		Nucleus
Spliceosome-U4/U6	PRPF31	0.0206909	100	0.111894	4	Founder mouse strains(P)	0.300243		Nucleus
Spliceosome-U4/U6	PRPF31	0	100	1.84757e-45	4	DO mouse strains(P)	-1.41311	stable	Nucleus
Spliceosome-U4/U6	PRPF4	0	100	8.09217e-05	4	Human cell lines(P)	-0.90853		Nuclear speckles
Spliceosome-U4/U6	PRPF4	0	100	7.60926e-12	4	Founder mouse strains(P)	-1.61749	stable	Nuclear speckles
Spliceosome-U4/U6	PRPF4	0.0284452	100	0.00784761	4	DO mouse strains(P)	0.0925917		Nuclear speckles
SRC-3 complex	CREBBP	1.06832	61.2903	0.00010045	4	Human Individuals(Battle,P)	1.72343	variable	Nuclear bodies;Nucleoplasm
SRC-3 complex	IKBKB	0.138482	100	0.356468	4	Human Individuals(Battle,P)	-0.420731		Cytosol
SRC-3 complex	NCOA3	0.0585111	87.0968	0.463944	4	Human Individuals(Battle,P)	-0.60514		Cytosol;Nucleoplasm
SRC-3 complex	TROVE2	0.0184335	100	0.000574716	4	Human Individuals(Battle,P)	-0.697557		Cytosol;Nucleoplasm
STAGA complex	AK6	0.107838	100	1.64213e-20	4	Human Individuals(Battle,P)	1.68191	variable	Nucleoplasm
STAGA complex	SAP130	0.029545	50	0.729464	4	Human Individuals(Battle,P)	-0.172952		Nuclear speckles
STAGA complex	SF3B3	0.00342377	100	5.61044e-07	4	Human Individuals(Battle,P)	-0.791798		Nucleoli;Nucleus
STAGA complex	TRRAP	0.00657419	100	0.00043059	4	Human Individuals(Battle,P)	-0.717161		Nucleoplasm
TAF complex	AK6	0.107838	100	0.256077	4	Human Individuals(Battle,P)	-0.16114		Nucleoplasm
TAF complex	TAF2	0.365941	69.3548	0.000852616	4	Human Individuals(Battle,P)	1.67587	variable
TAF complex	TAF4	0.0374954	67.7419	0.109433	4	Human Individuals(Battle,P)	-0.661793		Nucleoplasm
TAF complex	TAF6	0.010639	58.0645	0.00140545	4	Human Individuals(Battle,P)	-0.852941		Nucleus
TFIIH complex	ERCC2	0.0486053	95.1613	0.0133784	4	Human Individuals(Battle,P)	0.881869		Nucleoplasm
TFIIH complex	ERCC3	0.0244918	95.1613	0.893648	4	Human Individuals(Battle,P)	-0.406557		Nucleoplasm
NuA3 histone acetyltransferase complex	BRD1	0.42143	50	0.403446	6	Founder mouse strains(P)	-0.269031		Nuclear speckles
NuA3 histone acetyltransferase complex	BRPF1	0.176334	25	0.39911	6	Founder mouse strains(P)	-0.684187		Cytosol;Plasma membrane
NuA3 histone acetyltransferase complex	BRPF3	1.59344	72.5	0.0208405	6	Founder mouse strains(P)	1.71619	variable	Mitochondria;Nucleoplasm
NuA3 histone acetyltransferase complex	KAT7	1.1643	45	0.576829	6	Founder mouse strains(P)	0.989278		Nucleoplasm
NuA3 histone acetyltransferase complex	MEAF6	0.0552178	25	0.158957	6	Founder mouse strains(P)	-0.889341		Nuclear bodies
NuA3 histone acetyltransferase complex	YEATS4	0.0708233	25	0.217925	6	Founder mouse strains(P)	-0.862908		Nuclear membrane;Nucleoplasm
TAF complex	AK6	0.0521515	100	0.500453	8	Founder mouse strains(P)	-0.39599		Nucleoplasm
TAF complex	AK6	0.0291563	100	0.169081	8	Founder mouse strains(P)	-0.441293		Nucleoplasm
TAF complex	TAF1	0.0422009	50	0.481532	8	Founder mouse strains(P)	-0.415593		Nucleoplasm
TAF complex	TAF10	0.0202932	100	0.135162	8	Founder mouse strains(P)	-0.458754		Nucleus
TAF complex	TAF2	1.58116	75	1.82046e-15	8	Founder mouse strains(P)	2.61631	variable
TAF complex	TAF5	0.259113	75	0.327828	8	Founder mouse strains(P)	0.0117475		Nucleoplasm
TAF complex	TAF6	0.0165699	75	0.144529	8	Founder mouse strains(P)	-0.466089		Nucleus
TAF complex	TAF7	0.0245633	100	0.17718	8	Founder mouse strains(P)	-0.450341		Golgi apparatus;Nucleoplasm
INO80 complex	ACTR5	0.132464	25	0.783297	6	Founder mouse strains(P)	-0.228813
INO80 complex	ACTR8	0.0551859	75	0.0832776	6	Founder mouse strains(P)	-0.618916		Nucleus
INO80 complex	INO80	0.614689	50	6.95208e-09	6	Founder mouse strains(P)	2.20548	variable	Nuclear bodies;Nucleoplasm
INO80 complex	NFRKB	0.0957735	100	0.39473	6	Founder mouse strains(P)	-0.414028		Nucleus
INO80 complex	UCHL5	0.124849	100	0.969215	6	Founder mouse strains(P)	-0.267253		Mitochondria;Nucleoplasm
INO80 complex	YY1	0.0437849	100	0.00132852	6	Founder mouse strains(P)	-0.676469		Nucleoli fibrillar center;Nucleoplasm
Polycomb-group repressive complex 1 (PRC1)	BMI1	0.0233059	75	0.103082	8	Founder mouse strains(P)	-0.892708		Cytosol;Nuclear bodies;Nucleoli;Nucleus
Polycomb-group repressive complex 1 (PRC1)	CBX8	0.0227007	25	0.374467	8	Founder mouse strains(P)	-0.913499		Nucleoplasm
Polycomb-group repressive complex 1 (PRC1)	COMMD3	0.00933831	100	1.29276e-05	8	Founder mouse strains(P)	-1.37255	stable
Polycomb-group repressive complex 1 (PRC1)	M6PR	0.0648287	100	0.435613	8	Founder mouse strains(P)	0.533765
Polycomb-group repressive complex 1 (PRC1)	MPC2	0.0879658	100	0.000739782	8	Founder mouse strains(P)	1.32861	variable
Polycomb-group repressive complex 1 (PRC1)	PHC2	0.0296787	50	0.343374	8	Founder mouse strains(P)	-0.673779		Nucleoplasm
Polycomb-group repressive complex 1 (PRC1)	PHC3	0.0785707	75	0.106364	8	Founder mouse strains(P)	1.00586	variable	Nucleus
Polycomb-group repressive complex 1 (PRC1)	RING1	0.0779433	25	0.104174	8	Founder mouse strains(P)	0.984301		Cytosol;Nucleoplasm
chromatin assembly complex	DCAF10	1.58431	9.52381	3.66109e-82	5	DO mouse strains(P)	1.99914	variable	Nucleoli fibrillar center
chromatin assembly complex	RBBP4	0.00553121	100	2.99165e-07	5	DO mouse strains(P)	-0.543652		Nucleoplasm
chromatin assembly complex	RBBP7	0.0240281	100	0.051285	5	DO mouse strains(P)	-0.513861		Nucleoplasm
chromatin assembly complex	WDR24	0.040755	38.0952	0.268686	5	DO mouse strains(P)	-0.486921
chromatin assembly complex	WDR59	0.0607589	57.1429	0.183918	5	DO mouse strains(P)	-0.454702		Cytosol
chromatin assembly complex	CHAF1A	3.55254	20.1149	0.931627	7	TCGA Ovarian Cancer(P)	0.225012		Nucleus
chromatin assembly complex	CHAF1B	5.0348	14.9425	0.929458	7	TCGA Ovarian Cancer(P)	2.01129	variable	Nucleoplasm
chromatin assembly complex	MPP7	3.68148	40.2299	0.0404541	7	TCGA Ovarian Cancer(P)	0.380402		Cell Junctions
chromatin assembly complex	RBBP4	3.48552	77.0115	0.841929	7	TCGA Ovarian Cancer(P)	0.144255		Nucleoplasm
chromatin assembly complex	RBBP7	2.30208	78.1609	0.503072	7	TCGA Ovarian Cancer(P)	-1.28191	stable	Nucleoplasm
chromatin assembly complex	WDR24	2.77474	27.5862	0.425922	7	TCGA Ovarian Cancer(P)	-0.712318
chromatin assembly complex	WDR59	2.72959	25.2874	0.484797	7	TCGA Ovarian Cancer(P)	-0.766726		Cytosol
Rap1 complex	MRE11A	0.0621522	100	0.000323474	7	TCGA Colorectal Cancer(P)	1.69759	variable	Nucleoplasm
Rap1 complex	PARP1	0.0207515	100	0.976458	7	TCGA Colorectal Cancer(P)	-0.299973		Nucleus
Rap1 complex	RAD50	0.0551578	100	0.00220438	7	TCGA Colorectal Cancer(P)	1.36012	variable	Nucleoplasm
Rap1 complex	TERF2	0.00772154	100	0.0100033	7	TCGA Colorectal Cancer(P)	-0.928666		Nuclear bodies
Rap1 complex	TERF2IP	0.0067758	100	0.0037037	7	TCGA Colorectal Cancer(P)	-0.974298		Nuclear bodies;Nucleoplasm
Rap1 complex	XRCC5	0.017588	100	0.390793	7	TCGA Colorectal Cancer(P)	-0.452612		Nucleoplasm
Rap1 complex	XRCC6	0.0186336	100	0.480977	7	TCGA Colorectal Cancer(P)	-0.402162		Nucleoplasm
INO80.com	ACTA1	1.49799	74.1379	0.00950759	18	TCGA Ovarian Cancer(P)	-1.00726	stable
INO80.com	ACTA2	0.672202	44.8276	0.000152604	18	TCGA Ovarian Cancer(P)	-1.47252	stable
INO80.com	ACTB	2.55991	59.1954	0.191224	18	TCGA Ovarian Cancer(P)	-0.408969
INO80.com	ACTBL2	1.28262	73.5632	0.00541257	18	TCGA Ovarian Cancer(P)	-1.12861	stable
INO80.com	ACTG1	1.59529	88.5057	0.00180851	18	TCGA Ovarian Cancer(P)	-0.952446
INO80.com	ACTG2	2.70294	54.023	0.841868	18	TCGA Ovarian Cancer(P)	-0.328386
INO80.com	ACTL6A	3.0239	72.9885	0.760619	18	TCGA Ovarian Cancer(P)	-0.147556		Nucleoplasm
INO80.com	ACTR5	4.49712	35.0575	0.0219502	18	TCGA Ovarian Cancer(P)	0.682473
INO80.com	ACTR8	5.94914	28.7356	3.19206e-05	18	TCGA Ovarian Cancer(P)	1.50055	variable	Nucleus;Centrosome
INO80.com	BBX	6.94367	41.954	0.00016523	18	TCGA Ovarian Cancer(P)	2.06088	variable	Cytosol;Nucleoplasm
INO80.com	INO80	5.25696	35.0575	0.0230995	18	TCGA Ovarian Cancer(P)	1.11057	variable	Nuclear bodies;Nucleoplasm
INO80.com	POTEF	1.69299	75.2874	0.00622063	18	TCGA Ovarian Cancer(P)	-0.897403
INO80.com	POTEI	1.76098	73.5632	0.0257432	18	TCGA Ovarian Cancer(P)	-0.859093
INO80.com	POTEJ	2.11182	75.2874	0.0774321	18	TCGA Ovarian Cancer(P)	-0.66143
INO80.com	RUVBL1	3.79004	74.1379	0.155919	18	TCGA Ovarian Cancer(P)	0.284097		Cytosol;Nucleoplasm
INO80.com	RUVBL2	5.17132	69.5402	0.00711971	18	TCGA Ovarian Cancer(P)	1.06232	variable	Cytosol;Nucleoplasm;Centrosome
INO80.com	TFAM	4.97611	29.8851	0.00214355	18	TCGA Ovarian Cancer(P)	0.952336		Mitochondria
INO80.com	YEATS4	3.65934	51.1494	0.0428291	18	TCGA Ovarian Cancer(P)	0.210457		Nuclear membrane;Nucleoplasm
chromatin assembly complex	CHAF1A	4.98477	41.6667	0.384681	8	TCGA Breast Cancer(P)	1.45425	variable	Nucleus
chromatin assembly complex	CHAF1B	2.68413	66.6667	0.175222	8	TCGA Breast Cancer(P)	-0.98047		Nucleoplasm
chromatin assembly complex	DCAF10	4.00304	62.963	0.587685	8	TCGA Breast Cancer(P)	0.415302		Nucleoli fibrillar center
chromatin assembly complex	MPP7	3.06685	65.7407	0.723425	8	TCGA Breast Cancer(P)	-0.575452		Cell Junctions
chromatin assembly complex	RBBP4	2.72852	62.963	0.447678	8	TCGA Breast Cancer(P)	-0.933493		Nucleoplasm
chromatin assembly complex	RBBP7	4.87715	66.6667	0.580651	8	TCGA Breast Cancer(P)	1.34036	variable	Nucleoplasm
chromatin assembly complex	WDR24	2.45386	71.2963	0.00761405	8	TCGA Breast Cancer(P)	-1.22416	stable
chromatin assembly complex	WDR59	4.08654	56.4815	0.322953	8	TCGA Breast Cancer(P)	0.50367		Cytosol
Nuclear cap binding complex (NCBC)	HNRNPF	0.0118661	100	0.101713	7	Founder mouse strains(P)	-0.499713		Nucleoplasm
Nuclear cap binding complex (NCBC)	HNRNPH1	0.0171987	75	0.709423	7	Founder mouse strains(P)	-0.38352		Nucleoplasm
Nuclear cap binding complex (NCBC)	KPNA2	0.145442	100	1.58798e-18	7	Founder mouse strains(P)	2.4108	variable	Cytosol;Nucleoplasm
Nuclear cap binding complex (NCBC)	KPNB1	0.0244116	100	0.858548	7	Founder mouse strains(P)	-0.226359		Cytosol;Nuclear membrane;Nucleoplasm
Nuclear cap binding complex (NCBC)	NCBP1	0.0302245	100	0.887633	7	Founder mouse strains(P)	-0.0996992		Cytosol;Nucleoplasm
Nuclear cap binding complex (NCBC)	NCBP2	0.0101796	100	0.0740424	7	Founder mouse strains(P)	-0.536461		Nucleoplasm
Nuclear cap binding complex (NCBC)	SF3A2	0.0042783	100	0.00124939	7	Founder mouse strains(P)	-0.665045		Nucleoplasm
INO80 complex	ACTR5	0.0637738	19.0476	0.419097	6	DO mouse strains(P)	-0.313342
INO80 complex	ACTR8	0.0348272	76.1905	0.181986	6	DO mouse strains(P)	-0.471652		Nucleus
INO80 complex	INO80	0.528728	33.3333	3.24758e-38	6	DO mouse strains(P)	2.22951	variable	Nuclear bodies;Nucleoplasm
INO80 complex	NFRKB	0.0430285	57.1429	0.765324	6	DO mouse strains(P)	-0.426799		Nucleus
INO80 complex	UCHL5	0.0160094	100	1.29644e-09	6	DO mouse strains(P)	-0.574567		Mitochondria;Nucleoplasm
INO80 complex	YY1	0.0400395	100	0.578526	6	DO mouse strains(P)	-0.443146		Nucleoli fibrillar center;Nucleoplasm
H+transporting ATPase	ATP6V0A1	0.0406294	100	0.79925	14	Founder mouse strains(P)	-0.216128		Golgi apparatus
H+transporting ATPase	ATP6V0A2	0.0272011	100	0.514812	14	Founder mouse strains(P)	-0.484551		Cytosol;Plasma membrane
H+transporting ATPase	ATP6V0C	0.121278	100	4.73955e-06	14	Founder mouse strains(P)	1.39599	variable	Cytosol
H+transporting ATPase	ATP6V0D1	0.126284	100	4.46148e-06	14	Founder mouse strains(P)	1.49606	variable
H+transporting ATPase	ATP6V1A	0.00923228	100	0.00213855	14	Founder mouse strains(P)	-0.843736		Cytosol;Nucleus;Vesicles
H+transporting ATPase	ATP6V1B2	0.0191274	100	0.147579	14	Founder mouse strains(P)	-0.645938		Vesicles
H+transporting ATPase	ATP6V1C1	0.0118635	100	0.00662375	14	Founder mouse strains(P)	-0.79114		Cytosol;Nucleoplasm
H+transporting ATPase	ATP6V1D	0.0189584	100	0.072722	14	Founder mouse strains(P)	-0.649317		Nucleoplasm
H+transporting ATPase	ATP6V1E1	0.0168005	100	0.0554621	14	Founder mouse strains(P)	-0.692452		Nucleoplasm
H+transporting ATPase	ATP6V1F	0.0297413	100	0.4097	14	Founder mouse strains(P)	-0.433773
H+transporting ATPase	ATP6V1H	0.0198859	100	0.0828073	14	Founder mouse strains(P)	-0.630777		Actin filaments;Cytosol
H+transporting ATPase	TBC1D24	0.164688	75	6.49938e-08	14	Founder mouse strains(P)	2.26372	variable	Cell Junctions;Plasma membrane
H+transporting ATPase	TCIRG1	0.0949814	100	0.000663015	14	Founder mouse strains(P)	0.870337		Mitochondria
H+transporting ATPase	UBQLN2	0.0195098	100	0.0486466	14	Founder mouse strains(P)	-0.638296		Cytosol;Plasma membrane
SNARE complex	SNAP23	3.9314	58.046	0.222263	11	TCGA Ovarian Cancer(P)	-0.293606		Plasma membrane
SNARE complex	SNAP25	2.93908	9.1954	0.599323	11	TCGA Ovarian Cancer(P)	-0.794774
SNARE complex	STX11	4.5074	18.3908	0.983736	11	TCGA Ovarian Cancer(P)	-0.00269606		Mitochondria;Nuclear bodies
SNARE complex	STX1A	5.72511	1.14943	0.622724	11	TCGA Ovarian Cancer(P)	0.612304
SNARE complex	STX2	3.35972	9.1954	0.651885	11	TCGA Ovarian Cancer(P)	-0.582333		Cytosol;Nucleus
SNARE complex	STX3	4.72145	22.9885	0.990369	11	TCGA Ovarian Cancer(P)	0.105408		Cytosol;Nuclear bodies;Nucleus
SNARE complex	STX4	9.54878	16.092	0.0213788	11	TCGA Ovarian Cancer(P)	2.54344	variable	Plasma membrane
SNARE complex	VAMP2	5.29187	10.9195	0.490581	11	TCGA Ovarian Cancer(P)	0.393497
SNARE complex	VAMP3	1.40011	1.72414	0.573037	11	TCGA Ovarian Cancer(P)	-1.57203	stable
SNARE complex	VAMP4	3.24677	22.4138	0.262304	11	TCGA Ovarian Cancer(P)	-0.639373		Golgi apparatus
SNARE complex	VAMP8	4.96846	22.4138	0.936229	11	TCGA Ovarian Cancer(P)	0.230158
chromatin assembly complex	CHAF1A	0.0307484	84.8485	0.814387	7	Human cell lines(P)	0.232016		Nucleus
chromatin assembly complex	CHAF1B	0.0360207	84.8485	0.241354	7	Human cell lines(P)	0.656197		Nucleoplasm
chromatin assembly complex	DCAF10	0.0209396	12.1212	0.895166	7	Human cell lines(P)	-0.557162		Nucleoli fibrillar center
chromatin assembly complex	MPP7	0.0199018	54.5455	0.565698	7	Human cell lines(P)	-0.640659		Cell Junctions
chromatin assembly complex	RBBP4	0.00547202	100	0.00832614	7	Human cell lines(P)	-1.80162	stable	Nucleoplasm
chromatin assembly complex	WDR24	0.0459586	33.3333	0.109761	7	Human cell lines(P)	1.45576	variable
chromatin assembly complex	WDR59	0.0360115	96.9697	0.571072	7	Human cell lines(P)	0.655461		Cytosol
STE5-MAPK complex	MAP2K1	0.0188214	54	0.576112	7	TCGA Colorectal Cancer(P)	-0.635396		Cytosol;Plasma membrane
STE5-MAPK complex	MAP2K2	0.0122356	54	0.0458847	7	TCGA Colorectal Cancer(P)	-1.2747	stable	Cytosol
STE5-MAPK complex	MAP3K5	0.0336316	54	0.384899	7	TCGA Colorectal Cancer(P)	0.80226		Cytosol
STE5-MAPK complex	MAPK1	0.0213879	54	0.794219	7	TCGA Colorectal Cancer(P)	-0.386258
STE5-MAPK complex	MAPK3	0.0417245	54	0.133765	7	TCGA Colorectal Cancer(P)	1.58785	variable	Nucleoplasm
STE5-MAPK complex	MAPK6	0.0342494	54	0.327447	7	TCGA Colorectal Cancer(P)	0.862223		Cytosol
STE5-MAPK complex	MAPK7	0.0155188	54	0.25705	7	TCGA Colorectal Cancer(P)	-0.955983		Cytosol;Nucleus
STAGA complex	AK6	0.0521515	100	0.113242	9	Founder mouse strains(P)	0.0156966		Nucleoplasm
STAGA complex	AK6	0.0291563	100	0.744241	9	Founder mouse strains(P)	-0.35125		Nucleoplasm
STAGA complex	SAP130	0.0997692	75	0.000778971	9	Founder mouse strains(P)	0.775559		Nuclear speckles
STAGA complex	SF3B3	0.00183454	100	0.000207698	9	Founder mouse strains(P)	-0.787239		Nucleoli;Nucleus
STAGA complex	TADA3	0.00721024	50	0.121625	9	Founder mouse strains(P)	-0.701456		Nucleoplasm
STAGA complex	TAF10	0.0202932	100	0.506613	9	Founder mouse strains(P)	-0.492684		Nucleus
STAGA complex	TAF5L	0.0230322	75	0.42945	9	Founder mouse strains(P)	-0.448976		Nuclear speckles
STAGA complex	TAF6L	0.209985	50	8.31743e-07	9	Founder mouse strains(P)	2.53434	variable	Nucleoplasm
STAGA complex	TRRAP	0.0170782	100	0.149973	9	Founder mouse strains(P)	-0.543988		Nucleoplasm
AP-1 adaptor complex	AP1B1	0.00675905	88	0.00936624	10	TCGA Colorectal Cancer(P)	-0.92717		Golgi apparatus;Vesicles
AP-1 adaptor complex	AP1G1	0.00697321	88	0.00743823	10	TCGA Colorectal Cancer(P)	-0.920212		Cytosol;Vesicles
AP-1 adaptor complex	AP1G2	0.0449754	88	0.0582373	10	TCGA Colorectal Cancer(P)	0.314401
AP-1 adaptor complex	AP1M1	0.01508	88	0.117718	10	TCGA Colorectal Cancer(P)	-0.656839
AP-1 adaptor complex	AP1M2	0.0617303	88	0.37855	10	TCGA Colorectal Cancer(P)	0.858731		Vesicles
AP-1 adaptor complex	AP1S1	0.0173184	88	0.110317	10	TCGA Colorectal Cancer(P)	-0.58412		Golgi apparatus;Vesicles
AP-1 adaptor complex	AP1S2	0.0910694	88	1.99457e-08	10	TCGA Colorectal Cancer(P)	1.8119	variable	Golgi apparatus;Vesicles
AP-1 adaptor complex	AP1S3	0.0826188	88	0.00441987	10	TCGA Colorectal Cancer(P)	1.53735	variable	Vesicles
AP-1 adaptor complex	AP2B1	0.0110522	88	0.0205428	10	TCGA Colorectal Cancer(P)	-0.787696		Vesicles
AP-1 adaptor complex	AP2M1	0.0154029	88	0.285942	10	TCGA Colorectal Cancer(P)	-0.646348		Plasma membrane
Nuclear cap binding complex (NCBC)	HNRNPF	0.0253152	100	0.107206	7	DO mouse strains(P)	0.0311578		Nucleoplasm
Nuclear cap binding complex (NCBC)	HNRNPH1	0.0355903	100	0.000105752	7	DO mouse strains(P)	1.05431	variable	Nucleoplasm
Nuclear cap binding complex (NCBC)	KPNA2	0.043658	100	2.38633e-08	7	DO mouse strains(P)	1.85766	variable	Cytosol;Nucleoplasm
Nuclear cap binding complex (NCBC)	KPNB1	0.0149283	100	4.3346e-05	7	DO mouse strains(P)	-1.00313	stable	Cytosol;Nuclear membrane;Nucleoplasm
Nuclear cap binding complex (NCBC)	NCBP1	0.0217654	100	0.130461	7	DO mouse strains(P)	-0.322318		Cytosol;Nucleoplasm
Nuclear cap binding complex (NCBC)	NCBP2	0.0178307	95.2381	0.02787	7	DO mouse strains(P)	-0.714124		Nucleoplasm
Nuclear cap binding complex (NCBC)	SF3A2	0.0159283	100	0.000819973	7	DO mouse strains(P)	-0.903554		Nucleoplasm
SRC-3 complex	CREBBP	0.0166188	52	0.362726	8	TCGA Colorectal Cancer(P)	-0.413528		Nuclear bodies;Nucleoplasm
SRC-3 complex	GRIP1	0.0504424	52	0.328142	8	TCGA Colorectal Cancer(P)	-0.0131659
SRC-3 complex	IKBKB	0.0181915	52	0.399349	8	TCGA Colorectal Cancer(P)	-0.394912		Cytosol
SRC-3 complex	IKBKG	0.0123063	52	0.102127	8	TCGA Colorectal Cancer(P)	-0.464575		Cytosol
SRC-3 complex	NCOA2	0.0111474	52	0.0744637	8	TCGA Colorectal Cancer(P)	-0.478292		Nuclear bodies;Nucleoplasm
SRC-3 complex	NCOA3	0.016145	52	0.310051	8	TCGA Colorectal Cancer(P)	-0.419137		Cytosol;Nucleoplasm
SRC-3 complex	RAC3	0.272868	52	1.88513e-12	8	TCGA Colorectal Cancer(P)	2.61963	variable
SRC-3 complex	TROVE2	0.0147184	52	0.277197	8	TCGA Colorectal Cancer(P)	-0.436023		Cytosol;Nucleoplasm
ESCRT III complex	CHMP2A	2.951	70.1149	0.110236	8	TCGA Ovarian Cancer(P)	-1.12597	stable	Cytosol;Plasma membrane
ESCRT III complex	CHMP3	6.46717	49.4253	0.178683	8	TCGA Ovarian Cancer(P)	0.815365
ESCRT III complex	CHMP4A	4.80557	64.3678	0.834417	8	TCGA Ovarian Cancer(P)	-0.102031
ESCRT III complex	CHMP4B	3.08677	69.5402	0.0148163	8	TCGA Ovarian Cancer(P)	-1.05101	stable
ESCRT III complex	CHMP4C	3.55082	60.9195	0.385313	8	TCGA Ovarian Cancer(P)	-0.794803
ESCRT III complex	CHMP6	3.96297	55.1724	0.475889	8	TCGA Ovarian Cancer(P)	-0.567246
ESCRT III complex	CHMP7	7.44553	47.1264	0.00879824	8	TCGA Ovarian Cancer(P)	1.35553	variable	Cytosol;Nucleus
ESCRT III complex	TM9SF1	7.65316	44.2529	0.0922972	8	TCGA Ovarian Cancer(P)	1.47017	variable	Golgi apparatus
SRC-3 complex	CREBBP	0.0671047	76.1905	0.398828	7	DO mouse strains(P)	-0.424337		Nuclear bodies;Nucleoplasm
SRC-3 complex	IKBKB	0.0371188	100	0.000168755	7	DO mouse strains(P)	-0.996066		Cytosol
SRC-3 complex	IKBKG	0.0607165	100	0.00587571	7	DO mouse strains(P)	-0.546137		Cytosol
SRC-3 complex	NCOA2	0.0448062	71.4286	9.33941e-05	7	DO mouse strains(P)	-0.849493		Nuclear bodies;Nucleoplasm
SRC-3 complex	NCOA3	0.160381	38.0952	0.00207096	7	DO mouse strains(P)	1.35412	variable	Cytosol;Nucleoplasm
SRC-3 complex	TRAM1	0.0765015	100	0.176228	7	DO mouse strains(P)	-0.245171
SRC-3 complex	TROVE2	0.178893	66.6667	9.35315e-18	7	DO mouse strains(P)	1.70709	variable	Cytosol;Nucleoplasm
INO80 complex	ACTR5	3.02052	58.3333	0.237028	11	TCGA Breast Cancer(P)	-0.887203
INO80 complex	ACTR8	8.04573	47.2222	0.0517589	11	TCGA Breast Cancer(P)	2.33033	variable	Nucleus;Centrosome
INO80 complex	INO80	6.32339	62.963	0.155164	11	TCGA Breast Cancer(P)	1.22755	variable	Nuclear bodies;Nucleoplasm
INO80 complex	INO80B	5.23024	39.8148	0.776217	11	TCGA Breast Cancer(P)	0.527628		Nucleus;Cytosol;Plasma membrane
INO80 complex	INO80C	3.26639	59.2593	0.279191	11	TCGA Breast Cancer(P)	-0.72978		Nucleoli fibrillar center
INO80 complex	INO80D	3.00561	37.037	0.416708	11	TCGA Breast Cancer(P)	-0.896751
INO80 complex	INO80E	3.1607	76.8519	0.171123	11	TCGA Breast Cancer(P)	-0.797453		Nucleoli;Nucleoplasm
INO80 complex	NFRKB	4.31692	68.5185	0.685529	11	TCGA Breast Cancer(P)	-0.0571496		Nucleus
INO80 complex	TFPT	4.54375	65.7407	0.765256	11	TCGA Breast Cancer(P)	0.088084		Nuclear membrane;Nucleoplasm
INO80 complex	UCHL5	2.86046	60.1852	0.339075	11	TCGA Breast Cancer(P)	-0.989686		Mitochondria;Nucleoplasm
INO80 complex	YY1	4.69424	33.3333	0.402453	11	TCGA Breast Cancer(P)	0.184439		Nucleoli fibrillar center;Nucleoplasm;Vesicles
cAMP-dependent protein kinase	PRKACA	0.0202448	100	0.80391	7	Human cell lines(P)	-0.413259		Cytosol
cAMP-dependent protein kinase	PRKACB	0.0530212	69.697	0.0617463	7	Human cell lines(P)	1.98693	variable	Cytosol
cAMP-dependent protein kinase	PRKAR1A	0.00966834	100	0.118436	7	Human cell lines(P)	-1.18776	stable	Cytosol
cAMP-dependent protein kinase	PRKAR1B	0.0355208	48.4848	0.339037	7	Human cell lines(P)	0.705388
cAMP-dependent protein kinase	PRKAR2A	0.0124618	100	0.449907	7	Human cell lines(P)	-0.983198		Golgi apparatus;Microtubule organizing center;Vesicles
cAMP-dependent protein kinase	PRKAR2B	0.0249413	54.5455	0.844208	7	Human cell lines(P)	-0.0693397		Centrosome;Cytosol;Golgi apparatus;Mitochondria
cAMP-dependent protein kinase	PRKX	0.0253589	15.1515	0.742245	7	Human cell lines(P)	-0.0387572		Nucleus
SRC-3 complex	CREBBP	7.41935	58.046	0.00553629	6	TCGA Ovarian Cancer(P)	1.68634	variable	Nuclear bodies;Nucleoplasm
SRC-3 complex	IKBKB	2.82148	67.8161	0.133738	6	TCGA Ovarian Cancer(P)	-0.920124		Cytosol
SRC-3 complex	IKBKG	2.79798	62.6437	0.0728189	6	TCGA Ovarian Cancer(P)	-0.933441		Cytosol
SRC-3 complex	NCOA2	4.97102	39.6552	0.311356	6	TCGA Ovarian Cancer(P)	0.298418		Nuclear bodies;Nucleoplasm
SRC-3 complex	NCOA3	5.77315	21.8391	0.224831	6	TCGA Ovarian Cancer(P)	0.753137		Cytosol;Nucleoplasm
SRC-3 complex	TROVE2	2.88461	58.046	0.0198804	6	TCGA Ovarian Cancer(P)	-0.884331		Cytosol;Nucleoplasm
ESCRT III complex	CHMP2A	0.0584856	100	0.0303449	6	DO mouse strains(P)	-0.00895262		Cytosol;Plasma membrane
ESCRT III complex	CHMP3	0.0414783	100	0.920981	6	DO mouse strains(P)	-0.584321
ESCRT III complex	CHMP4B	0.032013	100	1.23171e-05	6	DO mouse strains(P)	-0.904541
ESCRT III complex	CHMP6	0.122322	76.1905	0.00510612	6	DO mouse strains(P)	2.15068	variable
ESCRT III complex	CHMP7	0.0482285	100	0.0117054	6	DO mouse strains(P)	-0.355957		Cytosol;Nucleus
ESCRT III complex	TM9SF1	0.0499739	100	0.102651	6	DO mouse strains(P)	-0.29691		Golgi apparatus
SNARE complex	SNAP23	0.0378516	56	0.251641	10	TCGA Colorectal Cancer(P)	-0.69214		Plasma membrane
SNARE complex	SNAP25	0.313357	38	0.00549071	10	TCGA Colorectal Cancer(P)	2.47522	variable
SNARE complex	STX1A	0.15349	56	0.281665	10	TCGA Colorectal Cancer(P)	0.637304
SNARE complex	STX2	0.0691597	56	0.455481	10	TCGA Colorectal Cancer(P)	-0.332206		Cytosol;Nucleus
SNARE complex	STX3	0.0943266	56	0.681468	10	TCGA Colorectal Cancer(P)	-0.042874		Cytosol;Nuclear bodies;Nucleus
SNARE complex	STX4	0.0286524	56	0.126492	10	TCGA Colorectal Cancer(P)	-0.797899		Plasma membrane
SNARE complex	VAMP2	0.0397627	56	0.165949	10	TCGA Colorectal Cancer(P)	-0.670168
SNARE complex	VAMP3	0.0136391	56	0.00704448	10	TCGA Colorectal Cancer(P)	-0.9705
SNARE complex	VAMP4	0.0611558	56	0.403178	10	TCGA Colorectal Cancer(P)	-0.424223		Golgi apparatus
SNARE complex	VAMP8	0.169163	56	0.537013	10	TCGA Colorectal Cancer(P)	0.81749
Spliceosome-C	DDX41	0.0614137	98.3871	0.745191	6	Human Individuals(Battle,P)	-0.491352		Nucleus
Spliceosome-C	KIAA0368	0.0761696	100	0.394785	6	Human Individuals(Battle,P)	-0.290749		Nucleus
Spliceosome-C	NOSIP	0.111045	82.2581	0.223362	6	Human Individuals(Battle,P)	0.18337		Nucleus
Spliceosome-C	PPIG	0.0240359	95.1613	0.000852616	6	Human Individuals(Battle,P)	-0.999495		Nuclear speckles
Spliceosome-C	PPWD1	0.0609353	98.3871	0.5205	6	Human Individuals(Battle,P)	-0.497856		Nuclear bodies
Spliceosome-C	SDE2	0.25174	69.3548	0.0116895	6	Human Individuals(Battle,P)	2.09608	variable	Cytosol;Golgi apparatus;Nuclear speckles;Plasma membrane
HDAC3/NCOR complex	GPS2	0.03454	25	0.906272	6	Founder mouse strains(P)	-0.352993		Nucleoplasm
HDAC3/NCOR complex	HDAC3	0.0380346	50	0.797748	6	Founder mouse strains(P)	-0.319682		Golgi apparatus;Nucleoplasm
HDAC3/NCOR complex	NCOR1	0.0189356	100	0.203957	6	Founder mouse strains(P)	-0.501737		Cytosol;Nucleoplasm
HDAC3/NCOR complex	NCOR2	0.0125249	25	0.557166	6	Founder mouse strains(P)	-0.562845		Nucleoplasm
HDAC3/NCOR complex	TBL1X	0.0200919	100	0.205666	6	Founder mouse strains(P)	-0.490715		Nucleoli;Nucleus
HDAC3/NCOR complex	TBL1XR1	0.305303	75	0.000169876	6	Founder mouse strains(P)	2.22797	variable	Nucleoplasm
INO80.com	ACTA1	0.0219011	100	4.28733e-05	12	DO mouse strains(P)	-0.710627
INO80.com	ACTA2	0.441498	76.1905	7.60208e-63	12	DO mouse strains(P)	1.36149	variable
INO80.com	ACTBL2	0.551624	9.52381	1.32466e-09	12	DO mouse strains(P)	1.90533	variable
INO80.com	ACTG1	0.0348671	100	0.00903919	12	DO mouse strains(P)	-0.646596
INO80.com	ACTL6A	0.00839259	100	4.19522e-12	12	DO mouse strains(P)	-0.777337		Nucleoplasm
INO80.com	ACTR5	0.0637738	19.0476	0.919394	12	DO mouse strains(P)	-0.503845
INO80.com	ACTR8	0.0348272	76.1905	0.0168507	12	DO mouse strains(P)	-0.646793		Nucleus
INO80.com	BBX	0.163592	4.7619	0.0612807	12	DO mouse strains(P)	-0.010907		Cytosol;Nucleoplasm
INO80.com	INO80	0.528728	33.3333	2.09154e-21	12	DO mouse strains(P)	1.79226	variable	Nuclear bodies;Nucleoplasm
INO80.com	RUVBL1	0.00798723	100	7.86323e-13	12	DO mouse strains(P)	-0.779339		Cytosol;Nucleoplasm
INO80.com	TFAM	0.0498585	100	0.507079	12	DO mouse strains(P)	-0.572563		Mitochondria
INO80.com	YEATS4	0.0825581	71.4286	0.947788	12	DO mouse strains(P)	-0.411081		Nuclear membrane;Nucleoplasm
Survival of motor neuron (SMN) complex	DDX20	0.0388047	75	0.773398	13	Founder mouse strains(P)	-0.0388219		Cytosol;Nuclear bodies
Survival of motor neuron (SMN) complex	GEMIN2	0.02676	75	0.999807	13	Founder mouse strains(P)	-0.231782		Nuclear bodies
Survival of motor neuron (SMN) complex	GEMIN4	0.0469649	50	0.383645	13	Founder mouse strains(P)	0.0919079		Cytosol;Nuclear bodies
Survival of motor neuron (SMN) complex	GEMIN5	0.0514753	100	0.014576	13	Founder mouse strains(P)	0.164167		Cytosol
Survival of motor neuron (SMN) complex	SMN1	0.0326759	50	0.741893	13	Founder mouse strains(P)	-0.137007		Cytosol;Nuclear bodies
Survival of motor neuron (SMN) complex	SNRPB	0.0318874	100	0.300246	13	Founder mouse strains(P)	-0.149639		Nucleoplasm
Survival of motor neuron (SMN) complex	SNRPD1	0.0162802	100	0.497267	13	Founder mouse strains(P)	-0.399673
Survival of motor neuron (SMN) complex	SNRPD2	0.00568601	100	0.00855872	13	Founder mouse strains(P)	-0.569396		Cytosol
Survival of motor neuron (SMN) complex	SNRPD3	0.0081309	100	0.0374398	13	Founder mouse strains(P)	-0.530228		Cytosol;Nuclear bodies;Nucleoplasm
Survival of motor neuron (SMN) complex	SNRPE	0.00783527	100	0.0475183	13	Founder mouse strains(P)	-0.534964
Survival of motor neuron (SMN) complex	SNRPF	0.25097	75	1.13213e-34	13	Founder mouse strains(P)	3.36015	variable
Survival of motor neuron (SMN) complex	SNRPG	0.00764449	100	0.0200244	13	Founder mouse strains(P)	-0.538021		Nucleoplasm
Survival of motor neuron (SMN) complex	STRAP	0.0108486	100	0.105967	13	Founder mouse strains(P)	-0.48669		Cytosol
eIF4F	EIF4A2	0.106239	100	0.0125817	8	Human Individuals(Battle,P)	0.299276		Cytosol
eIF4F	EIF4A3	0.00710075	100	5.85513e-06	8	Human Individuals(Battle,P)	-1.22451	stable	Nucleoplasm
eIF4F	EIF4E	0.0131162	100	7.35027e-05	8	Human Individuals(Battle,P)	-1.13205	stable	Cytoplasmic bodies;Cytosol
eIF4F	EIF4G1	0.0424199	100	0.447711	8	Human Individuals(Battle,P)	-0.68164		Cytosol
eIF4F	EIF4G2	0.0389885	100	0.302914	8	Human Individuals(Battle,P)	-0.734381		Cytosol
eIF4F	EIF4G3	0.170238	100	0.0458037	8	Human Individuals(Battle,P)	1.28296	variable	Cytosol
eIF4F	MIF4GD	0.171095	51.6129	0.000636433	8	Human Individuals(Battle,P)	1.29613	variable	Cytosol;Nucleoli
eIF4F	NAT1	0.144946	87.0968	0.00106418	8	Human Individuals(Battle,P)	0.89421
Paf complex	CDC73	0.00322125	100	1.82236e-05	5	Founder mouse strains(P)	-1.23258	stable	Nucleus
Paf complex	CTR9	0.0243843	100	0.537171	5	Founder mouse strains(P)	0.391773		Nucleoplasm
Paf complex	LEO1	0.00601986	50	0.161647	5	Founder mouse strains(P)	-1.01778	stable	Nucleoli fibrillar center;Nucleoplasm
Paf complex	PAF1	0.0244673	100	0.344055	5	Founder mouse strains(P)	0.398149		Nucleoplasm
Paf complex	WDR61	0.0383074	100	0.000617182	5	Founder mouse strains(P)	1.46043	variable	Nucleoplasm
RNA polymerase I core complex	CAST	0.187412	100	4.1976e-07	11	DO mouse strains(P)	-0.0945932		Cytosol;Endoplasmic reticulum
RNA polymerase I core complex	CD3EAP	0.182879	23.8095	0.0527637	11	DO mouse strains(P)	-0.110714		Nucleoli fibrillar center;Nucleus
RNA polymerase I core complex	POLR1A	0.0387499	100	0.00684748	11	DO mouse strains(P)	-0.623253		Nucleoli fibrillar center;Nucleus
RNA polymerase I core complex	POLR1B	0.722595	76.1905	6.33275e-05	11	DO mouse strains(P)	1.80858	variable	Nucleoli
RNA polymerase I core complex	POLR1C	0.0426053	85.7143	0.000568975	11	DO mouse strains(P)	-0.609543		Nucleus
RNA polymerase I core complex	POLR1D	0.0324096	57.1429	0.0100247	11	DO mouse strains(P)	-0.6458		Golgi apparatus;Nucleoplasm
RNA polymerase I core complex	POLR1D	0.128401	28.5714	0.332282	11	DO mouse strains(P)	-0.304442		Golgi apparatus;Nucleoplasm
RNA polymerase I core complex	POLR1E	0.0752996	71.4286	0.332308	11	DO mouse strains(P)	-0.493279		Nucleoli fibrillar center;Nucleus
RNA polymerase I core complex	RPA1	0.0241616	100	9.73791e-05	11	DO mouse strains(P)	-0.675131		Nucleoplasm
RNA polymerase I core complex	RPA2	0.0517761	85.7143	0.0616307	11	DO mouse strains(P)	-0.576931		Nuclear bodies;Nucleoplasm
RNA polymerase I core complex	TWISTNB	0.867846	28.5714	5.51795e-15	11	DO mouse strains(P)	2.32511	variable	Nucleoli fibrillar center;Nucleus
chromatin assembly complex	CHAF1A	0.033859	88	0.0566921	8	TCGA Colorectal Cancer(P)	0.433531		Nucleus
chromatin assembly complex	CHAF1B	0.0278066	88	0.284362	8	TCGA Colorectal Cancer(P)	0.0707173		Nucleoplasm
chromatin assembly complex	DCAF10	0.014893	88	0.136483	8	TCGA Colorectal Cancer(P)	-0.703394		Nucleoli fibrillar center
chromatin assembly complex	MPP7	0.0661983	88	0.00539688	8	TCGA Colorectal Cancer(P)	2.37212	variable	Cell Junctions
chromatin assembly complex	RBBP4	0.00874791	88	0.00365609	8	TCGA Colorectal Cancer(P)	-1.07176	stable	Nucleoplasm
chromatin assembly complex	RBBP7	0.0155501	88	0.219449	8	TCGA Colorectal Cancer(P)	-0.664006		Nucleoplasm
chromatin assembly complex	WDR24	0.0231352	88	0.778366	8	TCGA Colorectal Cancer(P)	-0.209315
chromatin assembly complex	WDR59	0.0228253	88	0.418497	8	TCGA Colorectal Cancer(P)	-0.227891		Cytosol
Spliceosome-C	AI314180	0.0258096	100	0.000941427	14	DO mouse strains(P)	-0.666059
Spliceosome-C	BC005624	0.0430066	95.2381	0.222554	14	DO mouse strains(P)	-0.366826
Spliceosome-C	C330007P06RIK	0.024429	90.4762	4.24417e-05	14	DO mouse strains(P)	-0.690082
Spliceosome-C	CACTIN	0.0930855	56.6667	0.993484	14	DO mouse strains(P)	0.504558		Nuclear speckles;Nucleoplasm
Spliceosome-C	DDX41	0.0268702	95.2381	2.81557e-05	14	DO mouse strains(P)	-0.647603		Nucleus
Spliceosome-C	DHX35	0.0480827	42.8571	0.532512	14	DO mouse strains(P)	-0.278501		Centrosome;Nuclear bodies;Nucleus
Spliceosome-C	FAM32A	0.0496475	66.6667	0.52243	14	DO mouse strains(P)	-0.251274		Nucleoli;Nucleus
Spliceosome-C	FAM50A	0.0148036	100	1.15941e-10	14	DO mouse strains(P)	-0.857565		Nucleoplasm
Spliceosome-C	GPATCH1	0.0540761	42.8571	0.593501	14	DO mouse strains(P)	-0.174216		Cell Junctions;Nucleoplasm;Plasma membrane
Spliceosome-C	PPIG	0.0856772	100	0.283892	14	DO mouse strains(P)	0.375652		Nuclear speckles
Spliceosome-C	PPIL3	0.164187	100	8.73704e-33	14	DO mouse strains(P)	1.74174	variable	Nucleus
Spliceosome-C	PPWD1	0.0236683	100	8.62242e-06	14	DO mouse strains(P)	-0.703317		Nuclear bodies
Spliceosome-C	SDE2	0.218701	71.4286	1.03859e-43	14	DO mouse strains(P)	2.69029	variable	Cytosol;Golgi apparatus;Nuclear speckles;Plasma membrane
Spliceosome-C	WDR83	0.0251923	4.7619	0.426264	14	DO mouse strains(P)	-0.676799		Centrosome;Nucleoplasm
SRC-3 complex	CREBBP	5.72665	68.5185	0.757988	8	TCGA Breast Cancer(P)	1.42816	variable	Nuclear bodies;Nucleoplasm
SRC-3 complex	GRIP1	5.92181	59.2593	0.0794606	8	TCGA Breast Cancer(P)	1.62988	variable
SRC-3 complex	IKBKB	4.03984	52.7778	0.592137	8	TCGA Breast Cancer(P)	-0.315373		Cytosol
SRC-3 complex	IKBKG	2.88982	68.5185	0.401157	8	TCGA Breast Cancer(P)	-1.50406	stable	Cytosol
SRC-3 complex	NCOA2	3.65613	70.3704	0.35369	8	TCGA Breast Cancer(P)	-0.711986		Nuclear bodies;Nucleoplasm
SRC-3 complex	NCOA3	3.87928	74.0741	0.496209	8	TCGA Breast Cancer(P)	-0.481328		Cytosol;Nucleoplasm
SRC-3 complex	RAC3	4.01517	67.5926	0.996707	8	TCGA Breast Cancer(P)	-0.340875
SRC-3 complex	TROVE2	4.63092	42.5926	0.495474	8	TCGA Breast Cancer(P)	0.295581		Cytosol;Nucleoplasm
protein phosphatase type 2A complex (Rts1p)	PPP2CA	0.0366268	100	0.000551969	9	DO mouse strains(P)	0.892134
protein phosphatase type 2A complex (Rts1p)	PPP2CB	0.0251173	100	0.00626631	9	DO mouse strains(P)	-0.168878		Nucleoplasm
protein phosphatase type 2A complex (Rts1p)	PPP2R1A	0.0136964	100	2.33813e-06	9	DO mouse strains(P)	-1.22174	stable	Cytosol
protein phosphatase type 2A complex (Rts1p)	PPP2R1B	0.0407965	100	1.42403e-05	9	DO mouse strains(P)	1.27652	variable	Centrosome;Cytosol;Nucleus;Plasma membrane
protein phosphatase type 2A complex (Rts1p)	PPP2R5A	0.0226728	100	0.903097	9	DO mouse strains(P)	-0.394227		Cytosol
protein phosphatase type 2A complex (Rts1p)	PPP2R5B	0.0424894	42.8571	0.00141928	9	DO mouse strains(P)	1.43259	variable
protein phosphatase type 2A complex (Rts1p)	PPP2R5C	0.0120515	100	1.10649e-05	9	DO mouse strains(P)	-1.37337	stable	Cytosol;Golgi apparatus;Nucleoplasm
protein phosphatase type 2A complex (Rts1p)	PPP2R5D	0.0174272	100	0.0372501	9	DO mouse strains(P)	-0.8778		Cytosol;Nucleoplasm
protein phosphatase type 2A complex (Rts1p)	PPP2R5E	0.0316653	100	0.000267749	9	DO mouse strains(P)	0.43476		Cytosol
Tubulins	EHHADH	0.151269	56	0.761733	13	TCGA Colorectal Cancer(P)	-0.0666247
Tubulins	TUBA1C	0.0184274	56	0.00743823	13	TCGA Colorectal Cancer(P)	-0.615857		Microtubules
Tubulins	TUBA4A	0.0560675	56	0.168108	13	TCGA Colorectal Cancer(P)	-0.460235		Microtubules
Tubulins	TUBA8	0.0125985	56	0.00391909	13	TCGA Colorectal Cancer(P)	-0.639957		Microtubules
Tubulins	TUBAL3	0.298057	56	0.0190591	13	TCGA Colorectal Cancer(P)	0.540265
Tubulins	TUBB	0.0181964	56	0.0091071	13	TCGA Colorectal Cancer(P)	-0.616813		Microtubules
Tubulins	TUBB1	0.187244	56	0.704168	13	TCGA Colorectal Cancer(P)	0.0821107		Microtubules
Tubulins	TUBB2A	0.0853857	56	0.617714	13	TCGA Colorectal Cancer(P)	-0.33902		Microtubules
Tubulins	TUBB2B	0.955768	56	4.3725e-23	13	TCGA Colorectal Cancer(P)	3.25956	variable	Microtubules
Tubulins	TUBB3	0.191607	56	0.486571	13	TCGA Colorectal Cancer(P)	0.100151		Microtubules
Tubulins	TUBB4B	0.0240232	56	0.018173	13	TCGA Colorectal Cancer(P)	-0.592722		Microtubules
Tubulins	TUBB6	0.0980418	56	0.519333	13	TCGA Colorectal Cancer(P)	-0.286693		Microtubules
Tubulins	TUBE1	0.0793034	56	0.366528	13	TCGA Colorectal Cancer(P)	-0.364167
INO80.com	ACTB	0.00945926	54	0.886183	14	TCGA Colorectal Cancer(P)	-0.334606
INO80.com	ACTBL2	0.0129419	54	0.55674	14	TCGA Colorectal Cancer(P)	-0.00833667
INO80.com	ACTC1	0.0401571	54	0.000597352	14	TCGA Colorectal Cancer(P)	2.5413	variable	Actin filaments
INO80.com	ACTL6A	0.00487786	54	0.156665	14	TCGA Colorectal Cancer(P)	-0.76381		Nucleoplasm
INO80.com	ACTR5	0.0059046	54	0.284036	14	TCGA Colorectal Cancer(P)	-0.667621
INO80.com	ACTR8	0.0105695	54	0.902886	14	TCGA Colorectal Cancer(P)	-0.230598		Nucleus;Centrosome
INO80.com	BBX	0.024994	54	0.0791361	14	TCGA Colorectal Cancer(P)	1.12075	variable	Cytosol;Nucleoplasm
INO80.com	INO80	0.00553409	54	0.104622	14	TCGA Colorectal Cancer(P)	-0.702331		Nuclear bodies;Nucleoplasm
INO80.com	INO80C	0.00887009	54	0.690257	14	TCGA Colorectal Cancer(P)	-0.389802		Nucleoli fibrillar center
INO80.com	POTEJ	0.0213094	54	0.147475	14	TCGA Colorectal Cancer(P)	0.775562
INO80.com	RUVBL1	0.00202274	54	0.0071737	14	TCGA Colorectal Cancer(P)	-1.03129	stable	Cytosol;Nucleoplasm
INO80.com	RUVBL2	0.00209627	54	0.0121193	14	TCGA Colorectal Cancer(P)	-1.0244	stable	Cytosol;Nucleoplasm;Centrosome
INO80.com	TFAM	0.0260177	54	0.00568533	14	TCGA Colorectal Cancer(P)	1.21666	variable	Mitochondria
INO80.com	YEATS4	0.00767809	54	0.728764	14	TCGA Colorectal Cancer(P)	-0.501473		Nuclear membrane;Nucleoplasm
NuA4/Tip60 HAT complex	ACTL6A	0.00563697	100	0.0115259	8	Founder mouse strains(P)	-1.10509	stable	Nucleoplasm
NuA4/Tip60 HAT complex	ATAD3A	0.019281	100	0.828594	8	Founder mouse strains(P)	-0.443062		Mitochondria
NuA4/Tip60 HAT complex	DMAP1	0.0263972	50	0.637528	8	Founder mouse strains(P)	-0.0977733		Cytosol;Nucleoplasm
NuA4/Tip60 HAT complex	EP400	0.0642685	75	0.000241292	8	Founder mouse strains(P)	1.7398	variable	Nucleus
NuA4/Tip60 HAT complex	MEAF6	0.0552178	25	0.0756979	8	Founder mouse strains(P)	1.30065	variable	Nuclear bodies
NuA4/Tip60 HAT complex	MORF4L1	0.0356412	75	0.0788127	8	Founder mouse strains(P)	0.35076		Nuclear speckles
NuA4/Tip60 HAT complex	RUVBL1	0.00377691	100	0.00152117	8	Founder mouse strains(P)	-1.19534	stable	Cytosol;Nucleoplasm
NuA4/Tip60 HAT complex	TRRAP	0.0170782	100	0.471685	8	Founder mouse strains(P)	-0.549945		Nucleoplasm
CCR4-NOT complex	CNOT1	0.0276445	100	0.00057455	11	DO mouse strains(P)	-0.380655		Cytosol
CCR4-NOT complex	CNOT10	0.0147841	100	0.00148297	11	DO mouse strains(P)	-0.920042		Centrosome;Cytosol;Nucleoplasm
CCR4-NOT complex	CNOT11	0.0148464	95.2381	9.63048e-05	11	DO mouse strains(P)	-0.91743		Nucleoplasm
CCR4-NOT complex	CNOT2	0.0229669	100	0.0330792	11	DO mouse strains(P)	-0.576842		Cytosol;Nucleus
CCR4-NOT complex	CNOT3	0.0330775	100	0.0226543	11	DO mouse strains(P)	-0.152783		Cytosol
CCR4-NOT complex	CNOT4	0.0255768	76.1905	0.352755	11	DO mouse strains(P)	-0.467378
CCR4-NOT complex	CNOT6L	0.0432558	76.1905	0.00751556	11	DO mouse strains(P)	0.274111		Cytosol
CCR4-NOT complex	CNOT7	0.0825779	66.6667	7.15187e-13	11	DO mouse strains(P)	1.92335	variable	Nuclear bodies
CCR4-NOT complex	CNOT8	0.0854569	76.1905	5.61388e-20	11	DO mouse strains(P)	2.0441	variable
CCR4-NOT complex	CNOT9	0.0176622	100	0.000237362	11	DO mouse strains(P)	-0.79933
CCR4-NOT complex	TNKS1BP1	0.0360742	100	0.00153506	11	DO mouse strains(P)	-0.0270994
Polycomb-group repressive complex 2 (PRC2)	AEBP2	5.09953	49.0741	0.485416	11	TCGA Breast Cancer(P)	0.487462		Nucleus
Polycomb-group repressive complex 2 (PRC2)	EED	4.81345	51.8519	0.703624	11	TCGA Breast Cancer(P)	0.232827		Nucleoplasm
Polycomb-group repressive complex 2 (PRC2)	EZH1	4.81664	53.7037	0.51206	11	TCGA Breast Cancer(P)	0.235671		Nucleoplasm
Polycomb-group repressive complex 2 (PRC2)	EZH2	3.25226	63.8889	0.0647729	11	TCGA Breast Cancer(P)	-1.15674	stable	Nucleoplasm
Polycomb-group repressive complex 2 (PRC2)	JARID2	4.51133	26.8519	0.942572	11	TCGA Breast Cancer(P)	-0.0360754		Nucleus;Mitochondria
Polycomb-group repressive complex 2 (PRC2)	MTF2	5.61825	45.3704	0.69503	11	TCGA Breast Cancer(P)	0.94915		Nucleoplasm
Polycomb-group repressive complex 2 (PRC2)	PHF1	6.93095	50.9259	0.209584	11	TCGA Breast Cancer(P)	2.11754	variable	Nucleoplasm
Polycomb-group repressive complex 2 (PRC2)	PHF2	3.47144	56.4815	0.384816	11	TCGA Breast Cancer(P)	-0.961649		Cytosol;Nucleoli;Nucleus
Polycomb-group repressive complex 2 (PRC2)	RBBP4	2.72852	62.963	0.0717461	11	TCGA Breast Cancer(P)	-1.6229	stable	Nucleoplasm
Polycomb-group repressive complex 2 (PRC2)	RBBP7	4.87715	66.6667	0.740582	11	TCGA Breast Cancer(P)	0.289528		Nucleoplasm
Polycomb-group repressive complex 2 (PRC2)	SUZ12	3.95099	55.5556	0.550722	11	TCGA Breast Cancer(P)	-0.53482		Nuclear bodies;Nucleoli;Nucleus
Polycomb-group repressive complex 1 (PRC1)	BMI1	0.0845081	80.9524	0.258185	10	DO mouse strains(P)	0.130267		Cytosol;Nuclear bodies;Nucleoli;Nucleus
Polycomb-group repressive complex 1 (PRC1)	CBX4	0.0766307	4.7619	0.823814	10	DO mouse strains(P)	-0.0988466		Nucleoplasm
Polycomb-group repressive complex 1 (PRC1)	CBX8	0.167573	52.381	0.00236374	10	DO mouse strains(P)	2.54619	variable	Nucleoplasm
Polycomb-group repressive complex 1 (PRC1)	COMMD3	0.0714161	100	0.86942	10	DO mouse strains(P)	-0.25051
Polycomb-group repressive complex 1 (PRC1)	M6PR	0.0517193	100	2.55468e-06	10	DO mouse strains(P)	-0.823389
Polycomb-group repressive complex 1 (PRC1)	MPC2	0.0973976	100	0.00199513	10	DO mouse strains(P)	0.505157
Polycomb-group repressive complex 1 (PRC1)	PHC2	0.058964	42.8571	0.355038	10	DO mouse strains(P)	-0.612678		Nucleoplasm
Polycomb-group repressive complex 1 (PRC1)	PHC3	0.0408872	42.8571	0.041233	10	DO mouse strains(P)	-1.13844	stable	Nucleus
Polycomb-group repressive complex 1 (PRC1)	RING1	0.0539941	23.8095	0.131389	10	DO mouse strains(P)	-0.757226		Cytosol;Nucleoplasm
Polycomb-group repressive complex 1 (PRC1)	RNF2	0.0972025	52.381	0.408657	10	DO mouse strains(P)	0.499481		Nucleoplasm
CCR4-NOT complex	CNOT1	1.77379	72.4138	0.00163814	12	TCGA Ovarian Cancer(P)	-0.868635		Cytosol
CCR4-NOT complex	CNOT10	3.19147	59.1954	0.924492	12	TCGA Ovarian Cancer(P)	-0.0446376		Centrosome;Cytosol;Nucleoplasm
CCR4-NOT complex	CNOT11	3.2251	70.6897	0.99361	12	TCGA Ovarian Cancer(P)	-0.0250909		Nucleoplasm
CCR4-NOT complex	CNOT2	1.6187	59.7701	0.0143311	12	TCGA Ovarian Cancer(P)	-0.958774		Cytosol;Nucleus
CCR4-NOT complex	CNOT3	2.04631	67.8161	0.248948	12	TCGA Ovarian Cancer(P)	-0.710239		Cytosol
CCR4-NOT complex	CNOT4	2.88277	47.7011	0.608637	12	TCGA Ovarian Cancer(P)	-0.22406
CCR4-NOT complex	CNOT6	3.22078	27.0115	0.631569	12	TCGA Ovarian Cancer(P)	-0.0275998		Cytosol
CCR4-NOT complex	CNOT6L	2.23303	16.092	0.607094	12	TCGA Ovarian Cancer(P)	-0.601712		Cytosol
CCR4-NOT complex	CNOT7	3.54928	53.4483	0.738512	12	TCGA Ovarian Cancer(P)	0.163329		Nuclear bodies
CCR4-NOT complex	CNOT8	8.2341	24.7126	0.000217946	12	TCGA Ovarian Cancer(P)	2.88628	variable
CCR4-NOT complex	CNOT9	2.42727	64.3678	0.238591	12	TCGA Ovarian Cancer(P)	-0.488813
CCR4-NOT complex	TNKS1BP1	4.81663	33.908	0.0342826	12	TCGA Ovarian Cancer(P)	0.89995
SNARE complex	SNAP23	0.0340376	100	0.00161945	9	DO mouse strains(P)	-1.07058	stable	Plasma membrane
SNARE complex	STX11	0.121965	14.2857	0.0048132	9	DO mouse strains(P)	1.49517	variable	Mitochondria
SNARE complex	STX2	0.0795721	90.4762	0.00113314	9	DO mouse strains(P)	0.258133		Cytosol;Nucleus
SNARE complex	STX3	0.0743652	23.8095	0.67039	9	DO mouse strains(P)	0.106193		Cytosol;Nuclear bodies;Nucleus
SNARE complex	STX4A	0.0249828	100	4.24045e-09	9	DO mouse strains(P)	-1.33481	stable
SNARE complex	VAMP2	0.0608171	95.2381	0.0307078	9	DO mouse strains(P)	-0.289147
SNARE complex	VAMP3	0.0513198	42.8571	0.489701	9	DO mouse strains(P)	-0.56628
SNARE complex	VAMP4	0.132062	85.7143	1.92784e-10	9	DO mouse strains(P)	1.78982	variable	Golgi apparatus
SNARE complex	VAMP8	0.0574121	100	0.27184	9	DO mouse strains(P)	-0.388506
INO80.com	ACTA1	0.00530913	100	0.0060775	10	Founder mouse strains(P)	-0.586022
INO80.com	ACTA2	0.160452	25	0.0263521	10	Founder mouse strains(P)	0.292246
INO80.com	ACTG1	0.0056826	100	0.0123361	10	Founder mouse strains(P)	-0.583907
INO80.com	ACTL6A	0.00563697	100	0.00919587	10	Founder mouse strains(P)	-0.584166		Nucleoplasm
INO80.com	ACTR5	0.132464	25	0.0732384	10	Founder mouse strains(P)	0.133805
INO80.com	ACTR8	0.0551859	75	0.604326	10	Founder mouse strains(P)	-0.303668		Nucleus
INO80.com	INO80	0.614689	50	1.10789e-23	10	Founder mouse strains(P)	2.86369	variable	Nuclear bodies;Nucleoplasm
INO80.com	RUVBL1	0.00377691	100	0.00342726	10	Founder mouse strains(P)	-0.594696		Cytosol;Nucleoplasm
INO80.com	TFAM	0.0342593	100	0.786437	10	Founder mouse strains(P)	-0.422134		Mitochondria
INO80.com	YEATS4	0.0708233	25	0.449853	10	Founder mouse strains(P)	-0.215145		Nuclear membrane;Nucleoplasm
Transcription-export (TREX) complex	ALYREF	0.108771	100	1.74053e-16	15	DO mouse strains(P)	0.216366		Nuclear speckles
Transcription-export (TREX) complex	ALYREF2	0.0276223	100	0.67039	15	DO mouse strains(P)	-0.474925
Transcription-export (TREX) complex	BC005561	0.440556	9.52381	5.64236e-25	15	DO mouse strains(P)	3.04278	variable
Transcription-export (TREX) complex	DDX39	0.0101927	100	1.31562e-07	15	DO mouse strains(P)	-0.623404
Transcription-export (TREX) complex	DDX39B	0.030575	100	0.0594816	15	DO mouse strains(P)	-0.449771		Nuclear speckles
Transcription-export (TREX) complex	NXF1	0.0168042	100	0.000114582	15	DO mouse strains(P)	-0.567082		Nucleoplasm
Transcription-export (TREX) complex	NXF1	0.0541935	80.9524	0.000581621	15	DO mouse strains(P)	-0.24857		Nucleoplasm
Transcription-export (TREX) complex	NXT1	0.0463588	23.8095	0.718762	15	DO mouse strains(P)	-0.315313		Cytosol;Nucleoplasm
Transcription-export (TREX) complex	SGK2	0.126576	100	2.87799e-32	15	DO mouse strains(P)	0.368046		Nucleoplasm
Transcription-export (TREX) complex	THOC2	0.00856271	100	3.61887e-11	15	DO mouse strains(P)	-0.63729		Nucleoplasm
Transcription-export (TREX) complex	THOC2	0.280785	4.7619	2.4916e-07	15	DO mouse strains(P)	1.68172	variable	Nucleoplasm
Transcription-export (TREX) complex	THOC3	0.0212139	100	0.00277931	15	DO mouse strains(P)	-0.529517		Nucleoplasm
Transcription-export (TREX) complex	THOC5	0.0120534	100	1.80515e-08	15	DO mouse strains(P)	-0.607553		Nucleoplasm
Transcription-export (TREX) complex	THOC6	0.0415358	90.4762	0.7073	15	DO mouse strains(P)	-0.356398		Nuclear speckles;Nucleoplasm
Transcription-export (TREX) complex	THOC7	0.0247856	76.1905	0.168215	15	DO mouse strains(P)	-0.49909		Cytosol;Nuclear speckles
mitochondrial outer membrane translocase complex	TOMM20	2.81205	27.0115	0.83722	5	TCGA Ovarian Cancer(P)	-0.745681		Mitochondria
mitochondrial outer membrane translocase complex	TOMM22	1.83891	86.7816	3.13038e-08	5	TCGA Ovarian Cancer(P)	-1.52031	stable	Mitochondria
mitochondrial outer membrane translocase complex	TOMM40	4.04051	75.8621	0.148438	5	TCGA Ovarian Cancer(P)	0.232186		Mitochondria;Cytosol
mitochondrial outer membrane translocase complex	TOMM40L	4.93514	41.954	0.327728	5	TCGA Ovarian Cancer(P)	0.944312
mitochondrial outer membrane translocase complex	TOMM70	5.11752	52.2989	0.0257509	5	TCGA Ovarian Cancer(P)	1.08949	variable
ESCRT III complex	CHMP2A	0.032408	100	0.699189	5	Founder mouse strains(P)	-0.343191		Cytosol;Plasma membrane
ESCRT III complex	CHMP3	0.0141302	100	0.00175024	5	Founder mouse strains(P)	-1.26676	stable
ESCRT III complex	CHMP4B	0.0499823	100	0.39473	5	Founder mouse strains(P)	0.544836
ESCRT III complex	CHMP7	0.0279994	100	0.361418	5	Founder mouse strains(P)	-0.565955		Cytosol;Nucleus
ESCRT III complex	TM9SF1	0.0714792	100	0.00108111	5	Founder mouse strains(P)	1.63107	variable	Golgi apparatus
TAF complex	AK6	0.0583496	80.9524	0.0377569	11	DO mouse strains(P)	-0.51918		Nucleoplasm
TAF complex	AK6	0.0915847	76.1905	0.256908	11	DO mouse strains(P)	-0.276008		Nucleoplasm
TAF complex	TAF1	0.0861752	33.3333	0.888502	11	DO mouse strains(P)	-0.315588		Nucleoplasm
TAF complex	TAF10	0.0723339	80.9524	0.22741	11	DO mouse strains(P)	-0.41686		Nucleus
TAF complex	TAF11	0.0496658	42.8571	0.0779544	11	DO mouse strains(P)	-0.582716		Nucleoplasm
TAF complex	TAF12	0.0359546	42.8571	0.0085051	11	DO mouse strains(P)	-0.683037
TAF complex	TAF2	0.495794	38.0952	1.54815e-10	11	DO mouse strains(P)	2.68147	variable
TAF complex	TAF3	0.0818584	9.52381	0.76029	11	DO mouse strains(P)	-0.347173		Nucleoplasm
TAF complex	TAF5	0.312929	95.2381	5.42789e-20	11	DO mouse strains(P)	1.3435	variable	Nucleoplasm
TAF complex	TAF6	0.0436908	85.7143	0.000285008	11	DO mouse strains(P)	-0.626434		Nucleus
TAF complex	TAF7	0.0940487	76.1905	0.0150971	11	DO mouse strains(P)	-0.25798		Golgi apparatus;Nucleoplasm
Spliceosome-B	HSPB1	0.80243	100	8.89077e-35	10	Founder mouse strains(P)	2.84442	variable	Cytosol
Spliceosome-B	IK	0.00670992	100	0.0476122	10	Founder mouse strains(P)	-0.462771		Nuclear speckles
Spliceosome-B	KIN	0.0118601	100	0.0966795	10	Founder mouse strains(P)	-0.441366		Nucleus
Spliceosome-B	MFAP1B	0.0050636	100	0.0269709	10	Founder mouse strains(P)	-0.469614
Spliceosome-B	PRPF38A	0.268848	75	0.027114	10	Founder mouse strains(P)	0.626734		Nucleus
Spliceosome-B	PRPF4B	0.0111686	100	0.0571912	10	Founder mouse strains(P)	-0.44424		Nuclear speckles
Spliceosome-B	SMU1	0.00933422	100	0.0539918	10	Founder mouse strains(P)	-0.451864		Vesicles
Spliceosome-B	THRAP3	0.00951801	100	0.0828073	10	Founder mouse strains(P)	-0.4511		Nuclear speckles
Spliceosome-B	UBL5	0.0317794	100	0.69647	10	Founder mouse strains(P)	-0.358577
Spliceosome-B	ZMAT2	0.0238283	50	0.569635	10	Founder mouse strains(P)	-0.391624		Mitochondria;Nucleus
Spliceosome-Bact	CCDC12	2.92001	54.5977	0.120212	9	TCGA Ovarian Cancer(P)	-1.43613	stable	Nucleoplasm
Spliceosome-Bact	CDC40	4.37293	64.9425	0.599009	9	TCGA Ovarian Cancer(P)	-0.0552277		Nucleus
Spliceosome-Bact	CWC22	5.77238	48.2759	0.154449	9	TCGA Ovarian Cancer(P)	1.27485	variable	Nuclear speckles
Spliceosome-Bact	CWC27	3.46512	60.3448	0.401995	9	TCGA Ovarian Cancer(P)	-0.918043		Nucleoplasm
Spliceosome-Bact	FRG1	5.37291	48.8506	0.351293	9	TCGA Ovarian Cancer(P)	0.895179
Spliceosome-Bact	PPIL2	5.97993	47.7011	0.133415	9	TCGA Ovarian Cancer(P)	1.47212	variable	Nucleoplasm
Spliceosome-Bact	RNF113A	4.67129	44.2529	0.605556	9	TCGA Ovarian Cancer(P)	0.228334
Spliceosome-Bact	SRRM2	3.20471	70.1149	0.70391	9	TCGA Ovarian Cancer(P)	-1.16555	stable	Nuclear speckles
Spliceosome-Bact	ZNF830	4.1201	42.5287	0.643513	9	TCGA Ovarian Cancer(P)	-0.295526		Nucleoplasm
eIF3	CLU	0.12443	100	1.16073e-20	12	TCGA Colorectal Cancer(P)	2.00452	variable
eIF3	CLUH	0.0139467	100	0.742423	12	TCGA Colorectal Cancer(P)	-0.39061		Vesicles;Nuclear bodies
eIF3	EIF3A	0.00177479	100	0.00182632	12	TCGA Colorectal Cancer(P)	-0.654481		Cytosol;Nucleus
eIF3	EIF3B	0.00164375	100	0.00142183	12	TCGA Colorectal Cancer(P)	-0.657322		Cytosol;Nucleoplasm
eIF3	EIF3C	0.0014279	100	0.000849861	12	TCGA Colorectal Cancer(P)	-0.662001		Cytosol
eIF3	EIF3G	0.00102928	100	0.000318417	12	TCGA Colorectal Cancer(P)	-0.670643		Cytosol
eIF3	EIF3I	0.0014485	100	0.000500065	12	TCGA Colorectal Cancer(P)	-0.661554
eIF3	EIF3J	0.0260742	100	0.575941	12	TCGA Colorectal Cancer(P)	-0.127702		Cytosol
eIF3	PSMB8	0.139002	100	1.70162e-18	12	TCGA Colorectal Cancer(P)	2.32043	variable	Cytokinetic bridge;Vesicles
eIF3	SAFB	0.00927807	100	0.13365	12	TCGA Colorectal Cancer(P)	-0.491819		Nucleoplasm
eIF3	SAFB2	0.0325716	100	0.571294	12	TCGA Colorectal Cancer(P)	0.0131545		Nuclear bodies;Nucleoplasm;Vesicles
eIF3	SLTM	0.0309513	100	0.804412	12	TCGA Colorectal Cancer(P)	-0.0219722		Nuclear bodies;Nucleoplasm
STAGA complex	AK6	3.21251	33.908	0.992535	13	TCGA Ovarian Cancer(P)	-0.468361		Nucleoplasm
STAGA complex	KAT2A	7.27386	12.6437	0.846775	13	TCGA Ovarian Cancer(P)	1.16733	variable
STAGA complex	SAP130	3.5463	56.3218	0.582948	13	TCGA Ovarian Cancer(P)	-0.333928		Nuclear speckles
STAGA complex	SF3B3	1.70452	89.0805	0.000983562	13	TCGA Ovarian Cancer(P)	-1.0757	stable	Nucleoli;Nucleus
STAGA complex	SUPT3H	7.99709	7.47126	0.0357872	13	TCGA Ovarian Cancer(P)	1.45861	variable	Nucleoplasm
STAGA complex	SUPT7L	3.29742	3.44828	0.921202	13	TCGA Ovarian Cancer(P)	-0.434165		Nucleoplasm
STAGA complex	TADA1	6.94651	13.7931	0.0430075	13	TCGA Ovarian Cancer(P)	1.03549	variable	Nucleoplasm;Cytosol;Focal adhesion sites
STAGA complex	TADA3	0.205881	58.6207	1.12442e-10	13	TCGA Ovarian Cancer(P)	-1.67927	stable	Nucleoplasm
STAGA complex	TAF10	3.06518	52.2989	0.136277	13	TCGA Ovarian Cancer(P)	-0.527697		Nucleus
STAGA complex	TAF5L	5.58789	10.9195	0.172139	13	TCGA Ovarian Cancer(P)	0.488312		Nuclear speckles;Cytoplasmic bodies
STAGA complex	TAF6L	8.40613	16.092	0.0119112	13	TCGA Ovarian Cancer(P)	1.62334	variable	Nucleoplasm
STAGA complex	TAF9	2.91103	18.3908	0.611339	13	TCGA Ovarian Cancer(P)	-0.589781		Nucleoplasm
STAGA complex	TRRAP	2.72629	78.7356	0.18046	13	TCGA Ovarian Cancer(P)	-0.664182		Nucleoplasm;Golgi apparatus
Polycomb-group repressive complex 2 (PRC2)	AEBP2	0.0157159	88	0.468715	11	TCGA Colorectal Cancer(P)	-0.610057		Nucleus
Polycomb-group repressive complex 2 (PRC2)	EED	0.00730913	88	0.0109537	11	TCGA Colorectal Cancer(P)	-0.90334		Nucleoplasm
Polycomb-group repressive complex 2 (PRC2)	EZH1	0.0767198	88	0.00138156	11	TCGA Colorectal Cancer(P)	1.51814	variable	Nucleoplasm
Polycomb-group repressive complex 2 (PRC2)	EZH2	0.0141978	88	0.130356	11	TCGA Colorectal Cancer(P)	-0.663021		Nucleoplasm
Polycomb-group repressive complex 2 (PRC2)	JARID2	0.0842446	88	9.41657e-07	11	TCGA Colorectal Cancer(P)	1.78066	variable	Nucleus;Mitochondria
Polycomb-group repressive complex 2 (PRC2)	MTF2	0.0117655	88	0.0519652	11	TCGA Colorectal Cancer(P)	-0.747874		Nucleoplasm
Polycomb-group repressive complex 2 (PRC2)	PHF1	0.0346174	88	0.636263	11	TCGA Colorectal Cancer(P)	0.0493474		Nucleoplasm
Polycomb-group repressive complex 2 (PRC2)	PHF2	0.0744442	88	0.163882	11	TCGA Colorectal Cancer(P)	1.43876	variable	Cytosol;Nucleoli;Nucleus
Polycomb-group repressive complex 2 (PRC2)	RBBP4	0.00933493	88	0.0255457	11	TCGA Colorectal Cancer(P)	-0.832667		Nucleoplasm
Polycomb-group repressive complex 2 (PRC2)	RBBP7	0.0143276	88	0.161199	11	TCGA Colorectal Cancer(P)	-0.65849		Nucleoplasm
Polycomb-group repressive complex 2 (PRC2)	SUZ12	0.0225552	88	0.707314	11	TCGA Colorectal Cancer(P)	-0.371461		Nuclear bodies;Nucleoli;Nucleus
Survival of motor neuron (SMN) complex	DDX20	0.245676	85.7143	9.85787e-12	13	DO mouse strains(P)	1.48704	variable	Cytosol;Nuclear bodies
Survival of motor neuron (SMN) complex	GEMIN2	0.0535451	28.5714	0.95618	13	DO mouse strains(P)	-0.332482		Nuclear bodies
Survival of motor neuron (SMN) complex	GEMIN4	0.080177	52.381	0.191227	13	DO mouse strains(P)	-0.0802713		Cytosol;Nuclear bodies
Survival of motor neuron (SMN) complex	GEMIN5	0.0638788	100	0.182876	13	DO mouse strains(P)	-0.234619		Cytosol
Survival of motor neuron (SMN) complex	SMN1	0.034429	19.0476	0.34197	13	DO mouse strains(P)	-0.513516		Cytosol;Nuclear bodies
Survival of motor neuron (SMN) complex	SNRPB	0.00959284	100	6.68182e-10	13	DO mouse strains(P)	-0.74872		Nucleoplasm
Survival of motor neuron (SMN) complex	SNRPD1	0.0639868	90.4762	0.500542	13	DO mouse strains(P)	-0.233596
Survival of motor neuron (SMN) complex	SNRPD2	0.011765	100	5.55194e-09	13	DO mouse strains(P)	-0.728149		Cytosol
Survival of motor neuron (SMN) complex	SNRPD3	0.0149962	95.2381	9.84413e-07	13	DO mouse strains(P)	-0.697549		Cytosol;Nuclear bodies;Nucleoplasm
Survival of motor neuron (SMN) complex	SNRPE	0.0485069	90.4762	0.0471686	13	DO mouse strains(P)	-0.380194
Survival of motor neuron (SMN) complex	SNRPF	0.391882	80.9524	4.29418e-42	13	DO mouse strains(P)	2.87165	variable
Survival of motor neuron (SMN) complex	SNRPG	0.104079	100	0.547261	13	DO mouse strains(P)	0.146085		Nucleoplasm
Survival of motor neuron (SMN) complex	STRAP	0.0299765	100	0.0552305	13	DO mouse strains(P)	-0.555682		Cytosol
ISW1b complex	HDGF	0.0964719	100	0.262558	7	TCGA Colorectal Cancer(P)	-0.41208		Nucleoplasm
ISW1b complex	HDGFRP2	0.0742299	100	0.0465989	7	TCGA Colorectal Cancer(P)	-0.596313
ISW1b complex	HDGFRP3	0.412014	100	4.87164e-07	7	TCGA Colorectal Cancer(P)	2.2016	variable
ISW1b complex	ISY1	0.0718318	100	0.0520514	7	TCGA Colorectal Cancer(P)	-0.616177		Nuclear speckles
ISW1b complex	PSIP1	0.0724765	100	0.0223593	7	TCGA Colorectal Cancer(P)	-0.610837		Nucleoplasm
ISW1b complex	SMARCA1	0.22808	100	0.0324159	7	TCGA Colorectal Cancer(P)	0.678046		Nucleoplasm;Vesicles
ISW1b complex	SMARCA5	0.0684446	100	0.0490224	7	TCGA Colorectal Cancer(P)	-0.644234		Nucleus;Nucleoli fibrillar center
ESCRT III complex	CHMP2A	4.76524	65.7407	0.455121	8	TCGA Breast Cancer(P)	0.847864		Cytosol;Plasma membrane
ESCRT III complex	CHMP3	4.03201	69.4444	0.0957403	8	TCGA Breast Cancer(P)	0.399148
ESCRT III complex	CHMP4A	1.97337	72.2222	0.0182507	8	TCGA Breast Cancer(P)	-0.860675
ESCRT III complex	CHMP4B	1.33169	85.1852	0.0109711	8	TCGA Breast Cancer(P)	-1.25336	stable
ESCRT III complex	CHMP4C	1.32647	76.8519	0.0607888	8	TCGA Breast Cancer(P)	-1.25656	stable
ESCRT III complex	CHMP6	4.53973	71.2963	0.460661	8	TCGA Breast Cancer(P)	0.709859
ESCRT III complex	CHMP7	3.01594	50.9259	0.771127	8	TCGA Breast Cancer(P)	-0.222652		Cytosol;Nucleus
ESCRT III complex	TM9SF1	6.05372	60.1852	0.0182507	8	TCGA Breast Cancer(P)	1.63637	variable	Golgi apparatus
SNARE complex	SNAP23	0.0436301	100	0.619115	6	Founder mouse strains(P)	-0.727267		Plasma membrane
SNARE complex	STX2	0.0844693	100	0.10908	6	Founder mouse strains(P)	0.917366		Cytosol;Nucleus
SNARE complex	STX4A	0.0489108	100	0.13898	6	Founder mouse strains(P)	-0.51461
SNARE complex	VAMP2	0.0929649	100	0.166923	6	Founder mouse strains(P)	1.25949	variable
SNARE complex	VAMP4	0.076948	50	0.134357	6	Founder mouse strains(P)	0.614476		Golgi apparatus
SNARE complex	VAMP8	0.0232137	100	0.0224735	6	Founder mouse strains(P)	-1.54945	stable
TAF complex	AK6	3.21251	33.908	0.461802	13	TCGA Ovarian Cancer(P)	-1.10241	stable	Nucleoplasm
TAF complex	TAF1	6.29532	20.6897	0.467358	13	TCGA Ovarian Cancer(P)	0.476695		Nucleoplasm
TAF complex	TAF10	3.06518	52.2989	0.0145328	13	TCGA Ovarian Cancer(P)	-1.17787	stable	Nucleus
TAF complex	TAF11	7.67114	18.3908	0.338732	13	TCGA Ovarian Cancer(P)	1.18143	variable	Nucleoplasm
TAF complex	TAF2	7.90959	25.2874	0.228397	13	TCGA Ovarian Cancer(P)	1.30357	variable
TAF complex	TAF3	6.03005	8.04598	0.570163	13	TCGA Ovarian Cancer(P)	0.340815		Nucleoplasm;Nuclear membrane
TAF complex	TAF4	1.89465	51.7241	0.00102315	13	TCGA Ovarian Cancer(P)	-1.77745	stable	Nucleoplasm;Cytosol
TAF complex	TAF5	6.00099	40.2299	0.16632	13	TCGA Ovarian Cancer(P)	0.325926		Nucleoplasm
TAF complex	TAF6	4.29879	43.1034	0.795011	13	TCGA Ovarian Cancer(P)	-0.545984		Nucleus;Cytosol
TAF complex	TAF7	7.35461	17.2414	0.141737	13	TCGA Ovarian Cancer(P)	1.01929	variable	Golgi apparatus;Nucleoplasm
TAF complex	TAF8	6.82848	15.5172	0.580303	13	TCGA Ovarian Cancer(P)	0.749793		Nucleus
TAF complex	TAF9	2.91103	18.3908	0.312449	13	TCGA Ovarian Cancer(P)	-1.25684	stable	Nucleoplasm
TAF complex	TAF9B	6.26867	3.44828	0.669446	13	TCGA Ovarian Cancer(P)	0.463043		Nucleoplasm
eIF4F	EIF4A1	0.00655509	100	0.162672	9	TCGA Colorectal Cancer(P)	-0.601949		Cytosol
eIF4F	EIF4A2	0.0854392	100	0.000104827	9	TCGA Colorectal Cancer(P)	1.81824	variable	Cytosol
eIF4F	EIF4A3	0.00404992	100	0.0133362	9	TCGA Colorectal Cancer(P)	-0.678809		Nucleoplasm
eIF4F	EIF4E	0.00783891	100	0.165088	9	TCGA Colorectal Cancer(P)	-0.562561		Cytoplasmic bodies;Cytosol
eIF4F	EIF4G1	0.00483815	100	0.0343383	9	TCGA Colorectal Cancer(P)	-0.654625		Cytosol
eIF4F	EIF4G2	0.00738356	100	0.157344	9	TCGA Colorectal Cancer(P)	-0.576532		Cytosol
eIF4F	EIF4G3	0.0170348	100	0.761733	9	TCGA Colorectal Cancer(P)	-0.280428		Cytosol
eIF4F	MIF4GD	0.0145287	100	0.555873	9	TCGA Colorectal Cancer(P)	-0.357318		Cytosol;Nucleoli
eIF4F	NAT1	0.0879082	100	2.77029e-12	9	TCGA Colorectal Cancer(P)	1.89399	variable
Rap1 complex	MRE11A	0.0445451	90.4762	2.6101e-06	7	DO mouse strains(P)	1.24616	variable	Nucleoplasm
Rap1 complex	PARP1	0.0151953	100	0.00197229	7	DO mouse strains(P)	-0.949097		Nucleus
Rap1 complex	RAD50	0.0129933	100	4.48744e-07	7	DO mouse strains(P)	-1.1138	stable	Nucleoplasm
Rap1 complex	TERF2	0.0505218	57.1429	0.000552114	7	DO mouse strains(P)	1.69319	variable	Nuclear bodies
Rap1 complex	TERF2IP	0.0194441	28.5714	0.0235211	7	DO mouse strains(P)	-0.631307		Nuclear bodies;Nucleoplasm
Rap1 complex	XRCC5	0.0272046	100	0.115304	7	DO mouse strains(P)	-0.050847		Nucleoplasm
Rap1 complex	XRCC6	0.0252868	100	0.672926	7	DO mouse strains(P)	-0.194295		Nucleoplasm
AP-1 adaptor complex	AP1B1	0.010694	100	0.00127493	8	DO mouse strains(P)	-0.567378		Golgi apparatus;Vesicles
AP-1 adaptor complex	AP1G1	0.0182072	100	0.530071	8	DO mouse strains(P)	-0.404197		Cytosol;Vesicles
AP-1 adaptor complex	AP1G2	0.150209	52.381	1.56514e-59	8	DO mouse strains(P)	2.46277	variable
AP-1 adaptor complex	AP1M1	0.00601911	100	6.73195e-11	8	DO mouse strains(P)	-0.668912
AP-1 adaptor complex	AP1S1	0.0133602	100	1.83238e-05	8	DO mouse strains(P)	-0.509471		Golgi apparatus;Vesicles
AP-1 adaptor complex	AP1S2	0.0636108	52.381	2.0921e-16	8	DO mouse strains(P)	0.581932		Golgi apparatus;Vesicles
AP-1 adaptor complex	AP2B1	0.014289	100	0.004841	8	DO mouse strains(P)	-0.489297		Vesicles
AP-1 adaptor complex	AP2M1	0.0181494	100	0.585538	8	DO mouse strains(P)	-0.405452		Plasma membrane
STE5-MAPK complex	MAP2K1	0.0187508	100	0.162639	6	Founder mouse strains(P)	0.449985		Cytosol;Plasma membrane
STE5-MAPK complex	MAP2K2	0.0211691	100	0.0191133	6	Founder mouse strains(P)	0.797216		Cytosol
STE5-MAPK complex	MAP3K3	0.0209864	100	0.200111	6	Founder mouse strains(P)	0.770986		Nucleoplasm
STE5-MAPK complex	MAP3K5	0.0201694	100	0.617727	6	Founder mouse strains(P)	0.653668		Cytosol
STE5-MAPK complex	MAPK1	0.002592	100	1.94099e-05	6	Founder mouse strains(P)	-1.87018	stable
STE5-MAPK complex	MAPK3	0.0100336	100	0.081773	6	Founder mouse strains(P)	-0.801674		Nucleoplasm
STE5-MAPK complex	MAP2K1	0.0492529	100	0.00437424	5	Human Individuals(Battle,P)	-0.840373		Cytosol;Plasma membrane
STE5-MAPK complex	MAP2K2	0.0360676	100	5.35882e-07	5	Human Individuals(Battle,P)	-0.955696		Cytosol
STE5-MAPK complex	MAP3K5	0.355263	100	3.76929e-12	5	Human Individuals(Battle,P)	1.83611	variable	Cytosol
STE5-MAPK complex	MAPK1	0.150412	100	0.606016	5	Human Individuals(Battle,P)	0.0444052
STE5-MAPK complex	MAPK3	0.13568	87.0968	0.487632	5	Human Individuals(Battle,P)	-0.0844493		Nucleoplasm
Polycomb-group repressive complex 1 (PRC1)	BAP1	7.67958	32.1839	0.0179547	16	TCGA Ovarian Cancer(P)	0.669315		Nucleoplasm;Cytosol
Polycomb-group repressive complex 1 (PRC1)	CBX2	11.9452	11.4943	0.00245293	16	TCGA Ovarian Cancer(P)	1.91639	variable	Nucleoplasm
Polycomb-group repressive complex 1 (PRC1)	CBX4	5.83362	13.7931	0.820769	16	TCGA Ovarian Cancer(P)	0.129645		Nucleoplasm;Nuclear bodies
Polycomb-group repressive complex 1 (PRC1)	CBX6	2.56513	10.3448	0.682719	16	TCGA Ovarian Cancer(P)	-0.8259		Mitochondria;Nucleus
Polycomb-group repressive complex 1 (PRC1)	CBX8	3.1172	20.1149	0.822411	16	TCGA Ovarian Cancer(P)	-0.664502		Nucleoplasm
Polycomb-group repressive complex 1 (PRC1)	COMMD3	3.01054	56.8966	0.0980203	16	TCGA Ovarian Cancer(P)	-0.695684
Polycomb-group repressive complex 1 (PRC1)	COMMD3-BMI1	2.56423	62.6437	0.00619489	16	TCGA Ovarian Cancer(P)	-0.826165		Cytosol;Nuclear bodies;Nucleoli;Nucleus
Polycomb-group repressive complex 1 (PRC1)	M6PR	7.22796	18.3908	0.0487977	16	TCGA Ovarian Cancer(P)	0.537281
Polycomb-group repressive complex 1 (PRC1)	PCGF1	13.1763	8.04598	0.140747	16	TCGA Ovarian Cancer(P)	2.27628	variable	Nucleoplasm
Polycomb-group repressive complex 1 (PRC1)	PCGF5	2.45015	13.2184	0.515073	16	TCGA Ovarian Cancer(P)	-0.859514		Nucleoli
Polycomb-group repressive complex 1 (PRC1)	PCGF6	1.48342	17.8161	0.122855	16	TCGA Ovarian Cancer(P)	-1.14214	stable
Polycomb-group repressive complex 1 (PRC1)	PHC1	8.86828	10.3448	0.167104	16	TCGA Ovarian Cancer(P)	1.01683	variable	Nucleus
Polycomb-group repressive complex 1 (PRC1)	PHC2	5.30454	44.8276	0.463278	16	TCGA Ovarian Cancer(P)	-0.025032		Nucleoplasm
Polycomb-group repressive complex 1 (PRC1)	PHC3	4.22992	36.2069	0.674866	16	TCGA Ovarian Cancer(P)	-0.339199		Nucleus
Polycomb-group repressive complex 1 (PRC1)	RING1	2.23874	69.5402	0.00214355	16	TCGA Ovarian Cancer(P)	-0.921321		Cytosol;Nucleoplasm
Polycomb-group repressive complex 1 (PRC1)	RNF2	4.54775	60.3448	0.874323	16	TCGA Ovarian Cancer(P)	-0.246279		Nucleoplasm;Nuclear bodies
NuA3 histone acetyltransferase complex	BRD1	3.15301	15.5172	0.576156	10	TCGA Ovarian Cancer(P)	-0.959021		Nuclear speckles
NuA3 histone acetyltransferase complex	BRPF1	5.65298	14.3678	0.478661	10	TCGA Ovarian Cancer(P)	0.912533		Cytosol;Plasma membrane
NuA3 histone acetyltransferase complex	BRPF3	5.65538	19.5402	0.364105	10	TCGA Ovarian Cancer(P)	0.914334		Mitochondria;Nucleoplasm
NuA3 histone acetyltransferase complex	ING1	3.94978	27.0115	0.673262	10	TCGA Ovarian Cancer(P)	-0.36253		Cytosol;Nucleoplasm
NuA3 histone acetyltransferase complex	JADE2	5.14017	1.72414	0.958042	10	TCGA Ovarian Cancer(P)	0.528629		Nucleoplasm
NuA3 histone acetyltransferase complex	JADE3	1.58389	5.17241	0.4657	10	TCGA Ovarian Cancer(P)	-2.13371	stable	Nucleoli;Nucleus
NuA3 histone acetyltransferase complex	KAT5	6.02255	29.8851	0.6562	10	TCGA Ovarian Cancer(P)	1.18921	variable	Nucleoplasm
NuA3 histone acetyltransferase complex	KAT7	4.04416	45.4023	0.012606	10	TCGA Ovarian Cancer(P)	-0.291879		Nucleoplasm
NuA3 histone acetyltransferase complex	MEAF6	5.47916	28.1609	0.397538	10	TCGA Ovarian Cancer(P)	0.782408		Nuclear bodies;Nucleoplasm
NuA3 histone acetyltransferase complex	YEATS4	3.65934	51.1494	0.813292	10	TCGA Ovarian Cancer(P)	-0.579968		Nuclear membrane;Nucleoplasm
Cleavage and polyadenylation specificity factor (CPSF) complex	CPSF1	0.0371841	100	0.00737536	5	DO mouse strains(P)	0.868939		Nucleoplasm
Cleavage and polyadenylation specificity factor (CPSF) complex	CPSF2	0.0337025	100	0.0470994	5	DO mouse strains(P)	0.523603		Nucleoplasm;Vesicles
Cleavage and polyadenylation specificity factor (CPSF) complex	CPSF3	0.00897536	100	1.11919e-09	5	DO mouse strains(P)	-1.92906	stable
Cleavage and polyadenylation specificity factor (CPSF) complex	CPSF4	0.0288116	85.7143	0.162343	5	DO mouse strains(P)	0.0384833		Nucleoplasm
Cleavage and polyadenylation specificity factor (CPSF) complex	FIP1L1	0.0334447	100	0.0197073	5	DO mouse strains(P)	0.498033		Nucleoplasm
Polycomb-group repressive complex 1 (PRC1)	BAP1	8.27838	43.5185	0.182134	19	TCGA Breast Cancer(P)	2.43129	variable	Nucleoplasm;Cytosol
Polycomb-group repressive complex 1 (PRC1)	CBX2	4.98195	39.8148	0.561805	19	TCGA Breast Cancer(P)	0.486576		Nucleoplasm
Polycomb-group repressive complex 1 (PRC1)	CBX4	5.40027	50	0.632102	19	TCGA Breast Cancer(P)	0.733364		Nucleoplasm;Nuclear bodies
Polycomb-group repressive complex 1 (PRC1)	CBX6	4.89252	57.4074	0.797361	19	TCGA Breast Cancer(P)	0.433818		Mitochondria;Nucleus
Polycomb-group repressive complex 1 (PRC1)	CBX7	5.0983	38.8889	0.694058	19	TCGA Breast Cancer(P)	0.555217		Cytosol;Nucleoplasm
Polycomb-group repressive complex 1 (PRC1)	CBX8	3.02965	64.8148	0.391373	19	TCGA Breast Cancer(P)	-0.665172		Nucleoplasm
Polycomb-group repressive complex 1 (PRC1)	COMMD3	2.68345	70.3704	0.436945	19	TCGA Breast Cancer(P)	-0.86941
Polycomb-group repressive complex 1 (PRC1)	COMMD3-BMI1	1.7308	80.5556	0.00114926	19	TCGA Breast Cancer(P)	-1.43142	stable	Cytosol;Nuclear bodies;Nucleoli;Nucleus
Polycomb-group repressive complex 1 (PRC1)	M6PR	4.62105	50	0.468976	19	TCGA Breast Cancer(P)	0.273666
Polycomb-group repressive complex 1 (PRC1)	PCGF1	1.22704	37.963	0.0349923	19	TCGA Breast Cancer(P)	-1.72861	stable	Nucleoplasm
Polycomb-group repressive complex 1 (PRC1)	PCGF2	2.67611	67.5926	0.29964	19	TCGA Breast Cancer(P)	-0.87374		Nucleus
Polycomb-group repressive complex 1 (PRC1)	PCGF3	5.74182	49.0741	0.315633	19	TCGA Breast Cancer(P)	0.934859		Nucleoplasm
Polycomb-group repressive complex 1 (PRC1)	PCGF5	6.33197	53.7037	0.663484	19	TCGA Breast Cancer(P)	1.28302	variable	Nucleoli
Polycomb-group repressive complex 1 (PRC1)	PCGF6	3.90545	49.0741	0.859952	19	TCGA Breast Cancer(P)	-0.148499
Polycomb-group repressive complex 1 (PRC1)	PHC1	5.5731	52.7778	0.384292	19	TCGA Breast Cancer(P)	0.835322		Nucleus
Polycomb-group repressive complex 1 (PRC1)	PHC2	3.16739	76.8519	0.267094	19	TCGA Breast Cancer(P)	-0.583908		Nucleoplasm
Polycomb-group repressive complex 1 (PRC1)	PHC3	3.07341	62.963	0.343669	19	TCGA Breast Cancer(P)	-0.639354		Nucleus
Polycomb-group repressive complex 1 (PRC1)	RING1	3.8579	68.5185	0.58406	19	TCGA Breast Cancer(P)	-0.176551		Cytosol;Nucleoplasm
Polycomb-group repressive complex 1 (PRC1)	RNF2	2.71556	67.5926	0.32839	19	TCGA Breast Cancer(P)	-0.850466		Nucleoplasm;Nuclear bodies
Mediator	MED1	0.0638509	76.1905	0.122243	18	DO mouse strains(P)	0.154305		Nucleoplasm
Mediator	MED13	0.0378842	19.0476	0.933501	18	DO mouse strains(P)	-0.563439		Nucleus
Mediator	MED14	0.0747037	80.9524	0.00935596	18	DO mouse strains(P)	0.454286		Nucleoplasm
Mediator	MED16	0.0310776	95.2381	0.00769921	18	DO mouse strains(P)	-0.751581		Nucleoli
Mediator	MED17	0.0257215	66.6667	0.00274772	18	DO mouse strains(P)	-0.899628		Vesicles
Mediator	MED18	0.093836	23.8095	0.847503	18	DO mouse strains(P)	0.983122		Nucleoplasm
Mediator	MED19	0.0838531	4.7619	0.26153	18	DO mouse strains(P)	0.707185		Nuclear bodies
Mediator	MED20	0.107258	33.3333	0.237351	18	DO mouse strains(P)	1.35413	variable	Centrosome;Nucleoplasm
Mediator	MED23	0.0279054	85.7143	2.07611e-05	18	DO mouse strains(P)	-0.839263		Nucleoplasm;Vesicles
Mediator	MED24	0.0319845	71.4286	0.00503038	18	DO mouse strains(P)	-0.726512
Mediator	MED25	0.0396361	52.381	0.380282	18	DO mouse strains(P)	-0.515015		Nucleoplasm
Mediator	MED27	0.0335503	28.5714	0.246514	18	DO mouse strains(P)	-0.683232		Nucleoli;Nucleus
Mediator	MED28	0.0534444	23.8095	0.89815	18	DO mouse strains(P)	-0.13334		Nucleoplasm
Mediator	MED29	0.0558978	33.3333	0.773027	18	DO mouse strains(P)	-0.0655265		Nucleoplasm
Mediator	MED30	0.0373725	38.0952	0.483419	18	DO mouse strains(P)	-0.577583		Nucleoplasm
Mediator	MED4	0.172146	90.4762	1.37224e-29	18	DO mouse strains(P)	3.1477	variable	Nucleoplasm
Mediator	MED6	0.0378816	33.3333	0.021082	18	DO mouse strains(P)	-0.563512		Nucleoplasm
Mediator	MED8	0.0408274	71.4286	0.599551	18	DO mouse strains(P)	-0.482088		Golgi apparatus;Nucleoplasm
INO80 complex	ACTR5	4.49712	35.0575	0.60782	7	TCGA Ovarian Cancer(P)	-0.435363
INO80 complex	ACTR8	5.94914	28.7356	0.366404	7	TCGA Ovarian Cancer(P)	0.28586		Nucleus;Centrosome
INO80 complex	INO80	5.25696	35.0575	0.60854	7	TCGA Ovarian Cancer(P)	-0.0579496		Nuclear bodies;Nucleoplasm
INO80 complex	INO80E	1.26169	16.6667	0.00214397	7	TCGA Ovarian Cancer(P)	-2.04243	stable	Nucleoli;Nucleoplasm
INO80 complex	NFRKB	5.97268	31.0345	0.826149	7	TCGA Ovarian Cancer(P)	0.297557		Nucleus
INO80 complex	UCHL5	8.40379	37.3563	0.271942	7	TCGA Ovarian Cancer(P)	1.5051	variable	Mitochondria;Nucleoplasm
INO80 complex	YY1	6.27399	52.8736	0.651585	7	TCGA Ovarian Cancer(P)	0.447217		Nucleoli fibrillar center;Nucleoplasm;Vesicles
Spliceosome-Bact	CCDC12	0.0254674	100	0.826599	9	Founder mouse strains(P)	-0.464239		Nucleoplasm
Spliceosome-Bact	CDC40	0.00716013	100	0.0191133	9	Founder mouse strains(P)	-0.859646		Nucleus
Spliceosome-Bact	CWC22	0.0584931	100	0.318561	9	Founder mouse strains(P)	0.249064		Nuclear speckles
Spliceosome-Bact	CWC27	0.0801813	50	0.0179921	9	Founder mouse strains(P)	0.717493		Nucleoplasm
Spliceosome-Bact	FRG1	0.0115179	75	0.0555494	9	Founder mouse strains(P)	-0.765525
Spliceosome-Bact	PPIL2	0.0163134	100	0.41434	9	Founder mouse strains(P)	-0.661949		Nucleoplasm
Spliceosome-Bact	RNF113A2	0.0522898	100	0.0692777	9	Founder mouse strains(P)	0.115083
Spliceosome-Bact	SRRM2	0.0121369	100	0.0670449	9	Founder mouse strains(P)	-0.752155		Nuclear speckles
Spliceosome-Bact	ZFP830	0.159094	25	5.21191e-06	9	Founder mouse strains(P)	2.42187	variable
retromer complex	SNX1	0.0128174	100	0.532351	7	Founder mouse strains(P)	-0.528941		Endosomes
retromer complex	SNX2	0.0154448	100	0.728935	7	Founder mouse strains(P)	-0.0868552		Endosomes
retromer complex	SNX6	0.0128699	100	0.952134	7	Founder mouse strains(P)	-0.520105		Endosomes;Lysosomes
retromer complex	VPS26A	0.0115839	100	0.166075	7	Founder mouse strains(P)	-0.73649		Endosomes
retromer complex	VPS26B	0.0301424	100	0.00922016	7	Founder mouse strains(P)	2.38618	variable
retromer complex	VPS29	0.0155765	100	0.950492	7	Founder mouse strains(P)	-0.0646942		Cytosol
retromer complex	VPS35	0.0132919	100	0.737187	7	Founder mouse strains(P)	-0.449099		Endosomes;Lysosomes
STE5-MAPK complex	MAP2K1	4.10753	41.954	0.981163	7	TCGA Ovarian Cancer(P)	-0.185173		Cytosol;Plasma membrane
STE5-MAPK complex	MAP2K2	2.67112	54.5977	0.000340914	7	TCGA Ovarian Cancer(P)	-0.932334		Cytosol
STE5-MAPK complex	MAP3K3	3.45209	32.1839	0.816576	7	TCGA Ovarian Cancer(P)	-0.526103		Nucleoplasm
STE5-MAPK complex	MAP3K5	2.87893	38.5057	0.280787	7	TCGA Ovarian Cancer(P)	-0.824238		Cytosol
STE5-MAPK complex	MAPK1	4.50737	44.2529	0.207113	7	TCGA Ovarian Cancer(P)	0.0228072
STE5-MAPK complex	MAPK3	8.80739	42.5287	4.00781e-05	7	TCGA Ovarian Cancer(P)	2.25951	variable	Nucleoplasm
STE5-MAPK complex	MAPK7	4.82021	41.954	0.872893	7	TCGA Ovarian Cancer(P)	0.185536		Cytosol;Nucleus
eIF3	CLU	7.35909	38.8889	0.111318	12	TCGA Breast Cancer(P)	2.5869	variable
eIF3	CLUH	3.0893	50.9259	0.412355	12	TCGA Breast Cancer(P)	-0.377033		Vesicles;Nuclear bodies
eIF3	EIF3A	2.62481	68.5185	0.591977	12	TCGA Breast Cancer(P)	-0.699464		Cytosol;Nucleus
eIF3	EIF3B	3.34564	60.1852	0.913803	12	TCGA Breast Cancer(P)	-0.199087		Cytosol;Nucleoplasm
eIF3	EIF3C	2.46043	75	0.299142	12	TCGA Breast Cancer(P)	-0.813569		Cytosol
eIF3	EIF3G	2.51317	81.4815	0.00240268	12	TCGA Breast Cancer(P)	-0.77696		Cytosol
eIF3	EIF3I	2.93654	73.1481	0.224619	12	TCGA Breast Cancer(P)	-0.483073
eIF3	EIF3J	2.3188	72.2222	0.112506	12	TCGA Breast Cancer(P)	-0.911884		Cytosol
eIF3	PSMB8	5.24087	58.3333	0.43251	12	TCGA Breast Cancer(P)	1.11651	variable	Cytokinetic bridge;Vesicles
eIF3	SAFB	2.86304	65.7407	0.378101	12	TCGA Breast Cancer(P)	-0.534095		Nucleoplasm
eIF3	SAFB2	3.98828	67.5926	0.401157	12	TCGA Breast Cancer(P)	0.247005		Nuclear bodies;Nucleoplasm;Vesicles
eIF3	SLTM	4.84938	58.3333	0.583657	12	TCGA Breast Cancer(P)	0.844754		Nuclear bodies;Nucleoplasm
RANBP9-containing complex	ARMC8	0.045051	100	0.27818	10	DO mouse strains(P)	-0.411101		Cytosol;Nucleoplasm;Vesicles
RANBP9-containing complex	GID4	0.114229	38.0952	5.09862e-06	10	DO mouse strains(P)	1.85028	variable	Cytosol
RANBP9-containing complex	GID8	0.0442627	100	0.218455	10	DO mouse strains(P)	-0.436871		Cell Junctions;Nucleoplasm
RANBP9-containing complex	MAEA	0.0335224	100	0.00581715	10	DO mouse strains(P)	-0.787961		Nucleoplasm
RANBP9-containing complex	MKLN1	0.0384925	95.2381	0.25443	10	DO mouse strains(P)	-0.625493		Cytosol;Plasma membrane;Vesicles
RANBP9-containing complex	RANBP10	0.0383253	100	0.312105	10	DO mouse strains(P)	-0.63096
RANBP9-containing complex	RANBP9	0.103753	66.6667	6.97854e-05	10	DO mouse strains(P)	1.50782	variable	Cytosol;Nucleoplasm
RANBP9-containing complex	RMND5A	0.0366071	100	0.0213598	10	DO mouse strains(P)	-0.687124		Nucleoplasm
RANBP9-containing complex	WDR26	0.0301469	100	0.0112489	10	DO mouse strains(P)	-0.898302		Cytosol;Nucleoplasm
RANBP9-containing complex	YPEL5	0.0918802	61.9048	2.99175e-06	10	DO mouse strains(P)	1.11971	variable	Cytosol;Nucleoplasm
CCR4-NOT complex	CNOT1	0.00256661	100	0.000739782	10	Founder mouse strains(P)	-0.762378		Cytosol
CCR4-NOT complex	CNOT10	0.0116063	100	0.122173	10	Founder mouse strains(P)	-0.554919		Centrosome;Cytosol;Nucleoplasm
CCR4-NOT complex	CNOT11	0.0120824	100	0.302724	10	Founder mouse strains(P)	-0.543992		Nucleoplasm
CCR4-NOT complex	CNOT2	0.0226342	100	0.94428	10	Founder mouse strains(P)	-0.301828		Cytosol;Nucleus
CCR4-NOT complex	CNOT3	0.0233726	100	0.507208	10	Founder mouse strains(P)	-0.284882		Cytosol
CCR4-NOT complex	CNOT4	0.0180186	100	0.26299	10	Founder mouse strains(P)	-0.407756
CCR4-NOT complex	CNOT6L	0.0152294	100	0.473697	10	Founder mouse strains(P)	-0.471768		Cytosol
CCR4-NOT complex	CNOT8	0.0555055	50	0.0670449	10	Founder mouse strains(P)	0.452566
CCR4-NOT complex	CNOT9	0.159395	100	5.34795e-10	10	Founder mouse strains(P)	2.83682	variable
CCR4-NOT complex	TNKS1BP1	0.0374474	100	0.217428	10	Founder mouse strains(P)	0.0381349
Integrator	E130309D02RIK	0.010498	100	0.0810038	16	Founder mouse strains(P)	-0.779893
Integrator	INIP	0.0764199	25	0.13898	16	Founder mouse strains(P)	0.387022		Nucleoplasm
Integrator	INTS1	0.00655306	100	0.0191133	16	Founder mouse strains(P)	-0.849725		Nucleoplasm
Integrator	INTS10	0.206806	100	1.1308e-09	16	Founder mouse strains(P)	2.69504	variable	Cytosol;Nucleoplasm
Integrator	INTS11	0.014748	100	0.283	16	Founder mouse strains(P)	-0.704662
Integrator	INTS12	0.127143	47.5	0.000589803	16	Founder mouse strains(P)	1.28491	variable
Integrator	INTS13	0.052711	100	0.414925	16	Founder mouse strains(P)	-0.0326606
Integrator	INTS2	0.113975	50	0.00999503	16	Founder mouse strains(P)	1.05181	variable	Nucleoplasm
Integrator	INTS3	0.00719806	100	0.044374	16	Founder mouse strains(P)	-0.838307		Nucleoli;Nucleus
Integrator	INTS4	0.0777919	100	0.0306844	16	Founder mouse strains(P)	0.411308		Nucleoli
Integrator	INTS5	0.0411234	100	0.860095	16	Founder mouse strains(P)	-0.237778		Nucleus
Integrator	INTS6	0.00768203	100	0.0165434	16	Founder mouse strains(P)	-0.82974		Nucleoplasm
Integrator	INTS7	0.0187135	100	0.213938	16	Founder mouse strains(P)	-0.634467		Nuclear speckles;Nucleus
Integrator	INTS8	0.00917778	100	0.0775301	16	Founder mouse strains(P)	-0.803263		Nucleoplasm
Integrator	INTS9	0.00511114	100	0.0106637	16	Founder mouse strains(P)	-0.875249		Nucleoplasm
Integrator	NABP2	0.0972453	25	0.0299964	16	Founder mouse strains(P)	0.755662		Nucleoplasm
H+transporting ATPase	ATP6V0A1	8.74023	40.7407	0.180474	19	TCGA Breast Cancer(P)	2.47384	variable	Vesicles;Golgi apparatus
H+transporting ATPase	ATP6V0A2	6.54439	50.9259	0.107784	19	TCGA Breast Cancer(P)	1.19733	variable	Cytosol;Plasma membrane
H+transporting ATPase	ATP6V0A4	5.65442	44.4444	0.162777	19	TCGA Breast Cancer(P)	0.679963		Cytosol
H+transporting ATPase	ATP6V0C	4.5131	18.5185	0.70994	19	TCGA Breast Cancer(P)	0.0164778		Cytosol
H+transporting ATPase	ATP6V0D1	3.76836	72.2222	0.915766	19	TCGA Breast Cancer(P)	-0.416463
H+transporting ATPase	ATP6V1A	3.21123	86.1111	0.0912143	19	TCGA Breast Cancer(P)	-0.740343		Cytosol;Nucleus;Vesicles
H+transporting ATPase	ATP6V1B1	3.38911	71.2963	0.282425	19	TCGA Breast Cancer(P)	-0.636935		Nuclear membrane;Nucleus
H+transporting ATPase	ATP6V1B2	2.89973	77.7778	0.132324	19	TCGA Breast Cancer(P)	-0.921429		Vesicles
H+transporting ATPase	ATP6V1C1	4.73993	64.8148	0.774218	19	TCGA Breast Cancer(P)	0.148338		Cytosol;Nucleoplasm
H+transporting ATPase	ATP6V1C2	2.96241	41.6667	0.359371	19	TCGA Breast Cancer(P)	-0.884988
H+transporting ATPase	ATP6V1D	3.82789	74.0741	0.256349	19	TCGA Breast Cancer(P)	-0.381862		Nucleoplasm
H+transporting ATPase	ATP6V1E1	2.26119	76.8519	0.011051	19	TCGA Breast Cancer(P)	-1.29263	stable	Nucleoplasm
H+transporting ATPase	ATP6V1F	2.84168	80.5556	0.162545	19	TCGA Breast Cancer(P)	-0.955177
H+transporting ATPase	ATP6V1G1	5.40546	59.2593	0.459908	19	TCGA Breast Cancer(P)	0.535233		Nucleoli;Nucleus
H+transporting ATPase	ATP6V1G2	7.53161	35.1852	0.0819459	19	TCGA Breast Cancer(P)	1.77123	variable
H+transporting ATPase	ATP6V1H	5.0301	58.3333	0.715922	19	TCGA Breast Cancer(P)	0.317023		Actin filaments;Cytosol
H+transporting ATPase	TBC1D24	5.38739	60.1852	0.33293	19	TCGA Breast Cancer(P)	0.524729		Cell Junctions;Plasma membrane
H+transporting ATPase	TCIRG1	4.22802	50.9259	0.891268	19	TCGA Breast Cancer(P)	-0.149252		Mitochondria
H+transporting ATPase	UBQLN2	2.27417	76.8519	0.0243181	19	TCGA Breast Cancer(P)	-1.28509	stable	Cytosol;Plasma membrane
CCR4-NOT complex	CNOT1	4.30268	71.2963	0.765571	12	TCGA Breast Cancer(P)	-0.248419		Cytosol
CCR4-NOT complex	CNOT10	8.26265	52.7778	0.0581917	12	TCGA Breast Cancer(P)	1.46398	variable	Centrosome;Cytosol;Nucleoplasm
CCR4-NOT complex	CNOT11	8.11183	37.037	0.137727	12	TCGA Breast Cancer(P)	1.39876	variable	Nucleoplasm
CCR4-NOT complex	CNOT2	2.99284	76.8519	0.00217203	12	TCGA Breast Cancer(P)	-0.814831		Cytosol;Nucleus
CCR4-NOT complex	CNOT3	5.53775	56.4815	0.924309	12	TCGA Breast Cancer(P)	0.285656		Cytosol
CCR4-NOT complex	CNOT4	2.37217	71.2963	0.0265924	12	TCGA Breast Cancer(P)	-1.08322	stable
CCR4-NOT complex	CNOT6	2.39538	82.4074	0.273687	12	TCGA Breast Cancer(P)	-1.07319	stable	Cytosol
CCR4-NOT complex	CNOT6L	2.33066	76.8519	0.180465	12	TCGA Breast Cancer(P)	-1.10117	stable	Cytosol
CCR4-NOT complex	CNOT7	3.28184	74.0741	0.458403	12	TCGA Breast Cancer(P)	-0.689858		Nuclear bodies
CCR4-NOT complex	CNOT8	3.90235	38.8889	0.987718	12	TCGA Breast Cancer(P)	-0.421534
CCR4-NOT complex	CNOT9	6.63162	62.037	0.171235	12	TCGA Breast Cancer(P)	0.758676
CCR4-NOT complex	TNKS1BP1	8.40412	50	0.0351619	12	TCGA Breast Cancer(P)	1.52515	variable
ESCRT III complex	CHMP2A	0.0253514	100	0.768033	8	TCGA Colorectal Cancer(P)	-0.264237		Cytosol;Plasma membrane
ESCRT III complex	CHMP3	0.0180095	100	0.430785	8	TCGA Colorectal Cancer(P)	-0.94078
ESCRT III complex	CHMP4A	0.0148347	100	0.0208222	8	TCGA Colorectal Cancer(P)	-1.23333	stable
ESCRT III complex	CHMP4B	0.0209674	100	0.586704	8	TCGA Colorectal Cancer(P)	-0.668214
ESCRT III complex	CHMP4C	0.0488748	100	0.627524	8	TCGA Colorectal Cancer(P)	1.90341	variable
ESCRT III complex	CHMP6	0.0238388	100	0.777645	8	TCGA Colorectal Cancer(P)	-0.403617
ESCRT III complex	CHMP7	0.0367258	100	0.306997	8	TCGA Colorectal Cancer(P)	0.783901		Cytosol;Nucleus
ESCRT III complex	TM9SF1	0.0371486	100	0.052487	8	TCGA Colorectal Cancer(P)	0.822863		Golgi apparatus
Spliceosome-C	C9ORF78	4.96114	55.7471	0.440727	15	TCGA Ovarian Cancer(P)	-0.773013		Nucleoplasm
Spliceosome-C	CACTIN	5.67372	39.6552	0.315386	15	TCGA Ovarian Cancer(P)	-0.392101		Nuclear speckles;Nucleoplasm
Spliceosome-C	CXORF56	4.56394	47.1264	0.373462	15	TCGA Ovarian Cancer(P)	-0.98534		Centrosome;Nucleus
Spliceosome-C	DDX41	7.7315	39.6552	0.370085	15	TCGA Ovarian Cancer(P)	0.707892		Nucleus
Spliceosome-C	DHX35	4.97539	37.931	0.374497	15	TCGA Ovarian Cancer(P)	-0.7654		Centrosome;Nuclear bodies;Nucleus
Spliceosome-C	FAM32A	5.08353	33.908	0.301685	15	TCGA Ovarian Cancer(P)	-0.707591		Nucleoli;Nucleus
Spliceosome-C	FAM50A	6.99994	44.8276	0.432267	15	TCGA Ovarian Cancer(P)	0.316833		Nucleoplasm
Spliceosome-C	GPATCH1	5.4624	45.977	0.71302	15	TCGA Ovarian Cancer(P)	-0.505064
Spliceosome-C	KIAA0368	5.14027	45.4023	0.242828	15	TCGA Ovarian Cancer(P)	-0.677258		Nucleus
Spliceosome-C	NOSIP	5.81294	45.977	0.795011	15	TCGA Ovarian Cancer(P)	-0.317684		Nucleus
Spliceosome-C	PPIG	5.53937	51.7241	0.423413	15	TCGA Ovarian Cancer(P)	-0.463918		Nuclear speckles
Spliceosome-C	PPIL3	7.19909	41.3793	0.270287	15	TCGA Ovarian Cancer(P)	0.42329		Nucleus
Spliceosome-C	PPWD1	11.3484	37.3563	0.00378853	15	TCGA Ovarian Cancer(P)	2.64132	variable	Nuclear bodies
Spliceosome-C	SDE2	9.80674	33.908	0.1851	15	TCGA Ovarian Cancer(P)	1.81722	variable	Cytosol;Golgi apparatus;Nuclear speckles;Plasma membrane
Spliceosome-C	WDR83	5.81014	29.8851	0.765379	15	TCGA Ovarian Cancer(P)	-0.319181		Vesicles;Centrosome;Nucleoplasm
Rap1 complex	MRE11	3.31927	72.2222	0.98333	7	TCGA Breast Cancer(P)	0.135176
Rap1 complex	PARP1	3.7544	66.6667	0.499487	7	TCGA Breast Cancer(P)	0.734189		Nucleus
Rap1 complex	RAD50	4.39149	73.1481	0.462057	7	TCGA Breast Cancer(P)	1.61123	variable	Nucleoplasm
Rap1 complex	TERF2	2.121	73.1481	0.13079	7	TCGA Breast Cancer(P)	-1.5144	stable	Nuclear bodies
Rap1 complex	TERF2IP	2.34042	85.1852	0.0973473	7	TCGA Breast Cancer(P)	-1.21233	stable	Nuclear bodies;Nucleoplasm
Rap1 complex	XRCC5	3.42895	71.2963	0.701086	7	TCGA Breast Cancer(P)	0.286171		Nucleoplasm
Rap1 complex	XRCC6	3.19199	71.2963	0.987718	7	TCGA Breast Cancer(P)	-0.0400372		Nucleoplasm
COREST complex	HMG20A	0.0844256	38.0952	0.00935596	6	DO mouse strains(P)	0.416397		Nucleus
COREST complex	KDM1A	0.0466027	100	0.134047	6	DO mouse strains(P)	-0.721677		Nucleoplasm
COREST complex	RCOR1	0.039823	90.4762	0.00679856	6	DO mouse strains(P)	-0.925676		Nucleoplasm
COREST complex	RCOR3	0.0677517	14.2857	0.582341	6	DO mouse strains(P)	-0.0853133		Nucleoli;Nucleus
COREST complex	ZMYM2	0.136895	33.3333	0.004208	6	DO mouse strains(P)	1.99518	variable	Endoplasmic reticulum;Nucleoplasm
COREST complex	ZMYM3	0.0480241	4.7619	0.809002	6	DO mouse strains(P)	-0.678907		Nucleoplasm
AP-3 adaptor complex	AP1M2	3.14429	70.1149	0.252099	6	TCGA Ovarian Cancer(P)	-0.240256		Vesicles
AP-3 adaptor complex	AP3B1	1.38001	89.6552	1.4557e-05	6	TCGA Ovarian Cancer(P)	-0.778231		Golgi apparatus;Nucleoplasm
AP-3 adaptor complex	AP3D1	2.93641	75.8621	0.62483	6	TCGA Ovarian Cancer(P)	-0.303643		Cytosol
AP-3 adaptor complex	AP3M1	3.8104	77.0115	0.668775	6	TCGA Ovarian Cancer(P)	-0.0371419
AP-3 adaptor complex	AP3S1	1.34165	85.6322	0.000281659	6	TCGA Ovarian Cancer(P)	-0.789929		Vesicles
AP-3 adaptor complex	ARPIN	10.9805	44.2529	3.55467e-13	6	TCGA Ovarian Cancer(P)	2.1492	variable
Spliceosome-C	AI314180	0.0220493	100	0.0834717	13	Founder mouse strains(P)	-0.771537
Spliceosome-C	BC005624	0.0159883	100	0.00778711	13	Founder mouse strains(P)	-0.897463
Spliceosome-C	C330007P06RIK	0.0348335	100	0.699189	13	Founder mouse strains(P)	-0.505925
Spliceosome-C	CACTIN	0.0566032	100	0.898852	13	Founder mouse strains(P)	-0.0536244		Nuclear speckles;Nucleoplasm
Spliceosome-C	DDX41	0.0315011	75	0.539725	13	Founder mouse strains(P)	-0.575161		Nucleus
Spliceosome-C	DHX35	0.0527032	50	0.94522	13	Founder mouse strains(P)	-0.134655		Centrosome;Nuclear bodies;Nucleus
Spliceosome-C	FAM32A	0.0952479	50	0.091622	13	Founder mouse strains(P)	0.74928		Nucleoli;Nucleus
Spliceosome-C	FAM50A	0.0304113	75	0.272309	13	Founder mouse strains(P)	-0.597803		Nucleoplasm
Spliceosome-C	GPATCH1	0.0773933	50	0.497267	13	Founder mouse strains(P)	0.378321		Cell Junctions;Nucleoplasm;Plasma membrane
Spliceosome-C	PPIG	0.118046	100	0.00265	13	Founder mouse strains(P)	1.22295	variable	Nuclear speckles
Spliceosome-C	PPIL3	0.18912	75	7.9045e-06	13	Founder mouse strains(P)	2.69961	variable	Nucleus
Spliceosome-C	PPWD1	0.0227744	100	0.048876	13	Founder mouse strains(P)	-0.756472		Nuclear bodies
Spliceosome-C	SDE2	0.0227238	100	0.0317783	13	Founder mouse strains(P)	-0.757522		Cytosol;Golgi apparatus;Nuclear speckles;Plasma membrane
HDAC3/NCOR complex	GPS2	1.96196	63.7931	0.000159502	6	TCGA Ovarian Cancer(P)	-1.31801	stable	Nucleoplasm
HDAC3/NCOR complex	HDAC3	5.93785	66.092	0.0385092	6	TCGA Ovarian Cancer(P)	1.38368	variable	Golgi apparatus;Nucleoplasm
HDAC3/NCOR complex	NCOR1	2.93173	68.3908	0.0914271	6	TCGA Ovarian Cancer(P)	-0.659032		Cytosol;Nucleoplasm
HDAC3/NCOR complex	NCOR2	2.66531	66.6667	0.0932624	6	TCGA Ovarian Cancer(P)	-0.840073		Nucleoplasm
HDAC3/NCOR complex	TBL1X	5.39886	58.046	0.0601438	6	TCGA Ovarian Cancer(P)	1.01743	variable	Nucleoli;Nucleus
HDAC3/NCOR complex	TBL1XR1	4.5138	57.4713	0.313986	6	TCGA Ovarian Cancer(P)	0.416011		Nucleoplasm
retromer complex	SNX1	0.023848	100	9.89579e-05	7	DO mouse strains(P)	1.11944	variable	Endosomes
retromer complex	SNX2	0.0177971	100	0.09389	7	DO mouse strains(P)	0.159529		Endosomes
retromer complex	SNX6	0.0210227	100	0.00050991	7	DO mouse strains(P)	0.671244		Endosomes;Lysosomes
retromer complex	VPS26A	0.00866034	100	1.9744e-06	7	DO mouse strains(P)	-1.2899	stable	Endosomes
retromer complex	VPS26B	0.0114637	100	0.0152248	7	DO mouse strains(P)	-0.845175
retromer complex	VPS29	0.00981548	100	0.00016633	7	DO mouse strains(P)	-1.10665	stable	Cytosol
retromer complex	VPS35	0.0249327	100	0.122243	7	DO mouse strains(P)	1.29152	variable	Endosomes;Lysosomes
Spliceosome-B	HSPB1	0.533053	100	7.94397e-195	10	DO mouse strains(P)	2.98208	variable	Cytosol
Spliceosome-B	IK	0.024439	100	0.00100437	10	DO mouse strains(P)	-0.352002		Nuclear speckles
Spliceosome-B	KIN	0.057892	61.9048	0.506184	10	DO mouse strains(P)	-0.13271		Nucleus
Spliceosome-B	MFAP1B	0.0201535	100	5.4922e-05	10	DO mouse strains(P)	-0.380094
Spliceosome-B	PRPF38A	0.03334	100	0.0641716	10	DO mouse strains(P)	-0.293654		Nucleus
Spliceosome-B	PRPF4B	0.0139619	100	3.07758e-06	10	DO mouse strains(P)	-0.420682		Nuclear speckles
Spliceosome-B	SMU1	0.00842992	100	3.91222e-10	10	DO mouse strains(P)	-0.456945		Vesicles
Spliceosome-B	THRAP3	0.00833762	100	3.65114e-09	10	DO mouse strains(P)	-0.45755		Nuclear speckles
Spliceosome-B	UBL5	0.0563491	95.2381	0.437554	10	DO mouse strains(P)	-0.142824
Spliceosome-B	ZMAT2	0.0254126	100	0.00484256	10	DO mouse strains(P)	-0.34562		Mitochondria;Nucleus
SNARE complex	SNAP23	2.60413	78.7037	0.401157	9	TCGA Breast Cancer(P)	-0.735418		Plasma membrane
SNARE complex	STX11	3.48826	34.2593	0.368065	9	TCGA Breast Cancer(P)	0.979254		Mitochondria;Nuclear bodies
SNARE complex	STX2	3.83773	34.2593	0.549008	9	TCGA Breast Cancer(P)	1.65703	variable	Cytosol;Nucleus
SNARE complex	STX3	2.10403	65.7407	0.247485	9	TCGA Breast Cancer(P)	-1.70532	stable	Cytosol;Nuclear bodies;Nucleus
SNARE complex	STX4	2.84338	76.8519	0.198786	9	TCGA Breast Cancer(P)	-0.271422		Plasma membrane
SNARE complex	VAMP2	3.22859	60.1852	0.899978	9	TCGA Breast Cancer(P)	0.475649
SNARE complex	VAMP3	3.05397	66.6667	0.6832	9	TCGA Breast Cancer(P)	0.137007
SNARE complex	VAMP4	2.41607	48.1481	0.407405	9	TCGA Breast Cancer(P)	-1.10014	stable	Golgi apparatus
SNARE complex	VAMP8	3.27381	63.8889	0.464455	9	TCGA Breast Cancer(P)	0.563354
Anaphase promoting complex (APC)	ANAPC1	0.0168043	100	0.218556	9	Founder mouse strains(P)	-0.448997		Vesicles
Anaphase promoting complex (APC)	ANAPC10	0.00689794	25	0.230871	9	Founder mouse strains(P)	-0.729126		Golgi apparatus;Nucleoplasm
Anaphase promoting complex (APC)	ANAPC2	0.0074531	50	0.0459752	9	Founder mouse strains(P)	-0.713428		Nucleoplasm
Anaphase promoting complex (APC)	ANAPC4	0.0584267	100	0.204045	9	Founder mouse strains(P)	0.727986		Intermediate filaments
Anaphase promoting complex (APC)	ANAPC5	0.0267138	100	0.586924	9	Founder mouse strains(P)	-0.168781		Nucleoplasm
Anaphase promoting complex (APC)	ANAPC7	0.0072229	75	0.0399076	9	Founder mouse strains(P)	-0.719937		Cytosol;Nucleoplasm
Anaphase promoting complex (APC)	CDC16	0.0134713	100	0.0832776	9	Founder mouse strains(P)	-0.543246
Anaphase promoting complex (APC)	CDC23	0.122014	100	1.33075e-11	9	Founder mouse strains(P)	2.52608	variable
Anaphase promoting complex (APC)	CDC27	0.0351383	100	0.796795	9	Founder mouse strains(P)	0.0694451		Nucleoplasm
NuA4/Tip60 HAT complex	ACTL6A	0.00839259	100	1.47913e-06	10	DO mouse strains(P)	-0.468292		Nucleoplasm
NuA4/Tip60 HAT complex	ATAD3A	0.0331666	100	0.0030359	10	DO mouse strains(P)	-0.256506		Mitochondria
NuA4/Tip60 HAT complex	DMAP1	0.0184284	76.1905	0.0725449	10	DO mouse strains(P)	-0.382499		Cytosol;Nucleoplasm
NuA4/Tip60 HAT complex	EP400	0.0596141	76.1905	6.14525e-05	10	DO mouse strains(P)	-0.0304138		Nucleus
NuA4/Tip60 HAT complex	ING3	0.0204583	9.52381	0.981379	10	DO mouse strains(P)	-0.365145		Nucleus
NuA4/Tip60 HAT complex	MEAF6	0.0214158	66.6667	0.339796	10	DO mouse strains(P)	-0.35696		Nuclear bodies
NuA4/Tip60 HAT complex	MORF4L1	0.0220498	100	0.344903	10	DO mouse strains(P)	-0.351541		Nuclear speckles
NuA4/Tip60 HAT complex	MRGBP	0.411623	14.2857	5.00273e-67	10	DO mouse strains(P)	2.97882	variable	Nucleus
NuA4/Tip60 HAT complex	RUVBL1	0.00798723	100	1.6324e-07	10	DO mouse strains(P)	-0.471757		Cytosol;Nucleoplasm
NuA4/Tip60 HAT complex	TRRAP	0.0285816	100	0.793736	10	DO mouse strains(P)	-0.295702		Nucleoplasm
STAGA complex	AK6	0.0583496	80.9524	0.134415	12	DO mouse strains(P)	-0.0419105		Nucleoplasm
STAGA complex	AK6	0.0915847	76.1905	0.00508543	12	DO mouse strains(P)	0.612232		Nucleoplasm
STAGA complex	SAP130	0.0417368	33.3333	0.936095	12	DO mouse strains(P)	-0.368889		Nuclear speckles
STAGA complex	SF3B3	0.0125155	100	4.00168e-09	12	DO mouse strains(P)	-0.944032		Nucleoli;Nucleus
STAGA complex	SUPT7L	0.050588	9.52381	0.792789	12	DO mouse strains(P)	-0.194677		Nucleoplasm
STAGA complex	TADA1	0.0386122	38.0952	0.845061	12	DO mouse strains(P)	-0.430389		Nucleoplasm
STAGA complex	TADA3	0.0205374	14.2857	0.174973	12	DO mouse strains(P)	-0.786143		Nucleoplasm
STAGA complex	TAF10	0.0723339	80.9524	0.00441034	12	DO mouse strains(P)	0.233333		Nucleus
STAGA complex	TAF12	0.0359546	42.8571	0.507998	12	DO mouse strains(P)	-0.482696
STAGA complex	TAF5L	0.061436	33.3333	0.96804	12	DO mouse strains(P)	0.0188361		Nuclear speckles
STAGA complex	TAF6L	0.213517	38.0952	1.56863e-06	12	DO mouse strains(P)	3.01215	variable	Nucleoplasm
STAGA complex	TRRAP	0.0285816	100	0.00253532	12	DO mouse strains(P)	-0.627815		Nucleoplasm
heterotrimeric G-protein complex	GNAI1	4.32868	60.1852	0.764783	12	TCGA Breast Cancer(P)	0.421554		Centrosome;Nucleoli;Nucleus
heterotrimeric G-protein complex	GNAI2	5.14018	60.1852	0.250943	12	TCGA Breast Cancer(P)	1.00686	variable	Cytosol;Plasma membrane;Nucleoplasm
heterotrimeric G-protein complex	GNAI3	4.66912	54.6296	0.376271	12	TCGA Breast Cancer(P)	0.6671		Centrosome;Nucleoli;Nucleus
heterotrimeric G-protein complex	GNAO1	3.69258	65.7407	0.836605	12	TCGA Breast Cancer(P)	-0.037246
heterotrimeric G-protein complex	GNAT3	4.32299	61.1111	0.493247	12	TCGA Breast Cancer(P)	0.417448
heterotrimeric G-protein complex	GNAZ	4.96811	53.7037	0.514098	12	TCGA Breast Cancer(P)	0.882754		Vesicles
heterotrimeric G-protein complex	GNB1	2.1652	76.8519	0.0145348	12	TCGA Breast Cancer(P)	-1.1389	stable
heterotrimeric G-protein complex	GNB2	1.88581	71.2963	0.0215243	12	TCGA Breast Cancer(P)	-1.34041	stable	Plasma membrane
heterotrimeric G-protein complex	GNB4	1.82	75.9259	0.00758183	12	TCGA Breast Cancer(P)	-1.38788	stable	Plasma membrane
heterotrimeric G-protein complex	GNB5	2.48241	47.2222	0.464168	12	TCGA Breast Cancer(P)	-0.9101		Centrosome;Nuclear speckles;Rods & Rings
heterotrimeric G-protein complex	HLA-DQB1	6.29446	50	0.0695332	12	TCGA Breast Cancer(P)	1.83941	variable	Golgi apparatus
heterotrimeric G-protein complex	WDR47	3.16109	46.2963	0.8666	12	TCGA Breast Cancer(P)	-0.420594		Actin filaments
NuA4/Tip60 HAT complex	ACTL6A	4.43305	66.6667	0.944624	12	TCGA Breast Cancer(P)	0.626789		Nucleoplasm
NuA4/Tip60 HAT complex	ATAD3A	4.77282	59.2593	0.264834	12	TCGA Breast Cancer(P)	0.918897		Mitochondria
NuA4/Tip60 HAT complex	DMAP1	3.99093	67.5926	0.754466	12	TCGA Breast Cancer(P)	0.24669		Cytosol;Nucleoplasm
NuA4/Tip60 HAT complex	EP400	1.63338	61.1111	0.0224897	12	TCGA Breast Cancer(P)	-1.78013	stable	Nucleus
NuA4/Tip60 HAT complex	ING2	3.64412	68.5185	0.836748	12	TCGA Breast Cancer(P)	-0.0514671		Cytosol;Golgi apparatus;Nucleoplasm
NuA4/Tip60 HAT complex	ING3	3.60483	66.6667	0.930083	12	TCGA Breast Cancer(P)	-0.0852478		Nucleus
NuA4/Tip60 HAT complex	MEAF6	4.14897	69.4444	0.865262	12	TCGA Breast Cancer(P)	0.382563		Nuclear bodies;Nucleoplasm
NuA4/Tip60 HAT complex	MORF4L1	4.03808	81.4815	0.586641	12	TCGA Breast Cancer(P)	0.287224		Nuclear speckles
NuA4/Tip60 HAT complex	MRGBP	2.23842	68.5185	0.0409644	12	TCGA Breast Cancer(P)	-1.25997	stable	Nucleus
NuA4/Tip60 HAT complex	RUVBL1	3.03316	62.963	0.479161	12	TCGA Breast Cancer(P)	-0.576715		Cytosol;Nucleoplasm
NuA4/Tip60 HAT complex	RUVBL2	2.70245	63.8889	0.209584	12	TCGA Breast Cancer(P)	-0.861029		Cytosol;Nucleoplasm;Centrosome
NuA4/Tip60 HAT complex	TRRAP	6.2076	54.6296	0.0303931	12	TCGA Breast Cancer(P)	2.15239	variable	Nucleoplasm;Golgi apparatus
RNA polymerase II core complex	POLR2A	0.00290943	100	0.00370843	9	Founder mouse strains(P)	-0.765976		Nucleoplasm
RNA polymerase II core complex	POLR2B	0.00511468	100	0.0162415	9	Founder mouse strains(P)	-0.736965		Nucleoplasm
RNA polymerase II core complex	POLR2C	0.0154634	100	0.385196	9	Founder mouse strains(P)	-0.600823		Cytosol;Microtubules;Nucleoplasm
RNA polymerase II core complex	POLR2D	0.067673	72.5	0.261398	9	Founder mouse strains(P)	0.0860189		Nuclear speckles;Nucleoplasm
RNA polymerase II core complex	POLR2E	0.0197035	100	0.531715	9	Founder mouse strains(P)	-0.545043		Nucleoplasm
RNA polymerase II core complex	POLR2G	0.00474266	100	0.00661441	9	Founder mouse strains(P)	-0.741859		Nucleoplasm
RNA polymerase II core complex	POLR2H	0.0493422	50	0.498286	9	Founder mouse strains(P)	-0.155131		Nucleus
RNA polymerase II core complex	POLR2I	0.235806	75	2.26983e-05	9	Founder mouse strains(P)	2.29789	variable	Nucleoplasm
RNA polymerase II core complex	RBP4	0.149454	100	2.56173e-06	9	Founder mouse strains(P)	1.16189	variable
Transcription-export (TREX) complex	ALYREF	0.015978	100	0.130232	14	Founder mouse strains(P)	-0.73688		Nuclear speckles
Transcription-export (TREX) complex	ALYREF2	0.0545155	100	0.119613	14	Founder mouse strains(P)	-0.0362827
Transcription-export (TREX) complex	DDX39	0.0133359	100	0.0416547	14	Founder mouse strains(P)	-0.784913
Transcription-export (TREX) complex	DDX39B	0.012793	100	0.0832776	14	Founder mouse strains(P)	-0.794783		Nuclear speckles
Transcription-export (TREX) complex	NXF1	0.0121427	100	0.0686099	14	Founder mouse strains(P)	-0.806604		Nucleoplasm
Transcription-export (TREX) complex	NXF1	0.0948379	100	0.00367853	14	Founder mouse strains(P)	0.696762		Nucleoplasm
Transcription-export (TREX) complex	NXT1	0.104502	25	0.00834772	14	Founder mouse strains(P)	0.87246		Cytosol;Nucleoplasm
Transcription-export (TREX) complex	SGK2	0.1631	100	4.40601e-14	14	Founder mouse strains(P)	1.93773	variable	Nucleoplasm
Transcription-export (TREX) complex	THOC2	0.0026166	100	0.000180184	14	Founder mouse strains(P)	-0.979785		Nucleoplasm
Transcription-export (TREX) complex	THOC2	0.15906	25	0.000179109	14	Founder mouse strains(P)	1.8643	variable	Nucleoplasm
Transcription-export (TREX) complex	THOC3	0.0120434	100	0.0593495	14	Founder mouse strains(P)	-0.80841		Nucleoplasm
Transcription-export (TREX) complex	THOC5	0.014314	100	0.0582267	14	Founder mouse strains(P)	-0.767132		Nucleoplasm
Transcription-export (TREX) complex	THOC6	0.0307549	100	0.379921	14	Founder mouse strains(P)	-0.468242		Nuclear speckles;Nucleoplasm
Transcription-export (TREX) complex	THOC7	0.101164	50	0.212141	14	Founder mouse strains(P)	0.811776		Cytosol;Nuclear speckles
Integrator	E130309D02RIK	0.0366083	61.9048	0.0334552	16	DO mouse strains(P)	0.089717
Integrator	INIP	0.073255	23.8095	0.000272098	16	DO mouse strains(P)	1.77135	variable	Nucleoplasm
Integrator	INTS1	0.0446988	100	0.472721	16	DO mouse strains(P)	0.460973		Nucleoplasm
Integrator	INTS10	0.0242162	90.4762	0.157901	16	DO mouse strains(P)	-0.478926		Cytosol;Nucleoplasm
Integrator	INTS11	0.0190955	100	0.54966	16	DO mouse strains(P)	-0.7139
Integrator	INTS12	0.0618372	95.2381	2.8079e-05	16	DO mouse strains(P)	1.24741	variable
Integrator	INTS13	0.0154749	100	0.0810532	16	DO mouse strains(P)	-0.880041
Integrator	INTS2	0.0210666	90.4762	0.0998487	16	DO mouse strains(P)	-0.623451		Nucleoplasm
Integrator	INTS3	0.00837916	100	6.31549e-07	16	DO mouse strains(P)	-1.20565	stable	Nucleoli;Nucleus
Integrator	INTS4	0.0111319	100	4.58677e-06	16	DO mouse strains(P)	-1.07933	stable	Nucleoli
Integrator	INTS5	0.0308989	90.4762	0.170307	16	DO mouse strains(P)	-0.172273		Nucleus
Integrator	INTS6	0.0746281	95.2381	2.94102e-05	16	DO mouse strains(P)	1.83436	variable	Nucleoplasm
Integrator	INTS7	0.0202493	100	0.285351	16	DO mouse strains(P)	-0.660955		Nuclear speckles;Nucleus
Integrator	INTS8	0.0366341	100	0.00625799	16	DO mouse strains(P)	0.0909018		Nucleoplasm
Integrator	INTS9	0.0129387	100	0.00544495	16	DO mouse strains(P)	-0.996421		Nucleoplasm
Integrator	NABP2	0.063337	38.0952	0.00050166	16	DO mouse strains(P)	1.31624	variable	Nucleoplasm
Spliceosome-Bact	CCDC12	0.0530856	85.7143	0.337398	10	DO mouse strains(P)	-0.330084		Nucleoplasm
Spliceosome-Bact	CDC40	0.0320342	100	0.166449	10	DO mouse strains(P)	-0.391712		Nucleus
Spliceosome-Bact	CWC22	0.0306156	100	0.0584924	10	DO mouse strains(P)	-0.395865		Nuclear speckles
Spliceosome-Bact	CWC27	0.187274	90.4762	0.00189104	10	DO mouse strains(P)	0.0627549		Nucleoplasm
Spliceosome-Bact	FRG1	0.0374142	100	0.668402	10	DO mouse strains(P)	-0.375962
Spliceosome-Bact	PPIL2	0.0153894	100	3.88484e-05	10	DO mouse strains(P)	-0.44044		Nucleoplasm
Spliceosome-Bact	RNF113A1	1.18068	4.7619	1.23727e-41	10	DO mouse strains(P)	2.97095	variable
Spliceosome-Bact	RNF113A2	0.0650114	90.4762	0.000136008	10	DO mouse strains(P)	-0.295171
Spliceosome-Bact	SRRM2	0.0125037	100	2.03689e-05	10	DO mouse strains(P)	-0.448888		Nuclear speckles
Spliceosome-Bact	ZFP830	0.0443756	80.9524	0.127294	10	DO mouse strains(P)	-0.355583
RNA polymerase II core complex	POLR2A	0.0047493	100	1.80329e-09	9	DO mouse strains(P)	-0.723788		Nucleoplasm
RNA polymerase II core complex	POLR2B	0.00775005	100	1.21104e-06	9	DO mouse strains(P)	-0.697121		Nucleoplasm
RNA polymerase II core complex	POLR2C	0.0104307	90.4762	4.13551e-06	9	DO mouse strains(P)	-0.673299		Cytosol;Microtubules;Nucleoplasm
RNA polymerase II core complex	POLR2D	0.342218	42.8571	7.71476e-12	9	DO mouse strains(P)	2.27522	variable	Nuclear speckles;Nucleoplasm
RNA polymerase II core complex	POLR2E	0.0162853	95.2381	0.00041455	9	DO mouse strains(P)	-0.62127		Nucleoplasm
RNA polymerase II core complex	POLR2G	0.012684	100	1.51427e-05	9	DO mouse strains(P)	-0.653274		Nucleoplasm
RNA polymerase II core complex	POLR2H	0.0461904	90.4762	0.852765	9	DO mouse strains(P)	-0.35551		Nucleus
RNA polymerase II core complex	POLR2I	0.119244	61.9048	1.93755e-06	9	DO mouse strains(P)	0.293702		Nucleoplasm
RNA polymerase II core complex	RBP4	0.216202	100	1.20891e-49	9	DO mouse strains(P)	1.15534	variable
RNA polymerase II core complex	POLR2A	3.18243	69.4444	0.706442	10	TCGA Breast Cancer(P)	0.157977		Nucleoplasm
RNA polymerase II core complex	POLR2B	2.6302	80.5556	0.666789	10	TCGA Breast Cancer(P)	-0.205913		Nucleoplasm
RNA polymerase II core complex	POLR2C	0.933806	82.4074	0.000671308	10	TCGA Breast Cancer(P)	-1.32375	stable	Cytosol;Microtubules;Nucleoplasm
RNA polymerase II core complex	POLR2D	1.85211	78.7037	0.415915	10	TCGA Breast Cancer(P)	-0.71863		Nuclear speckles;Nucleoplasm
RNA polymerase II core complex	POLR2E	2.72928	54.6296	0.741028	10	TCGA Breast Cancer(P)	-0.140626		Nucleoplasm
RNA polymerase II core complex	POLR2G	1.3656	87.963	0.0487448	10	TCGA Breast Cancer(P)	-1.03922	stable	Nucleoplasm
RNA polymerase II core complex	POLR2H	3.35175	50.9259	0.622291	10	TCGA Breast Cancer(P)	0.269553		Nucleus
RNA polymerase II core complex	POLR2I	3.62649	65.7407	0.680949	10	TCGA Breast Cancer(P)	0.450592		Nucleoplasm
RNA polymerase II core complex	POLR2L	3.00748	79.6296	0.658765	10	TCGA Breast Cancer(P)	0.0426956
RNA polymerase II core complex	RBP4	6.74772	57.4074	0.00014405	10	TCGA Breast Cancer(P)	2.50732	variable
eIF3	CLU	5.29067	45.977	0.0177809	12	TCGA Ovarian Cancer(P)	0.904666
eIF3	CLUH	5.59458	60.3448	0.00377416	12	TCGA Ovarian Cancer(P)	1.08862	variable	Vesicles;Nuclear bodies
eIF3	EIF3A	2.7003	79.3103	0.0698937	12	TCGA Ovarian Cancer(P)	-0.66319		Cytosol;Nucleus
eIF3	EIF3B	1.26325	82.1839	2.89035e-07	12	TCGA Ovarian Cancer(P)	-1.53298	stable	Cytosol;Nucleoplasm
eIF3	EIF3C	2.36139	83.908	0.00427562	12	TCGA Ovarian Cancer(P)	-0.868319		Cytosol
eIF3	EIF3G	1.94317	83.908	0.00285366	12	TCGA Ovarian Cancer(P)	-1.12145	stable	Cytosol
eIF3	EIF3I	2.01773	83.908	0.00277843	12	TCGA Ovarian Cancer(P)	-1.07632	stable
eIF3	EIF3J	5.88978	62.6437	0.00872982	12	TCGA Ovarian Cancer(P)	1.26729	variable	Cytosol
eIF3	PSMB8	3.94604	54.5977	0.478092	12	TCGA Ovarian Cancer(P)	0.0908146		Cytokinetic bridge;Vesicles
eIF3	SAFB	4.2128	64.3678	0.609798	12	TCGA Ovarian Cancer(P)	0.252271		Nucleoplasm
eIF3	SAFB2	4.00775	59.7701	0.951807	12	TCGA Ovarian Cancer(P)	0.128166		Nuclear bodies;Nucleoplasm;Vesicles
eIF3	SLTM	6.32455	59.7701	0.0174567	12	TCGA Ovarian Cancer(P)	1.53044	variable	Nuclear bodies;Nucleoplasm
SRC-3 complex	CREBBP	0.0152313	100	0.167279	7	Founder mouse strains(P)	-0.74685		Nuclear bodies;Nucleoplasm
SRC-3 complex	IKBKB	0.00972121	100	0.00936143	7	Founder mouse strains(P)	-0.974062		Cytosol
SRC-3 complex	IKBKG	0.0399076	75	0.193097	7	Founder mouse strains(P)	0.27069		Cytosol
SRC-3 complex	NCOA2	0.00556774	100	0.000180719	7	Founder mouse strains(P)	-1.14533	stable	Nuclear bodies;Nucleoplasm
SRC-3 complex	NCOA3	0.0341553	25	0.73321	7	Founder mouse strains(P)	0.0334893		Cytosol;Nucleoplasm
SRC-3 complex	TRAM1	0.0799862	100	3.95612e-09	7	Founder mouse strains(P)	1.92335	variable
SRC-3 complex	TROVE2	0.0488325	25	0.454356	7	Founder mouse strains(P)	0.638713		Cytosol;Nucleoplasm
retromer complex	SNX1	0.0123228	100	0.0965557	7	TCGA Colorectal Cancer(P)	0.692197		Endosomes;Lysosomes
retromer complex	SNX2	0.0150901	100	0.00691341	7	TCGA Colorectal Cancer(P)	1.22222	variable	Endosomes;Lysosomes
retromer complex	SNX6	0.0130149	100	0.0317333	7	TCGA Colorectal Cancer(P)	0.824753		Endosomes;Lysosomes
retromer complex	VPS26A	0.00383078	100	0.0394787	7	TCGA Colorectal Cancer(P)	-0.934264		Endosomes;Lysosomes
retromer complex	VPS26B	0.0121481	100	0.314539	7	TCGA Colorectal Cancer(P)	0.658734
retromer complex	VPS29	0.00200924	100	0.000830119	7	TCGA Colorectal Cancer(P)	-1.28314	stable	Cytosol;Vesicles
retromer complex	VPS35	0.00254515	100	0.00464441	7	TCGA Colorectal Cancer(P)	-1.1805	stable	Endosomes;Lysosomes
mitochondrial pyruvate dehydrogenase complex	BCKDHA	0.0444947	100	0.814337	11	TCGA Colorectal Cancer(P)	-0.179396
mitochondrial pyruvate dehydrogenase complex	BCKDK	0.0332096	100	0.895948	11	TCGA Colorectal Cancer(P)	-0.374946		Mitochondria
mitochondrial pyruvate dehydrogenase complex	DLAT	0.012382	100	0.019515	11	TCGA Colorectal Cancer(P)	-0.735851		Mitochondria
mitochondrial pyruvate dehydrogenase complex	DLD	0.0135296	100	0.0359925	11	TCGA Colorectal Cancer(P)	-0.715964		Mitochondria
mitochondrial pyruvate dehydrogenase complex	PDHA1	0.00449272	100	6.86567e-05	11	TCGA Colorectal Cancer(P)	-0.872557		Mitochondria
mitochondrial pyruvate dehydrogenase complex	PDHB	0.00512035	100	0.00019274	11	TCGA Colorectal Cancer(P)	-0.861682		Mitochondria;Nucleoplasm
mitochondrial pyruvate dehydrogenase complex	PDHX	0.0159717	100	0.0405006	11	TCGA Colorectal Cancer(P)	-0.673647		Mitochondria;Nucleus;Plasma membrane
mitochondrial pyruvate dehydrogenase complex	PDK3	0.13722	100	1.42021e-06	11	TCGA Colorectal Cancer(P)	1.42736	variable	Mitochondria;Nucleoli
mitochondrial pyruvate dehydrogenase complex	PDP1	0.0508711	100	0.557981	11	TCGA Colorectal Cancer(P)	-0.0689061		Cytosol;Mitochondria;Nucleoplasm
mitochondrial pyruvate dehydrogenase complex	PDP2	0.100119	100	0.00210362	11	TCGA Colorectal Cancer(P)	0.784463		Mitochondria
mitochondrial pyruvate dehydrogenase complex	PDX1	0.185913	82	1.54783e-10	11	TCGA Colorectal Cancer(P)	2.27112	variable	Nucleoplasm
CCR4-NOT complex	CNOT1	0.0163443	100	0.0108457	8	Human Individuals(Battle,P)	-1.05132	stable	Cytosol
CCR4-NOT complex	CNOT10	0.0370869	91.9355	0.803473	8	Human Individuals(Battle,P)	-0.207407		Centrosome;Cytosol;Nucleoplasm
CCR4-NOT complex	CNOT11	0.0260436	69.3548	0.612029	8	Human Individuals(Battle,P)	-0.6567		Nucleoplasm
CCR4-NOT complex	CNOT2	0.0357597	96.7742	0.680128	8	Human Individuals(Battle,P)	-0.261407		Cytosol;Nucleus
CCR4-NOT complex	CNOT3	0.0477723	96.7742	0.632685	8	Human Individuals(Battle,P)	0.227326		Cytosol
CCR4-NOT complex	CNOT7	0.0668594	88.7097	0.00244703	8	Human Individuals(Battle,P)	1.00388	variable	Nuclear bodies
CCR4-NOT complex	CNOT8	0.0920646	66.129	6.49894e-05	8	Human Individuals(Battle,P)	2.02934	variable
CCR4-NOT complex	CNOT9	0.0155479	100	0.00379927	8	Human Individuals(Battle,P)	-1.08372	stable
KMT2C/D containing complex	ASH2L	4.14644	62.963	0.944055	11	TCGA Breast Cancer(P)	-0.00820719		Nucleoplasm;Plasma membrane
KMT2C/D containing complex	DPY30	3.66625	62.037	0.322958	11	TCGA Breast Cancer(P)	-0.536438		Golgi apparatus;Nucleoplasm
KMT2C/D containing complex	HCFC1	3.03535	64.8148	0.431621	11	TCGA Breast Cancer(P)	-1.23046	stable	Mitochondria;Nucleoplasm
KMT2C/D containing complex	KDM6A	3.57754	71.2963	0.384558	11	TCGA Breast Cancer(P)	-0.634025		Nucleoli
KMT2C/D containing complex	KMT2B	3.39549	78.7037	0.641709	11	TCGA Breast Cancer(P)	-0.834288		Cytosol;Nucleoplasm
KMT2C/D containing complex	KMT2C	5.45264	43.5185	0.267094	11	TCGA Breast Cancer(P)	1.42869	variable	Nucleoplasm
KMT2C/D containing complex	NCOA6	4.29774	65.7407	0.962975	11	TCGA Breast Cancer(P)	0.158238		Nucleoplasm
KMT2C/D containing complex	PAGR1	3.25947	67.5926	0.621148	11	TCGA Breast Cancer(P)	-0.983921
KMT2C/D containing complex	PAXIP1	4.04184	56.4815	0.374267	11	TCGA Breast Cancer(P)	-0.123273		Nucleoplasm;Vesicles
KMT2C/D containing complex	RBBP5	4.6967	58.3333	0.373239	11	TCGA Breast Cancer(P)	0.597109		Nucleoli;Nucleus
KMT2C/D containing complex	WDR5	6.12341	50	0.548709	11	TCGA Breast Cancer(P)	2.16658	variable	Nucleoplasm
INO80.com	ACTA1	4.08382	72.2222	0.879688	20	TCGA Breast Cancer(P)	0.188319
INO80.com	ACTA2	4.55537	78.7037	0.666918	20	TCGA Breast Cancer(P)	0.458964
INO80.com	ACTB	3.67332	72.2222	0.521098	20	TCGA Breast Cancer(P)	-0.0472867
INO80.com	ACTBL2	2.46175	84.2593	0.161494	20	TCGA Breast Cancer(P)	-0.742664
INO80.com	ACTG1	2.10859	84.2593	0.0756383	20	TCGA Breast Cancer(P)	-0.94536
INO80.com	ACTG2	3.49904	80.5556	0.709564	20	TCGA Breast Cancer(P)	-0.147312
INO80.com	ACTL6A	4.43305	66.6667	0.918062	20	TCGA Breast Cancer(P)	0.388761		Nucleoplasm
INO80.com	ACTL6B	2.26936	69.4444	0.228076	20	TCGA Breast Cancer(P)	-0.853088		Nucleoli
INO80.com	ACTR5	3.02052	58.3333	0.714432	20	TCGA Breast Cancer(P)	-0.421958
INO80.com	ACTR8	8.04573	47.2222	0.00271396	20	TCGA Breast Cancer(P)	2.46226	variable	Nucleus;Centrosome
INO80.com	BBX	7.24674	66.6667	0.00128181	20	TCGA Breast Cancer(P)	2.00368	variable	Cytosol;Nucleoplasm
INO80.com	INO80	6.32339	62.963	0.0101739	20	TCGA Breast Cancer(P)	1.47372	variable	Nuclear bodies;Nucleoplasm
INO80.com	INO80C	3.26639	59.2593	0.785811	20	TCGA Breast Cancer(P)	-0.280843		Nucleoli fibrillar center
INO80.com	POTEF	1.43985	96.2963	0.000281785	20	TCGA Breast Cancer(P)	-1.32918	stable
INO80.com	POTEI	2.00808	90.7407	0.0246203	20	TCGA Breast Cancer(P)	-1.00305	stable
INO80.com	POTEJ	2.49153	92.5926	0.147124	20	TCGA Breast Cancer(P)	-0.725574
INO80.com	RUVBL1	3.03316	62.963	0.610336	20	TCGA Breast Cancer(P)	-0.414704		Cytosol;Nucleoplasm
INO80.com	RUVBL2	2.70245	63.8889	0.30325	20	TCGA Breast Cancer(P)	-0.604513		Cytosol;Nucleoplasm;Centrosome
INO80.com	TFAM	5.40588	35.1852	0.0841363	20	TCGA Breast Cancer(P)	0.947117		Mitochondria
INO80.com	YEATS4	3.0461	63.8889	0.829269	20	TCGA Breast Cancer(P)	-0.407276		Nuclear membrane;Nucleoplasm
Exosome	EXOSC1	0.0553926	90.4762	0.0327029	10	DO mouse strains(P)	-0.0914676		Nuclear bodies;Nucleoplasm
Exosome	EXOSC10	0.0397745	100	0.478068	10	DO mouse strains(P)	-0.334514		Nucleoli
Exosome	EXOSC2	0.0246861	100	0.012681	10	DO mouse strains(P)	-0.569317		Nucleoli;Nucleus
Exosome	EXOSC3	0.0357051	95.2381	0.0415871	10	DO mouse strains(P)	-0.39784		Nucleoplasm
Exosome	EXOSC4	0.0689994	80.9524	0.377332	10	DO mouse strains(P)	0.120279		Cytosol;Intermediate filaments
Exosome	EXOSC5	0.0247386	100	0.0169956	10	DO mouse strains(P)	-0.5685		Nucleoli
Exosome	EXOSC7	0.0180287	100	0.000576894	10	DO mouse strains(P)	-0.672919		Nuclear speckles
Exosome	EXOSC8	0.245346	95.2381	2.70167e-10	10	DO mouse strains(P)	2.86455	variable	Mitochondria
Exosome	EXOSC9	0.0235268	100	0.00583446	10	DO mouse strains(P)	-0.587357		Nucleoli
Exosome	MPHOSPH6	0.0765053	76.1905	0.000141622	10	DO mouse strains(P)	0.237084		Nucleoli;Nucleus
26S Proteasome	PAAF1	5.86061	33.3333	0.0550403	40	TCGA Ovarian Cancer(P)	2.68234	variable	Cytosol;Nucleus
26S Proteasome	PSMA1	2.80959	72.9885	0.0104801	40	TCGA Ovarian Cancer(P)	-0.760958		Nucleoplasm
26S Proteasome	PSMA2	3.448	68.3908	0.659012	40	TCGA Ovarian Cancer(P)	-0.0404649
26S Proteasome	PSMA3	2.07374	73.5632	0.0276897	40	TCGA Ovarian Cancer(P)	-1.59142	stable
26S Proteasome	PSMA4	2.97861	67.8161	0.50317	40	TCGA Ovarian Cancer(P)	-0.570197		Cytosol;Nucleus;Vesicles
26S Proteasome	PSMA5	3.27411	70.6897	0.604452	40	TCGA Ovarian Cancer(P)	-0.236709
26S Proteasome	PSMA6	3.10308	75.8621	0.158811	40	TCGA Ovarian Cancer(P)	-0.42973		Cytosol;Nucleoplasm
26S Proteasome	PSMA7	1.92799	79.8851	0.0090016	40	TCGA Ovarian Cancer(P)	-1.7559	stable
26S Proteasome	PSMA8	2.68253	33.908	0.347473	40	TCGA Ovarian Cancer(P)	-0.904352
26S Proteasome	PSMB1	2.24912	73.5632	0.0432343	40	TCGA Ovarian Cancer(P)	-1.39348	stable	Nucleus
26S Proteasome	PSMB10	3.33674	55.1724	0.903101	40	TCGA Ovarian Cancer(P)	-0.166024		Cytosol;Vesicles
26S Proteasome	PSMB2	3.04272	72.4138	0.657413	40	TCGA Ovarian Cancer(P)	-0.497851		Nucleoplasm
26S Proteasome	PSMB3	3.35311	74.1379	0.520119	40	TCGA Ovarian Cancer(P)	-0.147546
26S Proteasome	PSMB4	2.71594	70.6897	0.252099	40	TCGA Ovarian Cancer(P)	-0.866639
26S Proteasome	PSMB5	4.01169	48.8506	0.343911	40	TCGA Ovarian Cancer(P)	0.595709		Centrosome;Nucleus
26S Proteasome	PSMB6	5.18668	55.1724	0.0841376	40	TCGA Ovarian Cancer(P)	1.92177	variable	Cytosol;Nucleoplasm
26S Proteasome	PSMB7	4.32866	58.6207	0.302205	40	TCGA Ovarian Cancer(P)	0.953434		Cytosol;Nucleoplasm
26S Proteasome	PSMB8	3.94604	54.5977	0.560359	40	TCGA Ovarian Cancer(P)	0.521617		Cytokinetic bridge;Vesicles
26S Proteasome	PSMB9	3.25717	55.1724	0.750994	40	TCGA Ovarian Cancer(P)	-0.255827		Cytosol
26S Proteasome	PSMC1	3.24583	71.8391	0.702189	40	TCGA Ovarian Cancer(P)	-0.268625		Cytosol;Nucleoplasm
26S Proteasome	PSMC2	3.44246	75.2874	0.628864	40	TCGA Ovarian Cancer(P)	-0.0467143		Cytoplasmic bodies;Cytosol
26S Proteasome	PSMC3	2.87207	85.0575	0.147314	40	TCGA Ovarian Cancer(P)	-0.69044		Cytosol;Nucleus
26S Proteasome	PSMC4	2.97648	76.4368	0.420121	40	TCGA Ovarian Cancer(P)	-0.572604		Cytosol;Nucleus
26S Proteasome	PSMC5	2.47704	77.0115	0.0477117	40	TCGA Ovarian Cancer(P)	-1.13626	stable	Cytosol;Plasma membrane
26S Proteasome	PSMC6	2.5968	71.8391	0.186772	40	TCGA Ovarian Cancer(P)	-1.00111	stable	Cytosol;Nucleoplasm;Plasma membrane
26S Proteasome	PSMD1	3.50867	72.9885	0.560359	40	TCGA Ovarian Cancer(P)	0.0280091		Actin filaments;Nucleoplasm
26S Proteasome	PSMD10	5.51497	55.1724	0.0531902	40	TCGA Ovarian Cancer(P)	2.29226	variable	Cytosol;Intermediate filaments
26S Proteasome	PSMD11	4.04459	77.5862	0.814425	40	TCGA Ovarian Cancer(P)	0.63284		Golgi apparatus;Nucleus
26S Proteasome	PSMD12	3.24568	71.2644	0.568061	40	TCGA Ovarian Cancer(P)	-0.268795		Cytosol;Microtubules;Nucleus
26S Proteasome	PSMD13	4.02446	70.6897	0.995067	40	TCGA Ovarian Cancer(P)	0.610122		Cytosol;Nuclear speckles
26S Proteasome	PSMD14	4.64144	69.5402	0.721023	40	TCGA Ovarian Cancer(P)	1.30642	variable	Nucleoplasm
26S Proteasome	PSMD2	4.28301	68.9655	0.969022	40	TCGA Ovarian Cancer(P)	0.90191
26S Proteasome	PSMD3	3.03272	72.9885	0.202869	40	TCGA Ovarian Cancer(P)	-0.509132		Cytosol;Nucleoplasm
26S Proteasome	PSMD4	3.94164	67.2414	0.796059	40	TCGA Ovarian Cancer(P)	0.516646		Cytosol;Nucleoplasm
26S Proteasome	PSMD5	4.65814	58.6207	0.131758	40	TCGA Ovarian Cancer(P)	1.32527	variable	Cytosol;Nucleus
26S Proteasome	PSMD6	3.72491	70.1149	0.471702	40	TCGA Ovarian Cancer(P)	0.272049		Golgi apparatus;Vesicles
26S Proteasome	PSMD7	3.5145	75.8621	0.864915	40	TCGA Ovarian Cancer(P)	0.0345943		Nucleoplasm
26S Proteasome	PSMD8	2.82194	69.5402	0.290307	40	TCGA Ovarian Cancer(P)	-0.747018		Cytosol;Nuclear speckles
26S Proteasome	PSMD9	4.52903	56.3218	0.110546	40	TCGA Ovarian Cancer(P)	1.17956	variable	Cytosol;Plasma membrane
26S Proteasome	RPN1	2.67153	74.7126	0.0254024	40	TCGA Ovarian Cancer(P)	-0.916763		Endoplasmic reticulum
NuA4/Tip60 HAT complex	ACTL6A	3.0239	72.9885	0.22095	12	TCGA Ovarian Cancer(P)	-0.663768		Nucleoplasm
NuA4/Tip60 HAT complex	ATAD3A	5.26803	52.8736	0.125183	12	TCGA Ovarian Cancer(P)	1.20019	variable	Mitochondria
NuA4/Tip60 HAT complex	DMAP1	3.03969	57.4713	0.449056	12	TCGA Ovarian Cancer(P)	-0.650648		Cytosol;Nucleoplasm
NuA4/Tip60 HAT complex	EP400	3.4799	34.4828	0.999573	12	TCGA Ovarian Cancer(P)	-0.285014		Nucleus
NuA4/Tip60 HAT complex	ING2	5.0966	17.8161	0.384913	12	TCGA Ovarian Cancer(P)	1.0578	variable	Cytosol;Golgi apparatus;Nucleoplasm
NuA4/Tip60 HAT complex	ING3	1.96042	17.8161	0.431412	12	TCGA Ovarian Cancer(P)	-1.54708	stable	Nucleus
NuA4/Tip60 HAT complex	MEAF6	5.47916	28.1609	0.134796	12	TCGA Ovarian Cancer(P)	1.37555	variable	Nuclear bodies;Nucleoplasm
NuA4/Tip60 HAT complex	MORF4L1	4.59461	48.8506	0.47368	12	TCGA Ovarian Cancer(P)	0.640849		Nuclear speckles
NuA4/Tip60 HAT complex	MRGBP	2.24661	14.3678	0.604522	12	TCGA Ovarian Cancer(P)	-1.30938	stable	Nucleus
NuA4/Tip60 HAT complex	RUVBL1	3.79004	74.1379	0.810367	12	TCGA Ovarian Cancer(P)	-0.0274131		Cytosol;Nucleoplasm
NuA4/Tip60 HAT complex	RUVBL2	5.17132	69.5402	0.43969	12	TCGA Ovarian Cancer(P)	1.11986	variable	Cytosol;Nucleoplasm;Centrosome
NuA4/Tip60 HAT complex	TRRAP	2.72629	78.7356	0.0175052	12	TCGA Ovarian Cancer(P)	-0.910955		Nucleoplasm;Golgi apparatus
mitochondrial inner membrane presequence translocase complex	DNAJC19	4.02882	62.6437	0.28925	6	TCGA Ovarian Cancer(P)	-0.0958623
mitochondrial inner membrane presequence translocase complex	TIMM17A	4.61386	25.2874	0.60782	6	TCGA Ovarian Cancer(P)	0.176026		Mitochondria
mitochondrial inner membrane presequence translocase complex	TIMM17B	4.17234	50	0.23062	6	TCGA Ovarian Cancer(P)	-0.0291654		Microtubules;Mitochondria
mitochondrial inner membrane presequence translocase complex	TIMM21	8.37733	48.8506	1.25098e-05	6	TCGA Ovarian Cancer(P)	1.92506	variable	Nucleoplasm
mitochondrial inner membrane presequence translocase complex	TIMM23	1.27472	78.1609	1.67018e-07	6	TCGA Ovarian Cancer(P)	-1.3758	stable	Mitochondria
mitochondrial inner membrane presequence translocase complex	TIMM50	2.9435	74.7126	0.0644231	6	TCGA Ovarian Cancer(P)	-0.600254		Mitochondria;Nucleoplasm
HDAC3/NCOR complex	GPS2	0.0296954	85.7143	0.675524	7	DO mouse strains(P)	-0.323129		Nucleoplasm
HDAC3/NCOR complex	HDAC3	0.0284372	80.9524	0.051587	7	DO mouse strains(P)	-0.418376		Golgi apparatus;Nucleoplasm
HDAC3/NCOR complex	NCOR1	0.054837	100	0.0420042	7	DO mouse strains(P)	1.58012	variable	Cytosol;Nucleoplasm
HDAC3/NCOR complex	NCOR1	0.0382767	4.7619	0.540079	7	DO mouse strains(P)	0.326483		Cytosol;Nucleoplasm
HDAC3/NCOR complex	NCOR2	0.024958	80.9524	0.725935	7	DO mouse strains(P)	-0.681753		Nucleoplasm
HDAC3/NCOR complex	TBL1X	0.0132079	100	9.6961e-07	7	DO mouse strains(P)	-1.57126	stable	Nucleoli;Nucleus
HDAC3/NCOR complex	TBL1XR1	0.048335	90.4762	7.04338e-06	7	DO mouse strains(P)	1.08791	variable	Nucleoplasm
eIF4F	EIF4A1	3.48578	67.2414	0.365854	9	TCGA Ovarian Cancer(P)	0.36322		Cytosol
eIF4F	EIF4A2	4.07121	67.8161	0.495607	9	TCGA Ovarian Cancer(P)	0.913605		Cytosol
eIF4F	EIF4A3	2.5703	76.4368	0.504211	9	TCGA Ovarian Cancer(P)	-0.497452		Nucleoplasm
eIF4F	EIF4E	4.24575	46.5517	0.0709919	9	TCGA Ovarian Cancer(P)	1.07769	variable	Cytoplasmic bodies;Cytosol
eIF4F	EIF4G1	2.06206	77.5862	0.134405	9	TCGA Ovarian Cancer(P)	-0.97527		Cytosol
eIF4F	EIF4G2	2.08164	79.3103	0.118847	9	TCGA Ovarian Cancer(P)	-0.956862		Cytosol
eIF4F	EIF4G3	1.43469	79.8851	0.00832681	9	TCGA Ovarian Cancer(P)	-1.56508	stable	Cytosol
eIF4F	MIF4GD	3.23353	39.0805	0.754606	9	TCGA Ovarian Cancer(P)	0.126071		Cytosol;Nucleoli
eIF4F	NAT1	4.70992	60.3448	0.0428291	9	TCGA Ovarian Cancer(P)	1.51407	variable
KMT2C/D containing complex	ASH2L	0.0221489	88	0.715168	12	TCGA Colorectal Cancer(P)	0.0437956		Nucleoplasm;Plasma membrane
KMT2C/D containing complex	DPY30	0.0380428	88	0.0288161	12	TCGA Colorectal Cancer(P)	1.5923	variable	Golgi apparatus;Nucleoplasm
KMT2C/D containing complex	HCFC1	0.0208797	88	0.607303	12	TCGA Colorectal Cancer(P)	-0.0798642		Mitochondria;Nucleoplasm
KMT2C/D containing complex	KDM6A	0.00734506	88	0.00191987	12	TCGA Colorectal Cancer(P)	-1.39852	stable	Nucleoli
KMT2C/D containing complex	MLL2	0.0182932	88	0.293106	12	TCGA Colorectal Cancer(P)	-0.331865
KMT2C/D containing complex	MLL3	0.0253017	88	0.93717	12	TCGA Colorectal Cancer(P)	0.350965
KMT2C/D containing complex	NCOA6	0.0263649	88	0.722306	12	TCGA Colorectal Cancer(P)	0.45455		Nucleoplasm
KMT2C/D containing complex	PAGR1	0.0331696	88	0.0525145	12	TCGA Colorectal Cancer(P)	1.11752	variable
KMT2C/D containing complex	PAXIP1	0.00423557	88	0.000474505	12	TCGA Colorectal Cancer(P)	-1.70147	stable	Nucleoplasm;Vesicles
KMT2C/D containing complex	RBBP5	0.0121549	88	0.166148	12	TCGA Colorectal Cancer(P)	-0.929908		Nucleoli;Nucleus
KMT2C/D containing complex	WBP7	0.0355863	88	0.0110385	12	TCGA Colorectal Cancer(P)	1.35298	variable
KMT2C/D containing complex	WDR5	0.0168703	88	0.913706	12	TCGA Colorectal Cancer(P)	-0.47049		Nucleoplasm
TRAPP complex	TRAPPC1	2.15103	83.3333	0.324519	9	TCGA Breast Cancer(P)	-0.894349
TRAPP complex	TRAPPC10	3.06662	69.4444	0.779208	9	TCGA Breast Cancer(P)	0.459921
TRAPP complex	TRAPPC2	2.86669	82.4074	0.855803	9	TCGA Breast Cancer(P)	0.164202		Endoplasmic reticulum;Nucleoplasm;Vesicles
TRAPP complex	TRAPPC3	3.304	60.1852	0.451067	9	TCGA Breast Cancer(P)	0.811042		Golgi apparatus;Cytosol
TRAPP complex	TRAPPC4	1.87197	80.5556	0.153588	9	TCGA Breast Cancer(P)	-1.30711	stable	Cytosol
TRAPP complex	TRAPPC5	2.27389	72.2222	0.546001	9	TCGA Breast Cancer(P)	-0.71262		Vesicles
TRAPP complex	TRAPPC6A	2.60615	77.7778	0.42979	9	TCGA Breast Cancer(P)	-0.221172
TRAPP complex	TRAPPC6B	2.42414	63.8889	0.875796	9	TCGA Breast Cancer(P)	-0.490377		Endoplasmic reticulum
TRAPP complex	TRAPPC8	4.23659	61.1111	0.202393	9	TCGA Breast Cancer(P)	2.19046	variable	Cytosol;Microtubules
Spliceosome-B	HSPB1	5.60178	41.6667	0.42979	10	TCGA Breast Cancer(P)	1.83382	variable	Cytosol;Plasma membrane
Spliceosome-B	IK	3.24104	75	0.345436	10	TCGA Breast Cancer(P)	-0.932014		Nuclear speckles
Spliceosome-B	KIN	4.52158	65.7407	0.3074	10	TCGA Breast Cancer(P)	0.568261		Nucleus
Spliceosome-B	MFAP1	3.03	79.6296	0.267775	10	TCGA Breast Cancer(P)	-1.17927	stable
Spliceosome-B	PRPF38A	4.32567	51.8519	0.765571	10	TCGA Breast Cancer(P)	0.338728		Nucleus
Spliceosome-B	PRPF4B	3.7439	80.5556	0.122561	10	TCGA Breast Cancer(P)	-0.342872		Nuclear speckles
Spliceosome-B	SMU1	4.33782	58.3333	0.530667	10	TCGA Breast Cancer(P)	0.35297		Vesicles
Spliceosome-B	THRAP3	3.27829	81.4815	0.207809	10	TCGA Breast Cancer(P)	-0.888375		Nuclear speckles
Spliceosome-B	UBL5	5.16657	47.2222	0.615043	10	TCGA Breast Cancer(P)	1.32392	variable
Spliceosome-B	ZMAT2	3.11886	68.5185	0.447678	10	TCGA Breast Cancer(P)	-1.07517	stable	Mitochondria;Nucleus
Mediator	MED1	1.05517	50	1.15044e-07	15	Founder mouse strains(P)	3.68715	variable	Nucleoplasm
Mediator	MED13	0.0116496	75	0.0739115	15	Founder mouse strains(P)	-0.410011		Nucleus
Mediator	MED14	0.0959506	75	0.348808	15	Founder mouse strains(P)	-0.0790192		Nucleoplasm
Mediator	MED16	0.0323534	75	0.466252	15	Founder mouse strains(P)	-0.328721		Nucleoli
Mediator	MED17	0.0101242	50	0.107742	15	Founder mouse strains(P)	-0.416		Vesicles
Mediator	MED18	0.0310805	25	0.625255	15	Founder mouse strains(P)	-0.333719		Nucleoplasm
Mediator	MED19	0.0460976	25	0.98373	15	Founder mouse strains(P)	-0.274757		Nuclear bodies
Mediator	MED20	0.0268506	50	0.461131	15	Founder mouse strains(P)	-0.350327		Centrosome;Nucleoplasm
Mediator	MED23	0.00892318	100	0.0241717	15	Founder mouse strains(P)	-0.420715		Nucleoplasm;Vesicles
Mediator	MED24	0.106473	100	0.249395	15	Founder mouse strains(P)	-0.0377061
Mediator	MED25	0.121174	75	0.110634	15	Founder mouse strains(P)	0.0200173		Nucleoplasm
Mediator	MED27	0.00967149	25	0.354151	15	Founder mouse strains(P)	-0.417777		Nucleoli;Nucleus
Mediator	MED30	0.0357521	50	0.744476	15	Founder mouse strains(P)	-0.315377		Nucleoplasm
Mediator	MED4	0.141069	100	0.0151694	15	Founder mouse strains(P)	0.098131		Nucleoplasm
Mediator	MED8	0.00880692	100	0.0235682	15	Founder mouse strains(P)	-0.421172		Golgi apparatus;Nucleoplasm
cAMP-dependent protein kinase	PRKACA	0.0319131	100	0.00248342	6	DO mouse strains(P)	-0.510031		Cytosol
cAMP-dependent protein kinase	PRKACB	0.0753051	100	0.190641	6	DO mouse strains(P)	-0.478635		Cytosol
cAMP-dependent protein kinase	PRKAR1A	0.00372028	100	5.78668e-10	6	DO mouse strains(P)	-0.53043		Cytosol
cAMP-dependent protein kinase	PRKAR2A	0.0275033	100	0.00117097	6	DO mouse strains(P)	-0.513222		Golgi apparatus;Microtubule organizing center;Vesicles
cAMP-dependent protein kinase	PRKAR2B	0.476736	19.0476	0.000604298	6	DO mouse strains(P)	-0.18818		Centrosome;Cytosol;Golgi apparatus;Mitochondria
cAMP-dependent protein kinase	PRKX	3.80571	22.381	1.29686e-112	6	DO mouse strains(P)	2.2205	variable	Nucleus
AP-3 adaptor complex	AP1M2	0.066512	82	0.0278674	7	TCGA Colorectal Cancer(P)	0.908784		Vesicles
AP-3 adaptor complex	AP3B1	0.00163276	82	0.00424335	7	TCGA Colorectal Cancer(P)	-0.852832		Golgi apparatus;Nucleoplasm
AP-3 adaptor complex	AP3D1	0.000837691	82	0.00224292	7	TCGA Colorectal Cancer(P)	-0.87442		Cytosol
AP-3 adaptor complex	AP3M1	0.00144759	82	0.00479484	7	TCGA Colorectal Cancer(P)	-0.85786
AP-3 adaptor complex	AP3S1	0.0241858	82	0.441618	7	TCGA Colorectal Cancer(P)	-0.240467		Vesicles
AP-3 adaptor complex	AP3S2	0.105639	82	3.37224e-10	7	TCGA Colorectal Cancer(P)	1.97116	variable	Vesicles
AP-3 adaptor complex	C15ORF38	0.0310397	82	0.182785	7	TCGA Colorectal Cancer(P)	-0.0543669
INO80 complex	ACTR5	0.0047433	20	0.593925	11	TCGA Colorectal Cancer(P)	-0.575589
INO80 complex	ACTR8	0.00623254	20	0.81868	11	TCGA Colorectal Cancer(P)	-0.459268		Nucleus;Centrosome
INO80 complex	INO80	0.00220897	20	0.247817	11	TCGA Colorectal Cancer(P)	-0.773541		Nuclear bodies;Nucleoplasm
INO80 complex	INO80B	0.0476823	20	0.00967176	11	TCGA Colorectal Cancer(P)	2.7783	variable	Nucleus;Cytosol;Plasma membrane
INO80 complex	INO80C	0.00352213	20	0.418865	11	TCGA Colorectal Cancer(P)	-0.670973		Nucleoli fibrillar center
INO80 complex	INO80D	0.0130148	20	0.936102	11	TCGA Colorectal Cancer(P)	0.0704804
INO80 complex	INO80E	0.00637493	20	0.992224	11	TCGA Colorectal Cancer(P)	-0.448146		Nucleoli;Nucleoplasm
INO80 complex	NFRKB	0.00137169	20	0.161427	11	TCGA Colorectal Cancer(P)	-0.83894		Nucleus
INO80 complex	TFPT	0.0165777	20	0.892835	11	TCGA Colorectal Cancer(P)	0.348774		Nuclear membrane;Nucleoplasm
INO80 complex	UCHL5	0.0093711	20	0.929959	11	TCGA Colorectal Cancer(P)	-0.21412		Mitochondria;Nucleoplasm
INO80 complex	YY1	0.0221372	20	0.333529	11	TCGA Colorectal Cancer(P)	0.783019		Nucleoli fibrillar center;Nucleoplasm;Vesicles
STAGA complex	AK6	5.67144	61.1111	0.147165	14	TCGA Breast Cancer(P)	1.43148	variable	Nucleoplasm
STAGA complex	KAT2A	2.69999	54.6296	0.556807	14	TCGA Breast Cancer(P)	-0.930879
STAGA complex	SAP130	4.26521	64.8148	0.341202	14	TCGA Breast Cancer(P)	0.313499		Nuclear speckles
STAGA complex	SF3B3	1.96247	68.5185	0.0793912	14	TCGA Breast Cancer(P)	-1.51722	stable	Nucleoli;Nucleus
STAGA complex	SUPT3H	4.01665	46.2963	0.615043	14	TCGA Breast Cancer(P)	0.115891		Nucleoplasm
STAGA complex	SUPT7L	2.56949	61.1111	0.270049	14	TCGA Breast Cancer(P)	-1.03463	stable	Nucleoplasm
STAGA complex	TADA1	2.27396	77.7778	0.0146565	14	TCGA Breast Cancer(P)	-1.26959	stable	Nucleoplasm;Cytosol;Focal adhesion sites
STAGA complex	TADA3	4.926	59.2593	0.52547	14	TCGA Breast Cancer(P)	0.838847		Nucleoplasm
STAGA complex	TAF10	3.15689	72.2222	0.246916	14	TCGA Breast Cancer(P)	-0.567632		Nucleus
STAGA complex	TAF12	4.95556	56.4815	0.425133	14	TCGA Breast Cancer(P)	0.862347
STAGA complex	TAF5L	3.8787	70.3704	0.499487	14	TCGA Breast Cancer(P)	0.00621642		Nuclear speckles;Cytoplasmic bodies
STAGA complex	TAF6L	3.0278	59.2593	0.63366	14	TCGA Breast Cancer(P)	-0.670268		Nucleoplasm
STAGA complex	TAF9	4.58053	72.2222	0.577992	14	TCGA Breast Cancer(P)	0.564192		Nucleoplasm
STAGA complex	TRRAP	6.2076	54.6296	0.0296751	14	TCGA Breast Cancer(P)	1.85774	variable	Nucleoplasm;Golgi apparatus
mitochondrial pyruvate dehydrogenase complex	BCKDHA	0.12384	100	2.88255e-08	9	DO mouse strains(P)	-0.118315
mitochondrial pyruvate dehydrogenase complex	BCKDK	0.120789	100	2.48326e-08	9	DO mouse strains(P)	-0.128087		Mitochondria
mitochondrial pyruvate dehydrogenase complex	DLAT	0.023535	100	0.00506435	9	DO mouse strains(P)	-0.43959		Mitochondria
mitochondrial pyruvate dehydrogenase complex	DLD	0.0218596	100	0.000684142	9	DO mouse strains(P)	-0.444956		Mitochondria
mitochondrial pyruvate dehydrogenase complex	PDHA1	0.00646786	100	1.95056e-12	9	DO mouse strains(P)	-0.494256		Mitochondria
mitochondrial pyruvate dehydrogenase complex	PDHB	0.00794218	100	2.07583e-10	9	DO mouse strains(P)	-0.489534		Mitochondria;Nucleoplasm
mitochondrial pyruvate dehydrogenase complex	PDHX	0.012426	100	1.90593e-07	9	DO mouse strains(P)	-0.475172		Mitochondria;Nucleus;Plasma membrane
mitochondrial pyruvate dehydrogenase complex	PDP1	1.03416	33.3333	3.65377e-65	9	DO mouse strains(P)	2.79742	variable	Cytosol;Mitochondria;Nucleoplasm
mitochondrial pyruvate dehydrogenase complex	PDP2	0.0959912	90.4762	8.17199e-05	9	DO mouse strains(P)	-0.207515		Mitochondria
Tubulins	TUBA1B	0.0203778	100	0.370447	10	Founder mouse strains(P)	-0.477586		Microtubules
Tubulins	TUBA1C	0.0255494	100	0.692902	10	Founder mouse strains(P)	-0.409664		Microtubules
Tubulins	TUBA4A	0.0276028	100	0.910659	10	Founder mouse strains(P)	-0.382694		Microtubules
Tubulins	TUBA8	0.00832274	100	0.00447875	10	Founder mouse strains(P)	-0.635914		Microtubules
Tubulins	TUBAL3	0.127417	25	0.00346316	10	Founder mouse strains(P)	0.928242
Tubulins	TUBB1	0.26321	50	5.23868e-12	10	Founder mouse strains(P)	2.71171	variable	Microtubules
Tubulins	TUBB2A	0.0362585	100	0.475417	10	Founder mouse strains(P)	-0.269013		Microtubules
Tubulins	TUBB4A	0.0323013	50	0.779031	10	Founder mouse strains(P)	-0.320986		Microtubules
Tubulins	TUBB4B	0.0181031	100	0.209817	10	Founder mouse strains(P)	-0.507461		Microtubules
Tubulins	TUBB6	0.00826759	100	0.00986056	10	Founder mouse strains(P)	-0.636638		Microtubules
STE5-MAPK complex	MAP2K1	0.0196466	100	0.155209	6	DO mouse strains(P)	-0.503265		Cytosol;Plasma membrane
STE5-MAPK complex	MAP2K2	0.0313672	100	0.00950938	6	DO mouse strains(P)	0.152267		Cytosol
STE5-MAPK complex	MAP3K3	0.019519	85.7143	0.012445	6	DO mouse strains(P)	-0.510406		Nucleoplasm
STE5-MAPK complex	MAP3K5	0.0662152	100	1.07411e-19	6	DO mouse strains(P)	2.10132	variable	Cytosol
STE5-MAPK complex	MAPK1	0.010885	100	4.5555e-16	6	DO mouse strains(P)	-0.993302
STE5-MAPK complex	MAPK3	0.0242353	100	0.7508	6	DO mouse strains(P)	-0.246617		Nucleoplasm
protein phosphatase type 2A complex (Rts1p)	PPP2CA	0.00541421	84	0.0291155	9	TCGA Colorectal Cancer(P)	-1.00723	stable
protein phosphatase type 2A complex (Rts1p)	PPP2CB	0.0162516	84	0.985842	9	TCGA Colorectal Cancer(P)	-0.16885		Nucleoplasm
protein phosphatase type 2A complex (Rts1p)	PPP2R1A	0.00431383	84	0.00602279	9	TCGA Colorectal Cancer(P)	-1.09236	stable	Cytosol
protein phosphatase type 2A complex (Rts1p)	PPP2R1B	0.0400948	84	0.00461237	9	TCGA Colorectal Cancer(P)	1.67567	variable	Centrosome;Cytosol;Nucleus;Plasma membrane
protein phosphatase type 2A complex (Rts1p)	PPP2R5A	0.0238505	84	0.251641	9	TCGA Colorectal Cancer(P)	0.419006		Cytosol
protein phosphatase type 2A complex (Rts1p)	PPP2R5B	0.0399653	84	0.000269134	9	TCGA Colorectal Cancer(P)	1.66565	variable
protein phosphatase type 2A complex (Rts1p)	PPP2R5C	0.00695309	84	0.0535726	9	TCGA Colorectal Cancer(P)	-0.888185		Cytosol;Golgi apparatus;Nucleoplasm
protein phosphatase type 2A complex (Rts1p)	PPP2R5D	0.0162372	84	0.675718	9	TCGA Colorectal Cancer(P)	-0.16996		Cytosol;Nucleoplasm
protein phosphatase type 2A complex (Rts1p)	PPP2R5E	0.0128275	84	0.664704	9	TCGA Colorectal Cancer(P)	-0.43374		Cytosol
Anaphase promoting complex (APC)	ANAPC1	0.0544725	95.2381	0.696243	9	DO mouse strains(P)	-0.0392403		Vesicles
Anaphase promoting complex (APC)	ANAPC10	0.0435874	19.0476	0.800128	9	DO mouse strains(P)	-0.366562		Golgi apparatus;Nucleoplasm
Anaphase promoting complex (APC)	ANAPC2	0.123932	85.7143	8.80965e-06	9	DO mouse strains(P)	2.04946	variable	Nucleoplasm
Anaphase promoting complex (APC)	ANAPC4	0.049234	66.6667	0.823147	9	DO mouse strains(P)	-0.196767		Intermediate filaments
Anaphase promoting complex (APC)	ANAPC5	0.0365171	71.4286	0.212667	9	DO mouse strains(P)	-0.579174		Nucleoplasm
Anaphase promoting complex (APC)	ANAPC7	0.0539857	95.2381	0.746476	9	DO mouse strains(P)	-0.0538778		Cytosol;Nucleoplasm
Anaphase promoting complex (APC)	CDC16	0.0173052	100	2.20965e-06	9	DO mouse strains(P)	-1.15689	stable
Anaphase promoting complex (APC)	CDC23	0.0215097	100	0.000619384	9	DO mouse strains(P)	-1.03046	stable
Anaphase promoting complex (APC)	CDC27	0.101453	90.4762	3.07331e-05	9	DO mouse strains(P)	1.37351	variable	Nucleoplasm
H+transporting ATPase	ATP6V0A1	0.0617307	100	0.000246791	15	DO mouse strains(P)	0.110326		Golgi apparatus
H+transporting ATPase	ATP6V0A2	0.0529941	95.2381	0.0010755	15	DO mouse strains(P)	-0.0557037		Cytosol;Plasma membrane
H+transporting ATPase	ATP6V0C	0.170036	100	1.5743e-44	15	DO mouse strains(P)	2.16857	variable	Cytosol
H+transporting ATPase	ATP6V0D1	0.135512	100	1.00256e-37	15	DO mouse strains(P)	1.51247	variable
H+transporting ATPase	ATP6V1A	0.00367734	100	1.08017e-20	15	DO mouse strains(P)	-0.992921		Cytosol;Nucleus;Vesicles
H+transporting ATPase	ATP6V1B2	0.0124713	100	1.44631e-10	15	DO mouse strains(P)	-0.8258		Vesicles
H+transporting ATPase	ATP6V1C1	0.0151581	100	5.59699e-06	15	DO mouse strains(P)	-0.774742		Cytosol;Nucleoplasm
H+transporting ATPase	ATP6V1D	0.00717938	100	1.24396e-13	15	DO mouse strains(P)	-0.926369		Nucleoplasm
H+transporting ATPase	ATP6V1E1	0.00758702	100	2.29621e-14	15	DO mouse strains(P)	-0.918622		Nucleoplasm
H+transporting ATPase	ATP6V1E2	0.129442	4.7619	0.0102546	15	DO mouse strains(P)	1.39712	variable
H+transporting ATPase	ATP6V1F	0.0145442	100	2.17285e-08	15	DO mouse strains(P)	-0.786408
H+transporting ATPase	ATP6V1H	0.00607161	100	1.08608e-15	15	DO mouse strains(P)	-0.947421		Actin filaments;Cytosol
H+transporting ATPase	TBC1D24	0.0930463	100	1.60485e-14	15	DO mouse strains(P)	0.705449		Cell Junctions;Plasma membrane
H+transporting ATPase	TCIRG1	0.0627038	100	7.23016e-05	15	DO mouse strains(P)	0.128819		Mitochondria
H+transporting ATPase	UBQLN2	0.0667245	95.2381	0.000991119	15	DO mouse strains(P)	0.205229		Cytosol;Plasma membrane
Spliceosome-Sm	SNRPB	0.00959284	100	1.61167e-07	7	DO mouse strains(P)	-0.652662		Nucleoplasm
Spliceosome-Sm	SNRPD1	0.0639868	90.4762	0.104581	7	DO mouse strains(P)	-0.222467
Spliceosome-Sm	SNRPD2	0.011765	100	1.0294e-06	7	DO mouse strains(P)	-0.635483		Cytosol
Spliceosome-Sm	SNRPD3	0.0149962	95.2381	7.27545e-05	7	DO mouse strains(P)	-0.609928		Cytosol;Nuclear bodies;Nucleoplasm
Spliceosome-Sm	SNRPE	0.0485069	90.4762	0.290459	7	DO mouse strains(P)	-0.344895
Spliceosome-Sm	SNRPF	0.391882	80.9524	2.18643e-51	7	DO mouse strains(P)	2.37082	variable
Spliceosome-Sm	SNRPG	0.104079	100	0.760703	7	DO mouse strains(P)	0.0946162		Nucleoplasm
Spliceosome-Sm	SNRPD1	2.17355	78.7037	0.376049	6	TCGA Breast Cancer(P)	-0.45857
Spliceosome-Sm	SNRPD2	2.35712	58.3333	0.858448	6	TCGA Breast Cancer(P)	-0.389007
Spliceosome-Sm	SNRPD3	1.47257	81.4815	0.00454612	6	TCGA Breast Cancer(P)	-0.724198		Cytosol;Nuclear bodies;Nucleoplasm
Spliceosome-Sm	SNRPE	2.13181	76.8519	0.427222	6	TCGA Breast Cancer(P)	-0.474385
Spliceosome-Sm	SNRPF	2.96361	77.7778	0.709564	6	TCGA Breast Cancer(P)	-0.159184
Spliceosome-Sm	SNRPG	9.20346	37.037	0.00217203	6	TCGA Breast Cancer(P)	2.20534	variable	Nucleoplasm
TRAPP complex	TRAPPC1	0.039566	100	0.000769737	9	DO mouse strains(P)	0.349886
TRAPP complex	TRAPPC10	0.0272321	85.7143	0.445862	9	DO mouse strains(P)	-0.187102
TRAPP complex	TRAPPC3	0.012417	100	0.000350743	9	DO mouse strains(P)	-0.832117		Cytosol
TRAPP complex	TRAPPC4	0.0235406	100	0.437015	9	DO mouse strains(P)	-0.347822		Cytosol
TRAPP complex	TRAPPC5	0.0125003	100	9.19129e-06	9	DO mouse strains(P)	-0.828491		Vesicles
TRAPP complex	TRAPPC6A	0.0885128	33.3333	1.21858e-15	9	DO mouse strains(P)	2.48091	variable
TRAPP complex	TRAPPC6B	0.0169177	100	0.000587681	9	DO mouse strains(P)	-0.636169		Endoplasmic reticulum
TRAPP complex	TRAPPC8	0.0171673	100	0.271397	9	DO mouse strains(P)	-0.625302		Cytosol;Microtubules
TAF complex	AK6	5.67144	61.1111	0.0283906	14	TCGA Breast Cancer(P)	2.08728	variable	Nucleoplasm
TAF complex	TAF1	3.41475	54.6296	0.96315	14	TCGA Breast Cancer(P)	0.103728		Nucleoplasm
TAF complex	TAF10	3.15689	72.2222	0.457716	14	TCGA Breast Cancer(P)	-0.122918		Nucleus
TAF complex	TAF11	2.94829	56.4815	0.918062	14	TCGA Breast Cancer(P)	-0.306271		Nucleoplasm
TAF complex	TAF12	4.95556	56.4815	0.167399	14	TCGA Breast Cancer(P)	1.45805	variable
TAF complex	TAF2	1.80373	62.963	0.134494	14	TCGA Breast Cancer(P)	-1.31231	stable
TAF complex	TAF3	3.44487	70.3704	0.511255	14	TCGA Breast Cancer(P)	0.1302		Nucleoplasm;Nuclear membrane
TAF complex	TAF4	1.23519	88.8889	0.0019675	14	TCGA Breast Cancer(P)	-1.81204	stable	Nucleoplasm;Cytosol
TAF complex	TAF5	2.43599	75	0.206466	14	TCGA Breast Cancer(P)	-0.756566		Nucleoplasm
TAF complex	TAF6	2.537	82.4074	0.190194	14	TCGA Breast Cancer(P)	-0.667786		Nucleus;Cytosol
TAF complex	TAF7	3.05857	63.8889	0.771127	14	TCGA Breast Cancer(P)	-0.209343		Golgi apparatus;Nucleoplasm
TAF complex	TAF8	3.43715	63.8889	0.505041	14	TCGA Breast Cancer(P)	0.123416		Nucleus
TAF complex	TAF9	4.58053	72.2222	0.243169	14	TCGA Breast Cancer(P)	1.12842	variable	Nucleoplasm
TAF complex	TAF9B	3.47437	79.6296	0.868702	14	TCGA Breast Cancer(P)	0.156137		Nucleoplasm
eIF3	CLU	0.115074	100	2.79526e-49	13	DO mouse strains(P)	1.58651	variable
eIF3	CLUH	0.0160668	100	0.0119569	13	DO mouse strains(P)	-0.464823		Vesicles
eIF3	EIF3A	0.0049728	100	1.84443e-12	13	DO mouse strains(P)	-0.694681		Cytosol
eIF3	EIF3B	0.00334284	100	2.32479e-16	13	DO mouse strains(P)	-0.728452		Cytosol;Nucleoplasm
eIF3	EIF3C	0.00500655	100	3.75659e-13	13	DO mouse strains(P)	-0.693982		Cytosol
eIF3	EIF3G	0.0335995	100	0.000619384	13	DO mouse strains(P)	-0.101561		Cytosol
eIF3	EIF3I	0.00768279	100	2.62506e-10	13	DO mouse strains(P)	-0.638533		Cytosol;Nucleoplasm
eIF3	EIF3J2	0.0166276	100	0.000968662	13	DO mouse strains(P)	-0.453205
eIF3	MET	0.0474174	100	0.000233041	13	DO mouse strains(P)	0.184733		Cytosol;Plasma membrane
eIF3	PSMB8	0.173302	100	1.38366e-102	13	DO mouse strains(P)	2.79294	variable	Cytokinetic bridge;Vesicles
eIF3	SAFB	0.0386106	100	0.0218976	13	DO mouse strains(P)	0.00226355		Nucleoplasm
eIF3	SAFB2	0.0205075	100	0.230867	13	DO mouse strains(P)	-0.372816		Nuclear bodies;Nucleoplasm
eIF3	SLTM	0.0183081	100	0.0351275	13	DO mouse strains(P)	-0.418386		Nuclear bodies;Nucleoplasm
mitochondrial inner membrane presequence translocase complex	DNAJC15	0.0530288	90.4762	4.21609e-06	8	DO mouse strains(P)	0.726649
mitochondrial inner membrane presequence translocase complex	DNAJC19	0.0253695	100	0.36143	8	DO mouse strains(P)	-0.518688
mitochondrial inner membrane presequence translocase complex	GM10273	0.0212863	100	0.00460331	8	DO mouse strains(P)	-0.702533
mitochondrial inner membrane presequence translocase complex	PAM16	0.0202983	100	0.00773933	8	DO mouse strains(P)	-0.747015
mitochondrial inner membrane presequence translocase complex	TIMM17A	0.0876977	33.3333	4.0439e-10	8	DO mouse strains(P)	2.28759	variable
mitochondrial inner membrane presequence translocase complex	TIMM17B	0.0232546	100	0.0172282	8	DO mouse strains(P)	-0.613913		Microtubules;Mitochondria
mitochondrial inner membrane presequence translocase complex	TIMM21	0.0215788	100	0.0721922	8	DO mouse strains(P)	-0.689361		Nucleoplasm
mitochondrial inner membrane presequence translocase complex	TIMM50	0.0426038	100	0.0178783	8	DO mouse strains(P)	0.257272		Mitochondria;Nucleoplasm
mitochondrial inner membrane presequence translocase complex	DNAJC15	7.83794	9.25926	0.184085	7	TCGA Breast Cancer(P)	2.37845	variable
mitochondrial inner membrane presequence translocase complex	DNAJC19	3.43587	69.4444	0.745736	7	TCGA Breast Cancer(P)	-0.205599
mitochondrial inner membrane presequence translocase complex	TIMM17A	3.31041	75	0.699106	7	TCGA Breast Cancer(P)	-0.279242		Mitochondria
mitochondrial inner membrane presequence translocase complex	TIMM17B	3.55499	77.7778	0.96315	7	TCGA Breast Cancer(P)	-0.135672		Microtubules;Mitochondria
mitochondrial inner membrane presequence translocase complex	TIMM21	2.93862	69.4444	0.676496	7	TCGA Breast Cancer(P)	-0.497488		Nucleoplasm
mitochondrial inner membrane presequence translocase complex	TIMM23	2.22692	74.0741	0.155164	7	TCGA Breast Cancer(P)	-0.915258		Mitochondria
mitochondrial inner membrane presequence translocase complex	TIMM50	3.19807	51.8519	0.694058	7	TCGA Breast Cancer(P)	-0.345186		Mitochondria;Nucleoplasm
telomerase	DKC1	0.0142161	100	0.00196888	10	DO mouse strains(P)	-0.594368		Nucleoli fibrillar center;Nucleus
telomerase	GNL3L	0.0713836	57.1429	8.18006e-06	10	DO mouse strains(P)	0.694039		Nucleoli
telomerase	HNRNPC	0.00872021	100	1.2984e-06	10	DO mouse strains(P)	-0.718231		Nucleoplasm
telomerase	HNRNPU	0.0213346	100	0.56514	10	DO mouse strains(P)	-0.433936		Nucleoplasm
telomerase	NAT10	0.0251935	100	0.888502	10	DO mouse strains(P)	-0.346966		Nucleoli
telomerase	NHP2	0.0303679	95.2381	0.648032	10	DO mouse strains(P)	-0.230348		Nucleoplasm
telomerase	NOP10	0.161574	66.6667	3.69091e-41	10	DO mouse strains(P)	2.7267	variable	Nuclear bodies
telomerase	SNRPB	0.00959284	100	4.54042e-07	10	DO mouse strains(P)	-0.698564		Nucleoplasm
telomerase	SNRPD3	0.0149962	95.2381	0.00267512	10	DO mouse strains(P)	-0.576787		Cytosol;Nuclear bodies;Nucleoplasm
telomerase	SNRPE	0.0485069	90.4762	0.0926492	10	DO mouse strains(P)	0.178458
Exon Junction Complex (EJC)	ACIN1	0.0168099	100	0.0284511	12	DO mouse strains(P)	-0.427412		Nucleoplasm
Exon Junction Complex (EJC)	ALYREF	0.108771	100	1.35374e-43	12	DO mouse strains(P)	3.01203	variable	Nuclear speckles
Exon Junction Complex (EJC)	ALYREF2	0.0276223	100	0.0562609	12	DO mouse strains(P)	-0.0230174
Exon Junction Complex (EJC)	CASC3	0.0281064	42.8571	0.545509	12	DO mouse strains(P)	-0.00491404		Nuclear membrane
Exon Junction Complex (EJC)	EIF4A3	0.0109384	100	6.07488e-05	12	DO mouse strains(P)	-0.647015		Nucleoplasm
Exon Junction Complex (EJC)	MAGOH	0.00874497	100	8.30999e-09	12	DO mouse strains(P)	-0.72905		Nucleus
Exon Junction Complex (EJC)	PNN	0.00928044	100	5.49838e-08	12	DO mouse strains(P)	-0.709023		Nuclear speckles
Exon Junction Complex (EJC)	PYM1	0.0496383	100	3.57367e-13	12	DO mouse strains(P)	0.800403		Cytosol;Nucleoli;Nucleus
Exon Junction Complex (EJC)	RBM8A	0.0301445	100	0.32632	12	DO mouse strains(P)	0.0713143		Nuclear speckles
Exon Junction Complex (EJC)	SAP18B	0.01183	100	1.43143e-05	12	DO mouse strains(P)	-0.613667
Exon Junction Complex (EJC)	SRRM1	0.0195338	100	0.249697	12	DO mouse strains(P)	-0.325536		Nuclear speckles
Exon Junction Complex (EJC)	UPF3B	0.0174329	100	0.217043	12	DO mouse strains(P)	-0.404111		Cytosol
NuRD complex	CHD3	0.0106602	100	0.00509977	14	DO mouse strains(P)	-0.679017		Microtubule organizing center;Nucleoli;Nucleus
NuRD complex	CHD4	0.005646	100	1.37098e-08	14	DO mouse strains(P)	-0.888875		Nucleus
NuRD complex	CHD7	0.0866319	19.0476	3.13148e-12	14	DO mouse strains(P)	2.50061	variable	Nucleus
NuRD complex	GATAD2A	0.0293574	100	1.63105e-05	14	DO mouse strains(P)	0.103516		Nucleoplasm
NuRD complex	GATAD2B	0.0373318	100	4.21787e-05	14	DO mouse strains(P)	0.437266		Nucleoplasm
NuRD complex	HDAC1	0.0106021	100	0.00575805	14	DO mouse strains(P)	-0.681447		Nucleoplasm
NuRD complex	HDAC2	0.0395191	95.2381	0.00158376	14	DO mouse strains(P)	0.52881		Nucleus
NuRD complex	MBD2	0.0117969	100	0.00704396	14	DO mouse strains(P)	-0.631444		Nucleoplasm
NuRD complex	MBD3	0.0713592	95.2381	7.08089e-22	14	DO mouse strains(P)	1.86141	variable	Nucleoplasm
NuRD complex	MTA1	0.0138743	100	0.0311781	14	DO mouse strains(P)	-0.544499		Nucleoplasm
NuRD complex	MTA2	0.0101318	100	0.00026303	14	DO mouse strains(P)	-0.701132		Nucleoplasm
NuRD complex	MTA3	0.0199075	100	0.478068	14	DO mouse strains(P)	-0.291991		Nucleus
NuRD complex	RBBP4	0.00553121	100	2.44438e-08	14	DO mouse strains(P)	-0.89368		Nucleoplasm
NuRD complex	RBBP7	0.0240281	100	0.63142	14	DO mouse strains(P)	-0.11953		Nucleoplasm
eIF3	CLU	0.123794	100	1.29038e-08	13	Founder mouse strains(P)	1.07768	variable
eIF3	CLUH	0.0167554	100	0.0752072	13	Founder mouse strains(P)	-0.371239		Vesicles
eIF3	EIF3A	0.00243866	100	0.000874634	13	Founder mouse strains(P)	-0.565036		Cytosol
eIF3	EIF3B	0.0027226	100	0.00135116	13	Founder mouse strains(P)	-0.561193		Cytosol;Nucleoplasm
eIF3	EIF3C	0.00196375	100	0.000531734	13	Founder mouse strains(P)	-0.571465		Cytosol
eIF3	EIF3G	0.00433338	100	0.00400825	13	Founder mouse strains(P)	-0.539389		Cytosol
eIF3	EIF3I	0.0147668	100	0.2203	13	Founder mouse strains(P)	-0.398158		Cytosol;Nucleoplasm
eIF3	EIF3J2	0.0154275	100	0.208791	13	Founder mouse strains(P)	-0.389214
eIF3	MET	0.0324606	100	0.86472	13	Founder mouse strains(P)	-0.158647		Cytosol;Plasma membrane
eIF3	PSMB8	0.277095	100	4.91409e-38	13	Founder mouse strains(P)	3.15283	variable	Cytokinetic bridge;Vesicles
eIF3	SAFB	0.0284424	100	0.788297	13	Founder mouse strains(P)	-0.21304		Nucleoplasm
eIF3	SAFB2	0.0346341	100	0.735369	13	Founder mouse strains(P)	-0.129226		Nuclear bodies;Nucleoplasm
eIF3	SLTM	0.0195139	100	0.429998	13	Founder mouse strains(P)	-0.333899		Nuclear bodies;Nucleoplasm
Spliceosome-C	C9ORF78	5.81727	48.1481	0.0679825	16	TCGA Breast Cancer(P)	1.2601	variable	Nucleoplasm
Spliceosome-C	CACTIN	2.38806	66.6667	0.22589	16	TCGA Breast Cancer(P)	-0.913034		Nuclear speckles;Nucleoplasm
Spliceosome-C	CXORF56	3.97435	62.037	0.458905	16	TCGA Breast Cancer(P)	0.0922174		Centrosome;Nucleus
Spliceosome-C	DDX41	3.32716	75	0.403316	16	TCGA Breast Cancer(P)	-0.317914		Nucleus
Spliceosome-C	DHX35	3.57203	70.3704	0.431865	16	TCGA Breast Cancer(P)	-0.162735		Centrosome;Nuclear bodies;Nucleus
Spliceosome-C	FAM32A	2.36778	45.3704	0.276933	16	TCGA Breast Cancer(P)	-0.925883		Nucleoli;Nucleus
Spliceosome-C	FAM50A	3.81555	71.2963	0.926324	16	TCGA Breast Cancer(P)	-0.00841792		Nucleoplasm
Spliceosome-C	FAM50B	3.9434	71.2963	0.825264	16	TCGA Breast Cancer(P)	0.072607		Cytokinetic bridge;Nucleoplasm
Spliceosome-C	GPATCH1	3.39762	75.9259	0.857314	16	TCGA Breast Cancer(P)	-0.273261
Spliceosome-C	KIAA0368	3.48618	64.8148	0.912832	16	TCGA Breast Cancer(P)	-0.217138		Nucleus
Spliceosome-C	NOSIP	4.42475	64.8148	0.450576	16	TCGA Breast Cancer(P)	0.377642		Nucleus
Spliceosome-C	PPIG	2.69515	49.0741	0.305925	16	TCGA Breast Cancer(P)	-0.718427		Nuclear speckles
Spliceosome-C	PPIL3	3.89318	70.3704	0.600333	16	TCGA Breast Cancer(P)	0.0407832		Nucleus
Spliceosome-C	PPWD1	1.75331	68.5185	0.0257749	16	TCGA Breast Cancer(P)	-1.31528	stable	Nuclear bodies
Spliceosome-C	SDE2	8.82938	44.4444	0.0214722	16	TCGA Breast Cancer(P)	3.16891	variable	Cytosol;Golgi apparatus;Nuclear speckles;Plasma membrane
Spliceosome-C	WDR83	3.57608	57.4074	0.990644	16	TCGA Breast Cancer(P)	-0.160168		Vesicles;Centrosome;Nucleoplasm
Polycomb-group repressive complex 2 (PRC2)	EED	0.0318921	80.9524	0.380859	6	DO mouse strains(P)	-0.507741		Nucleoplasm
Polycomb-group repressive complex 2 (PRC2)	EZH1	0.453546	19.0476	2.84236e-05	6	DO mouse strains(P)	2.18999	variable	Nucleoplasm
Polycomb-group repressive complex 2 (PRC2)	PHF2	0.0456024	61.9048	0.080412	6	DO mouse strains(P)	-0.420022		Cytosol;Nucleoli;Nucleus
Polycomb-group repressive complex 2 (PRC2)	RBBP4	0.00553121	100	4.75924e-10	6	DO mouse strains(P)	-0.676397		Nucleoplasm
Polycomb-group repressive complex 2 (PRC2)	RBBP7	0.0240281	100	0.0347743	6	DO mouse strains(P)	-0.558054		Nucleoplasm
Polycomb-group repressive complex 2 (PRC2)	SUZ12	0.10691	47.619	5.46441e-07	6	DO mouse strains(P)	-0.0277791		Nuclear bodies;Nucleoli;Nucleus
mitochondrial inner membrane presequence translocase complex	DNAJC15	0.0911514	84	1.01532e-08	8	TCGA Colorectal Cancer(P)	2.37297	variable
mitochondrial inner membrane presequence translocase complex	DNAJC19	0.0167478	84	0.451743	8	TCGA Colorectal Cancer(P)	-0.568715
mitochondrial inner membrane presequence translocase complex	PAM16	0.0149867	84	0.162249	8	TCGA Colorectal Cancer(P)	-0.638343		Mitochondria
mitochondrial inner membrane presequence translocase complex	TIMM17A	0.0389994	84	0.115357	8	TCGA Colorectal Cancer(P)	0.311045		Mitochondria
mitochondrial inner membrane presequence translocase complex	TIMM17B	0.0384095	84	0.762771	8	TCGA Colorectal Cancer(P)	0.287719		Microtubules;Mitochondria
mitochondrial inner membrane presequence translocase complex	TIMM21	0.0287947	84	0.965659	8	TCGA Colorectal Cancer(P)	-0.0924168		Nucleoplasm
mitochondrial inner membrane presequence translocase complex	TIMM23	0.0059127	84	0.000523741	8	TCGA Colorectal Cancer(P)	-0.997099		Mitochondria
mitochondrial inner membrane presequence translocase complex	TIMM50	0.0140556	84	0.142722	8	TCGA Colorectal Cancer(P)	-0.675156		Mitochondria;Nucleoplasm
STE5-MAPK complex	MAP2K1	3.49486	78.7037	0.668901	7	TCGA Breast Cancer(P)	0.160774		Cytosol;Plasma membrane
STE5-MAPK complex	MAP2K2	5.17942	51.8519	0.0283423	7	TCGA Breast Cancer(P)	1.29604	variable	Cytosol
STE5-MAPK complex	MAP3K3	2.63949	75	0.764783	7	TCGA Breast Cancer(P)	-0.415683		Nucleoplasm
STE5-MAPK complex	MAP3K5	1.87225	69.4444	0.186128	7	TCGA Breast Cancer(P)	-0.932742		Cytosol
STE5-MAPK complex	MAPK1	1.20027	77.7778	0.00190206	7	TCGA Breast Cancer(P)	-1.3856	stable
STE5-MAPK complex	MAPK3	2.91196	80.5556	0.282425	7	TCGA Breast Cancer(P)	-0.232054		Nucleoplasm
STE5-MAPK complex	MAPK7	5.49582	52.7778	0.353515	7	TCGA Breast Cancer(P)	1.50927	variable	Cytosol;Nucleus
SIN3 complex	ARID4A	4.4508	46.5517	0.964573	14	TCGA Ovarian Cancer(P)	-0.00675467		Nucleoplasm;Cytosol;Plasma membrane
SIN3 complex	ARID4B	3.99191	34.4828	0.22095	14	TCGA Ovarian Cancer(P)	-0.394109		Nucleoplasm;Vesicles
SIN3 complex	BBX	6.94367	41.954	0.185926	14	TCGA Ovarian Cancer(P)	2.09752	variable	Cytosol;Nucleoplasm
SIN3 complex	BRMS1	2.99835	18.9655	0.475611	14	TCGA Ovarian Cancer(P)	-1.23279	stable	Centrosome
SIN3 complex	BRMS1L	5.64364	48.2759	0.816576	14	TCGA Ovarian Cancer(P)	1.00014	variable	Nucleoplasm
SIN3 complex	ING1	3.94978	27.0115	0.758676	14	TCGA Ovarian Cancer(P)	-0.42967		Cytosol;Nucleoplasm
SIN3 complex	ING2	5.0966	17.8161	0.643828	14	TCGA Ovarian Cancer(P)	0.538374		Cytosol;Golgi apparatus;Nucleoplasm
SIN3 complex	RBP1	4.10017	71.8391	0.986228	14	TCGA Ovarian Cancer(P)	-0.302723		Cytosol;Nucleoplasm
SIN3 complex	SAP130	3.5463	56.3218	0.55138	14	TCGA Ovarian Cancer(P)	-0.770258		Nuclear speckles
SIN3 complex	SAP30	4.87685	60.9195	0.749395	14	TCGA Ovarian Cancer(P)	0.352884		Nucleoplasm
SIN3 complex	SAP30L	4.57388	38.5057	0.918261	14	TCGA Ovarian Cancer(P)	0.0971418		Nucleoli;Nucleus
SIN3 complex	SIN3A	2.6937	77.0115	0.0057456	14	TCGA Ovarian Cancer(P)	-1.48995	stable	Nucleoplasm
SIN3 complex	SINHCAF	6.2926	24.1379	0.252168	14	TCGA Ovarian Cancer(P)	1.54794	variable
SIN3 complex	SUDS3	3.26496	54.5977	0.313592	14	TCGA Ovarian Cancer(P)	-1.00774	stable	Nuclear bodies;Cytosol
eIF4F	EIF4A1	0.0178788	100	0.0183157	10	DO mouse strains(P)	-0.595934		Cytosol
eIF4F	EIF4A2	0.0116415	100	5.784e-05	10	DO mouse strains(P)	-0.643694		Cytosol
eIF4F	EIF4A3	0.0109384	100	1.35579e-05	10	DO mouse strains(P)	-0.649078		Nucleoplasm
eIF4F	EIF4E	0.0185292	100	2.28994e-07	10	DO mouse strains(P)	-0.590953		Cytoplasmic bodies;Cytosol
eIF4F	EIF4G1	0.00465332	100	6.30437e-11	10	DO mouse strains(P)	-0.697204		Cytosol
eIF4F	EIF4G2	0.0114355	100	4.71893e-06	10	DO mouse strains(P)	-0.645271		Cytosol
eIF4F	EIF4G2	0.281192	38.0952	5.68586e-23	10	DO mouse strains(P)	1.42032	variable	Cytosol
eIF4F	EIF4G3	0.0317847	100	0.515757	10	DO mouse strains(P)	-0.489452		Cytosol
eIF4F	MIF4GD	0.186728	100	6.09599e-25	10	DO mouse strains(P)	0.696985		Cytosol;Nucleoli
eIF4F	NAT1	0.382267	57.1429	3.17759e-55	10	DO mouse strains(P)	2.19428	variable
KMT2C/D containing complex	ASH2L	3.22532	70.1149	0.855586	10	TCGA Ovarian Cancer(P)	-0.24412		Nucleoplasm;Plasma membrane
KMT2C/D containing complex	DPY30	3.57048	67.8161	0.366404	10	TCGA Ovarian Cancer(P)	0.0802801		Golgi apparatus;Nucleoplasm
KMT2C/D containing complex	HCFC1	2.22668	82.7586	0.0143311	10	TCGA Ovarian Cancer(P)	-1.18272	stable	Mitochondria;Nucleoplasm
KMT2C/D containing complex	KDM6A	1.8894	62.069	0.0390596	10	TCGA Ovarian Cancer(P)	-1.49972	stable	Nucleoli
KMT2C/D containing complex	KMT2B	5.23308	34.4828	0.110178	10	TCGA Ovarian Cancer(P)	1.64291	variable	Cytosol;Nucleoplasm
KMT2C/D containing complex	KMT2C	3.39123	44.8276	0.558379	10	TCGA Ovarian Cancer(P)	-0.0881896		Nucleoplasm
KMT2C/D containing complex	NCOA6	3.02776	43.1034	0.897437	10	TCGA Ovarian Cancer(P)	-0.429803		Nucleoplasm
KMT2C/D containing complex	PAXIP1	5.30199	33.908	0.0314367	10	TCGA Ovarian Cancer(P)	1.70768	variable	Nucleoplasm;Vesicles
KMT2C/D containing complex	RBBP5	4.01253	54.023	0.544202	10	TCGA Ovarian Cancer(P)	0.49575		Nucleoli;Nucleus
KMT2C/D containing complex	WDR5	2.97214	78.1609	0.41832	10	TCGA Ovarian Cancer(P)	-0.482074		Nucleoplasm
heterotrimeric G-protein complex	GNAI1	0.229048	19.0476	0.00013748	8	DO mouse strains(P)	0.34676		Centrosome
heterotrimeric G-protein complex	GNAI2	0.0586021	100	0.635358	8	DO mouse strains(P)	-0.590622		Cytosol;Plasma membrane
heterotrimeric G-protein complex	GNAI3	0.148607	100	1.92784e-10	8	DO mouse strains(P)	-0.095633		Centrosome
heterotrimeric G-protein complex	GNAO1	0.605726	4.7619	1.62463e-06	8	DO mouse strains(P)	2.41833	variable
heterotrimeric G-protein complex	GNAT3	0.0145189	100	3.41682e-13	8	DO mouse strains(P)	-0.833061
heterotrimeric G-protein complex	GNB1	0.0101699	100	5.65052e-19	8	DO mouse strains(P)	-0.856979		Golgi apparatus;Plasma membrane
heterotrimeric G-protein complex	GNB2	0.183579	100	7.39676e-09	8	DO mouse strains(P)	0.096698		Plasma membrane
heterotrimeric G-protein complex	GNB4	0.0777179	23.8095	0.505363	8	DO mouse strains(P)	-0.485493		Plasma membrane
Spliceosome-C	C9ORF78	0.0142418	100	0.521595	15	TCGA Colorectal Cancer(P)	0.344347		Nucleoplasm
Spliceosome-C	CACTIN	0.00504546	100	0.0474568	15	TCGA Colorectal Cancer(P)	-0.913916		Nuclear speckles;Nucleoplasm
Spliceosome-C	CXORF56	0.00706137	100	0.25797	15	TCGA Colorectal Cancer(P)	-0.638095		Centrosome;Nucleus
Spliceosome-C	DDX41	0.00749183	100	0.222017	15	TCGA Colorectal Cancer(P)	-0.579197		Nucleus
Spliceosome-C	DHX35	0.00769583	100	0.277874	15	TCGA Colorectal Cancer(P)	-0.551286		Centrosome;Nuclear bodies;Nucleus
Spliceosome-C	ECM29	0.0112579	100	0.712497	15	TCGA Colorectal Cancer(P)	-0.0639183
Spliceosome-C	FAM32A	0.00892008	100	0.557338	15	TCGA Colorectal Cancer(P)	-0.383781		Nucleoli;Nucleus
Spliceosome-C	FAM50A	0.0350247	100	4.69193e-08	15	TCGA Colorectal Cancer(P)	3.18791	variable	Nucleoplasm
Spliceosome-C	GPATCH1	0.00801703	100	0.172821	15	TCGA Colorectal Cancer(P)	-0.507339
Spliceosome-C	NOSIP	0.0117144	100	0.644775	15	TCGA Colorectal Cancer(P)	-0.00145724		Nucleus
Spliceosome-C	PPIG	0.00712873	100	0.205517	15	TCGA Colorectal Cancer(P)	-0.628878		Nuclear speckles
Spliceosome-C	PPIL3	0.0215226	100	0.00714024	15	TCGA Colorectal Cancer(P)	1.34053	variable	Nucleus
Spliceosome-C	PPWD1	0.00928107	100	0.769578	15	TCGA Colorectal Cancer(P)	-0.33439		Nuclear bodies
Spliceosome-C	SDE2	0.0122621	100	0.453943	15	TCGA Colorectal Cancer(P)	0.0734782		Cytosol;Golgi apparatus;Nuclear speckles;Plasma membrane
Spliceosome-C	WDR83	0.00921075	100	0.681447	15	TCGA Colorectal Cancer(P)	-0.344011		Vesicles;Centrosome;Nucleoplasm
Polycomb-group repressive complex 2 (PRC2)	EED	2.77701	48.8506	0.473404	8	TCGA Ovarian Cancer(P)	-0.74014		Nucleoplasm
Polycomb-group repressive complex 2 (PRC2)	EZH2	2.37525	37.931	0.839875	8	TCGA Ovarian Cancer(P)	-0.930652		Nucleoplasm
Polycomb-group repressive complex 2 (PRC2)	MTF2	5.13048	13.2184	0.171603	8	TCGA Ovarian Cancer(P)	0.375882		Nucleoplasm
Polycomb-group repressive complex 2 (PRC2)	PHF1	7.1325	11.4943	0.142401	8	TCGA Ovarian Cancer(P)	1.32524	variable	Nucleoplasm
Polycomb-group repressive complex 2 (PRC2)	PHF2	8.19851	37.931	0.348873	8	TCGA Ovarian Cancer(P)	1.83075	variable	Cytosol;Nucleoli;Nucleus
Polycomb-group repressive complex 2 (PRC2)	RBBP4	3.48552	77.0115	0.493231	8	TCGA Ovarian Cancer(P)	-0.40416		Nucleoplasm
Polycomb-group repressive complex 2 (PRC2)	RBBP7	2.30208	78.1609	0.301777	8	TCGA Ovarian Cancer(P)	-0.96535		Nucleoplasm
Polycomb-group repressive complex 2 (PRC2)	SUZ12	3.30119	41.954	0.458424	8	TCGA Ovarian Cancer(P)	-0.491571		Nuclear bodies;Nucleoli;Nucleus
telomerase	C2	4.68151	39.8148	0.0853616	11	TCGA Breast Cancer(P)	1.20314	variable
telomerase	DKC1	3.18153	66.6667	0.920618	11	TCGA Breast Cancer(P)	-0.162655		Nucleoli fibrillar center;Nucleus
telomerase	GNL3L	5.43598	67.5926	0.164924	11	TCGA Breast Cancer(P)	1.89011	variable	Nucleoli;Cytosol;Nucleus
telomerase	HNRNPC	2.52052	76.8519	0.204445	11	TCGA Breast Cancer(P)	-0.76453		Nucleoplasm
telomerase	HNRNPU	4.31835	63.8889	0.663139	11	TCGA Breast Cancer(P)	0.872462		Nucleoplasm
telomerase	NAT10	3.40893	58.3333	0.944055	11	TCGA Breast Cancer(P)	0.0444066		Nucleoli;Midbody
telomerase	NHP2	3.81911	85.1852	0.795981	11	TCGA Breast Cancer(P)	0.417891		Nucleoplasm;Cytosol
telomerase	NOP10	3.05588	68.5185	0.537688	11	TCGA Breast Cancer(P)	-0.277065		Nuclear bodies
telomerase	SNRPC	2.93562	75	0.810532	11	TCGA Breast Cancer(P)	-0.386566		Nucleoplasm
telomerase	SNRPD3	1.47257	81.4815	0.00078679	11	TCGA Breast Cancer(P)	-1.71873	stable	Cytosol;Nuclear bodies;Nucleoplasm
telomerase	SNRPE	2.13181	76.8519	0.168306	11	TCGA Breast Cancer(P)	-1.11846	stable
COREST complex	HMG20A	0.0365326	88	0.453268	8	TCGA Colorectal Cancer(P)	0.36268		Nucleus
COREST complex	HMG20B	0.0241045	88	0.54001	8	TCGA Colorectal Cancer(P)	-0.231477		Nucleoplasm
COREST complex	KDM1A	0.000959475	88	2.23332e-05	8	TCGA Colorectal Cancer(P)	-1.33798	stable	Nucleoplasm;Cytosol
COREST complex	PHF21A	0.0204522	88	0.91214	8	TCGA Colorectal Cancer(P)	-0.406083
COREST complex	RCOR1	0.00414552	88	0.00659249	8	TCGA Colorectal Cancer(P)	-1.18566	stable	Nucleoplasm
COREST complex	RCOR3	0.0285287	88	0.284036	8	TCGA Colorectal Cancer(P)	-0.0199678		Nucleoli;Nucleus
COREST complex	ZMYM2	0.0686887	88	0.0129425	8	TCGA Colorectal Cancer(P)	1.89998	variable	Endoplasmic reticulum;Nucleoplasm
COREST complex	ZMYM3	0.0481592	88	0.102695	8	TCGA Colorectal Cancer(P)	0.918514		Nucleoplasm
RNA polymerase I core complex	CAST	3.43878	49.4253	0.825405	10	TCGA Ovarian Cancer(P)	0.369797		Cytosol;Endoplasmic reticulum
RNA polymerase I core complex	CD3EAP	4.00319	47.7011	0.55138	10	TCGA Ovarian Cancer(P)	1.14613	variable	Nucleoli fibrillar center;Nucleus;Mitochondria
RNA polymerase I core complex	POLR1A	2.57825	67.2414	0.091465	10	TCGA Ovarian Cancer(P)	-0.813857		Nucleoli fibrillar center;Nucleus
RNA polymerase I core complex	POLR1B	4.3621	61.4943	0.806712	10	TCGA Ovarian Cancer(P)	1.63981	variable	Nucleoli;Cytosol
RNA polymerase I core complex	POLR1C	2.25096	58.6207	0.0631608	10	TCGA Ovarian Cancer(P)	-1.26404	stable	Nucleus
RNA polymerase I core complex	POLR1D	2.98679	50.5747	0.979372	10	TCGA Ovarian Cancer(P)	-0.251917		Golgi apparatus;Nucleoplasm
RNA polymerase I core complex	POLR1E	3.84282	49.4253	0.375706	10	TCGA Ovarian Cancer(P)	0.92555		Nucleoli fibrillar center;Nucleus
RNA polymerase I core complex	RPA1	2.1145	68.9655	0.221761	10	TCGA Ovarian Cancer(P)	-1.45175	stable	Nucleoplasm
RNA polymerase I core complex	RPA2	3.43449	72.9885	0.654181	10	TCGA Ovarian Cancer(P)	0.363897		Nuclear bodies;Nucleoplasm
RNA polymerase I core complex	TWISTNB	2.68748	49.4253	0.998458	10	TCGA Ovarian Cancer(P)	-0.663612		Nucleoli fibrillar center;Nucleus
BAF complex	ACTG1	0.0056826	100	0.0478852	14	Founder mouse strains(P)	-0.571831
BAF complex	ACTL6A	0.00563697	100	0.0368429	14	Founder mouse strains(P)	-0.572291		Nucleoplasm
BAF complex	ARID1A	0.126222	100	7.5254e-07	14	Founder mouse strains(P)	0.645034		Nucleoplasm
BAF complex	ARID1B	0.00783422	100	0.0752072	14	Founder mouse strains(P)	-0.55011		Nucleoplasm
BAF complex	DPF2	0.0254049	100	0.631223	14	Founder mouse strains(P)	-0.372731		Nucleoplasm
BAF complex	DPF3	0.181438	25	0.0167785	14	Founder mouse strains(P)	1.20246	variable	Nucleoplasm
BAF complex	PBRM1	0.364281	100	5.97507e-19	14	Founder mouse strains(P)	3.04829	variable	Nucleoplasm
BAF complex	SMARCA2	0.00548896	100	0.0258562	14	Founder mouse strains(P)	-0.573786
BAF complex	SMARCA4	0.0117421	100	0.178583	14	Founder mouse strains(P)	-0.510659		Nucleoplasm
BAF complex	SMARCB1	0.0225639	50	0.87506	14	Founder mouse strains(P)	-0.401411		Nucleoli fibrillar center;Nucleoplasm
BAF complex	SMARCC1	0.0923737	25	0.156628	14	Founder mouse strains(P)	0.303332		Nucleoplasm
BAF complex	SMARCC2	0.0124909	100	0.0688579	14	Founder mouse strains(P)	-0.503099		Nucleoplasm
BAF complex	SMARCD1	0.00670095	25	0.41434	14	Founder mouse strains(P)	-0.56155		Nucleoplasm;Vesicles
BAF complex	SMARCE1	0.00471048	100	0.0356604	14	Founder mouse strains(P)	-0.581645		Nucleoplasm
SIN3 complex	ARID4A	6.26629	55.5556	0.561553	14	TCGA Breast Cancer(P)	1.38121	variable	Nucleoplasm;Cytosol;Plasma membrane
SIN3 complex	ARID4B	5.10557	63.8889	0.942572	14	TCGA Breast Cancer(P)	0.577721		Nucleoplasm;Vesicles
SIN3 complex	BBX	7.24674	66.6667	0.0553472	14	TCGA Breast Cancer(P)	2.05991	variable	Cytosol;Nucleoplasm
SIN3 complex	BRMS1	4.07701	55.5556	0.816748	14	TCGA Breast Cancer(P)	-0.134283		Centrosome
SIN3 complex	BRMS1L	3.7809	62.037	0.987718	14	TCGA Breast Cancer(P)	-0.339262		Nucleoplasm
SIN3 complex	ING1	3.51878	75.9259	0.228076	14	TCGA Breast Cancer(P)	-0.520714		Cytosol;Nucleoplasm
SIN3 complex	ING2	3.64412	68.5185	0.363811	14	TCGA Breast Cancer(P)	-0.433949		Cytosol;Golgi apparatus;Nucleoplasm
SIN3 complex	RBP1	5.36802	61.1111	0.282584	14	TCGA Breast Cancer(P)	0.759397		Cytosol;Nucleoplasm
SIN3 complex	SAP130	4.26521	64.8148	0.85059	14	TCGA Breast Cancer(P)	-0.00401047		Nuclear speckles
SIN3 complex	SAP30	2.90967	77.7778	0.123322	14	TCGA Breast Cancer(P)	-0.942362		Nucleoplasm
SIN3 complex	SAP30L	1.74572	75	0.00537803	14	TCGA Breast Cancer(P)	-1.74809	stable	Nucleoli;Nucleus
SIN3 complex	SIN3A	2.32678	81.4815	0.00198449	14	TCGA Breast Cancer(P)	-1.34586	stable	Nucleoplasm
SIN3 complex	SINHCAF	4.16309	50.9259	0.870686	14	TCGA Breast Cancer(P)	-0.0746949
SIN3 complex	SUDS3	5.37608	54.6296	0.70562	14	TCGA Breast Cancer(P)	0.764977		Nuclear bodies;Cytosol
Polycomb-group repressive complex 1 (PRC1)	BAP1	0.0102231	38	0.346885	17	TCGA Colorectal Cancer(P)	-0.5341		Nucleoplasm;Cytosol
Polycomb-group repressive complex 1 (PRC1)	BMI1	0.00922104	38	0.361391	17	TCGA Colorectal Cancer(P)	-0.58049		Cytosol;Nuclear bodies;Nucleoli;Nucleus
Polycomb-group repressive complex 1 (PRC1)	CBX2	0.0647285	38	0.00217241	17	TCGA Colorectal Cancer(P)	1.98928	variable	Nucleoplasm
Polycomb-group repressive complex 1 (PRC1)	CBX4	0.0202967	38	0.947536	17	TCGA Colorectal Cancer(P)	-0.0677325		Nucleoplasm;Nuclear bodies
Polycomb-group repressive complex 1 (PRC1)	CBX6	0.0186644	38	0.644293	17	TCGA Colorectal Cancer(P)	-0.143303		Mitochondria;Nucleus
Polycomb-group repressive complex 1 (PRC1)	CBX8	0.0130811	38	0.443701	17	TCGA Colorectal Cancer(P)	-0.401785		Nucleoplasm
Polycomb-group repressive complex 1 (PRC1)	COMMD3	0.00694956	38	0.142082	17	TCGA Colorectal Cancer(P)	-0.68565
Polycomb-group repressive complex 1 (PRC1)	M6PR	0.0256152	38	0.588162	17	TCGA Colorectal Cancer(P)	0.178493
Polycomb-group repressive complex 1 (PRC1)	PCGF1	0.0244971	38	0.52236	17	TCGA Colorectal Cancer(P)	0.126727		Nucleoplasm
Polycomb-group repressive complex 1 (PRC1)	PCGF2	0.018805	38	0.933751	17	TCGA Colorectal Cancer(P)	-0.136794		Nucleus
Polycomb-group repressive complex 1 (PRC1)	PCGF5	0.0142775	38	0.540843	17	TCGA Colorectal Cancer(P)	-0.346397		Nucleoli
Polycomb-group repressive complex 1 (PRC1)	PCGF6	0.0117548	38	0.392042	17	TCGA Colorectal Cancer(P)	-0.463189
Polycomb-group repressive complex 1 (PRC1)	PHC1	0.0901768	38	5.79662e-08	17	TCGA Colorectal Cancer(P)	3.16743	variable	Nucleus
Polycomb-group repressive complex 1 (PRC1)	PHC2	0.018305	38	0.989221	17	TCGA Colorectal Cancer(P)	-0.159941		Nucleoplasm
Polycomb-group repressive complex 1 (PRC1)	PHC3	0.0104337	38	0.266971	17	TCGA Colorectal Cancer(P)	-0.52435		Nucleus
Polycomb-group repressive complex 1 (PRC1)	RING1	0.00407935	38	0.028375	17	TCGA Colorectal Cancer(P)	-0.818529		Cytosol;Nucleoplasm
Polycomb-group repressive complex 1 (PRC1)	RNF2	0.00880686	38	0.310051	17	TCGA Colorectal Cancer(P)	-0.599665		Nucleoplasm;Nuclear bodies
Elongator complex	ELP1	2.82298	68.3908	0.874898	5	TCGA Ovarian Cancer(P)	-0.35144
Elongator complex	ELP2	1.59176	73.5632	0.00214397	5	TCGA Ovarian Cancer(P)	-1.17893	stable	Cytosol;Nucleus
Elongator complex	ELP3	2.1209	82.1839	0.0119793	5	TCGA Ovarian Cancer(P)	-0.823299
Elongator complex	ELP4	5.30448	37.931	9.79335e-05	5	TCGA Ovarian Cancer(P)	1.31634	variable	Nucleoplasm
Elongator complex	ELP5	4.88933	34.4828	0.00187997	5	TCGA Ovarian Cancer(P)	1.03732	variable	Cytosol
Cleavage and polyadenylation specificity factor (CPSF) complex	CPSF1	0.00712035	100	0.0391131	5	Founder mouse strains(P)	-0.692255		Nucleoplasm
Cleavage and polyadenylation specificity factor (CPSF) complex	CPSF2	0.0346351	75	0.074015	5	Founder mouse strains(P)	0.233876		Nucleoplasm;Vesicles
Cleavage and polyadenylation specificity factor (CPSF) complex	CPSF3	0.0060772	100	0.00708172	5	Founder mouse strains(P)	-0.727367
Cleavage and polyadenylation specificity factor (CPSF) complex	CPSF4	0.0830796	75	1.87621e-10	5	Founder mouse strains(P)	1.86449	variable	Nucleoplasm
Cleavage and polyadenylation specificity factor (CPSF) complex	FIP1L1	0.00752168	100	0.044253	5	Founder mouse strains(P)	-0.678746		Nucleoplasm
chromatin assembly complex	DCAF10	0.100928	25	0.0223168	5	Founder mouse strains(P)	1.01208	variable	Nucleoli fibrillar center
chromatin assembly complex	RBBP4	0.00400898	100	9.17757e-06	5	Founder mouse strains(P)	-1.28098	stable	Nucleoplasm
chromatin assembly complex	RBBP7	0.0158963	100	0.0834717	5	Founder mouse strains(P)	-0.999727		Nucleoplasm
chromatin assembly complex	WDR24	0.106732	50	6.06205e-05	5	Founder mouse strains(P)	1.1494	variable
chromatin assembly complex	WDR59	0.0631897	50	0.0850601	5	Founder mouse strains(P)	0.119218		Cytosol
RNA polymerase I core complex	CAST	4.48987	59.2593	0.0536	10	TCGA Breast Cancer(P)	1.19575	variable	Cytosol;Endoplasmic reticulum
RNA polymerase I core complex	CD3EAP	4.51679	69.4444	0.458905	10	TCGA Breast Cancer(P)	1.21744	variable	Nucleoli fibrillar center;Nucleus;Mitochondria
RNA polymerase I core complex	POLR1A	0.950322	71.2963	0.00141268	10	TCGA Breast Cancer(P)	-1.65563	stable	Nucleoli fibrillar center;Nucleus
RNA polymerase I core complex	POLR1B	2.58908	71.2963	0.298502	10	TCGA Breast Cancer(P)	-0.335482		Nucleoli;Cytosol
RNA polymerase I core complex	POLR1C	3.07019	87.037	0.759017	10	TCGA Breast Cancer(P)	0.0520902		Nucleus
RNA polymerase I core complex	POLR1D	1.39151	75.9259	0.0182507	10	TCGA Breast Cancer(P)	-1.30022	stable	Golgi apparatus;Nucleoplasm
RNA polymerase I core complex	POLR1E	4.58798	62.963	0.627909	10	TCGA Breast Cancer(P)	1.27478	variable	Nucleoli fibrillar center;Nucleus
RNA polymerase I core complex	RPA1	2.28018	64.8148	0.571296	10	TCGA Breast Cancer(P)	-0.584327		Nucleoplasm
RNA polymerase I core complex	RPA2	2.42969	81.4815	0.489389	10	TCGA Breast Cancer(P)	-0.463884		Nuclear bodies;Nucleoplasm
RNA polymerase I core complex	TWISTNB	3.74969	53.7037	0.331854	10	TCGA Breast Cancer(P)	0.599479		Nucleoli fibrillar center;Nucleus
KMT2C/D containing complex	ASH2L	0.00403635	100	0.00264001	7	Founder mouse strains(P)	-1.38978	stable	Nucleoplasm;Plasma membrane
KMT2C/D containing complex	DPY30	0.0378554	75	0.0280279	7	Founder mouse strains(P)	1.64604	variable	Golgi apparatus;Nucleoplasm
KMT2C/D containing complex	HCFC1	0.00674823	100	0.0298521	7	Founder mouse strains(P)	-1.14635	stable	Mitochondria;Nucleoplasm
KMT2C/D containing complex	NCOA6	0.0299959	25	0.143158	7	Founder mouse strains(P)	0.940526		Nucleoplasm
KMT2C/D containing complex	PAXIP1	0.0168667	25	0.753781	7	Founder mouse strains(P)	-0.238045		Nucleoplasm;Vesicles
KMT2C/D containing complex	RBBP5	0.0228746	100	0.216551	7	Founder mouse strains(P)	0.301266		Nucleoli;Nucleus
KMT2C/D containing complex	WDR5	0.0182523	100	0.646852	7	Founder mouse strains(P)	-0.113659		Nucleoplasm
BLOC1-BLOC2 complex	BLOC1S1	0.0346252	66.129	0.1465	8	Human Individuals(Battle,P)	-1.59448	stable
BLOC1-BLOC2 complex	BLOC1S2	0.0969867	53.2258	0.254471	8	Human Individuals(Battle,P)	1.59194	variable
BLOC1-BLOC2 complex	BLOC1S4	0.0792308	82.2581	0.270599	8	Human Individuals(Battle,P)	0.684691		Cytosol;Vesicles
BLOC1-BLOC2 complex	BLOC1S5	0.0694252	77.4194	0.595705	8	Human Individuals(Battle,P)	0.183661		Vesicles
BLOC1-BLOC2 complex	DTNBP1	0.074458	59.6774	0.260051	8	Human Individuals(Battle,P)	0.440819		Microtubules;Midbody
BLOC1-BLOC2 complex	HPS5	0.0720452	61.2903	0.491789	8	Human Individuals(Battle,P)	0.317535
BLOC1-BLOC2 complex	HPS6	0.0623669	95.1613	0.974138	8	Human Individuals(Battle,P)	-0.176987
BLOC1-BLOC2 complex	SNAPIN	0.0375078	100	0.00529793	8	Human Individuals(Battle,P)	-1.44719	stable	Golgi apparatus;Nucleoli
COPI	ARCN1	3.24806	64.8148	0.589448	12	TCGA Breast Cancer(P)	0.347978		Golgi apparatus;Vesicles
COPI	ARFGAP1	4.98587	58.3333	0.0152104	12	TCGA Breast Cancer(P)	1.71361	variable	Golgi apparatus;Vesicles
COPI	ARFGAP2	5.03994	61.1111	0.0417672	12	TCGA Breast Cancer(P)	1.75609	variable	Golgi apparatus
COPI	ARFGAP3	3.35217	63.8889	0.501085	12	TCGA Breast Cancer(P)	0.429789		Cytosol;Golgi apparatus
COPI	COPA	1.38987	88.8889	0.0019675	12	TCGA Breast Cancer(P)	-1.11225	stable	Cytosol;Golgi apparatus;Nucleoplasm
COPI	COPB1	1.1305	88.8889	0.0120904	12	TCGA Breast Cancer(P)	-1.31607	stable	Cytosol;Golgi apparatus;Vesicles
COPI	COPB2	1.73668	83.3333	0.00727145	12	TCGA Breast Cancer(P)	-0.839717		Cytosol
COPI	COPE	2.40484	80.5556	0.615043	12	TCGA Breast Cancer(P)	-0.314656		Golgi apparatus
COPI	COPG1	1.84905	85.1852	0.0957403	12	TCGA Breast Cancer(P)	-0.751416		Golgi apparatus;Cytosol;Nucleoplasm
COPI	COPG2	2.29477	67.5926	0.884961	12	TCGA Breast Cancer(P)	-0.401154
COPI	COPZ1	2.19092	79.6296	0.760128	12	TCGA Breast Cancer(P)	-0.48276
COPI	COPZ2	4.04032	56.4815	0.0541516	12	TCGA Breast Cancer(P)	0.970561
COPI	ARCN1	1.08019	94.8276	0.000144087	12	TCGA Ovarian Cancer(P)	-1.17749	stable	Golgi apparatus;Vesicles
COPI	ARFGAP1	5.53916	61.4943	0.00100997	12	TCGA Ovarian Cancer(P)	1.18818	variable	Golgi apparatus;Vesicles
COPI	ARFGAP2	6.39059	59.7701	9.90762e-06	12	TCGA Ovarian Cancer(P)	1.63991	variable	Golgi apparatus
COPI	ARFGAP3	3.85315	66.092	0.158693	12	TCGA Ovarian Cancer(P)	0.293688		Cytosol;Golgi apparatus
COPI	COPA	1.45104	94.2529	1.10202e-05	12	TCGA Ovarian Cancer(P)	-0.980731		Cytosol;Golgi apparatus;Nucleoplasm
COPI	COPB1	1.28732	92.5287	9.08437e-06	12	TCGA Ovarian Cancer(P)	-1.06759	stable	Cytosol;Golgi apparatus;Vesicles
COPI	COPB2	1.61068	87.931	0.0737109	12	TCGA Ovarian Cancer(P)	-0.896035		Cytosol
COPI	COPE	2.41106	86.2069	0.0220946	12	TCGA Ovarian Cancer(P)	-0.471404		Golgi apparatus
COPI	COPG1	1.35204	89.0805	0.00974895	12	TCGA Ovarian Cancer(P)	-1.03325	stable	Golgi apparatus;Cytosol;Nucleoplasm
NuA4/Tip60 HAT complex	ACTL6A	0.0137442	100	0.00188114	9	Human Individuals(Battle,P)	-0.725993		Nucleoplasm
NuA4/Tip60 HAT complex	ATAD3A	0.0672391	100	0.0872408	9	Human Individuals(Battle,P)	0.770364		Mitochondria
NuA4/Tip60 HAT complex	DMAP1	0.0572962	56.4516	0.00568989	9	Human Individuals(Battle,P)	0.492243		Cytosol;Nucleoplasm
NuA4/Tip60 HAT complex	EP400	0.0319728	100	0.787103	9	Human Individuals(Battle,P)	-0.216104		Nucleus
NuA4/Tip60 HAT complex	MEAF6	0.0206237	59.6774	0.680724	9	Human Individuals(Battle,P)	-0.533559		Nuclear bodies
NuA4/Tip60 HAT complex	MORF4L1	0.124854	75.8065	4.72785e-10	9	Human Individuals(Battle,P)	2.38198	variable	Nuclear speckles
NuA4/Tip60 HAT complex	RUVBL1	0.0164447	100	0.150356	9	Human Individuals(Battle,P)	-0.650453		Cytosol;Nucleoplasm
NuA4/Tip60 HAT complex	RUVBL2	0.0185371	100	0.247996	9	Human Individuals(Battle,P)	-0.591926		Cytosol;Nucleoplasm
NuA4/Tip60 HAT complex	TRRAP	0.00657419	100	0.00132578	9	Human Individuals(Battle,P)	-0.926551		Nucleoplasm
eIF4F	EIF4A1	4.28418	62.037	0.730215	9	TCGA Breast Cancer(P)	-0.0236592		Cytosol
eIF4F	EIF4A2	4.41952	62.037	0.837249	9	TCGA Breast Cancer(P)	0.0740085		Cytosol
eIF4F	EIF4A3	2.95283	69.4444	0.184661	9	TCGA Breast Cancer(P)	-0.984398		Nucleoplasm
eIF4F	EIF4E	3.11144	79.6296	0.167563	9	TCGA Breast Cancer(P)	-0.869942		Cytoplasmic bodies;Cytosol
eIF4F	EIF4G1	2.50053	75.9259	0.0276827	9	TCGA Breast Cancer(P)	-1.31079	stable	Cytosol
eIF4F	EIF4G2	3.94834	72.2222	0.686285	9	TCGA Breast Cancer(P)	-0.266007		Cytosol
eIF4F	EIF4G3	4.79285	70.3704	0.944206	9	TCGA Breast Cancer(P)	0.343415		Cytosol
eIF4F	MIF4GD	5.57377	56.4815	0.332892	9	TCGA Breast Cancer(P)	0.906952		Cytosol;Nucleoli
eIF4F	NAT1	7.2692	39.8148	0.0287715	9	TCGA Breast Cancer(P)	2.13042	variable
multi-eIF complex	EIF1B	0.0126007	100	0.542775	10	TCGA Colorectal Cancer(P)	-0.154174
multi-eIF complex	EIF2A	0.0105019	100	0.91728	10	TCGA Colorectal Cancer(P)	-0.210083		Cytosol;Mitochondria
multi-eIF complex	EIF2S1	0.00206482	100	0.00432974	10	TCGA Colorectal Cancer(P)	-0.434829		Cytosol;Nucleoplasm
multi-eIF complex	EIF2S2	0.00368407	100	0.0455834	10	TCGA Colorectal Cancer(P)	-0.391696		Endoplasmic reticulum;Nucleoli
multi-eIF complex	EIF2S3	0.00406738	100	0.081419	10	TCGA Colorectal Cancer(P)	-0.381485
multi-eIF complex	EIF3B	0.00433878	100	0.0837199	10	TCGA Colorectal Cancer(P)	-0.374256		Cytosol;Nucleoplasm
multi-eIF complex	EIF3C	0.00320221	100	0.0299254	10	TCGA Colorectal Cancer(P)	-0.404531		Cytosol
multi-eIF complex	EIF3I	0.00410819	100	0.0664424	10	TCGA Colorectal Cancer(P)	-0.380398
multi-eIF complex	EIF5	0.00874779	100	0.769649	10	TCGA Colorectal Cancer(P)	-0.256808		Cytosol;Plasma membrane
multi-eIF complex	PSMB8	0.130568	100	7.53531e-51	10	TCGA Colorectal Cancer(P)	2.98826	variable	Cytokinetic bridge;Vesicles
NuA3 histone acetyltransferase complex	BRD1	0.23492	28.5714	0.00224526	7	DO mouse strains(P)	1.35823	variable	Nuclear speckles
NuA3 histone acetyltransferase complex	BRPF1	0.132004	14.2857	0.213703	7	DO mouse strains(P)	-0.0836003		Cytosol;Plasma membrane
NuA3 histone acetyltransferase complex	BRPF3	0.194048	42.8571	0.00191984	7	DO mouse strains(P)	0.785623		Mitochondria;Nucleoplasm
NuA3 histone acetyltransferase complex	JADE3	0.205741	4.7619	0.0225364	7	DO mouse strains(P)	0.949431		Nucleoli;Nucleus
NuA3 histone acetyltransferase complex	KAT7	0.09511	52.381	0.780317	7	DO mouse strains(P)	-0.600469		Nucleoplasm
NuA3 histone acetyltransferase complex	MEAF6	0.0214158	66.6667	1.37857e-07	7	DO mouse strains(P)	-1.6329	stable	Nuclear bodies
NuA3 histone acetyltransferase complex	YEATS4	0.0825581	71.4286	0.425557	7	DO mouse strains(P)	-0.776316		Nuclear membrane;Nucleoplasm
retromer complex	SNX1	2.57281	55.5556	0.506194	7	TCGA Breast Cancer(P)	-0.70257		Endosomes;Lysosomes
retromer complex	SNX2	4.93636	59.2593	0.0798499	7	TCGA Breast Cancer(P)	1.42484	variable	Endosomes;Lysosomes
retromer complex	SNX6	2.67334	70.3704	0.464455	7	TCGA Breast Cancer(P)	-0.612078		Endosomes;Lysosomes
retromer complex	VPS26A	2.39989	80.5556	0.276951	7	TCGA Breast Cancer(P)	-0.858213		Endosomes;Lysosomes
retromer complex	VPS26B	5.13792	65.7407	0.0561391	7	TCGA Breast Cancer(P)	1.60627	variable
retromer complex	VPS29	2.36951	78.7037	0.0820703	7	TCGA Breast Cancer(P)	-0.885558		Cytosol;Vesicles
retromer complex	VPS35	3.3837	54.6296	0.619995	7	TCGA Breast Cancer(P)	0.0273113		Endosomes;Lysosomes
BLOC1-BLOC2 complex	BLOC1S1	2.41518	75.2874	0.0150918	11	TCGA Ovarian Cancer(P)	-1.01129	stable
BLOC1-BLOC2 complex	BLOC1S2	3.7185	52.8736	0.619851	11	TCGA Ovarian Cancer(P)	-0.0903404
BLOC1-BLOC2 complex	BLOC1S3	2.86476	53.4483	0.66076	11	TCGA Ovarian Cancer(P)	-0.693603		Golgi apparatus
BLOC1-BLOC2 complex	BLOC1S4	3.00197	74.7126	0.726582	11	TCGA Ovarian Cancer(P)	-0.596652		Cytosol;Vesicles
BLOC1-BLOC2 complex	BLOC1S5	4.89518	63.7931	0.0346772	11	TCGA Ovarian Cancer(P)	0.741109		Vesicles
BLOC1-BLOC2 complex	BLOC1S6	7.46405	29.3103	0.00205903	11	TCGA Ovarian Cancer(P)	2.55631	variable
BLOC1-BLOC2 complex	DTNBP1	2.58812	70.6897	0.221765	11	TCGA Ovarian Cancer(P)	-0.889083		Microtubules;Midbody
BLOC1-BLOC2 complex	HPS3	4.37448	31.6092	0.181535	11	TCGA Ovarian Cancer(P)	0.37318		Golgi apparatus;Plasma membrane
BLOC1-BLOC2 complex	HPS5	3.56127	28.1609	0.899611	11	TCGA Ovarian Cancer(P)	-0.201443
BLOC1-BLOC2 complex	HPS6	4.74352	58.046	0.113133	11	TCGA Ovarian Cancer(P)	0.63395
BLOC1-BLOC2 complex	SNAPIN	2.68286	68.9655	0.0390837	11	TCGA Ovarian Cancer(P)	-0.822138		Golgi apparatus;Nucleoli
RANBP9-containing complex	ARMC8	0.0216403	100	0.00500384	5	Human Individuals(Battle,P)	-0.748607		Cytosol;Nucleoplasm;Vesicles
RANBP9-containing complex	GID8	0.0163603	74.1935	0.0232709	5	Human Individuals(Battle,P)	-1.01168	stable	Cell Junctions;Nucleoplasm
RANBP9-containing complex	MAEA	0.072186	66.129	0.000701122	5	Human Individuals(Battle,P)	1.7698	variable	Nucleoplasm
RANBP9-containing complex	RANBP9	0.0441312	95.1613	0.0416624	5	Human Individuals(Battle,P)	0.371988		Cytosol;Nucleoplasm
RANBP9-containing complex	WDR26	0.0290084	62.9032	0.947289	5	Human Individuals(Battle,P)	-0.381498		Cytosol;Nucleoplasm
Tubulins	TUBA1C	0.0384772	100	5.3815e-05	7	Human Individuals(Battle,P)	-0.997029		Microtubules
Tubulins	TUBA4A	0.140896	100	0.114033	7	Human Individuals(Battle,P)	-0.656455		Microtubules
Tubulins	TUBB	0.068176	100	0.000232876	7	Human Individuals(Battle,P)	-0.898271		Microtubules
Tubulins	TUBB2A	0.861865	75.8065	2.31702e-12	7	Human Individuals(Battle,P)	1.74098	variable	Microtubules
Tubulins	TUBB2B	0.520503	59.6774	0.00105626	7	Human Individuals(Battle,P)	0.60585		Microtubules
Tubulins	TUBB4B	0.122138	100	0.00730151	7	Human Individuals(Battle,P)	-0.71883		Microtubules
Tubulins	TUBB6	0.616104	98.3871	0.000246811	7	Human Individuals(Battle,P)	0.923752		Microtubules
Mediator	MED1	4.67173	57.4713	0.998458	20	TCGA Ovarian Cancer(P)	0.358826		Nucleoplasm
Mediator	MED14	2.34583	54.023	0.0653036	20	TCGA Ovarian Cancer(P)	-1.21424	stable	Nucleoplasm
Mediator	MED16	6.07317	31.0345	0.599559	20	TCGA Ovarian Cancer(P)	1.30665	variable	Nucleoli
Mediator	MED17	4.16574	47.1264	0.920259	20	TCGA Ovarian Cancer(P)	0.0166105		Vesicles
Mediator	MED18	3.68827	36.2069	0.665076	20	TCGA Ovarian Cancer(P)	-0.306317		Nucleoplasm
Mediator	MED19	6.57052	31.6092	0.279927	20	TCGA Ovarian Cancer(P)	1.64303	variable	Nuclear bodies;Nucleus
Mediator	MED20	5.93921	33.3333	0.379281	20	TCGA Ovarian Cancer(P)	1.21605	variable	Centrosome;Nucleoplasm
Mediator	MED23	3.70949	50	0.765969	20	TCGA Ovarian Cancer(P)	-0.291966		Nucleoplasm;Vesicles
Mediator	MED24	3.0485	51.1494	0.480757	20	TCGA Ovarian Cancer(P)	-0.739008
Mediator	MED25	4.81294	15.5172	0.857993	20	TCGA Ovarian Cancer(P)	0.454331		Nucleoplasm
Mediator	MED26	1.76597	9.1954	0.546233	20	TCGA Ovarian Cancer(P)	-1.60642	stable	Cytosol;Nucleoplasm;Vesicles
Mediator	MED27	2.87515	39.6552	0.659012	20	TCGA Ovarian Cancer(P)	-0.856252		Nucleoli;Nucleus;Cytosol
Mediator	MED28	3.35669	31.0345	0.736359	20	TCGA Ovarian Cancer(P)	-0.53057		Nucleoplasm
Mediator	MED29	4.60311	37.931	0.480757	20	TCGA Ovarian Cancer(P)	0.312418		Nucleoplasm
Mediator	MED30	2.55061	18.3908	0.62483	20	TCGA Ovarian Cancer(P)	-1.07575	stable	Nucleoplasm
Mediator	MED4	2.47878	66.6667	0.155841	20	TCGA Ovarian Cancer(P)	-1.12433	stable	Nucleoplasm
Mediator	MED6	2.5774	50.5747	0.274131	20	TCGA Ovarian Cancer(P)	-1.05763	stable	Nucleoplasm
Mediator	MED7	5.24027	5.17241	0.765037	20	TCGA Ovarian Cancer(P)	0.743345		Nuclear bodies
Mediator	MED8	6.27621	39.6552	0.0339692	20	TCGA Ovarian Cancer(P)	1.44398	variable	Golgi apparatus;Nucleoplasm
Mediator	MED9	6.07403	20.6897	0.769399	20	TCGA Ovarian Cancer(P)	1.30724	variable	Midbody;Nucleoplasm
Mediator	MED1	4.08277	70.3704	0.69462	21	TCGA Breast Cancer(P)	-0.18582		Nucleoplasm
Mediator	MED13	5.32683	58.3333	0.194296	21	TCGA Breast Cancer(P)	0.743795		Nucleus
Mediator	MED14	2.28039	73.1481	0.120172	21	TCGA Breast Cancer(P)	-1.53264	stable	Nucleoplasm
Mediator	MED16	3.56226	62.963	0.840934	21	TCGA Breast Cancer(P)	-0.574774		Nucleoli
Mediator	MED17	3.53484	69.4444	0.428178	21	TCGA Breast Cancer(P)	-0.595262		Vesicles
Mediator	MED18	4.15241	62.963	0.581839	21	TCGA Breast Cancer(P)	-0.133781		Nucleoplasm
Mediator	MED19	3.4065	56.4815	0.429062	21	TCGA Breast Cancer(P)	-0.691165		Nuclear bodies;Nucleus
Mediator	MED20	4.27448	74.0741	0.785811	21	TCGA Breast Cancer(P)	-0.0425679		Centrosome;Nucleoplasm
Mediator	MED23	2.34097	62.963	0.0808669	21	TCGA Breast Cancer(P)	-1.48738	stable	Nucleoplasm;Vesicles
Mediator	MED24	3.27047	67.5926	0.447678	21	TCGA Breast Cancer(P)	-0.792809
Mediator	MED25	2.29847	72.2222	0.0482222	21	TCGA Breast Cancer(P)	-1.51913	stable	Nucleoplasm
Mediator	MED26	4.82442	61.1111	0.826719	21	TCGA Breast Cancer(P)	0.368372		Cytosol;Nucleoplasm;Vesicles
Mediator	MED27	5.39877	63.8889	0.590185	21	TCGA Breast Cancer(P)	0.797553		Nucleoli;Nucleus;Cytosol
Mediator	MED28	3.53092	61.1111	0.513233	21	TCGA Breast Cancer(P)	-0.598189		Nucleoplasm
Mediator	MED29	5.09778	73.1481	0.516451	21	TCGA Breast Cancer(P)	0.572634		Nucleoplasm
Mediator	MED30	3.41577	69.4444	0.610336	21	TCGA Breast Cancer(P)	-0.684238		Nucleoplasm
Mediator	MED4	6.17883	63.8889	0.254376	21	TCGA Breast Cancer(P)	1.38045	variable	Nucleoplasm
Mediator	MED6	5.96632	54.6296	0.459098	21	TCGA Breast Cancer(P)	1.22165	variable	Nucleoplasm
Mediator	MED7	4.57566	63.8889	0.888816	21	TCGA Breast Cancer(P)	0.182484		Nuclear bodies
Mediator	MED8	6.70927	62.037	0.1793	21	TCGA Breast Cancer(P)	1.77682	variable	Golgi apparatus;Nucleoplasm
Mediator	MED9	6.73226	59.2593	0.179741	21	TCGA Breast Cancer(P)	1.794	variable	Midbody;Nucleoplasm
TRAPP complex	TRAPPC1	2.85034	66.092	0.993245	9	TCGA Ovarian Cancer(P)	-0.0205466
TRAPP complex	TRAPPC10	4.58493	55.7471	0.0288279	9	TCGA Ovarian Cancer(P)	1.81877	variable
TRAPP complex	TRAPPC2	2.09205	60.9195	0.118286	9	TCGA Ovarian Cancer(P)	-0.824631		Endoplasmic reticulum;Nucleoplasm;Vesicles
TRAPP complex	TRAPPC3	2.05188	71.8391	0.0330319	9	TCGA Ovarian Cancer(P)	-0.867217		Golgi apparatus;Cytosol
TRAPP complex	TRAPPC4	1.97498	63.2184	0.18594	9	TCGA Ovarian Cancer(P)	-0.948766		Cytosol
TRAPP complex	TRAPPC5	3.03789	67.2414	0.964573	9	TCGA Ovarian Cancer(P)	0.178319		Vesicles
TRAPP complex	TRAPPC6A	1.9904	6.89655	0.833693	9	TCGA Ovarian Cancer(P)	-0.932413
TRAPP complex	TRAPPC6B	4.34806	51.7241	0.00675059	9	TCGA Ovarian Cancer(P)	1.5676	variable	Endoplasmic reticulum
TRAPP complex	TRAPPC8	2.89695	59.7701	0.959269	9	TCGA Ovarian Cancer(P)	0.0288782		Cytosol;Microtubules
RNA polymerase I core complex	CAST	0.0793326	100	1.48259e-06	9	Human Individuals(Battle,P)	1.64427	variable	Cytosol;Endoplasmic reticulum
RNA polymerase I core complex	CD3EAP	0.0368016	64.5161	0.702667	9	Human Individuals(Battle,P)	-0.127124		Nucleoli fibrillar center;Nucleus
RNA polymerase I core complex	POLR1A	0.0250037	100	0.9476	9	Human Individuals(Battle,P)	-0.618498		Nucleoli fibrillar center;Nucleus
RNA polymerase I core complex	POLR1B	0.0251294	100	0.856616	9	Human Individuals(Battle,P)	-0.613263		Nucleoli
RNA polymerase I core complex	POLR1C	0.0675393	100	0.962724	9	Human Individuals(Battle,P)	1.15309	variable	Nucleus
RNA polymerase I core complex	POLR1D	0.0612201	62.9032	0.0102738	9	Human Individuals(Battle,P)	0.889897		Golgi apparatus;Nucleoplasm
RNA polymerase I core complex	POLR1E	0.0453926	70.9677	0.0568192	9	Human Individuals(Battle,P)	0.230689		Nucleoli fibrillar center;Nucleus
RNA polymerase I core complex	RPA1	0.0137019	100	3.12185e-05	9	Human Individuals(Battle,P)	-1.08921	stable	Nucleoplasm
RNA polymerase I core complex	RPA2	0.00456296	100	2.91099e-06	9	Human Individuals(Battle,P)	-1.46985	stable	Nuclear bodies;Nucleoplasm
TRAPP complex	TRAPPC1	0.0259778	100	0.457631	9	Founder mouse strains(P)	-0.417461
TRAPP complex	TRAPPC10	0.0108692	75	0.20114	9	Founder mouse strains(P)	-0.55424
TRAPP complex	TRAPPC3	0.025572	100	0.434149	9	Founder mouse strains(P)	-0.421135		Cytosol
TRAPP complex	TRAPPC4	0.363384	100	1.69156e-15	9	Founder mouse strains(P)	2.63711	variable	Cytosol
TRAPP complex	TRAPPC5	0.0102981	100	0.0236766	9	Founder mouse strains(P)	-0.559411		Vesicles
TRAPP complex	TRAPPC6A	0.140229	75	0.0122773	9	Founder mouse strains(P)	0.616862
TRAPP complex	TRAPPC6B	0.0132689	100	0.166923	9	Founder mouse strains(P)	-0.532516		Endoplasmic reticulum
TRAPP complex	TRAPPC8	0.0032412	100	0.00443098	9	Founder mouse strains(P)	-0.623297		Cytosol;Microtubules
NuA3 histone acetyltransferase complex	BRD1	4.56014	67.5926	0.154653	11	TCGA Breast Cancer(P)	0.742437		Nuclear speckles
NuA3 histone acetyltransferase complex	BRPF1	4.18775	72.2222	0.905765	11	TCGA Breast Cancer(P)	0.406083		Cytosol;Plasma membrane
NuA3 histone acetyltransferase complex	BRPF3	4.47363	68.5185	0.598804	11	TCGA Breast Cancer(P)	0.664303		Mitochondria;Nucleoplasm
NuA3 histone acetyltransferase complex	ING1	3.51878	75.9259	0.859952	11	TCGA Breast Cancer(P)	-0.198148		Cytosol;Nucleoplasm
NuA3 histone acetyltransferase complex	JADE1	5.22447	31.4815	0.42928	11	TCGA Breast Cancer(P)	1.34248	variable	Mitochondria
NuA3 histone acetyltransferase complex	JADE2	4.9674	74.0741	0.757249	11	TCGA Breast Cancer(P)	1.11029	variable	Nucleoplasm
NuA3 histone acetyltransferase complex	JADE3	3.38714	68.5185	0.686285	11	TCGA Breast Cancer(P)	-0.317044		Nucleoli;Nucleus
NuA3 histone acetyltransferase complex	KAT5	1.67394	74.0741	0.0349923	11	TCGA Breast Cancer(P)	-1.86446	stable	Nucleoplasm
NuA3 histone acetyltransferase complex	KAT7	1.93138	80.5556	0.0836297	11	TCGA Breast Cancer(P)	-1.63193	stable	Nucleoplasm
NuA3 histone acetyltransferase complex	MEAF6	4.14897	69.4444	0.953263	11	TCGA Breast Cancer(P)	0.371061		Nuclear bodies;Nucleoplasm
NuA3 histone acetyltransferase complex	YEATS4	3.0461	63.8889	0.869357	11	TCGA Breast Cancer(P)	-0.625081		Nuclear membrane;Nucleoplasm
Tubulins	TUBA1B	0.107489	100	0.289043	11	DO mouse strains(P)	0.247685		Microtubules
Tubulins	TUBA1C	0.0181821	100	6.85163e-07	11	DO mouse strains(P)	-0.503853		Microtubules
Tubulins	TUBA4A	0.0199145	100	2.55468e-06	11	DO mouse strains(P)	-0.489274		Microtubules
Tubulins	TUBA8	0.0207157	100	2.01253e-07	11	DO mouse strains(P)	-0.482532		Microtubules
Tubulins	TUBAL3	0.0605525	38.0952	0.940855	11	DO mouse strains(P)	-0.147297
Tubulins	TUBB1	0.441875	95.2381	2.42403e-129	11	DO mouse strains(P)	3.0616	variable	Microtubules
Tubulins	TUBB2A	0.0793658	100	0.0367752	11	DO mouse strains(P)	0.0110202		Microtubules
Tubulins	TUBB3	0.00628631	4.7619	0.10935	11	DO mouse strains(P)	-0.603958		Microtubules
Tubulins	TUBB4A	0.0573033	33.3333	0.846407	11	DO mouse strains(P)	-0.17464		Microtubules
Tubulins	TUBB4B	0.023027	100	1.56346e-06	11	DO mouse strains(P)	-0.463082		Microtubules
Tubulins	TUBB6	0.0239077	100	3.11735e-05	11	DO mouse strains(P)	-0.45567		Microtubules
COREST complex	HMG20A	7.26845	51.1494	0.00210403	9	TCGA Ovarian Cancer(P)	1.72076	variable	Nucleus
COREST complex	HMG20B	4.02343	39.0805	0.585683	9	TCGA Ovarian Cancer(P)	-0.077439		Nucleoplasm
COREST complex	KDM1A	1.87038	82.1839	0.00104597	9	TCGA Ovarian Cancer(P)	-1.27053	stable	Nucleoplasm;Cytosol
COREST complex	PHF21A	5.1344	26.4368	0.486158	9	TCGA Ovarian Cancer(P)	0.538198
COREST complex	RCOR1	6.45717	64.9425	0.532277	9	TCGA Ovarian Cancer(P)	1.2712	variable	Nucleoplasm
COREST complex	RCOR2	4.94646	50	0.746384	9	TCGA Ovarian Cancer(P)	0.434051		Midbody;Nucleus;Vesicles
COREST complex	RCOR3	2.74682	67.2414	0.234937	9	TCGA Ovarian Cancer(P)	-0.784859		Nucleoli;Nucleus
COREST complex	ZMYM2	2.73815	66.6667	0.171603	9	TCGA Ovarian Cancer(P)	-0.789665		Endoplasmic reticulum;Nucleoplasm
COREST complex	ZMYM3	2.28331	72.4138	0.0437907	9	TCGA Ovarian Cancer(P)	-1.04171	stable	Nucleoplasm
H+transporting ATPase	ATP6V0A1	3.73242	54.023	0.49418	16	TCGA Ovarian Cancer(P)	0.978413		Vesicles;Golgi apparatus
H+transporting ATPase	ATP6V0A2	4.15826	44.2529	0.325182	16	TCGA Ovarian Cancer(P)	1.59376	variable	Cytosol;Plasma membrane
H+transporting ATPase	ATP6V0C	3.28364	44.2529	0.394995	16	TCGA Ovarian Cancer(P)	0.329909		Cytosol
H+transporting ATPase	ATP6V0D1	2.16254	67.8161	0.499732	16	TCGA Ovarian Cancer(P)	-1.2901	stable
H+transporting ATPase	ATP6V1A	2.05349	74.1379	0.0553407	16	TCGA Ovarian Cancer(P)	-1.44767	stable	Cytosol;Nucleus;Vesicles
H+transporting ATPase	ATP6V1B1	3.66379	62.6437	0.313555	16	TCGA Ovarian Cancer(P)	0.879239		Nuclear membrane;Nucleus
H+transporting ATPase	ATP6V1B2	3.61752	68.3908	0.739781	16	TCGA Ovarian Cancer(P)	0.812377		Vesicles
H+transporting ATPase	ATP6V1C1	3.03091	71.2644	0.599791	16	TCGA Ovarian Cancer(P)	-0.0352798		Cytosol;Nucleoplasm
H+transporting ATPase	ATP6V1D	2.27253	69.5402	0.0727799	16	TCGA Ovarian Cancer(P)	-1.13116	stable	Nucleoplasm
H+transporting ATPase	ATP6V1E1	2.11219	74.7126	0.0274865	16	TCGA Ovarian Cancer(P)	-1.36285	stable	Nucleoplasm
H+transporting ATPase	ATP6V1F	3.28169	64.9425	0.733915	16	TCGA Ovarian Cancer(P)	0.327104
H+transporting ATPase	ATP6V1G1	2.4435	75.8621	0.432177	16	TCGA Ovarian Cancer(P)	-0.884109		Nucleoli;Nucleus
H+transporting ATPase	ATP6V1H	2.78483	71.8391	0.43962	16	TCGA Ovarian Cancer(P)	-0.390877		Actin filaments;Cytosol
H+transporting ATPase	TBC1D24	2.90854	51.7241	0.864889	16	TCGA Ovarian Cancer(P)	-0.212114		Cell Junctions;Plasma membrane
H+transporting ATPase	TCIRG1	3.13272	63.2184	0.71802	16	TCGA Ovarian Cancer(P)	0.111841		Mitochondria
H+transporting ATPase	UBQLN2	4.24667	65.5172	0.201925	16	TCGA Ovarian Cancer(P)	1.72151	variable	Cytosol;Plasma membrane
Paf complex	CDC73	0.023135	100	0.0314813	5	DO mouse strains(P)	0.986291		Nucleus
Paf complex	CTR9	0.0183765	100	0.673068	5	DO mouse strains(P)	0.120141		Nucleoplasm
Paf complex	LEO1	0.0127615	80.9524	0.0621171	5	DO mouse strains(P)	-0.901915		Nucleoli fibrillar center;Nucleoplasm
Paf complex	PAF1	0.0102289	95.2381	1.22348e-05	5	DO mouse strains(P)	-1.3629	stable	Nucleoplasm
Paf complex	WDR61	0.0240804	100	0.000904506	5	DO mouse strains(P)	1.15838	variable	Nucleoplasm
RNA polymerase III core complex	POLR3A	0.0821241	66.6667	0.000143946	7	DO mouse strains(P)	1.09996	variable	Nucleoplasm
RNA polymerase III core complex	POLR3B	0.0627615	71.4286	0.530891	7	DO mouse strains(P)	0.519458		Nuclear speckles
RNA polymerase III core complex	POLR3C	0.0263533	42.8571	0.00163451	7	DO mouse strains(P)	-0.572089		Nucleoplasm
RNA polymerase III core complex	POLR3D	0.0105256	14.2857	0.00837702	7	DO mouse strains(P)	-1.04662	stable	Nucleoplasm
RNA polymerase III core complex	POLR3E	0.0410923	52.381	0.62108	7	DO mouse strains(P)	-0.130201		Nucleoplasm
RNA polymerase III core complex	POLR3F	0.0951893	28.5714	0.28313	7	DO mouse strains(P)	1.49167	variable	Nucleus
RNA polymerase III core complex	POLR3H	0	4.7619	0.01503	7	DO mouse strains(P)	-1.36218	stable	Centrosome;Nucleoplasm;Vesicles
Survival of motor neuron (SMN) complex	DDX20	4.10668	74.0741	0.760234	15	TCGA Breast Cancer(P)	0.33762		Cytosol;Nuclear bodies
Survival of motor neuron (SMN) complex	GEMIN2	4.16679	50.9259	0.381935	15	TCGA Breast Cancer(P)	0.371337		Nuclear bodies;Nucleoli;Nucleus
Survival of motor neuron (SMN) complex	GEMIN4	3.09098	82.4074	0.356816	15	TCGA Breast Cancer(P)	-0.232037		Cytosol;Nuclear bodies
Survival of motor neuron (SMN) complex	GEMIN5	3.00734	71.2963	0.685529	15	TCGA Breast Cancer(P)	-0.278942		Cytosol;Nuclear bodies
Survival of motor neuron (SMN) complex	GEMIN6	2.5093	68.5185	0.369884	15	TCGA Breast Cancer(P)	-0.558269		Nuclear bodies;Nucleoplasm
Survival of motor neuron (SMN) complex	GEMIN7	3.15206	74.0741	0.907493	15	TCGA Breast Cancer(P)	-0.19778		Cytosol;Nucleus
Survival of motor neuron (SMN) complex	GEMIN8	3.23033	50.9259	0.990644	15	TCGA Breast Cancer(P)	-0.15388		Cytosol;Nucleoplasm
Survival of motor neuron (SMN) complex	SMN1	3.66167	53.7037	0.956125	15	TCGA Breast Cancer(P)	0.0880399		Cytosol;Nuclear bodies
Survival of motor neuron (SMN) complex	SNRPD1	2.17355	78.7037	0.206362	15	TCGA Breast Cancer(P)	-0.74658
Survival of motor neuron (SMN) complex	SNRPD2	2.35712	58.3333	0.875796	15	TCGA Breast Cancer(P)	-0.643623
Survival of motor neuron (SMN) complex	SNRPD3	1.47257	81.4815	0.00217203	15	TCGA Breast Cancer(P)	-1.13972	stable	Cytosol;Nuclear bodies;Nucleoplasm
Survival of motor neuron (SMN) complex	SNRPE	2.13181	76.8519	0.215317	15	TCGA Breast Cancer(P)	-0.769987
Survival of motor neuron (SMN) complex	SNRPF	2.96361	77.7778	0.436228	15	TCGA Breast Cancer(P)	-0.303473
Survival of motor neuron (SMN) complex	SNRPG	9.20346	37.037	0.00855863	15	TCGA Breast Cancer(P)	3.19616	variable	Nucleoplasm
Survival of motor neuron (SMN) complex	STRAP	5.34322	47.2222	0.126052	15	TCGA Breast Cancer(P)	1.03114	variable	Cytosol;Nucleoplasm
Spliceosome-Prp19	BCAS2	0.0646791	100	3.73916e-14	9	DO mouse strains(P)	2.2601	variable	Centrosome;Nuclear speckles
Spliceosome-Prp19	CDC5L	0.0101652	100	0.0732369	9	DO mouse strains(P)	-0.621876		Nucleoplasm
Spliceosome-Prp19	CTNNBL1	0.00815201	100	0.000289917	9	DO mouse strains(P)	-0.728305		Nucleoplasm
Spliceosome-Prp19	CWC15	0.0269863	100	0.000528447	9	DO mouse strains(P)	0.267401		Mitochondria;Nuclear speckles
Spliceosome-Prp19	HSPA8	0.00618377	100	0.000217241	9	DO mouse strains(P)	-0.83236		Nucleoplasm;Vesicles
Spliceosome-Prp19	PLRG1	0.0192955	100	0.0615801	9	DO mouse strains(P)	-0.139183		Nuclear speckles
Spliceosome-Prp19	PQBP1	0.0433589	90.4762	1.06037e-07	9	DO mouse strains(P)	1.13297	variable	Nuclear speckles
Spliceosome-Prp19	PRPF19	0.00784206	100	0.00103247	9	DO mouse strains(P)	-0.744691		Nuclear speckles
Spliceosome-Prp19	WBP11	0.0106914	100	0.103766	9	DO mouse strains(P)	-0.594056		Nucleoplasm
RANBP9-containing complex	ARMC8	5.39633	47.1264	0.165784	9	TCGA Ovarian Cancer(P)	0.824654		Cytosol;Nucleoplasm;Vesicles
RANBP9-containing complex	GID8	3.08293	51.7241	0.277916	9	TCGA Ovarian Cancer(P)	-0.943555		Cell Junctions;Nucleoplasm
RANBP9-containing complex	MAEA	5.34536	46.5517	0.23755	9	TCGA Ovarian Cancer(P)	0.785699		Nucleoplasm
RANBP9-containing complex	MKLN1	6.2616	41.954	0.0324329	9	TCGA Ovarian Cancer(P)	1.48602	variable	Cytosol;Plasma membrane;Vesicles
RANBP9-containing complex	RANBP10	5.4388	52.2989	0.739508	9	TCGA Ovarian Cancer(P)	0.857114
RANBP9-containing complex	RANBP9	4.30059	59.7701	0.624243	9	TCGA Ovarian Cancer(P)	-0.012855		Cytosol;Nucleoplasm
RANBP9-containing complex	RMND5A	2.01517	50	0.0292291	9	TCGA Ovarian Cancer(P)	-1.75968	stable	Nucleoplasm
RANBP9-containing complex	WDR26	3.4293	64.3678	0.454753	9	TCGA Ovarian Cancer(P)	-0.678812		Cytosol;Nucleoplasm
RANBP9-containing complex	YPEL5	3.5866	38.5057	0.820059	9	TCGA Ovarian Cancer(P)	-0.558582		Cytosol;Nucleoplasm
TFIIH complex	ERCC2	0.157278	90.4762	5.57967e-14	7	DO mouse strains(P)	1.43898	variable	Nucleoplasm
TFIIH complex	ERCC3	0.0262456	80.9524	0.0420835	7	DO mouse strains(P)	-0.809376		Nucleoplasm
TFIIH complex	GTF2H1	0.0163044	66.6667	0.000607006	7	DO mouse strains(P)	-0.979955		Nucleoplasm
TFIIH complex	GTF2H2	0.0198083	61.9048	0.000312663	7	DO mouse strains(P)	-0.919831		Nuclear speckles
TFIIH complex	GTF2H3	0.061897	33.3333	0.491118	7	DO mouse strains(P)	-0.197642		Nucleoplasm
TFIIH complex	GTF2H4	0.164096	66.6667	0.721151	7	DO mouse strains(P)	1.55597	variable	Nuclear speckles
TFIIH complex	GTF2H5	0.0682788	28.5714	0.309136	7	DO mouse strains(P)	-0.0881377
TFIIIC complex	GTF3C1	0.0020269	100	5.07956e-05	5	Founder mouse strains(P)	-0.859548		Nucleoli;Nucleus
TFIIIC complex	GTF3C3	0.0423915	75	0.121581	5	Founder mouse strains(P)	0.123577		Nucleus
TFIIIC complex	GTF3C4	0.00579361	100	0.00430359	5	Founder mouse strains(P)	-0.767806		Nucleus
TFIIIC complex	GTF3C5	0.0220493	100	0.773599	5	Founder mouse strains(P)	-0.371879		Nucleoplasm
TFIIIC complex	MPV17	0.114327	100	1.11943e-09	5	Founder mouse strains(P)	1.87566	variable
Spliceosome-Bact	CCDC12	3.45702	77.7778	0.965161	9	TCGA Breast Cancer(P)	0.218187		Nucleoplasm
Spliceosome-Bact	CDC40	4.36463	65.7407	0.295939	9	TCGA Breast Cancer(P)	1.06479	variable	Nucleus
Spliceosome-Bact	CWC22	2.29038	75.9259	0.256744	9	TCGA Breast Cancer(P)	-0.870035		Nuclear speckles
Spliceosome-Bact	CWC27	2.67495	53.7037	0.615043	9	TCGA Breast Cancer(P)	-0.511314		Nucleoplasm
Spliceosome-Bact	FRG1	3.17548	73.1481	0.903431	9	TCGA Breast Cancer(P)	-0.044424
Spliceosome-Bact	PPIL2	2.20882	75	0.153613	9	TCGA Breast Cancer(P)	-0.946113		Nucleoplasm
Spliceosome-Bact	RNF113A	3.00978	74.0741	0.416153	9	TCGA Breast Cancer(P)	-0.198986
Spliceosome-Bact	SRRM2	2.2126	76.8519	0.104315	9	TCGA Breast Cancer(P)	-0.942587		Nuclear speckles
Spliceosome-Bact	ZNF830	5.61431	45.3704	0.0215243	9	TCGA Breast Cancer(P)	2.23048	variable	Nucleoplasm
Transcription-export (TREX) complex	ALYREF	3.58092	60.1852	0.219504	10	TCGA Breast Cancer(P)	0.514218		Nuclear speckles
Transcription-export (TREX) complex	DDX39A	3.91	64.8148	0.106009	10	TCGA Breast Cancer(P)	0.754265		Nuclear speckles
Transcription-export (TREX) complex	DDX39B	2.50286	72.2222	0.276951	10	TCGA Breast Cancer(P)	-0.272176		Nuclear speckles
Transcription-export (TREX) complex	NXF1	2.41933	77.7778	0.658541	10	TCGA Breast Cancer(P)	-0.33311		Nucleoplasm
Transcription-export (TREX) complex	NXT1	5.98085	53.7037	0.000636064	10	TCGA Breast Cancer(P)	2.26486	variable	Cytosol;Nucleoplasm
Transcription-export (TREX) complex	THOC2	2.86026	62.963	0.961412	10	TCGA Breast Cancer(P)	-0.0114696		Nucleoplasm
Transcription-export (TREX) complex	THOC3	2.09461	70.3704	0.609344	10	TCGA Breast Cancer(P)	-0.56998		Nucleoplasm
Transcription-export (TREX) complex	THOC5	0.732528	82.4074	5.53685e-05	10	TCGA Breast Cancer(P)	-1.56355	stable	Nucleoplasm
Transcription-export (TREX) complex	THOC6	1.48546	75	0.121982	10	TCGA Breast Cancer(P)	-1.01432	stable	Nuclear speckles;Nucleoplasm
Transcription-export (TREX) complex	THOC7	3.19303	61.1111	0.715338	10	TCGA Breast Cancer(P)	0.231266		Cytosol;Nuclear speckles
COREST complex	HMG20A	3.47225	60.1852	0.99099	9	TCGA Breast Cancer(P)	-0.472087		Nucleus
COREST complex	HMG20B	4.98338	67.5926	0.174414	9	TCGA Breast Cancer(P)	1.32237	variable	Nucleoplasm
COREST complex	KDM1A	4.4639	79.6296	0.6322	9	TCGA Breast Cancer(P)	0.705495		Nucleoplasm;Cytosol
COREST complex	PHF21A	3.866	59.2593	0.680949	9	TCGA Breast Cancer(P)	-0.00451179
COREST complex	RCOR1	5.17627	74.0741	0.299815	9	TCGA Breast Cancer(P)	1.55143	variable	Nucleoplasm
COREST complex	RCOR2	3.93949	61.1111	0.93482	9	TCGA Breast Cancer(P)	0.0827642		Midbody;Nucleus;Vesicles
COREST complex	RCOR3	3.50963	73.1481	0.69503	9	TCGA Breast Cancer(P)	-0.427695		Nucleoli;Nucleus
[truncated: 13,292 more rows]
