# Supplementary material for: Disentangling Genetic and Environmental Effects on the Proteotypes of Individuals
Source: Cell. 2019 May 16;177(5):1308–1318.e10. doi: 10.1016/j.cell.2019.03.015 (PMC6988111; doi:10.1016/j.cell.2019.03.015)
Supplement: Table S4. Stoichiometry Variations in Each Dataset for Each Complex, Related to Figure 5 [file mmc4.xlsx]

## Sheet: Key Legend
	Key	Description
	Protein	official gene name of protein complex member
	log fold-change	LIMMA-derived fold-change of protein between given conditions
	Average Expression	LIMMA-derived average expression of protein across conditions
	t	LIMMA-derived t-statistic
	B	LIMMA-derived B-statistic
	p-value	fold-change associated p-value
	p-value.adj	adjusted p-value (Benjamini-Hochberg procedure)
	Type of Analysis	type of comparisons: quant_male_female = comparison of abundance level of protein between male and female without complex normalization; stoch_male_female = comparison of abundance level of protein between male and female after complex normalization; quant_highfat_chow = similar to quant_male_female, but comparing diet conditions; stoch_highfat_chow = comparing diet conditions after complex norma…
	dataset of origin	dataset that is analyzed where given conditions are to be found
	Complex Name	official name of complex according to CORUM/COREST

## Sheet: Supplementary Table 4
SUPPLEMENTARY TABLE 4. LIMMA RESULTS FOR COMPLEX STOICHIOMETRIES
Protein	log fold-change	Average Expression	t	B	p-value	p-value.adj	Type of Analysis	dataset of origin	Complex Name
RPN1	0.079686	0.0706118	1.04915	-4.74746	0.298316	0.856697	quant_male-female	Human Individuals(Battle,P)	26S Proteasome
RPN1	0.0689907	0.0308298	1.53842	-4.5095	0.129203	0.856697	stoch_male-female	Human Individuals(Battle,P)	26S Proteasome
PSMD9	-0.11059	-0.0469543	-1.95012	-3.9908	0.0525055	0.171195	stoch_highfat-chow	DO mouse strains(P)	26S Proteasome
PSMD9	0.76295	10.0256	2.10082	-3.76447	0.0368614	0.0785594	quant_male-female	DO mouse strains(P)	26S Proteasome
PSMD9	0.148675	-0.0469543	2.6404	-2.74201	0.00890887	0.0231798	stoch_male-female	DO mouse strains(P)	26S Proteasome
PSMD9	-0.505454	10.0256	-1.38402	-4.58331	0.167834	0.371675	quant_highfat-chow	DO mouse strains(P)	26S Proteasome
PSMD9	-0.0263756	-0.0603718	-0.421644	-5.16454	0.674792	0.92595	quant_male-female	Human Individuals(Battle,P)	26S Proteasome
PSMD9	-0.0245346	-0.120178	-0.395149	-5.17756	0.694134	0.928516	stoch_male-female	Human Individuals(Battle,P)	26S Proteasome
PSMD8	0.032747	0.0936645	1.0163	-5.30581	0.313565	0.856697	stoch_male-female	Human Individuals(Battle,P)	26S Proteasome
PSMD8	0.030906	0.153471	0.864557	-5.34934	0.390726	0.869496	quant_male-female	Human Individuals(Battle,P)	26S Proteasome
PSMD8	0.0102255	0.00276132	0.920072	-6.37899	0.358601	0.592262	stoch_highfat-chow	DO mouse strains(P)	26S Proteasome
PSMD8	-0.36258	10.016	-3.58331	-0.232924	0.000422578	0.00150076	quant_male-female	DO mouse strains(P)	26S Proteasome
PSMD8	-0.0198488	0.00276132	-1.79552	-5.21579	0.0740224	0.138572	stoch_male-female	DO mouse strains(P)	26S Proteasome
PSMD8	0.167416	10.016	1.61628	-4.39212	0.107548	0.274653	quant_highfat-chow	DO mouse strains(P)	26S Proteasome
PSMD7	0.0357602	0.000206589	2.68384	-3.12505	0.00786426	0.0414115	stoch_highfat-chow	DO mouse strains(P)	26S Proteasome
PSMD7	0.0431599	0.192944	1.16711	-5.0525	0.247783	0.856697	quant_male-female	Human Individuals(Battle,P)	26S Proteasome
PSMD7	0.0450009	0.133138	1.30812	-4.95235	0.195821	0.856697	stoch_male-female	Human Individuals(Battle,P)	26S Proteasome
PSMD7	0.098725	10.0071	0.828068	-4.71957	0.408581	0.538678	quant_male-female	DO mouse strains(P)	26S Proteasome
PSMD7	0.0487421	0.000206589	3.71246	-0.0467006	0.00026356	0.00098014	stoch_male-female	DO mouse strains(P)	26S Proteasome
PSMD7	0.333618	10.0071	2.84854	-2.264	0.00483312	0.0280507	quant_highfat-chow	DO mouse strains(P)	26S Proteasome
PSMD6	0.0356627	-0.00263224	2.60671	-3.29702	0.00980322	0.0492726	stoch_highfat-chow	DO mouse strains(P)	26S Proteasome
PSMD6	0.0343911	0.0629448	1.08166	-5.25467	0.283732	0.856697	stoch_male-female	Human Individuals(Battle,P)	26S Proteasome
PSMD6	0.03255	0.122751	0.931524	-5.3142	0.355316	0.869009	quant_male-female	Human Individuals(Battle,P)	26S Proteasome
PSMD6	0.00565828	9.98834	0.0463356	-4.85128	0.963087	0.976795	quant_male-female	DO mouse strains(P)	26S Proteasome
PSMD6	0.0354106	-0.00263224	2.58684	-3.34581	0.0103679	0.0265537	stoch_male-female	DO mouse strains(P)	26S Proteasome
PSMD6	0.348036	9.98834	2.90835	-2.11843	0.00402795	0.0244443	quant_highfat-chow	DO mouse strains(P)	26S Proteasome
PSMD5	0.0503397	-0.0039918	3.58842	-0.416758	0.000414862	0.00402827	stoch_highfat-chow	DO mouse strains(P)	26S Proteasome
PSMD5	-0.197708	9.98153	-1.59171	-4.41592	0.112968	0.196185	quant_male-female	DO mouse strains(P)	26S Proteasome
PSMD5	0.00433508	-0.0039918	0.299848	-6.49518	0.764592	0.842386	stoch_male-female	DO mouse strains(P)	26S Proteasome
PSMD5	0.45435	9.98153	3.75844	0.326001	0.000222099	0.00241683	quant_highfat-chow	DO mouse strains(P)	26S Proteasome
PSMD5	0.0187743	0.0782764	0.53892	-5.57558	0.591936	0.900785	stoch_male-female	Human Individuals(Battle,P)	26S Proteasome
PSMD5	0.0169333	0.138083	0.521097	-5.64484	0.604217	0.904157	quant_male-female	Human Individuals(Battle,P)	26S Proteasome
PSMD4	-0.0462281	-0.0110715	-1.52653	-4.77078	0.132133	0.856697	quant_male-female	Human Individuals(Battle,P)	26S Proteasome
PSMD4	-0.0443871	-0.0708779	-1.59392	-4.73882	0.116208	0.856697	stoch_male-female	Human Individuals(Battle,P)	26S Proteasome
PSMD4	-0.0221311	0.00102865	-1.39454	-5.35899	0.329268	0.564497	stoch_highfat-chow	DO mouse strains(P)	26S Proteasome
PSMD4	-0.263413	10.0204	-2.0758	-3.75928	0.0782692	0.144502	quant_male-female	DO mouse strains(P)	26S Proteasome
PSMD4	-0.272768	10.098	-0.546433	-5.41055	0.585488	0.702095	quant_male-female	DO mouse strains(P)	26S Proteasome
PSMD4	-0.025205	-0.0628906	-0.303736	-6.14856	0.95156	0.969109	stoch_male-female	DO mouse strains(P)	26S Proteasome
PSMD4	-0.000970019	0.00102865	-0.0608203	-6.29236	0.95156	0.969109	stoch_male-female	DO mouse strains(P)	26S Proteasome
PSMD4	0.704199	10.098	1.41549	-4.44434	0.317524	0.552728	quant_highfat-chow	DO mouse strains(P)	26S Proteasome
PSMD4	-0.0647712	10.0204	-0.505665	-4.9734	0.613624	0.782844	quant_highfat-chow	DO mouse strains(P)	26S Proteasome
PSMD4	0.0329361	-0.0628906	0.396315	-6.12037	0.692373	0.832494	stoch_highfat-chow	DO mouse strains(P)	26S Proteasome
PSMD3	0.0200344	0.000836354	2.36131	-4.32125	0.0191343	0.0827157	stoch_highfat-chow	DO mouse strains(P)	26S Proteasome
PSMD3	-0.0189092	0.0475435	-1.01399	-5.79096	0.314657	0.856697	stoch_male-female	Human Individuals(Battle,P)	26S Proteasome
PSMD3	-0.0207502	0.10735	-0.792217	-5.67109	0.431356	0.869496	quant_male-female	Human Individuals(Battle,P)	26S Proteasome
PSMD3	-0.419537	9.99656	-4.79406	4.16856	3.10955e-06	1.70446e-05	quant_male-female	DO mouse strains(P)	26S Proteasome
PSMD3	-0.0272181	0.000836354	-3.24392	-1.95623	0.00137358	0.0043658	stoch_male-female	DO mouse strains(P)	26S Proteasome
PSMD3	0.23354	9.99656	2.57323	-2.88663	0.0107712	0.0535288	quant_highfat-chow	DO mouse strains(P)	26S Proteasome
PSMD2	0.0323204	0.00543467	1.07771	-5.3064	0.285476	0.856697	stoch_male-female	Human Individuals(Battle,P)	26S Proteasome
PSMD2	0.0304794	0.0652411	0.894094	-5.36486	0.374844	0.869496	quant_male-female	Human Individuals(Battle,P)	26S Proteasome
PSMD2	-0.00774134	0.00125809	-0.874884	-6.64309	0.382646	0.611624	stoch_highfat-chow	DO mouse strains(P)	26S Proteasome
PSMD2	-0.136222	10.0006	-1.45746	-4.53118	0.146497	0.241501	quant_male-female	DO mouse strains(P)	26S Proteasome
PSMD2	0.0145365	0.00125809	1.65	-5.67989	0.100453	0.178377	stoch_male-female	DO mouse strains(P)	26S Proteasome
PSMD2	0.0388753	10.0006	0.414127	-4.92853	0.679208	0.822572	quant_highfat-chow	DO mouse strains(P)	26S Proteasome
PSMD14	0.0324861	0.0906524	1.09295	-5.29868	0.278784	0.856697	stoch_male-female	Human Individuals(Battle,P)	26S Proteasome
PSMD14	0.030645	0.150459	0.940517	-5.36369	0.350724	0.86805	quant_male-female	Human Individuals(Battle,P)	26S Proteasome
PSMD14	0.0518267	10.0068	0.525828	-4.8786	0.599568	0.71341	quant_male-female	DO mouse strains(P)	26S Proteasome
PSMD14	0.0420396	0.00181861	3.76622	0.0122213	0.000215724	0.000828036	stoch_male-female	DO mouse strains(P)	26S Proteasome
PSMD14	0.120779	10.0068	1.22943	-4.6662	0.2203	0.444017	quant_highfat-chow	DO mouse strains(P)	26S Proteasome
PSMD14	0.00336958	0.00181861	0.292229	-6.71956	0.770403	0.881772	stoch_highfat-chow	DO mouse strains(P)	26S Proteasome
PSMD13	0.0349282	-0.00582429	2.62697	-3.271	0.00925625	0.0468969	stoch_highfat-chow	DO mouse strains(P)	26S Proteasome
PSMD13	0.035785	0.152287	0.954125	-5.23933	0.343849	0.86805	stoch_male-female	Human Individuals(Battle,P)	26S Proteasome
PSMD13	0.033944	0.212093	0.869656	-5.27555	0.387954	0.869496	quant_male-female	Human Individuals(Battle,P)	26S Proteasome
PSMD13	0.245886	9.96893	1.96984	-3.96274	0.0501843	0.101286	quant_male-female	DO mouse strains(P)	26S Proteasome
PSMD13	0.0672498	-0.00582429	5.29967	6.34509	2.94919e-07	1.93005e-06	stoch_male-female	DO mouse strains(P)	26S Proteasome
PSMD13	0.347392	9.96893	2.81017	-2.35547	0.00542417	0.0306993	quant_highfat-chow	DO mouse strains(P)	26S Proteasome
PSMD12	0.0476855	0.000797578	4.29611	1.97179	2.66778e-05	0.000467709	stoch_highfat-chow	DO mouse strains(P)	26S Proteasome
PSMD12	0.0433201	10.0046	0.402944	-4.86898	0.687404	0.784261	quant_male-female	DO mouse strains(P)	26S Proteasome
PSMD12	0.0405231	0.000797578	3.60542	-0.533733	0.000390118	0.00140239	stoch_male-female	DO mouse strains(P)	26S Proteasome
PSMD12	0.420774	10.0046	4.06613	1.37387	6.7801e-05	0.000916039	quant_highfat-chow	DO mouse strains(P)	26S Proteasome
PSMD12	-0.00923877	0.140375	-0.362468	-5.93089	0.718276	0.936334	quant_male-female	Human Individuals(Battle,P)	26S Proteasome
PSMD12	-0.00739775	0.080569	-0.344447	-6.09825	0.731714	0.941953	stoch_male-female	Human Individuals(Battle,P)	26S Proteasome
PSMD11	0.0438043	-0.00492338	3.11515	-1.89603	0.00209785	0.0142589	stoch_highfat-chow	DO mouse strains(P)	26S Proteasome
PSMD11	0.0128406	0.0625187	0.707711	-6.07272	0.481865	0.880475	stoch_male-female	Human Individuals(Battle,P)	26S Proteasome
PSMD11	0.189418	9.97338	1.55555	-4.44944	0.121336	0.208503	quant_male-female	DO mouse strains(P)	26S Proteasome
PSMD11	0.0599045	-0.00492338	4.34781	2.32672	2.15166e-05	0.000102436	stoch_male-female	DO mouse strains(P)	26S Proteasome
PSMD11	0.407387	9.97338	3.41959	-0.730098	0.000754675	0.0065633	quant_highfat-chow	DO mouse strains(P)	26S Proteasome
PSMD11	0.0109995	0.122325	0.472267	-5.97131	0.638449	0.923327	quant_male-female	Human Individuals(Battle,P)	26S Proteasome
PSMD10	0.125005	-0.0139541	5.44124	6.99663	1.48024e-07	5.49557e-06	stoch_highfat-chow	DO mouse strains(P)	26S Proteasome
PSMD10	0.0427763	9.95588	0.240019	-4.72505	0.810552	0.874403	quant_male-female	DO mouse strains(P)	26S Proteasome
PSMD10	0.0364423	-0.0139541	1.4916	-4.98449	0.137319	0.229318	stoch_male-female	DO mouse strains(P)	26S Proteasome
PSMD10	0.938678	9.95588	5.6589	8.01461	5.00618e-08	2.19628e-06	quant_highfat-chow	DO mouse strains(P)	26S Proteasome
PSMD1	-0.0123395	0.00564947	-1.43467	-6.0307	0.152883	0.353408	stoch_highfat-chow	DO mouse strains(P)	26S Proteasome
PSMD1	-0.46736	10.0311	-5.24449	6.10468	3.84482e-07	2.4834e-06	quant_male-female	DO mouse strains(P)	26S Proteasome
PSMD1	-0.0326987	0.00564947	-3.91905	0.309176	0.000120621	0.000499442	stoch_male-female	DO mouse strains(P)	26S Proteasome
PSMD1	0.00168301	10.0311	0.0177545	-4.96906	0.985852	0.991814	quant_highfat-chow	DO mouse strains(P)	26S Proteasome
PSMD1	0.000997363	0.0335623	0.0477202	-6.1808	0.962098	0.996681	stoch_male-female	Human Individuals(Battle,P)	26S Proteasome
PSMD1	-0.00084366	0.0933687	-0.0301214	-5.90511	0.97607	0.998735	quant_male-female	Human Individuals(Battle,P)	26S Proteasome
PSMC6	0.026757	0.0876515	1.18136	-5.43846	0.242121	0.856697	stoch_male-female	Human Individuals(Battle,P)	26S Proteasome
PSMC6	0.024916	0.147458	0.889057	-5.53506	0.377523	0.869496	quant_male-female	Human Individuals(Battle,P)	26S Proteasome
PSMC6	-0.137022	10.0064	-1.39359	-4.57697	0.164927	0.267002	quant_male-female	DO mouse strains(P)	26S Proteasome
PSMC6	0.014957	0.001601	1.48604	-5.80377	0.138783	0.230939	stoch_male-female	DO mouse strains(P)	26S Proteasome
PSMC6	0.104013	10.0064	1.05613	-4.712	0.292135	0.525723	quant_highfat-chow	DO mouse strains(P)	26S Proteasome
PSMC6	0.00201558	0.001601	0.199284	-6.87169	0.842236	0.918075	stoch_highfat-chow	DO mouse strains(P)	26S Proteasome
PSMC5	-0.367033	10.0174	-4.28161	2.15606	2.83258e-05	0.000131591	quant_male-female	DO mouse strains(P)	26S Proteasome
PSMC5	-0.0192256	0.00403797	-2.49389	-4.10043	0.0134143	0.0330717	stoch_male-female	DO mouse strains(P)	26S Proteasome
PSMC5	0.112781	10.0174	1.26649	-4.64977	0.206753	0.426266	quant_highfat-chow	DO mouse strains(P)	26S Proteasome
PSMC5	-0.00750524	-0.00974091	-0.375987	-6.157	0.708253	0.930142	stoch_male-female	Human Individuals(Battle,P)	26S Proteasome
PSMC5	-0.00934627	0.0500655	-0.373254	-5.94366	0.710275	0.930154	quant_male-female	Human Individuals(Battle,P)	26S Proteasome
PSMC5	0.00321869	0.00403797	0.411712	-7.06232	0.680974	0.822761	stoch_highfat-chow	DO mouse strains(P)	26S Proteasome
PSMC4	-0.0419275	0.0391387	-1.26025	-5.03164	0.212457	0.856697	quant_male-female	Human Individuals(Battle,P)	26S Proteasome
PSMC4	-0.0400865	-0.0206677	-1.37873	-4.99492	0.173096	0.856697	stoch_male-female	Human Individuals(Battle,P)	26S Proteasome
PSMC4	-0.207039	9.9962	-2.47686	-3.08569	0.0140519	0.0343371	quant_male-female	DO mouse strains(P)	26S Proteasome
PSMC4	0.00351564	0.00127283	0.426088	-7.00279	0.670485	0.770604	stoch_male-female	DO mouse strains(P)	26S Proteasome
PSMC4	0.118009	9.9962	1.39836	-4.57376	0.163493	0.365174	quant_highfat-chow	DO mouse strains(P)	26S Proteasome
PSMC4	0.00370087	0.00127283	0.448701	-6.99329	0.654115	0.808358	stoch_highfat-chow	DO mouse strains(P)	26S Proteasome
PSMC3	-0.0218462	0.00956909	-1.11384	-5.64459	0.266634	0.496204	stoch_highfat-chow	DO mouse strains(P)	26S Proteasome
PSMC3	0.0225379	0.109317	0.749958	-5.57968	0.456211	0.869496	quant_male-female	Human Individuals(Battle,P)	26S Proteasome
PSMC3	0.00956955	0.025214	0.728276	-6.36934	0.469278	0.874138	stoch_male-female	Human Individuals(Battle,P)	26S Proteasome
PSMC3	-0.210484	10.0166	-2.18887	-3.61987	0.029719	0.0653227	quant_male-female	DO mouse strains(P)	26S Proteasome
PSMC3	0.0282023	0.00956909	1.44031	-5.24596	0.151283	0.248372	stoch_male-female	DO mouse strains(P)	26S Proteasome
PSMC3	-0.0605027	10.0166	-0.622835	-4.85627	0.534075	0.730974	quant_highfat-chow	DO mouse strains(P)	26S Proteasome
PSMC2	-0.00812913	0.00474527	-1.13056	-6.59324	0.259544	0.488775	stoch_highfat-chow	DO mouse strains(P)	26S Proteasome
PSMC2	0.0155437	-0.00188074	0.59413	-5.80166	0.554659	0.893865	stoch_male-female	Human Individuals(Battle,P)	26S Proteasome
PSMC2	-0.216527	10.0197	-2.65598	-2.70779	0.00852057	0.0223273	quant_male-female	DO mouse strains(P)	26S Proteasome
PSMC2	0.00270065	0.00474527	0.374451	-7.15704	0.70845	0.79886	stoch_male-female	DO mouse strains(P)	26S Proteasome
PSMC2	0.0361345	10.0197	0.436246	-4.98803	0.663111	0.814117	quant_highfat-chow	DO mouse strains(P)	26S Proteasome
PSMC2	0.0137027	0.0579257	0.436834	-5.71326	0.6638	0.92595	quant_male-female	Human Individuals(Battle,P)	26S Proteasome
PSMC1	-0.0229478	0.00384209	-2.36637	-4.18321	0.0188821	0.0820264	stoch_highfat-chow	DO mouse strains(P)	26S Proteasome
PSMC1	-0.0234793	-0.0249344	-0.914272	-5.59077	0.364233	0.869496	quant_male-female	Human Individuals(Battle,P)	26S Proteasome
PSMC1	-0.0216383	-0.0847408	-0.911337	-5.66363	0.365765	0.869496	stoch_male-female	Human Individuals(Battle,P)	26S Proteasome
PSMC1	-0.252227	10.0221	-2.51922	-2.99942	0.0125137	0.0311819	quant_male-female	DO mouse strains(P)	26S Proteasome
PSMC1	-0.00180685	0.00384209	-0.18382	-6.9029	0.854334	0.906012	stoch_male-female	DO mouse strains(P)	26S Proteasome
PSMC1	-0.0659139	10.0221	-0.649385	-4.8301	0.516806	0.721405	quant_highfat-chow	DO mouse strains(P)	26S Proteasome
PSMB9	0.101309	-0.0604251	1.67346	-4.3336	0.0957407	0.256198	stoch_highfat-chow	DO mouse strains(P)	26S Proteasome
PSMB9	-2.17074	10.0252	-5.12679	5.58431	6.72519e-07	4.16717e-06	quant_male-female	DO mouse strains(P)	26S Proteasome
PSMB9	-0.284265	-0.0604251	-4.92745	4.72615	1.69813e-06	9.71804e-06	stoch_male-female	DO mouse strains(P)	26S Proteasome
PSMB9	0.696922	10.0252	1.56044	-4.44501	0.120176	0.300282	quant_highfat-chow	DO mouse strains(P)	26S Proteasome
PSMB8	-0.0220305	0.0422279	-0.656655	-5.54436	0.513914	0.887091	quant_male-female	Human Individuals(Battle,P)	26S Proteasome
PSMB8	-1.9209	10.0152	-5.29908	6.34941	2.95754e-07	1.93005e-06	quant_male-female	DO mouse strains(P)	26S Proteasome
PSMB8	-0.362561	-0.0472171	-6.97027	14.7788	4.11061e-11	5.11569e-10	stoch_male-female	DO mouse strains(P)	26S Proteasome
PSMB8	0.283279	10.0152	0.734704	-4.63715	0.463347	0.682377	quant_highfat-chow	DO mouse strains(P)	26S Proteasome
PSMB8	0.0433118	-0.0472171	0.75096	-5.0768	0.453525	0.67646	stoch_highfat-chow	DO mouse strains(P)	26S Proteasome
PSMB8	-0.000306431	0.0318238	-0.00770621	-5.5907	0.993877	0.998735	stoch_male-female	Human Individuals(Battle,P)	26S Proteasome
PSMB7	-0.0800127	-0.00141727	-3.3463	-0.94456	0.000971745	0.00828797	stoch_highfat-chow	DO mouse strains(P)	26S Proteasome
PSMB7	-0.0678398	-0.031278	-0.841298	-4.84454	0.403521	0.869496	quant_male-female	Human Individuals(Battle,P)	26S Proteasome
PSMB7	-0.0659988	-0.0910843	-0.830714	-4.85649	0.409428	0.869496	stoch_male-female	Human Individuals(Battle,P)	26S Proteasome
PSMB7	0.0626474	10.0541	0.317057	-4.69885	0.751518	0.833385	quant_male-female	DO mouse strains(P)	26S Proteasome
PSMB7	0.0380951	-0.00141727	1.56055	-4.88656	0.120149	0.206954	stoch_male-female	DO mouse strains(P)	26S Proteasome
PSMB7	-0.477832	10.0541	-2.45323	-3.13298	0.0149812	0.068375	quant_highfat-chow	DO mouse strains(P)	26S Proteasome
PSMB6	-0.0830333	-0.00778815	-3.22295	-1.29405	0.001473	0.0111816	stoch_highfat-chow	DO mouse strains(P)	26S Proteasome
PSMB6	-0.10911	0.134709	-0.705301	-4.69569	0.483352	0.880475	quant_male-female	Human Individuals(Battle,P)	26S Proteasome
PSMB6	-0.107269	0.0749022	-0.689442	-4.69785	0.493203	0.880475	stoch_male-female	Human Individuals(Battle,P)	26S Proteasome
PSMB6	0.42189	10.0108	2.27864	-3.4633	0.0237038	0.0536768	quant_male-female	DO mouse strains(P)	26S Proteasome
PSMB6	0.0973366	-0.00778815	3.81264	0.504552	0.000181145	0.000706978	stoch_male-female	DO mouse strains(P)	26S Proteasome
PSMB6	-0.451551	10.0108	-2.44408	-3.15111	0.0153551	0.0695785	quant_highfat-chow	DO mouse strains(P)	26S Proteasome
PSMB5	-0.0600375	-0.0194946	-1.66773	-4.44982	0.0968749	0.25845	stoch_highfat-chow	DO mouse strains(P)	26S Proteasome
PSMB5	0.654233	10.0164	2.59801	-2.83382	0.0100468	0.0258364	quant_male-female	DO mouse strains(P)	26S Proteasome
PSMB5	0.134279	-0.0194946	3.83271	0.571357	0.000167876	0.000663989	stoch_male-female	DO mouse strains(P)	26S Proteasome
PSMB5	-0.251009	10.0164	-0.983578	-4.71481	0.326466	0.560562	quant_highfat-chow	DO mouse strains(P)	26S Proteasome
PSMB5	-0.00241476	-0.0535409	-0.0173726	-4.80363	0.986197	0.998735	quant_male-female	Human Individuals(Battle,P)	26S Proteasome
PSMB5	-0.000573741	-0.113347	-0.00402495	-4.79522	0.996802	0.999422	stoch_male-female	Human Individuals(Battle,P)	26S Proteasome
PSMB4	-0.40518	10.0194	-3.92785	0.892724	0.000116586	0.000484094	quant_male-female	DO mouse strains(P)	26S Proteasome
PSMB4	-0.0251795	0.00306358	-2.46773	-3.8987	0.0144045	0.0351015	stoch_male-female	DO mouse strains(P)	26S Proteasome
PSMB4	0.0562805	10.0194	0.526933	-4.84475	0.598802	0.777632	quant_highfat-chow	DO mouse strains(P)	26S Proteasome
PSMB4	-0.00496607	0.00306358	-0.480149	-6.75479	0.631626	0.79389	stoch_highfat-chow	DO mouse strains(P)	26S Proteasome
PSMB4	0.0141634	0.182149	0.188864	-5.09441	0.850837	0.974033	stoch_male-female	Human Individuals(Battle,P)	26S Proteasome
PSMB4	0.0123223	0.241955	0.165834	-5.10292	0.868845	0.978488	quant_male-female	Human Individuals(Battle,P)	26S Proteasome
PSMB3	0.016547	-0.000288318	0.949611	-5.91862	0.343412	0.576757	stoch_highfat-chow	DO mouse strains(P)	26S Proteasome
PSMB3	-0.57133	10.0226	-4.01432	1.19165	8.3209e-05	0.000356218	quant_male-female	DO mouse strains(P)	26S Proteasome
PSMB3	-0.0501635	-0.000288318	-2.93036	-2.26985	0.0037639	0.01077	stoch_male-female	DO mouse strains(P)	26S Proteasome
PSMB3	0.222663	10.0226	1.51598	-4.48405	0.131042	0.317229	quant_highfat-chow	DO mouse strains(P)	26S Proteasome
PSMB2	-0.0203351	-0.0527321	-1.08391	-5.71466	0.282741	0.856697	stoch_male-female	Human Individuals(Battle,P)	26S Proteasome
PSMB2	-0.0221761	0.00707424	-0.979709	-5.64548	0.331164	0.86223	quant_male-female	Human Individuals(Battle,P)	26S Proteasome
PSMB2	-0.0153067	-0.000843451	-0.934065	-5.99108	0.351353	0.582688	stoch_highfat-chow	DO mouse strains(P)	26S Proteasome
PSMB2	-0.289	10.0122	-2.06568	-3.81966	0.0400981	0.0843989	quant_male-female	DO mouse strains(P)	26S Proteasome
PSMB2	-0.0083415	-0.000843451	-0.508114	-6.28907	0.611912	0.723809	stoch_male-female	DO mouse strains(P)	26S Proteasome
PSMB2	-0.00694336	10.0122	-0.0491435	-4.79776	0.960852	0.979966	quant_highfat-chow	DO mouse strains(P)	26S Proteasome
PSMB10	-4.0029	9.98437	-8.47393	23.7576	4.3366e-15	8.99489e-14	quant_male-female	DO mouse strains(P)	26S Proteasome
PSMB10	-0.522335	-0.101296	-7.9604	20.4997	1.09694e-13	1.88572e-12	stoch_male-female	DO mouse strains(P)	26S Proteasome
PSMB10	-0.033744	9.98437	-0.0616099	-4.61145	0.950933	0.975734	quant_highfat-chow	DO mouse strains(P)	26S Proteasome
PSMB10	-0.0185947	-0.101296	-0.248215	-5.08686	0.804213	0.899041	stoch_highfat-chow	DO mouse strains(P)	26S Proteasome
PSMB10	-0.00324208	-0.00347176	-0.0693457	-5.45226	0.944945	0.993144	quant_male-female	Human Individuals(Battle,P)	26S Proteasome
PSMB10	-0.00140106	-0.0632781	-0.0309573	-5.48068	0.975406	0.998735	stoch_male-female	Human Individuals(Battle,P)	26S Proteasome
PSMB1	0.0300658	-0.0102824	1.68941	-4.95672	0.0926389	0.250784	stoch_highfat-chow	DO mouse strains(P)	26S Proteasome
PSMB1	-0.0628202	9.95144	-0.432506	-4.75891	0.665822	0.766841	quant_male-female	DO mouse strains(P)	26S Proteasome
PSMB1	0.0206749	-0.0102824	1.15718	-5.68328	0.248525	0.369941	stoch_male-female	DO mouse strains(P)	26S Proteasome
PSMB1	0.318435	9.95144	2.21785	-3.57034	0.0276473	0.107807	quant_highfat-chow	DO mouse strains(P)	26S Proteasome
PSMB1	-0.00710281	-0.0162002	-0.398405	-6.25706	0.691746	0.928037	stoch_male-female	Human Individuals(Battle,P)	26S Proteasome
PSMB1	-0.00894384	0.0436062	-0.394274	-6.02865	0.694777	0.928788	quant_male-female	Human Individuals(Battle,P)	26S Proteasome
PSMA8	0.329667	9.4878	0.197028	-4.59682	0.848719	0.902052	quant_male-female	DO mouse strains(P)	26S Proteasome
PSMA8	0.0542261	-0.128477	0.197368	-4.65477	0.848462	0.902052	stoch_male-female	DO mouse strains(P)	26S Proteasome
PSMA8	-0.2108	9.4878	-0.128406	-4.59694	0.900997	0.950574	quant_highfat-chow	DO mouse strains(P)	26S Proteasome
PSMA8	-0.0108893	-0.128477	-0.0403574	-4.65936	0.968797	0.981555	stoch_highfat-chow	DO mouse strains(P)	26S Proteasome
PSMA7	-0.0132028	0.000328218	-0.921823	-6.13114	0.357689	0.591418	stoch_highfat-chow	DO mouse strains(P)	26S Proteasome
PSMA7	0.0112419	-0.050208	0.642837	-6.15073	0.522779	0.890481	stoch_male-female	Human Individuals(Battle,P)	26S Proteasome
PSMA7	-0.438355	10.0187	-3.27508	-1.14811	0.00123734	0.0039728	quant_male-female	DO mouse strains(P)	26S Proteasome
PSMA7	-0.0308278	0.000328218	-2.17154	-4.26141	0.0310219	0.0677818	stoch_male-female	DO mouse strains(P)	26S Proteasome
PSMA7	0.00336329	10.0187	0.0245121	-4.80803	0.980468	0.989549	quant_highfat-chow	DO mouse strains(P)	26S Proteasome
PSMA7	0.00940087	0.00959839	0.440827	-6.06829	0.660923	0.92595	quant_male-female	Human Individuals(Battle,P)	26S Proteasome
PSMA6	0.0315386	-0.0194529	1.42977	-5.15597	0.154282	0.354088	stoch_highfat-chow	DO mouse strains(P)	26S Proteasome
PSMA6	0.0818223	9.91439	0.43703	-4.69933	0.662543	0.764659	quant_male-female	DO mouse strains(P)	26S Proteasome
PSMA6	0.00495338	-0.0194529	0.223417	-6.1016	0.82343	0.88402	stoch_male-female	DO mouse strains(P)	26S Proteasome
PSMA6	0.376266	9.91439	2.02922	-3.87537	0.0437096	0.15028	quant_highfat-chow	DO mouse strains(P)	26S Proteasome
PSMA6	-0.0103454	0.0515295	-0.527306	-6.10688	0.599926	0.901442	quant_male-female	Human Individuals(Battle,P)	26S Proteasome
PSMA6	0.00421712	-0.053302	0.264187	-6.40804	0.792541	0.964336	stoch_male-female	Human Individuals(Battle,P)	26S Proteasome
PSMA5	0.0112955	-0.0384927	0.698659	-6.18939	0.487464	0.880475	stoch_male-female	Human Individuals(Battle,P)	26S Proteasome
PSMA5	-0.401968	10.0114	-3.17307	-1.4312	0.00173682	0.00541898	quant_male-female	DO mouse strains(P)	26S Proteasome
PSMA5	-0.0267363	8.24385e-05	-1.9544	-4.72726	0.0519947	0.103884	stoch_male-female	DO mouse strains(P)	26S Proteasome
PSMA5	0.160812	10.0114	1.24478	-4.65966	0.214614	0.435137	quant_highfat-chow	DO mouse strains(P)	26S Proteasome
PSMA5	0.00858045	8.24385e-05	0.622317	-6.39515	0.534415	0.730974	stoch_highfat-chow	DO mouse strains(P)	26S Proteasome
PSMA5	0.0094545	0.0213137	0.445647	-6.07114	0.657456	0.92595	quant_male-female	Human Individuals(Battle,P)	26S Proteasome
PSMA4	-0.0471279	0.00271271	-2.94157	-2.28854	0.00363555	0.0225588	stoch_highfat-chow	DO mouse strains(P)	26S Proteasome
PSMA4	-0.0137755	-0.0374432	-0.76273	-6.03763	0.448613	0.869496	stoch_male-female	Human Individuals(Battle,P)	26S Proteasome
PSMA4	-0.0156165	0.0223632	-0.733253	-5.90364	0.46626	0.874138	quant_male-female	Human Individuals(Battle,P)	26S Proteasome
PSMA4	-0.45029	10.0396	-3.21165	-1.32531	0.00152924	0.00480526	quant_male-female	DO mouse strains(P)	26S Proteasome
PSMA4	-0.0311177	0.00271271	-1.91926	-4.64038	0.0563204	0.110343	stoch_male-female	DO mouse strains(P)	26S Proteasome
PSMA4	-0.233873	10.0396	-1.6392	-4.36919	0.102683	0.267407	quant_highfat-chow	DO mouse strains(P)	26S Proteasome
PSMA3	-0.430983	10.0194	-3.79855	0.4579	0.00019104	0.000741013	quant_male-female	DO mouse strains(P)	26S Proteasome
PSMA3	-0.0275288	0.00226313	-2.48896	-3.7737	0.013596	0.0333522	stoch_male-female	DO mouse strains(P)	26S Proteasome
PSMA3	0.0535425	10.0194	0.456718	-4.82439	0.64835	0.806448	quant_highfat-chow	DO mouse strains(P)	26S Proteasome
PSMA3	0.00741215	-0.0475809	0.435184	-6.28608	0.66499	0.92595	stoch_male-female	Human Individuals(Battle,P)	26S Proteasome
PSMA3	-0.00636483	0.00226313	-0.567701	-6.62981	0.570851	0.757818	stoch_highfat-chow	DO mouse strains(P)	26S Proteasome
PSMA3	0.00557112	0.0122255	0.254632	-6.1067	0.799878	0.965015	quant_male-female	Human Individuals(Battle,P)	26S Proteasome
PSMA2	0.0122266	-0.0725251	0.778672	-6.15943	0.439233	0.869496	stoch_male-female	Human Individuals(Battle,P)	26S Proteasome
PSMA2	-0.334335	10.0135	-3.60635	-0.160981	0.000388812	0.00139884	quant_male-female	DO mouse strains(P)	26S Proteasome
PSMA2	-0.0457097	0.00393848	-4.32197	2.03586	2.39635e-05	0.000112748	stoch_male-female	DO mouse strains(P)	26S Proteasome
PSMA2	0.0691122	10.0135	0.724363	-4.828	0.469657	0.687523	quant_highfat-chow	DO mouse strains(P)	26S Proteasome
PSMA2	-0.00518029	0.00393848	-0.469593	-6.69619	0.639138	0.801274	stoch_highfat-chow	DO mouse strains(P)	26S Proteasome
PSMA2	-0.00233592	0.0323064	-0.111183	-6.17089	0.911842	0.983745	quant_male-female	Human Individuals(Battle,P)	26S Proteasome
PSMA1	0.017143	-0.0711485	1.20184	-5.84172	0.234146	0.856697	stoch_male-female	Human Individuals(Battle,P)	26S Proteasome
PSMA1	-0.41431	10.0029	-4.31378	2.27616	2.47932e-05	0.000116157	quant_male-female	DO mouse strains(P)	26S Proteasome
PSMA1	-0.0565649	0.00209724	-4.9385	4.65929	1.61421e-06	9.26177e-06	stoch_male-female	DO mouse strains(P)	26S Proteasome
PSMA1	0.0696226	10.0029	0.695533	-4.82001	0.487497	0.701429	quant_highfat-chow	DO mouse strains(P)	26S Proteasome
PSMA1	-0.00548979	0.00209724	-0.453817	-6.61268	0.650434	0.806448	stoch_highfat-chow	DO mouse strains(P)	26S Proteasome
PSMA1	0.00258041	0.033683	0.124823	-6.18481	0.901081	0.983745	quant_male-female	Human Individuals(Battle,P)	26S Proteasome
PSD3	-0.130842	-0.00404168	-4.67859	3.69693	5.19826e-06	0.000113133	stoch_highfat-chow	DO mouse strains(P)	26S Proteasome
PSD3	0.697974	10.0261	3.98551	1.09135	9.31616e-05	0.000392737	quant_male-female	DO mouse strains(P)	26S Proteasome
PSD3	0.134625	-0.00404168	4.82708	4.30532	2.68009e-06	1.47908e-05	stoch_male-female	DO mouse strains(P)	26S Proteasome
PSD3	-0.805618	10.0261	-4.66129	3.62717	5.60977e-06	0.000121085	quant_highfat-chow	DO mouse strains(P)	26S Proteasome
PAAF1	0.144896	-0.120894	1.14024	-4.69261	0.259618	0.856697	quant_male-female	Human Individuals(Battle,P)	26S Proteasome
PAAF1	0.142683	-0.178697	1.09788	-4.70192	0.277516	0.856697	stoch_male-female	Human Individuals(Battle,P)	26S Proteasome
TUBB	0.11518	0.160221	1.24055	-4.65915	0.219601	0.856697	quant_male-female	Human Individuals(Battle,P)	2A-DUB
TUBB	0.124994	0.147638	1.88305	-4.09769	0.0645435	0.856697	stoch_male-female	Human Individuals(Battle,P)	2A-DUB
RBM10	-0.0270933	-0.0337668	-0.829583	-5.45298	0.407726	0.635391	stoch_highfat-chow	DO mouse strains(P)	2A-DUB
RBM10	0.461617	9.86407	1.72117	-4.28145	0.0867067	0.157125	quant_male-female	DO mouse strains(P)	2A-DUB
RBM10	0.071012	-0.0337668	2.19507	-3.60939	0.0292652	0.0644535	stoch_male-female	DO mouse strains(P)	2A-DUB
RBM10	-0.496542	9.86407	-1.85407	-4.12073	0.0651456	0.194075	quant_highfat-chow	DO mouse strains(P)	2A-DUB
KIF11	0.0601303	-0.290061	0.408149	-4.75794	0.684641	0.92595	stoch_male-female	Human Individuals(Battle,P)	2A-DUB
KIF11	-0.000218329	-0.389656	-0.00145557	-4.77899	0.998843	0.999552	quant_male-female	Human Individuals(Battle,P)	2A-DUB
KAT2B	0.225721	10.0871	0.338092	-4.60494	0.736336	0.822328	quant_male-female	DO mouse strains(P)	2A-DUB
KAT2B	-0.00380764	-0.00395273	-0.24971	-6.45641	0.803565	0.868295	stoch_male-female	DO mouse strains(P)	2A-DUB
KAT2B	-1.21996	10.0871	-1.87223	-4.10913	0.0654756	0.194533	quant_highfat-chow	DO mouse strains(P)	2A-DUB
KAT2B	-0.00964583	-0.00395273	-0.634163	-6.29093	0.528102	0.72965	stoch_highfat-chow	DO mouse strains(P)	2A-DUB
HNRNPH1	0.0890448	-0.00557322	3.50107	-0.485761	0.000566955	0.00518594	stoch_highfat-chow	DO mouse strains(P)	2A-DUB
HNRNPH1	-0.0562515	-0.101559	-1.62716	-4.54004	0.108943	0.856697	quant_male-female	Human Individuals(Battle,P)	2A-DUB
HNRNPH1	0.16746	10.0109	0.904095	-4.70561	0.366991	0.496476	quant_male-female	DO mouse strains(P)	2A-DUB
HNRNPH1	0.01865	-0.00557322	0.713229	-5.73066	0.476504	0.608613	stoch_male-female	DO mouse strains(P)	2A-DUB
HNRNPH1	0.392031	10.0109	2.1361	-3.70762	0.0338401	0.125587	quant_highfat-chow	DO mouse strains(P)	2A-DUB
HNRNPH1	0.00193254	-0.0190115	0.168341	-6.75202	0.866881	0.978153	stoch_male-female	Human Individuals(Battle,P)	2A-DUB
EEF1A1	0.0661738	-0.0506387	1.15958	-4.7885	0.250814	0.856697	quant_male-female	Human Individuals(Battle,P)	2A-DUB
EEF1A1	0.0823228	-0.0353839	2.07221	-3.83641	0.0425511	0.856697	stoch_male-female	Human Individuals(Battle,P)	2A-DUB
EEF1A1	0.900296	10.0086	7.56383	18.1527	1.23939e-12	1.83746e-11	quant_male-female	DO mouse strains(P)	2A-DUB
EEF1A1	0.0144918	0.00495184	0.651251	-5.9192	0.515603	0.643484	stoch_male-female	DO mouse strains(P)	2A-DUB
EEF1A1	0.0604799	10.0086	0.450352	-4.77937	0.652926	0.807114	quant_highfat-chow	DO mouse strains(P)	2A-DUB
EEF1A1	0.0083886	0.00495184	0.376842	-6.05371	0.706676	0.840176	stoch_highfat-chow	DO mouse strains(P)	2A-DUB
XRCC6	-0.0419961	0.0369131	-1.3705	-4.96446	0.175638	0.856697	quant_male-female	Human Individuals(Battle,P)	53BP1-containing complex
XRCC6	0.0301071	0.00601139	1.78658	-4.85375	0.0790571	0.856697	stoch_male-female	Human Individuals(Battle,P)	53BP1-containing complex
XRCC6	-0.0299073	-0.00319945	-1.3617	-5.24989	0.174765	0.37979	stoch_highfat-chow	DO mouse strains(P)	53BP1-containing complex
XRCC6	-0.868003	10.0107	-4.28431	2.1661	2.80118e-05	0.000130269	quant_male-female	DO mouse strains(P)	53BP1-containing complex
XRCC6	-0.0832593	-0.00319945	-3.909	0.828422	0.000125387	0.000516272	stoch_male-female	DO mouse strains(P)	53BP1-containing complex
XRCC6	-0.201865	10.0107	-0.957525	-4.71326	0.339414	0.573353	quant_highfat-chow	DO mouse strains(P)	53BP1-containing complex
XRCC5	-0.0439103	0.0478693	-1.25455	-5.00014	0.214507	0.856697	quant_male-female	Human Individuals(Battle,P)	53BP1-containing complex
XRCC5	0.0222631	0.0715116	1.05214	-5.6366	0.296953	0.856697	stoch_male-female	Human Individuals(Battle,P)	53BP1-containing complex
XRCC5	-0.0264803	-0.0145507	-1.16099	-5.457	0.246977	0.474914	stoch_highfat-chow	DO mouse strains(P)	53BP1-containing complex
XRCC5	-0.617479	9.96866	-2.63395	-2.75611	0.00907426	0.0235271	quant_male-female	DO mouse strains(P)	53BP1-containing complex
XRCC5	-0.0352602	-0.0145507	-1.54932	-4.96091	0.122825	0.210414	stoch_male-female	DO mouse strains(P)	53BP1-containing complex
XRCC5	-0.17723	9.96866	-0.744927	-4.64339	0.457157	0.680269	quant_highfat-chow	DO mouse strains(P)	53BP1-containing complex
TRP53BP1	0.0176642	-0.017742	0.351959	-5.34657	0.726144	0.852993	stoch_highfat-chow	DO mouse strains(P)	53BP1-containing complex
TRP53BP1	-0.19781	9.94035	-0.383944	-4.61089	0.702424	0.79358	quant_male-female	DO mouse strains(P)	53BP1-containing complex
TRP53BP1	0.0606982	-0.017742	1.22924	-4.80144	0.223944	0.341757	stoch_male-female	DO mouse strains(P)	53BP1-containing complex
TRP53BP1	0.283532	9.94035	0.548597	-4.608	0.585388	0.767203	quant_highfat-chow	DO mouse strains(P)	53BP1-containing complex
TP53BP1	-0.0883024	0.0345918	-1.82553	-4.16923	0.072899	0.856697	quant_male-female	Human Individuals(Battle,P)	53BP1-containing complex
TP53BP1	0.0375817	-0.0755643	0.484654	-5.01049	0.629686	0.920285	stoch_male-female	Human Individuals(Battle,P)	53BP1-containing complex
RPA2	0.0837044	-0.026163	2.49078	-3.06256	0.0136622	0.0635364	stoch_highfat-chow	DO mouse strains(P)	53BP1-containing complex
RPA2	-0.108915	0.119683	-2.21992	-3.60599	0.0302145	0.856697	quant_male-female	Human Individuals(Battle,P)	53BP1-containing complex
RPA2	-0.016413	0.0441739	-0.93547	-5.92232	0.353296	0.86805	stoch_male-female	Human Individuals(Battle,P)	53BP1-containing complex
RPA2	0.610467	9.91043	2.06047	-3.82957	0.0408089	0.0854472	quant_male-female	DO mouse strains(P)	53BP1-containing complex
RPA2	0.0989974	-0.026163	2.97349	-1.96724	0.00335253	0.00970608	stoch_male-female	DO mouse strains(P)	53BP1-containing complex
RPA2	1.0626	9.91043	3.66782	0.00495095	0.000322908	0.00327956	quant_highfat-chow	DO mouse strains(P)	53BP1-containing complex
RPA1	0.0431173	0.000690516	2.01896	-4.22245	0.0447751	0.152754	stoch_highfat-chow	DO mouse strains(P)	53BP1-containing complex
RPA1	-0.142853	0.100629	-2.09916	-3.79605	0.0400188	0.856697	quant_male-female	Human Individuals(Battle,P)	53BP1-containing complex
RPA1	-0.0503504	0.0251205	-1.68246	-4.55647	0.0976778	0.856697	stoch_male-female	Human Individuals(Battle,P)	53BP1-containing complex
RPA1	-0.102887	10.0043	-0.511646	-4.67956	0.609441	0.721273	quant_male-female	DO mouse strains(P)	53BP1-containing complex
RPA1	-0.00375927	0.000690516	-0.174285	-6.13716	0.861811	0.911317	stoch_male-female	DO mouse strains(P)	53BP1-containing complex
RPA1	0.71246	10.0043	3.6538	-0.0112824	0.000327107	0.00329194	quant_highfat-chow	DO mouse strains(P)	53BP1-containing complex
TUBG1	-0.0411843	0.000797827	-1.40249	-4.95669	0.16226	0.365001	stoch_highfat-chow	DO mouse strains(P)	60S APC containing complex
TUBG1	0.0460404	-0.000797665	0.773767	-5.04116	0.443856	0.869496	quant_male-female	Human Individuals(Battle,P)	60S APC containing complex
TUBG1	0.0208249	0.074283	0.282284	-5.09013	0.779257	0.959382	stoch_male-female	Human Individuals(Battle,P)	60S APC containing complex
TUBG1	-0.0667892	9.98009	-0.431467	-4.74199	0.666575	0.767509	quant_male-female	DO mouse strains(P)	60S APC containing complex
TUBG1	-0.156427	0.000797827	-5.6991	8.20611	4.08491e-08	3.1551e-07	stoch_male-female	DO mouse strains(P)	60S APC containing complex
TUBG1	-0.107769	9.98009	-0.696925	-4.698	0.486628	0.701429	quant_highfat-chow	DO mouse strains(P)	60S APC containing complex
TUBA4A	-0.0776599	-0.00202599	-4.1259	1.5869	5.3405e-05	0.000751411	stoch_highfat-chow	DO mouse strains(P)	60S APC containing complex
TUBA4A	0.119638	-0.0545349	1.03857	-4.71045	0.30317	0.856697	quant_male-female	Human Individuals(Battle,P)	60S APC containing complex
TUBA4A	0.101737	-0.0266402	1.04538	-4.7099	0.300042	0.856697	stoch_male-female	Human Individuals(Battle,P)	60S APC containing complex
TUBA4A	1.47102	10.0318	8.43521	23.3974	5.55113e-15	1.13018e-13	quant_male-female	DO mouse strains(P)	60S APC containing complex
TUBA4A	0.0832036	-0.00202599	4.44587	2.7782	1.42367e-05	6.99641e-05	stoch_male-female	DO mouse strains(P)	60S APC containing complex
TUBA4A	-0.369784	10.0318	-1.84588	-4.13128	0.0663309	0.195721	quant_highfat-chow	DO mouse strains(P)	60S APC containing complex
TUBA1C	0.0659582	-0.00861459	3.63625	-0.0894454	0.000348763	0.00345479	stoch_highfat-chow	DO mouse strains(P)	60S APC containing complex
TUBA1C	0.0616597	0.0643881	1.21622	-4.79934	0.228666	0.856697	stoch_male-female	Human Individuals(Battle,P)	60S APC containing complex
TUBA1C	0.0254949	0.0769696	0.591871	-5.37275	0.556161	0.893865	quant_male-female	Human Individuals(Battle,P)	60S APC containing complex
TUBA1C	0.570246	9.94051	3.56233	-0.29801	0.000455704	0.00159659	quant_male-female	DO mouse strains(P)	60S APC containing complex
TUBA1C	-0.0481051	-0.00861459	-2.61257	-3.0422	0.00964223	0.0248828	stoch_male-female	DO mouse strains(P)	60S APC containing complex
TUBA1C	0.740242	9.94051	4.72574	3.88828	4.21899e-06	9.41388e-05	quant_highfat-chow	DO mouse strains(P)	60S APC containing complex
TUBA1B	-0.0241508	-0.0415169	-0.531334	-5.36005	0.595754	0.775499	stoch_highfat-chow	DO mouse strains(P)	60S APC containing complex
TUBA1B	0.959417	10.0566	2.66764	-2.68202	0.00824019	0.0216568	quant_male-female	DO mouse strains(P)	60S APC containing complex
TUBA1B	0.025671	-0.0415169	0.56465	-5.34469	0.572921	0.691575	stoch_male-female	DO mouse strains(P)	60S APC containing complex
TUBA1B	0.166018	10.0566	0.45428	-4.62401	0.650101	0.806448	quant_highfat-chow	DO mouse strains(P)	60S APC containing complex
IQGAP1	0.214142	-0.0435753	4.78227	4.11995	3.27835e-06	7.62303e-05	stoch_highfat-chow	DO mouse strains(P)	60S APC containing complex
IQGAP1	-1.64378	9.8947	-5.44222	7.00114	1.47312e-07	1.03306e-06	quant_male-female	DO mouse strains(P)	60S APC containing complex
IQGAP1	-0.272502	-0.0435753	-6.30161	11.2013	1.73013e-09	1.63327e-08	stoch_male-female	DO mouse strains(P)	60S APC containing complex
IQGAP1	1.56067	9.8947	5.13302	5.61161	6.53051e-07	1.88574e-05	quant_highfat-chow	DO mouse strains(P)	60S APC containing complex
IQGAP1	0.00265677	-0.0268661	0.100557	-5.95508	0.920237	0.983745	stoch_male-female	Human Individuals(Battle,P)	60S APC containing complex
IQGAP1	-0.00127169	-0.0824424	-0.0277446	-5.47025	0.977958	0.998735	quant_male-female	Human Individuals(Battle,P)	60S APC containing complex
APC	1.02893	10.1035	0.847254	-4.68652	0.401058	0.530502	quant_male-female	DO mouse strains(P)	60S APC containing complex
APC	-0.173656	-0.0661043	-1.05329	-4.70805	0.297484	0.425875	stoch_male-female	DO mouse strains(P)	60S APC containing complex
APC	-4.03985	10.1035	-3.72481	-0.195339	0.000514133	0.00483285	quant_highfat-chow	DO mouse strains(P)	60S APC containing complex
APC	-0.633375	-0.0661043	-4.49959	1.90216	4.32671e-05	0.000660707	stoch_highfat-chow	DO mouse strains(P)	60S APC containing complex
REPS2	-0.0871529	-0.0367822	-1.7942	-4.19591	0.0742334	0.213198	stoch_highfat-chow	DO mouse strains(P)	actin cytoskeleton-regulatory complex
REPS2	0.151277	9.99312	0.433058	-4.62737	0.665421	0.766579	quant_male-female	DO mouse strains(P)	actin cytoskeleton-regulatory complex
REPS2	0.0444764	-0.0367822	0.910142	-5.0831	0.363801	0.493786	stoch_male-female	DO mouse strains(P)	actin cytoskeleton-regulatory complex
REPS2	-1.05205	9.99312	-3.07915	-1.68294	0.00235594	0.0157229	quant_highfat-chow	DO mouse strains(P)	actin cytoskeleton-regulatory complex
MARS	-0.0109374	0.014216	-0.34824	-5.74423	0.728879	0.941953	quant_male-female	Human Individuals(Battle,P)	actin cytoskeleton-regulatory complex
MARS	0.0107113	-0.0916667	0.277517	-5.58251	0.782337	0.959873	stoch_male-female	Human Individuals(Battle,P)	actin cytoskeleton-regulatory complex
ITSN2	0.108899	-0.0509161	1.59284	-4.41836	0.11645	0.856697	stoch_male-female	Human Individuals(Battle,P)	actin cytoskeleton-regulatory complex
ITSN2	-0.231192	10.0075	-2.30964	-3.40713	0.0218895	0.0500817	quant_male-female	DO mouse strains(P)	actin cytoskeleton-regulatory complex
ITSN2	-0.306926	10.0075	-3.09769	-1.63392	0.00221955	0.0149709	quant_highfat-chow	DO mouse strains(P)	actin cytoskeleton-regulatory complex
ITSN2	0.0446192	0.0790241	0.804853	-5.06881	0.424082	0.869496	quant_male-female	Human Individuals(Battle,P)	actin cytoskeleton-regulatory complex
GRB2	-0.044626	0.146757	-1.07186	-5.05896	0.288076	0.856697	stoch_male-female	Human Individuals(Battle,P)	actin cytoskeleton-regulatory complex
GRB2	-1.66839	10.0336	-12.7407	52.5192	7.32411e-28	1.01119e-25	quant_male-female	DO mouse strains(P)	actin cytoskeleton-regulatory complex
GRB2	-0.227828	-0.00292384	-9.84014	32.4383	5.29534e-19	2.01679e-17	stoch_male-female	DO mouse strains(P)	actin cytoskeleton-regulatory complex
GRB2	-0.328247	10.0336	-1.89536	-4.06626	0.0594311	0.184596	quant_highfat-chow	DO mouse strains(P)	actin cytoskeleton-regulatory complex
GRB2	-0.0600911	0.131697	-0.832363	-4.90095	0.408505	0.869496	quant_male-female	Human Individuals(Battle,P)	actin cytoskeleton-regulatory complex
GRB2	-0.018157	-0.00292384	-0.648663	-5.71029	0.517272	0.72155	stoch_highfat-chow	DO mouse strains(P)	actin cytoskeleton-regulatory complex
GRAP	0.0410504	-0.528388	0.435195	-4.92091	0.665009	0.92595	stoch_male-female	Human Individuals(Battle,P)	actin cytoskeleton-regulatory complex
GRAP	-0.0314447	-0.401203	-0.310083	-4.91068	0.75759	0.951251	quant_male-female	Human Individuals(Battle,P)	actin cytoskeleton-regulatory complex
EHD2	0.118813	-0.0400567	2.72403	-2.55534	0.00699753	0.0379792	stoch_highfat-chow	DO mouse strains(P)	actin cytoskeleton-regulatory complex
EHD2	-0.870151	9.93491	-2.85746	-2.24251	0.00470432	0.0132128	quant_male-female	DO mouse strains(P)	actin cytoskeleton-regulatory complex
EHD2	-0.072087	-0.0400567	-1.6339	-4.38793	0.103792	0.183349	stoch_male-female	DO mouse strains(P)	actin cytoskeleton-regulatory complex
EHD2	0.536443	9.93491	1.74112	-4.25877	0.0831417	0.230584	quant_highfat-chow	DO mouse strains(P)	actin cytoskeleton-regulatory complex
TADA3	0.0845015	-0.0122816	1.62865	-4.39105	0.114589	0.289561	stoch_highfat-chow	DO mouse strains(P)	Ada2p/Gcn5p/Ada3 transcription activator complex
TADA3	0.150884	10.0011	0.318191	-4.61465	0.752702	0.83408	quant_male-female	DO mouse strains(P)	Ada2p/Gcn5p/Ada3 transcription activator complex
TADA3	0.0325827	-0.0122816	0.604098	-5.19493	0.550642	0.672212	stoch_male-female	DO mouse strains(P)	Ada2p/Gcn5p/Ada3 transcription activator complex
TADA3	0.206304	10.0011	0.435748	-4.61277	0.666361	0.814117	quant_highfat-chow	DO mouse strains(P)	Ada2p/Gcn5p/Ada3 transcription activator complex
TADA2B	-0.134822	-0.133905	-0.57878	-4.65264	0.56991	0.757118	stoch_highfat-chow	DO mouse strains(P)	Ada2p/Gcn5p/Ada3 transcription activator complex
TADA2B	-0.872083	10.1605	-0.401147	-4.596	0.693034	0.787304	quant_male-female	DO mouse strains(P)	Ada2p/Gcn5p/Ada3 transcription activator complex
TADA2B	-0.163399	-0.133905	-0.704535	-4.64032	0.490116	0.621512	stoch_male-female	DO mouse strains(P)	Ada2p/Gcn5p/Ada3 transcription activator complex
TADA2B	-0.372292	10.1605	-0.170627	-4.59614	0.866421	0.931783	quant_highfat-chow	DO mouse strains(P)	Ada2p/Gcn5p/Ada3 transcription activator complex
TADA1	0.030617	-0.00514474	0.684698	-5.29394	0.495564	0.7039	stoch_highfat-chow	DO mouse strains(P)	Ada2p/Gcn5p/Ada3 transcription activator complex
TADA1	-0.0505125	10.0029	-0.176934	-4.65125	0.860019	0.910293	quant_male-female	DO mouse strains(P)	Ada2p/Gcn5p/Ada3 transcription activator complex
TADA1	-0.0316203	-0.00514474	-0.712006	-5.2832	0.478585	0.610389	stoch_male-female	DO mouse strains(P)	Ada2p/Gcn5p/Ada3 transcription activator complex
TADA1	0.141006	10.0029	0.491313	-4.63922	0.624585	0.791395	quant_highfat-chow	DO mouse strains(P)	Ada2p/Gcn5p/Ada3 transcription activator complex
KAT2B	0.225721	10.0871	0.338092	-4.60494	0.736336	0.822328	quant_male-female	DO mouse strains(P)	Ada2p/Gcn5p/Ada3 transcription activator complex
KAT2B	-0.00380764	-0.00395273	-0.24971	-6.45641	0.803565	0.868295	stoch_male-female	DO mouse strains(P)	Ada2p/Gcn5p/Ada3 transcription activator complex
KAT2B	-1.21996	10.0871	-1.87223	-4.10913	0.0654756	0.194533	quant_highfat-chow	DO mouse strains(P)	Ada2p/Gcn5p/Ada3 transcription activator complex
KAT2B	-0.00964583	-0.00395273	-0.634163	-6.29093	0.528102	0.72965	stoch_highfat-chow	DO mouse strains(P)	Ada2p/Gcn5p/Ada3 transcription activator complex
BPTF	2.56591	9.47057	1.16604	-4.68761	0.246579	0.367415	quant_male-female	DO mouse strains(P)	Ada2p/Gcn5p/Ada3 transcription activator complex
BPTF	0.640182	-1.00986	1.42379	-4.55595	0.158767	0.258641	stoch_male-female	DO mouse strains(P)	Ada2p/Gcn5p/Ada3 transcription activator complex
BPTF	1.39448	9.47057	0.630463	-4.59573	0.529938	0.73078	quant_highfat-chow	DO mouse strains(P)	Ada2p/Gcn5p/Ada3 transcription activator complex
BPTF	-0.0709517	-0.135378	-0.962213	-4.81514	0.339805	0.86805	quant_male-female	Human Individuals(Battle,P)	Ada2p/Gcn5p/Ada3 transcription activator complex
BPTF	0.079415	-1.00986	0.174629	-4.61802	0.861854	0.928701	stoch_highfat-chow	DO mouse strains(P)	Ada2p/Gcn5p/Ada3 transcription activator complex
USP7	0.0634919	0.0147722	3.28126	-1.17715	0.00121185	0.00977572	stoch_highfat-chow	DO mouse strains(P)	AF4.com
USP7	-0.0614466	0.250816	-1.11386	-4.84534	0.269782	0.856697	quant_male-female	Human Individuals(Battle,P)	AF4.com
USP7	-0.491955	10.0203	-5.36783	6.66065	2.11956e-07	1.43623e-06	quant_male-female	DO mouse strains(P)	AF4.com
USP7	-0.0550168	0.0147722	-2.82418	-2.46366	0.00520121	0.0143583	stoch_male-female	DO mouse strains(P)	AF4.com
USP7	-0.05347	10.0203	-0.547347	-4.87658	0.584727	0.766793	quant_highfat-chow	DO mouse strains(P)	AF4.com
USP7	-0.00133145	0.219256	-0.024016	-5.31876	0.98092	0.998735	stoch_male-female	Human Individuals(Battle,P)	AF4.com
TCEA1	-0.0408175	0.00800708	-1.47474	-4.90731	0.141795	0.336387	stoch_highfat-chow	DO mouse strains(P)	AF4.com
TCEA1	-0.0329972	0.246219	-0.433876	-5.03658	0.665934	0.92595	quant_male-female	Human Individuals(Battle,P)	AF4.com
TCEA1	0.027118	0.214659	0.390335	-5.10411	0.697671	0.929458	stoch_male-female	Human Individuals(Battle,P)	AF4.com
TCEA1	-0.490829	10.0278	-2.90985	-2.11473	0.00400943	0.0114208	quant_male-female	DO mouse strains(P)	AF4.com
TCEA1	-0.0568444	0.00800708	-2.06328	-3.95443	0.0403276	0.0845999	stoch_male-female	DO mouse strains(P)	AF4.com
TCEA1	-0.744176	10.0278	-4.53484	3.12435	9.72926e-06	0.000200859	quant_highfat-chow	DO mouse strains(P)	AF4.com
MLLT1	-0.200114	10.0245	-0.454597	-4.61512	0.651448	0.755208	quant_male-female	DO mouse strains(P)	AF4.com
MLLT1	0.03228	-0.00221536	0.493168	-5.1106	0.624143	0.735127	stoch_male-female	DO mouse strains(P)	AF4.com
MLLT1	-0.649997	10.0245	-1.51173	-4.48966	0.13716	0.328914	quant_highfat-chow	DO mouse strains(P)	AF4.com
MLLT1	-0.0138675	-0.00221536	-0.211939	-5.18142	0.833052	0.917582	stoch_highfat-chow	DO mouse strains(P)	AF4.com
MED4	-0.148981	-0.051914	-2.50177	-3.03844	0.0132112	0.0622252	stoch_highfat-chow	DO mouse strains(P)	AF4.com
MED4	-0.689934	10.0702	-1.37881	-4.58667	0.169592	0.273351	quant_male-female	DO mouse strains(P)	AF4.com
MED4	-0.0634156	-0.051914	-1.04998	-4.85031	0.295076	0.42395	stoch_male-female	DO mouse strains(P)	AF4.com
MED4	-1.6551	10.0702	-3.39256	-0.822676	0.000844214	0.00724221	quant_highfat-chow	DO mouse strains(P)	AF4.com
MED24	0.272032	-0.164833	0.954298	-4.70846	0.344921	0.86805	stoch_male-female	Human Individuals(Battle,P)	AF4.com
MED24	0.291379	9.99862	1.08737	-4.70718	0.278642	0.404681	quant_male-female	DO mouse strains(P)	AF4.com
MED24	0.0488843	-0.00835704	1.67292	-4.58149	0.0964561	0.172388	stoch_male-female	DO mouse strains(P)	AF4.com
MED24	-0.274615	9.99862	-1.0273	-4.71382	0.305955	0.540468	quant_highfat-chow	DO mouse strains(P)	AF4.com
MED24	0.233889	-0.152082	0.818064	-4.6757	0.417538	0.869496	quant_male-female	Human Individuals(Battle,P)	AF4.com
MED24	0.0322102	-0.00835704	1.0996	-5.30602	0.27329	0.505186	stoch_highfat-chow	DO mouse strains(P)	AF4.com
MED23	-0.0806874	0.0820879	-1.87285	-4.11065	0.0659626	0.856697	quant_male-female	Human Individuals(Battle,P)	AF4.com
MED23	-0.0422089	0.0674801	-1.32923	-4.98727	0.188804	0.856697	stoch_male-female	Human Individuals(Battle,P)	AF4.com
MED23	-0.0356809	0.00139455	-1.43225	-5.04975	0.153826	0.353408	stoch_highfat-chow	DO mouse strains(P)	AF4.com
MED23	-0.0294817	10.0171	-0.143881	-4.69994	0.885757	0.927612	quant_male-female	DO mouse strains(P)	AF4.com
MED23	0.0115858	0.00139455	0.462482	-5.90866	0.6443	0.75236	stoch_male-female	DO mouse strains(P)	AF4.com
MED23	-0.626005	10.0171	-3.13975	-1.53609	0.00198006	0.0136761	quant_highfat-chow	DO mouse strains(P)	AF4.com
MED17	0.0694415	0.0944445	1.51955	-4.52379	0.134251	0.856697	stoch_male-female	Human Individuals(Battle,P)	AF4.com
MED17	0.0905189	10.0215	0.398043	-4.67059	0.691214	0.785438	quant_male-female	DO mouse strains(P)	AF4.com
MED17	0.0284844	-0.00211505	1.04723	-5.42067	0.296823	0.425215	stoch_male-female	DO mouse strains(P)	AF4.com
MED17	-0.153586	10.0215	-0.675059	-4.64639	0.500768	0.708085	quant_highfat-chow	DO mouse strains(P)	AF4.com
MED17	0.0328015	0.118869	0.583275	-5.17707	0.56205	0.89607	quant_male-female	Human Individuals(Battle,P)	AF4.com
MED17	0.0176133	-0.00211505	0.644979	-5.73441	0.520012	0.722585	stoch_highfat-chow	DO mouse strains(P)	AF4.com
MED15	0.0490529	0.00731315	1.84611	-4.37364	0.0673818	0.19833	stoch_highfat-chow	DO mouse strains(P)	AF4.com
MED15	0.0516833	9.98578	0.287699	-4.72021	0.774082	0.849663	quant_male-female	DO mouse strains(P)	AF4.com
MED15	0.040142	0.00731315	1.50701	-4.89381	0.13448	0.225563	stoch_male-female	DO mouse strains(P)	AF4.com
MED15	0.0151808	9.98578	0.0842899	-4.72864	0.932969	0.967118	quant_highfat-chow	DO mouse strains(P)	AF4.com
MED15	0.130877	0.125967	0.428604	-4.63702	0.670016	0.92595	stoch_male-female	Human Individuals(Battle,P)	AF4.com
MED15	0.0713282	0.163655	0.246422	-4.6482	0.806345	0.966466	quant_male-female	Human Individuals(Battle,P)	AF4.com
ELL	-0.188758	9.86033	-0.402933	-4.61382	0.688262	0.784261	quant_male-female	DO mouse strains(P)	AF4.com
ELL	-0.00274671	-0.027268	-0.042714	-5.20904	0.966055	0.977361	stoch_male-female	DO mouse strains(P)	AF4.com
ELL	0.192594	9.86033	0.40141	-4.61299	0.689377	0.829882	quant_highfat-chow	DO mouse strains(P)	AF4.com
ELL	0.0483974	-0.027268	0.73778	-5.00361	0.463187	0.682377	stoch_highfat-chow	DO mouse strains(P)	AF4.com
EAF1	-0.56749	10.0156	-2.3234	-3.38847	0.0214323	0.0492492	quant_male-female	DO mouse strains(P)	AF4.com
EAF1	-0.05318	-0.00196511	-1.78286	-4.39454	0.0765297	0.142102	stoch_male-female	DO mouse strains(P)	AF4.com
EAF1	-0.417612	10.0156	-1.69451	-4.31184	0.0921379	0.249887	quant_highfat-chow	DO mouse strains(P)	AF4.com
EAF1	-0.0156401	-0.00196511	-0.518972	-5.71389	0.604506	0.779087	stoch_highfat-chow	DO mouse strains(P)	AF4.com
CDK9	0.118556	10.0175	0.686012	-4.68033	0.493469	0.623434	quant_male-female	DO mouse strains(P)	AF4.com
CDK9	0.0129326	-0.00198626	0.573984	-5.95275	0.566599	0.686382	stoch_male-female	DO mouse strains(P)	AF4.com
CDK9	-0.324215	10.0175	-1.89054	-4.07273	0.0600754	0.185123	quant_highfat-chow	DO mouse strains(P)	AF4.com
CDK9	-0.0587442	-0.0565312	-0.626509	-4.86911	0.533621	0.891306	quant_male-female	Human Individuals(Battle,P)	AF4.com
CDK9	-0.0467477	-0.00668022	-0.623436	-4.98	0.535622	0.891496	stoch_male-female	Human Individuals(Battle,P)	AF4.com
CDK9	0.00301339	-0.00198626	0.133684	-6.10119	0.893782	0.950137	stoch_highfat-chow	DO mouse strains(P)	AF4.com
CCNT2	-0.043891	9.97101	-0.116625	-4.62878	0.907396	0.941935	quant_male-female	DO mouse strains(P)	AF4.com
CCNT2	0.0198183	-0.0181308	0.403092	-5.34732	0.687759	0.784261	stoch_male-female	DO mouse strains(P)	AF4.com
CCNT2	-0.563249	9.97101	-1.51238	-4.48781	0.133656	0.322146	quant_highfat-chow	DO mouse strains(P)	AF4.com
CCNT2	-0.0354838	-0.0181308	-0.722314	-5.20238	0.471822	0.688442	stoch_highfat-chow	DO mouse strains(P)	AF4.com
CCNT1	0.368381	10.0159	2.35367	-3.32547	0.0195214	0.0456084	quant_male-female	DO mouse strains(P)	AF4.com
CCNT1	0.0681866	0.00430156	2.92444	-2.08818	0.00383331	0.0109474	stoch_male-female	DO mouse strains(P)	AF4.com
CCNT1	-0.400768	10.0159	-2.56773	-2.89825	0.0109381	0.0541147	quant_highfat-chow	DO mouse strains(P)	AF4.com
CCNT1	0.0455715	-0.197554	0.86615	-5.06283	0.39017	0.869496	stoch_male-female	Human Individuals(Battle,P)	AF4.com
CCNT1	0.0303216	-0.233431	0.444353	-5.10001	0.658531	0.92595	quant_male-female	Human Individuals(Battle,P)	AF4.com
CCNT1	-0.0042243	0.00430156	-0.177631	-6.0439	0.859185	0.927862	stoch_highfat-chow	DO mouse strains(P)	AF4.com
AFF4	-0.493088	10.0697	-0.686417	-4.60108	0.495185	0.625066	quant_male-female	DO mouse strains(P)	AF4.com
AFF4	-0.00252492	-0.0250955	-0.0269066	-4.9743	0.978627	0.985317	stoch_male-female	DO mouse strains(P)	AF4.com
AFF4	0.451269	10.0697	0.627788	-4.60092	0.532607	0.730974	quant_highfat-chow	DO mouse strains(P)	AF4.com
AFF4	0.104222	-0.0250955	1.12262	-4.69755	0.266223	0.496066	stoch_highfat-chow	DO mouse strains(P)	AF4.com
CDC27	0.369861	9.90856	0.981898	-4.71461	0.327412	0.456311	quant_male-female	DO mouse strains(P)	Anaphase promoting complex (APC)
CDC27	0.12101	-0.0264922	2.65044	-2.72427	0.00872385	0.0227655	stoch_male-female	DO mouse strains(P)	Anaphase promoting complex (APC)
CDC27	0.72643	9.90856	1.9428	-4.00192	0.0535343	0.174153	quant_highfat-chow	DO mouse strains(P)	Anaphase promoting complex (APC)
CDC27	-0.0308396	-0.0724906	-0.563828	-5.20537	0.574973	0.89607	stoch_male-female	Human Individuals(Battle,P)	Anaphase promoting complex (APC)
CDC27	-0.0392434	-0.105535	-0.504	-5.00213	0.616107	0.911328	quant_male-female	Human Individuals(Battle,P)	Anaphase promoting complex (APC)
CDC27	0.0143426	-0.0264922	0.308509	-5.41956	0.758036	0.876932	stoch_highfat-chow	DO mouse strains(P)	Anaphase promoting complex (APC)
CDC23	-0.813035	9.9551	-4.80218	4.20213	2.99811e-06	1.64542e-05	quant_male-female	DO mouse strains(P)	Anaphase promoting complex (APC)
CDC23	-0.0347015	-3.7465e-05	-1.71701	-4.80146	0.0874652	0.15824	stoch_male-female	DO mouse strains(P)	Anaphase promoting complex (APC)
CDC23	0.752456	9.9551	4.41098	2.64421	1.65035e-05	0.000306355	quant_highfat-chow	DO mouse strains(P)	Anaphase promoting complex (APC)
CDC23	0.0339852	-3.7465e-05	1.68163	-4.85872	0.094142	0.253609	stoch_highfat-chow	DO mouse strains(P)	Anaphase promoting complex (APC)
CDC23	-0.0187134	-0.0135192	-0.678294	-5.70311	0.500193	0.883067	stoch_male-female	Human Individuals(Battle,P)	Anaphase promoting complex (APC)
CDC23	-0.0271172	-0.0465633	-0.595366	-5.32709	0.553838	0.893865	quant_male-female	Human Individuals(Battle,P)	Anaphase promoting complex (APC)
CDC16	-0.0383728	0.00547678	-1.11024	-5.16039	0.271477	0.856697	stoch_male-female	Human Individuals(Battle,P)	Anaphase promoting complex (APC)
CDC16	-0.829343	9.98171	-5.69427	8.18305	4.18615e-08	3.22765e-07	quant_male-female	DO mouse strains(P)	Anaphase promoting complex (APC)
CDC16	-0.036279	0.00628628	-2.00639	-4.38233	0.0461093	0.0951154	stoch_male-female	DO mouse strains(P)	Anaphase promoting complex (APC)
CDC16	0.7677	9.98171	5.21506	5.97364	4.42539e-07	1.35773e-05	quant_highfat-chow	DO mouse strains(P)	Anaphase promoting complex (APC)
CDC16	0.035001	0.00628628	1.93504	-4.51626	0.0543412	0.175754	stoch_highfat-chow	DO mouse strains(P)	Anaphase promoting complex (APC)
CDC16	-0.0426788	-0.0342108	-0.774349	-5.09105	0.441869	0.869496	quant_male-female	Human Individuals(Battle,P)	Anaphase promoting complex (APC)
APC2	0.0482955	0.0790493	0.602374	-4.95226	0.549543	0.893865	stoch_male-female	Human Individuals(Battle,P)	Anaphase promoting complex (APC)
APC2	0.0324522	0.0163287	0.482627	-5.09702	0.631386	0.920285	quant_male-female	Human Individuals(Battle,P)	Anaphase promoting complex (APC)
ANAPC7	-0.0611619	9.97049	-0.171905	-4.63205	0.863688	0.913082	quant_male-female	DO mouse strains(P)	Anaphase promoting complex (APC)
ANAPC7	0.0561678	-0.0206543	1.71118	-4.44262	0.0886143	0.160105	stoch_male-female	DO mouse strains(P)	Anaphase promoting complex (APC)
ANAPC7	0.112205	9.97049	0.315759	-4.62955	0.752518	0.872247	quant_highfat-chow	DO mouse strains(P)	Anaphase promoting complex (APC)
ANAPC7	-0.100976	-0.0206543	-3.13178	-1.54727	0.00200079	0.0136956	stoch_highfat-chow	DO mouse strains(P)	Anaphase promoting complex (APC)
ANAPC7	-0.0230018	-0.088248	-0.347292	-5.14639	0.729651	0.941953	quant_male-female	Human Individuals(Battle,P)	Anaphase promoting complex (APC)
ANAPC7	-0.00489042	-0.0604543	-0.101452	-5.42506	0.919548	0.983745	stoch_male-female	Human Individuals(Battle,P)	Anaphase promoting complex (APC)
ANAPC5	-0.0690505	9.89853	-0.226446	-4.64369	0.821167	0.882873	quant_male-female	DO mouse strains(P)	Anaphase promoting complex (APC)
ANAPC5	0.0436938	-0.022774	1.3995	-4.91377	0.163756	0.265203	stoch_male-female	DO mouse strains(P)	Anaphase promoting complex (APC)
ANAPC5	0.869064	9.89853	2.92223	-2.10945	0.00402101	0.0244443	quant_highfat-chow	DO mouse strains(P)	Anaphase promoting complex (APC)
ANAPC5	0.0464356	-0.022774	1.48429	-4.80182	0.139859	0.332918	stoch_highfat-chow	DO mouse strains(P)	Anaphase promoting complex (APC)
ANAPC5	-0.0215697	0.0415092	-0.594615	-5.51266	0.554337	0.893865	stoch_male-female	Human Individuals(Battle,P)	Anaphase promoting complex (APC)
ANAPC5	-0.0299735	0.00846505	-0.480466	-5.14707	0.632644	0.920285	quant_male-female	Human Individuals(Battle,P)	Anaphase promoting complex (APC)
ANAPC4	-0.391369	9.95342	-1.5089	-4.49032	0.13361	0.22453	quant_male-female	DO mouse strains(P)	Anaphase promoting complex (APC)
ANAPC4	0.0461523	-0.0205401	1.22724	-4.97876	0.221823	0.339479	stoch_male-female	DO mouse strains(P)	Anaphase promoting complex (APC)
ANAPC4	0.35122	9.95342	1.35264	-4.60289	0.178383	0.384625	quant_highfat-chow	DO mouse strains(P)	Anaphase promoting complex (APC)
ANAPC4	0.0304709	0.0514433	0.827608	-5.35314	0.411228	0.869496	stoch_male-female	Human Individuals(Battle,P)	Anaphase promoting complex (APC)
ANAPC4	0.020045	0.0176504	0.32801	-5.20648	0.744065	0.946428	quant_male-female	Human Individuals(Battle,P)	Anaphase promoting complex (APC)
ANAPC4	-0.00684381	-0.0205401	-0.181113	-5.62059	0.856545	0.926932	stoch_highfat-chow	DO mouse strains(P)	Anaphase promoting complex (APC)
ANAPC2	0.153298	-0.117164	1.38407	-4.58221	0.172738	0.856697	quant_male-female	Human Individuals(Battle,P)	Anaphase promoting complex (APC)
ANAPC2	0.157559	-0.0758051	1.8856	-4.09949	0.065409	0.856697	stoch_male-female	Human Individuals(Battle,P)	Anaphase promoting complex (APC)
ANAPC2	-0.0748395	9.97301	-0.223258	-4.6357	0.823591	0.88402	quant_male-female	DO mouse strains(P)	Anaphase promoting complex (APC)
ANAPC2	0.0514242	-0.0218032	0.976505	-4.98464	0.330139	0.459388	stoch_male-female	DO mouse strains(P)	Anaphase promoting complex (APC)
ANAPC2	0.236853	9.97301	0.705708	-4.61765	0.481292	0.696601	quant_highfat-chow	DO mouse strains(P)	Anaphase promoting complex (APC)
ANAPC2	-0.050217	-0.0218032	-0.95109	-5.00217	0.342848	0.576152	stoch_highfat-chow	DO mouse strains(P)	Anaphase promoting complex (APC)
ANAPC10	0.429875	10.083	1.00335	-4.70932	0.322038	0.449956	quant_male-female	DO mouse strains(P)	Anaphase promoting complex (APC)
ANAPC10	0.158197	0.0339252	2.51995	-3.12675	0.0160591	0.0385383	stoch_male-female	DO mouse strains(P)	Anaphase promoting complex (APC)
ANAPC10	0.148485	10.083	0.341304	-4.61787	0.734755	0.860108	quant_highfat-chow	DO mouse strains(P)	Anaphase promoting complex (APC)
ANAPC10	-0.0338407	-0.0969181	-0.402526	-4.98756	0.689161	0.926314	quant_male-female	Human Individuals(Battle,P)	Anaphase promoting complex (APC)
ANAPC10	-0.0350084	0.0339252	-0.516045	-5.07928	0.608813	0.780801	stoch_highfat-chow	DO mouse strains(P)	Anaphase promoting complex (APC)
ANAPC10	-0.0189626	-0.0559223	-0.292198	-5.17258	0.771449	0.956537	stoch_male-female	Human Individuals(Battle,P)	Anaphase promoting complex (APC)
ANAPC1	-1.12749	9.99541	-5.66616	8.00112	5.09723e-08	3.85609e-07	quant_male-female	DO mouse strains(P)	Anaphase promoting complex (APC)
ANAPC1	-0.0895879	0.00406144	-2.74663	-2.50605	0.00657634	0.0176407	stoch_male-female	DO mouse strains(P)	Anaphase promoting complex (APC)
ANAPC1	0.235295	9.99541	1.10217	-4.70496	0.271725	0.503557	quant_highfat-chow	DO mouse strains(P)	Anaphase promoting complex (APC)
ANAPC1	-0.0332706	0.00406144	-1.00544	-5.2964	0.31591	0.551239	stoch_highfat-chow	DO mouse strains(P)	Anaphase promoting complex (APC)
ANAPC1	0.0227855	-0.0288394	0.648441	-5.50968	0.519174	0.890481	stoch_male-female	Human Individuals(Battle,P)	Anaphase promoting complex (APC)
ANAPC1	0.0143817	-0.0618836	0.227742	-5.20376	0.820621	0.969232	quant_male-female	Human Individuals(Battle,P)	Anaphase promoting complex (APC)
AP2M1	0.119122	9.98129	1.19895	-4.67801	0.231909	0.351123	quant_male-female	DO mouse strains(P)	AP-1 adaptor complex
AP2M1	0.0862655	0.00694441	4.87013	4.48489	2.20551e-06	1.23185e-05	stoch_male-female	DO mouse strains(P)	AP-1 adaptor complex
AP2M1	-0.0814929	9.98129	-0.81898	-4.77526	0.413735	0.642366	quant_highfat-chow	DO mouse strains(P)	AP-1 adaptor complex
AP2M1	-0.0271306	0.00694441	-1.45903	-5.26607	0.146067	0.343439	stoch_highfat-chow	DO mouse strains(P)	AP-1 adaptor complex
AP2M1	0.0254617	0.0200355	0.950427	-5.5219	0.345708	0.86805	stoch_male-female	Human Individuals(Battle,P)	AP-1 adaptor complex
AP2M1	0.027519	0.0822144	0.772084	-5.41916	0.443095	0.869496	quant_male-female	Human Individuals(Battle,P)	AP-1 adaptor complex
AP2B1	0.000624671	9.98394	0.00532483	-4.8682	0.995757	0.997106	quant_male-female	DO mouse strains(P)	AP-1 adaptor complex
AP2B1	0.0694727	0.00595882	4.37651	2.51283	1.90803e-05	9.15272e-05	stoch_male-female	DO mouse strains(P)	AP-1 adaptor complex
AP2B1	-0.190447	9.98394	-1.63432	-4.37413	0.103704	0.268884	quant_highfat-chow	DO mouse strains(P)	AP-1 adaptor complex
AP2B1	-0.0425126	0.00595882	-2.60503	-3.15452	0.00984996	0.0494513	stoch_highfat-chow	DO mouse strains(P)	AP-1 adaptor complex
AP2B1	0.0187442	0.0851643	0.436654	-5.44367	0.663929	0.92595	quant_male-female	Human Individuals(Battle,P)	AP-1 adaptor complex
AP2B1	0.0166869	0.0229854	0.416225	-5.50791	0.67873	0.92595	stoch_male-female	Human Individuals(Battle,P)	AP-1 adaptor complex
AP1S3	-0.0935197	1.15148	-0.52183	-4.69774	0.60453	0.904157	quant_male-female	Human Individuals(Battle,P)	AP-1 adaptor complex
AP1S3	-0.0879508	1.07207	-0.497196	-4.70329	0.621644	0.917269	stoch_male-female	Human Individuals(Battle,P)	AP-1 adaptor complex
AP1S2	-1.53907	9.95654	-4.28474	1.88504	3.9855e-05	0.000179489	quant_male-female	DO mouse strains(P)	AP-1 adaptor complex
AP1S2	-0.132543	-0.0142807	-2.8221	-2.37595	0.0056804	0.0155297	stoch_male-female	DO mouse strains(P)	AP-1 adaptor complex
AP1S2	0.513545	9.95654	1.33618	-4.61241	0.184299	0.394113	quant_highfat-chow	DO mouse strains(P)	AP-1 adaptor complex
AP1S2	0.0575398	-0.0142807	1.19324	-4.8506	0.235389	0.461994	stoch_highfat-chow	DO mouse strains(P)	AP-1 adaptor complex
AP1S1	-0.22685	10.017	-1.79697	-4.19253	0.0737905	0.138197	quant_male-female	DO mouse strains(P)	AP-1 adaptor complex
AP1S1	0.0342469	0.009888	2.1588	-4.19057	0.0320104	0.069666	stoch_male-female	DO mouse strains(P)	AP-1 adaptor complex
AP1S1	0.207114	10.017	1.63905	-4.36933	0.102714	0.267407	quant_highfat-chow	DO mouse strains(P)	AP-1 adaptor complex
AP1S1	0.0155959	0.009888	0.974809	-5.97599	0.330787	0.566222	stoch_highfat-chow	DO mouse strains(P)	AP-1 adaptor complex
AP1S1	0.0454089	0.296117	0.737858	-5.04158	0.463477	0.874138	stoch_male-female	Human Individuals(Battle,P)	AP-1 adaptor complex
AP1S1	0.0474661	0.358295	0.684059	-4.99735	0.496572	0.882211	quant_male-female	Human Individuals(Battle,P)	AP-1 adaptor complex
AP1M1	-0.631202	10.01	-6.904	14.4132	6.01514e-11	7.3209e-10	quant_male-female	DO mouse strains(P)	AP-1 adaptor complex
AP1M1	-0.02137	0.0109423	-2.00391	-4.86349	0.0463774	0.0956	stoch_male-female	DO mouse strains(P)	AP-1 adaptor complex
AP1M1	0.0867756	10.01	0.857889	-4.75373	0.391941	0.620199	quant_highfat-chow	DO mouse strains(P)	AP-1 adaptor complex
AP1M1	-0.00247767	0.0109423	-0.230228	-6.80372	0.818141	0.908125	stoch_highfat-chow	DO mouse strains(P)	AP-1 adaptor complex
AP1M1	-0.00111512	-0.141383	-0.0364718	-5.82417	0.971027	0.997592	stoch_male-female	Human Individuals(Battle,P)	AP-1 adaptor complex
AP1M1	0.000942172	-0.0792045	0.0295136	-5.78507	0.976553	0.998735	quant_male-female	Human Individuals(Battle,P)	AP-1 adaptor complex
AP1G2	0.0168276	9.96637	0.0290187	-4.60976	0.976903	0.984704	quant_male-female	DO mouse strains(P)	AP-1 adaptor complex
AP1G2	0.0484079	-0.042272	0.649306	-4.97339	0.517519	0.645626	stoch_male-female	DO mouse strains(P)	AP-1 adaptor complex
AP1G2	0.783064	9.96637	1.36375	-4.5959	0.175482	0.380413	quant_highfat-chow	DO mouse strains(P)	AP-1 adaptor complex
AP1G2	0.0782462	-0.042272	1.05426	-4.75351	0.294116	0.526455	stoch_highfat-chow	DO mouse strains(P)	AP-1 adaptor complex
AP1G2	-0.039414	-0.457261	-0.506188	-5.00144	0.614579	0.911149	stoch_male-female	Human Individuals(Battle,P)	AP-1 adaptor complex
AP1G2	-0.0373567	-0.395082	-0.464528	-4.99599	0.643951	0.92595	quant_male-female	Human Individuals(Battle,P)	AP-1 adaptor complex
AP1G1	-0.171018	9.96699	-1.40361	-4.57019	0.161926	0.26283	quant_male-female	DO mouse strains(P)	AP-1 adaptor complex
AP1G1	0.0432184	0.00308226	2.33812	-3.6798	0.0203307	0.047324	stoch_male-female	DO mouse strains(P)	AP-1 adaptor complex
AP1G1	0.0428453	9.96699	0.350208	-4.8263	0.726537	0.853227	quant_highfat-chow	DO mouse strains(P)	AP-1 adaptor complex
AP1G1	-0.0222891	-0.0946232	-0.640884	-5.52282	0.524038	0.891306	stoch_male-female	Human Individuals(Battle,P)	AP-1 adaptor complex
AP1G1	-0.0202318	-0.0324443	-0.599653	-5.57197	0.550995	0.893865	quant_male-female	Human Individuals(Battle,P)	AP-1 adaptor complex
AP1G1	-0.0119818	0.00308226	-0.640698	-6.08983	0.522424	0.724669	stoch_highfat-chow	DO mouse strains(P)	AP-1 adaptor complex
AP1B1	-0.130259	10.0092	-1.61788	-4.39054	0.107204	0.188396	quant_male-female	DO mouse strains(P)	AP-1 adaptor complex
AP1B1	0.0503568	0.0122019	3.61763	-0.324941	0.000373216	0.00134602	stoch_male-female	DO mouse strains(P)	AP-1 adaptor complex
AP1B1	-0.0558077	10.0092	-0.689844	-4.91455	0.491061	0.703154	quant_highfat-chow	DO mouse strains(P)	AP-1 adaptor complex
AP1B1	-0.0237428	0.0122019	-1.66596	-5.19606	0.0972263	0.258918	stoch_highfat-chow	DO mouse strains(P)	AP-1 adaptor complex
AP1B1	0.00406334	-0.121668	0.140528	-5.86682	0.888714	0.983745	quant_male-female	Human Individuals(Battle,P)	AP-1 adaptor complex
AP1B1	0.00200604	-0.183847	0.061549	-5.76494	0.951126	0.993144	stoch_male-female	Human Individuals(Battle,P)	AP-1 adaptor complex
ARPIN	-0.197805	10.0244	-0.648193	-4.62569	0.517611	0.645626	quant_male-female	DO mouse strains(P)	AP-3 adaptor complex
ARPIN	-0.0951173	-0.0273144	-2.04633	-3.84997	0.042046	0.0877464	stoch_male-female	DO mouse strains(P)	AP-3 adaptor complex
ARPIN	0.676976	10.0244	2.24348	-3.5266	0.0259734	0.102915	quant_highfat-chow	DO mouse strains(P)	AP-3 adaptor complex
ARPIN	0.0168048	-0.0273144	0.357796	-5.39782	0.720877	0.848837	stoch_highfat-chow	DO mouse strains(P)	AP-3 adaptor complex
AP3S2	-0.394891	10.0101	-0.974901	-4.71364	0.331448	0.460561	quant_male-female	DO mouse strains(P)	AP-3 adaptor complex
AP3S2	-0.149645	-0.0335207	-2.47366	-3.10995	0.0146837	0.0356246	stoch_male-female	DO mouse strains(P)	AP-3 adaptor complex
AP3S2	-0.970378	10.0101	-2.43568	-3.1842	0.0162404	0.0726215	quant_highfat-chow	DO mouse strains(P)	AP-3 adaptor complex
AP3S2	-0.245804	-0.0335207	-4.22738	1.77175	4.46223e-05	0.000660707	stoch_highfat-chow	DO mouse strains(P)	AP-3 adaptor complex
AP3S1	-0.107799	0.00664203	-1.1028	-4.70185	0.274517	0.856697	quant_male-female	Human Individuals(Battle,P)	AP-3 adaptor complex
AP3S1	1.93246	10.0073	6.4377	11.9088	8.23594e-10	8.44232e-09	quant_male-female	DO mouse strains(P)	AP-3 adaptor complex
AP3S1	0.1882	-0.0304563	5.28236	6.27422	3.20568e-07	2.07969e-06	stoch_male-female	DO mouse strains(P)	AP-3 adaptor complex
AP3S1	1.10793	10.0073	3.46754	-0.587068	0.000638178	0.0056959	quant_highfat-chow	DO mouse strains(P)	AP-3 adaptor complex
AP3S1	0.0611912	-0.0304563	1.62343	-4.48605	0.106011	0.272529	stoch_highfat-chow	DO mouse strains(P)	AP-3 adaptor complex
AP3M1	0.508711	9.98798	4.06653	1.37527	6.76947e-05	0.000293211	quant_male-female	DO mouse strains(P)	AP-3 adaptor complex
AP3M1	-0.0126031	-0.00266067	-1.1105	-6.1677	0.268067	0.392679	stoch_male-female	DO mouse strains(P)	AP-3 adaptor complex
AP3M1	0.555874	9.98798	4.47977	2.90935	1.23226e-05	0.000237734	quant_highfat-chow	DO mouse strains(P)	AP-3 adaptor complex
AP3M1	0.0773442	0.0650975	0.763191	-4.79006	0.44834	0.869496	stoch_male-female	Human Individuals(Battle,P)	AP-3 adaptor complex
AP3M1	-0.0110072	-0.00266067	-0.969506	-6.31202	0.333419	0.569183	stoch_highfat-chow	DO mouse strains(P)	AP-3 adaptor complex
AP3M1	-0.0304553	0.0717395	-0.541276	-5.19494	0.590322	0.899685	quant_male-female	Human Individuals(Battle,P)	AP-3 adaptor complex
AP3D1	0.164556	9.98159	1.43766	-4.54602	0.152034	0.249141	quant_male-female	DO mouse strains(P)	AP-3 adaptor complex
AP3D1	-0.0611789	-0.00233036	-4.8156	4.19461	2.82236e-06	1.55208e-05	stoch_male-female	DO mouse strains(P)	AP-3 adaptor complex
AP3D1	0.550053	9.98159	5.07043	5.33869	8.76192e-07	2.43779e-05	quant_highfat-chow	DO mouse strains(P)	AP-3 adaptor complex
AP3D1	0.0890152	0.115655	0.939224	-4.73554	0.351382	0.86805	stoch_male-female	Human Individuals(Battle,P)	AP-3 adaptor complex
AP3D1	-0.00984772	-0.00233036	-0.736437	-6.34865	0.462295	0.682377	stoch_highfat-chow	DO mouse strains(P)	AP-3 adaptor complex
AP3D1	-0.0187843	0.122297	-0.376776	-5.34444	0.707669	0.930142	quant_male-female	Human Individuals(Battle,P)	AP-3 adaptor complex
AP3B1	0.13521	0.0865774	1.3477	-4.60485	0.182821	0.856697	stoch_male-female	Human Individuals(Battle,P)	AP-3 adaptor complex
AP3B1	0.196649	9.98335	1.95152	-3.98882	0.0523378	0.104381	quant_male-female	DO mouse strains(P)	AP-3 adaptor complex
AP3B1	-0.055598	-0.0009317	-4.11265	1.41209	5.632e-05	0.000247092	stoch_male-female	DO mouse strains(P)	AP-3 adaptor complex
AP3B1	0.526229	9.98335	5.5463	7.48396	8.80349e-08	3.63494e-06	quant_highfat-chow	DO mouse strains(P)	AP-3 adaptor complex
AP3B1	-0.0146045	-0.0009317	-1.04194	-6.03627	0.298651	0.531603	stoch_highfat-chow	DO mouse strains(P)	AP-3 adaptor complex
AP3B1	0.0274104	0.0932194	0.532245	-5.26284	0.596522	0.901442	quant_male-female	Human Individuals(Battle,P)	AP-3 adaptor complex
ARPC5L	0.974101	9.99911	5.08572	5.40509	8.15686e-07	4.96378e-06	quant_male-female	DO mouse strains(P)	Arp2/3 protein complex
ARPC5L	0.179008	-0.00761954	7.36095	16.98	4.176e-12	5.89443e-11	stoch_male-female	DO mouse strains(P)	Arp2/3 protein complex
ARPC5L	-0.780577	9.99911	-3.98895	1.10327	9.19176e-05	0.00116026	quant_highfat-chow	DO mouse strains(P)	Arp2/3 protein complex
ARPC5L	-0.0710693	-0.00761954	-2.64732	-2.72684	0.00873442	0.0446294	stoch_highfat-chow	DO mouse strains(P)	Arp2/3 protein complex
ARPC5L	0.0485587	-0.216303	0.631183	-4.96317	0.530318	0.891306	quant_male-female	Human Individuals(Battle,P)	Arp2/3 protein complex
ARPC5L	0.000499139	-0.135382	0.0105983	-5.44822	0.991579	0.998735	stoch_male-female	Human Individuals(Battle,P)	Arp2/3 protein complex
ARPC5	-0.822007	9.99944	-5.98591	9.60332	9.30754e-09	7.95372e-08	quant_male-female	DO mouse strains(P)	Arp2/3 protein complex
ARPC5	-0.0814233	-0.000349082	-6.79048	13.7924	1.14904e-10	1.34298e-09	stoch_male-female	DO mouse strains(P)	Arp2/3 protein complex
ARPC5	-0.372806	9.99944	-2.54701	-2.94176	0.0115878	0.0567342	quant_highfat-chow	DO mouse strains(P)	Arp2/3 protein complex
ARPC5	-0.0206793	0.0277643	-0.839609	-5.69001	0.404461	0.869496	stoch_male-female	Human Individuals(Battle,P)	Arp2/3 protein complex
ARPC5	-0.0118555	-0.000349082	-0.896539	-6.23084	0.371001	0.598612	stoch_highfat-chow	DO mouse strains(P)	Arp2/3 protein complex
ARPC5	0.0273803	-0.0531572	0.502696	-5.23378	0.617018	0.911705	quant_male-female	Human Individuals(Battle,P)	Arp2/3 protein complex
ARPC4	-0.137189	10.0007	-1.21202	-4.67313	0.226878	0.34455	quant_male-female	DO mouse strains(P)	Arp2/3 protein complex
ARPC4	0.0173972	0.00336889	1.9225	-5.17619	0.0559095	0.109684	stoch_male-female	DO mouse strains(P)	Arp2/3 protein complex
ARPC4	-0.368572	10.0007	-3.33128	-0.987894	0.00102289	0.00852668	quant_highfat-chow	DO mouse strains(P)	Arp2/3 protein complex
ARPC4	-0.0113988	0.00336889	-1.2537	-6.21678	0.211359	0.432811	stoch_highfat-chow	DO mouse strains(P)	Arp2/3 protein complex
ARPC3	0.0571854	-0.0223594	1.13863	-4.87672	0.259385	0.856697	quant_male-female	Human Individuals(Battle,P)	Arp2/3 protein complex
ARPC3	-0.177106	10.0034	-0.978539	-4.71462	0.328944	0.458158	quant_male-female	DO mouse strains(P)	Arp2/3 protein complex
ARPC3	0.0123795	-0.004231	0.565394	-5.98429	0.572415	0.691575	stoch_male-female	DO mouse strains(P)	Arp2/3 protein complex
ARPC3	-0.514118	10.0034	-2.89139	-2.16008	0.00424282	0.0255727	quant_highfat-chow	DO mouse strains(P)	Arp2/3 protein complex
ARPC3	-0.0356204	-0.004231	-1.63655	-4.86695	0.103236	0.268293	stoch_highfat-chow	DO mouse strains(P)	Arp2/3 protein complex
ARPC3	0.00912582	0.058562	0.60132	-6.31282	0.549892	0.893865	stoch_male-female	Human Individuals(Battle,P)	Arp2/3 protein complex
ARPC2	-0.0225798	9.9758	-0.198464	-4.8727	0.842876	0.898164	quant_male-female	DO mouse strains(P)	Arp2/3 protein complex
ARPC2	0.0342898	-0.000297256	2.53034	-3.49271	0.0121357	0.0303428	stoch_male-female	DO mouse strains(P)	Arp2/3 protein complex
ARPC2	-0.149263	9.9758	-1.3177	-4.62345	0.189054	0.401018	quant_highfat-chow	DO mouse strains(P)	Arp2/3 protein complex
ARPC2	0.0216611	-0.000297256	1.58436	-5.36377	0.114632	0.289561	stoch_highfat-chow	DO mouse strains(P)	Arp2/3 protein complex
ARPC2	0.0491001	-0.0777919	0.958695	-5.01398	0.34156	0.86805	quant_male-female	Human Individuals(Battle,P)	Arp2/3 protein complex
ARPC2	0.00104052	0.00312947	0.0969958	-6.82847	0.923053	0.983745	stoch_male-female	Human Individuals(Battle,P)	Arp2/3 protein complex
ARPC1B	0.0674978	-0.0897005	1.2327	-4.74335	0.222496	0.856697	quant_male-female	Human Individuals(Battle,P)	Arp2/3 protein complex
ARPC1B	0.0194382	-0.0087791	1.77391	-5.27211	0.0811525	0.856697	stoch_male-female	Human Individuals(Battle,P)	Arp2/3 protein complex
ARPC1B	-1.29999	9.98909	-6.01297	9.73784	8.0755e-09	6.9956e-08	quant_male-female	DO mouse strains(P)	Arp2/3 protein complex
ARPC1B	-0.158415	-0.0146895	-5.6536	7.98942	5.142e-08	3.88331e-07	stoch_male-female	DO mouse strains(P)	Arp2/3 protein complex
ARPC1B	-0.335479	9.98909	-1.43981	-4.54444	0.151425	0.352216	quant_highfat-chow	DO mouse strains(P)	Arp2/3 protein complex
ARPC1B	-0.0152888	-0.0146895	-0.508474	-5.72106	0.61166	0.782477	stoch_highfat-chow	DO mouse strains(P)	Arp2/3 protein complex
ARPC1A	1.47864	10.0453	5.8206	8.79149	2.196e-08	1.78673e-07	quant_male-female	DO mouse strains(P)	Arp2/3 protein complex
ARPC1A	0.249417	-0.0121456	7.08418	15.4126	2.12581e-11	2.70658e-10	stoch_male-female	DO mouse strains(P)	Arp2/3 protein complex
ARPC1A	-0.264157	10.0453	-0.966745	-4.71397	0.334794	0.570869	quant_highfat-chow	DO mouse strains(P)	Arp2/3 protein complex
ARPC1A	-0.0107225	-0.0121456	-0.27349	-5.57038	0.784748	0.888978	stoch_highfat-chow	DO mouse strains(P)	Arp2/3 protein complex
ACTR3	-0.0149587	-0.00966223	-1.63955	-5.6681	0.106332	0.856697	stoch_male-female	Human Individuals(Battle,P)	Arp2/3 protein complex
ACTR3	-0.0916406	10.0167	-0.656088	-4.72886	0.512493	0.64087	quant_male-female	DO mouse strains(P)	Arp2/3 protein complex
ACTR3	0.0243722	0.00317574	1.38777	-5.41555	0.166692	0.269463	stoch_male-female	DO mouse strains(P)	Arp2/3 protein complex
ACTR3	-0.200687	10.0167	-1.44293	-4.54213	0.150544	0.351906	quant_highfat-chow	DO mouse strains(P)	Arp2/3 protein complex
ACTR3	0.0161654	0.00317574	0.918387	-5.93738	0.35948	0.593491	stoch_highfat-chow	DO mouse strains(P)	Arp2/3 protein complex
ACTR3	0.0331008	-0.0905836	0.642707	-5.21103	0.522863	0.890481	quant_male-female	Human Individuals(Battle,P)	Arp2/3 protein complex
ACTR2	-0.115323	9.99955	-1.13413	-4.69792	0.258045	0.380649	quant_male-female	DO mouse strains(P)	Arp2/3 protein complex
ACTR2	0.0234775	0.00408689	1.78112	-5.07552	0.0763515	0.142011	stoch_male-female	DO mouse strains(P)	Arp2/3 protein complex
ACTR2	-0.274017	9.99955	-2.73524	-2.52977	0.00677175	0.0370202	quant_highfat-chow	DO mouse strains(P)	Arp2/3 protein complex
ACTR2	0.04666	-0.0596145	0.956206	-5.04739	0.342805	0.86805	quant_male-female	Human Individuals(Battle,P)	Arp2/3 protein complex
ACTR2	0.00373944	0.00408689	0.281697	-6.584	0.778456	0.884655	stoch_highfat-chow	DO mouse strains(P)	Arp2/3 protein complex
ACTR2	-0.00139962	0.0213069	-0.163355	-7.04245	0.870788	0.979483	stoch_male-female	Human Individuals(Battle,P)	Arp2/3 protein complex
TUBB	0.11518	0.160221	1.24055	-4.65915	0.219601	0.856697	quant_male-female	Human Individuals(Battle,P)	ASCOM complex
TUBB	0.124994	0.147638	1.88305	-4.09769	0.0645435	0.856697	stoch_male-female	Human Individuals(Battle,P)	ASCOM complex
TUBA4A	-0.0776599	-0.00202599	-4.1259	1.5869	5.3405e-05	0.000751411	stoch_highfat-chow	DO mouse strains(P)	ASCOM complex
TUBA4A	0.119638	-0.0545349	1.03857	-4.71045	0.30317	0.856697	quant_male-female	Human Individuals(Battle,P)	ASCOM complex
TUBA4A	0.101737	-0.0266402	1.04538	-4.7099	0.300042	0.856697	stoch_male-female	Human Individuals(Battle,P)	ASCOM complex
TUBA4A	1.47102	10.0318	8.43521	23.3974	5.55113e-15	1.13018e-13	quant_male-female	DO mouse strains(P)	ASCOM complex
TUBA4A	0.0832036	-0.00202599	4.44587	2.7782	1.42367e-05	6.99641e-05	stoch_male-female	DO mouse strains(P)	ASCOM complex
TUBA4A	-0.369784	10.0318	-1.84588	-4.13128	0.0663309	0.195721	quant_highfat-chow	DO mouse strains(P)	ASCOM complex
TUBA1B	-0.0241508	-0.0415169	-0.531334	-5.36005	0.595754	0.775499	stoch_highfat-chow	DO mouse strains(P)	ASCOM complex
TUBA1B	0.959417	10.0566	2.66764	-2.68202	0.00824019	0.0216568	quant_male-female	DO mouse strains(P)	ASCOM complex
TUBA1B	0.025671	-0.0415169	0.56465	-5.34469	0.572921	0.691575	stoch_male-female	DO mouse strains(P)	ASCOM complex
TUBA1B	0.166018	10.0566	0.45428	-4.62401	0.650101	0.806448	quant_highfat-chow	DO mouse strains(P)	ASCOM complex
RBBP5	-0.026911	-0.00231747	-1.33234	-5.36159	0.184206	0.394113	stoch_highfat-chow	DO mouse strains(P)	ASCOM complex
RBBP5	-0.0308842	0.0380112	-0.781035	-5.32888	0.437904	0.869496	quant_male-female	Human Individuals(Battle,P)	ASCOM complex
RBBP5	-0.0537386	0.0137211	-0.899203	-4.96227	0.3722	0.869496	stoch_male-female	Human Individuals(Battle,P)	ASCOM complex
RBBP5	-0.54864	9.98795	-4.29348	2.20027	2.69698e-05	0.000125821	quant_male-female	DO mouse strains(P)	ASCOM complex
RBBP5	-0.0498	-0.00231747	-2.49066	-3.27313	0.0135332	0.033235	stoch_male-female	DO mouse strains(P)	ASCOM complex
RBBP5	-0.16232	9.98795	-1.22221	-4.66913	0.22301	0.446448	quant_highfat-chow	DO mouse strains(P)	ASCOM complex
NCOA6	-0.0726111	9.93868	-0.161023	-4.6185	0.872635	0.917274	quant_male-female	DO mouse strains(P)	ASCOM complex
NCOA6	-0.0261265	-0.0232568	-0.350748	-5.07015	0.727048	0.814426	stoch_male-female	DO mouse strains(P)	ASCOM complex
NCOA6	0.173754	9.93868	0.38818	-4.61584	0.699304	0.835843	quant_highfat-chow	DO mouse strains(P)	ASCOM complex
NCOA6	0.0692285	-0.0232568	0.94141	-4.82907	0.350399	0.581814	stoch_highfat-chow	DO mouse strains(P)	ASCOM complex
KMT2D	-0.229854	-0.0545554	-2.26401	-3.48945	0.0246052	0.0985548	stoch_highfat-chow	DO mouse strains(P)	ASCOM complex
KMT2D	-5.92076	10.2005	-15.8219	74.507	1.54065e-37	2.26886e-34	quant_male-female	DO mouse strains(P)	ASCOM complex
KMT2D	-0.969017	-0.0545554	-12.4544	50.486	5.73875e-27	6.50098e-25	stoch_male-female	DO mouse strains(P)	ASCOM complex
KMT2D	-1.45466	10.2005	-2.66383	-2.69047	0.00833098	0.0430977	quant_highfat-chow	DO mouse strains(P)	ASCOM complex
KMT2B	-0.512125	9.9422	-0.630123	-4.59946	0.546187	0.669814	quant_male-female	DO mouse strains(P)	ASCOM complex
KMT2B	-0.0256937	0.0135013	-0.154807	-4.74639	0.880808	0.923887	stoch_male-female	DO mouse strains(P)	ASCOM complex
KMT2B	0.952125	9.9422	1.25019	-4.63522	0.246559	0.474914	quant_highfat-chow	DO mouse strains(P)	ASCOM complex
KMT2B	-0.214562	0.0135013	-1.4507	-4.53609	0.184914	0.394661	stoch_highfat-chow	DO mouse strains(P)	ASCOM complex
ST13	-0.0623231	0.127752	-1.07447	-4.85088	0.286913	0.856697	quant_male-female	Human Individuals(Battle,P)	ASF1-histone containing complex
ST13	0.0256429	-0.000837099	1.62128	-5.1715	0.106472	0.272535	stoch_highfat-chow	DO mouse strains(P)	ASF1-histone containing complex
ST13	-0.60203	10.0263	-3.53969	-0.367811	0.000494192	0.00171646	quant_male-female	DO mouse strains(P)	ASF1-histone containing complex
ST13	-0.0245691	-0.000837099	-1.55209	-5.27703	0.122162	0.209759	stoch_male-female	DO mouse strains(P)	ASF1-histone containing complex
ST13	-0.29991	10.0263	-1.72528	-4.27682	0.0859626	0.236477	quant_highfat-chow	DO mouse strains(P)	ASF1-histone containing complex
ST13	-0.00999697	0.378009	-0.114566	-5.01068	0.909172	0.983745	stoch_male-female	Human Individuals(Battle,P)	ASF1-histone containing complex
NASP	-0.0922837	-0.00996928	-3.89122	0.768045	0.000134266	0.00163412	stoch_highfat-chow	DO mouse strains(P)	ASF1-histone containing complex
NASP	-0.241553	10.016	-1.07486	-4.70964	0.283684	0.410385	quant_male-female	DO mouse strains(P)	ASF1-histone containing complex
NASP	0.0218556	-0.00996928	0.891158	-5.65421	0.373874	0.503437	stoch_male-female	DO mouse strains(P)	ASF1-histone containing complex
NASP	-0.899593	10.016	-4.15566	1.69409	4.73749e-05	0.000690465	quant_highfat-chow	DO mouse strains(P)	ASF1-histone containing complex
NASP	-0.04817	-0.25657	-0.517862	-4.90635	0.606459	0.904157	quant_male-female	Human Individuals(Battle,P)	ASF1-histone containing complex
NASP	0.00218496	-0.0378041	0.0419949	-5.36757	0.966642	0.997288	stoch_male-female	Human Individuals(Battle,P)	ASF1-histone containing complex
CHAF1B	0.100553	0.0235485	1.1566	-4.68837	0.252722	0.856697	stoch_male-female	Human Individuals(Battle,P)	ASF1-histone containing complex
CHAF1B	0.0130604	-0.216457	0.130664	-4.93757	0.896545	0.983745	quant_male-female	Human Individuals(Battle,P)	ASF1-histone containing complex
ASF1B	-0.149552	-0.680503	-0.602697	-4.64447	0.550958	0.893865	quant_male-female	Human Individuals(Battle,P)	ASF1-histone containing complex
ASF1B	-0.0540192	-0.504651	-0.249706	-4.6863	0.804411	0.965745	stoch_male-female	Human Individuals(Battle,P)	ASF1-histone containing complex
ASF1A	-0.521953	9.9756	-1.99231	-3.9347	0.0483102	0.0986753	quant_male-female	DO mouse strains(P)	ASF1-histone containing complex
ASF1A	-0.00411493	-0.013488	-0.101256	-5.56756	0.919494	0.950211	stoch_male-female	DO mouse strains(P)	ASF1-histone containing complex
ASF1A	0.436758	9.9756	1.66136	-4.34753	0.0989117	0.261986	quant_highfat-chow	DO mouse strains(P)	ASF1-histone containing complex
ASF1A	0.101597	-0.013488	2.5607	-2.93021	0.0115212	0.0564936	stoch_highfat-chow	DO mouse strains(P)	ASF1-histone containing complex
MAGED1	2.08863	10.0201	4.26666	2.06712	3.1415e-05	0.000144876	quant_male-female	DO mouse strains(P)	Aurora B-INCENP protein kinase complex
MAGED1	0.119138	-0.0408263	3.46643	-0.604547	0.00065353	0.00221929	stoch_male-female	DO mouse strains(P)	Aurora B-INCENP protein kinase complex
MAGED1	-0.2131	10.0201	-0.416661	-4.61067	0.677401	0.821284	quant_highfat-chow	DO mouse strains(P)	Aurora B-INCENP protein kinase complex
MAGED1	0.0246328	-0.0408263	0.697103	-5.47738	0.486599	0.701429	stoch_highfat-chow	DO mouse strains(P)	Aurora B-INCENP protein kinase complex
AIM1	-0.105097	10.0034	-0.27714	-4.62622	0.781948	0.854054	quant_male-female	DO mouse strains(P)	Aurora B-INCENP protein kinase complex
AIM1	-0.293961	0.00389147	-3.89797	0.767802	0.000134849	0.000547836	stoch_male-female	DO mouse strains(P)	Aurora B-INCENP protein kinase complex
AIM1	1.09346	10.0034	2.94328	-2.03172	0.00361637	0.0224713	quant_highfat-chow	DO mouse strains(P)	Aurora B-INCENP protein kinase complex
AIM1	0.1348	0.00389147	1.73644	-4.2645	0.0841244	0.232871	stoch_highfat-chow	DO mouse strains(P)	Aurora B-INCENP protein kinase complex
AIM1	-0.00191892	-0.346293	-0.0124159	-4.76994	0.990135	0.998735	quant_male-female	Human Individuals(Battle,P)	Aurora B-INCENP protein kinase complex
SMARCE1	-0.105511	-0.14119	-1.39221	-4.57723	0.168999	0.856697	quant_male-female	Human Individuals(Battle,P)	BAF complex
SMARCE1	-0.0361103	-0.0605851	-0.835047	-5.22253	0.407004	0.869496	stoch_male-female	Human Individuals(Battle,P)	BAF complex
SMARCE1	-0.0112329	0.00220038	-0.712461	-6.20617	0.476978	0.691594	stoch_highfat-chow	DO mouse strains(P)	BAF complex
SMARCE1	-0.980499	9.99488	-8.17159	21.7773	2.93987e-14	5.38936e-13	quant_male-female	DO mouse strains(P)	BAF complex
SMARCE1	-0.0310838	0.00220038	-1.98711	-4.54455	0.0482229	0.098588	stoch_male-female	DO mouse strains(P)	BAF complex
SMARCE1	-0.106918	9.99488	-0.776643	-4.70256	0.438252	0.664903	quant_highfat-chow	DO mouse strains(P)	BAF complex
SMARCD1	-0.154477	-0.168088	-1.82968	-4.16674	0.0730332	0.856697	quant_male-female	Human Individuals(Battle,P)	BAF complex
SMARCD1	-0.136085	-0.110723	-1.95463	-4.00736	0.0560125	0.856697	stoch_male-female	Human Individuals(Battle,P)	BAF complex
SMARCD1	-1.7128	10.0159	-5.12732	1.70357	7.05372e-05	0.00030433	quant_male-female	DO mouse strains(P)	BAF complex
SMARCD1	-0.135077	-0.00186444	-3.61682	-1.31175	0.00197202	0.00606711	stoch_male-female	DO mouse strains(P)	BAF complex
SMARCD1	0.3465	10.0159	0.672901	-4.60515	0.509558	0.716495	quant_highfat-chow	DO mouse strains(P)	BAF complex
SMARCD1	0.0165104	-0.00186444	0.339199	-5.37254	0.738385	0.86226	stoch_highfat-chow	DO mouse strains(P)	BAF complex
SMARCC2	-0.0892763	-0.0313588	-2.08705	-3.81427	0.0411396	0.856697	quant_male-female	Human Individuals(Battle,P)	BAF complex
SMARCC2	-0.0174802	0.00942934	-1.37381	-5.73601	0.17098	0.375628	stoch_highfat-chow	DO mouse strains(P)	BAF complex
SMARCC2	-0.0274443	0.0669651	-0.751492	-5.41306	0.455294	0.869496	stoch_male-female	Human Individuals(Battle,P)	BAF complex
SMARCC2	-0.930683	10.0157	-9.43844	29.7908	7.91293e-18	2.4971e-16	quant_male-female	DO mouse strains(P)	BAF complex
SMARCC2	-0.0719869	0.00942934	-6.11563	10.2525	4.69359e-09	4.2147e-08	stoch_male-female	DO mouse strains(P)	BAF complex
SMARCC2	-0.123496	10.0157	-1.05107	-4.71253	0.294448	0.526455	quant_highfat-chow	DO mouse strains(P)	BAF complex
SMARCC1	0.0272865	-0.00642822	1.00588	-5.46276	0.315921	0.551239	stoch_highfat-chow	DO mouse strains(P)	BAF complex
SMARCC1	-0.0775852	-0.209467	-0.688534	-4.78002	0.493771	0.880475	quant_male-female	Human Individuals(Battle,P)	BAF complex
SMARCC1	-0.67481	9.97148	-3.31381	-1.06403	0.00112728	0.00365393	quant_male-female	DO mouse strains(P)	BAF complex
SMARCC1	-0.0257507	-0.00642822	-0.947958	-5.51425	0.344512	0.472835	stoch_male-female	DO mouse strains(P)	BAF complex
SMARCC1	0.208112	9.97148	0.994071	-4.71474	0.321618	0.555411	quant_highfat-chow	DO mouse strains(P)	BAF complex
SMARCC1	-0.0157532	-0.111143	-0.20144	-5.06679	0.841036	0.969312	stoch_male-female	Human Individuals(Battle,P)	BAF complex
SMARCB1	-0.0890489	-0.0637308	-1.34463	-4.60665	0.183807	0.856697	quant_male-female	Human Individuals(Battle,P)	BAF complex
SMARCB1	0.0346748	0.000319488	1.62306	-4.90385	0.106347	0.272529	stoch_highfat-chow	DO mouse strains(P)	BAF complex
SMARCB1	-0.023275	0.0272243	-0.610245	-5.46223	0.544004	0.893361	stoch_male-female	Human Individuals(Battle,P)	BAF complex
SMARCB1	-0.775744	10.0155	-4.23158	1.91999	3.70989e-05	0.000168624	quant_male-female	DO mouse strains(P)	BAF complex
SMARCB1	-0.0345807	0.000319488	-1.62113	-4.90811	0.10676	0.187759	stoch_male-female	DO mouse strains(P)	BAF complex
SMARCB1	0.17353	10.0155	0.902954	-4.70516	0.367771	0.596304	quant_highfat-chow	DO mouse strains(P)	BAF complex
SMARCA4	0.0835288	-0.490868	0.832088	-4.76598	0.408659	0.869496	stoch_male-female	Human Individuals(Battle,P)	BAF complex
SMARCA4	-0.622191	9.92128	-3.849	0.625803	0.000157795	0.00063204	quant_male-female	DO mouse strains(P)	BAF complex
SMARCA4	-0.0261651	-0.00859296	-1.3629	-5.36767	0.174387	0.278238	stoch_male-female	DO mouse strains(P)	BAF complex
SMARCA4	0.0336209	9.92128	0.201036	-4.74261	0.840867	0.917725	quant_highfat-chow	DO mouse strains(P)	BAF complex
SMARCA4	0.0224472	-0.590761	0.212189	-4.90355	0.832679	0.969312	quant_male-female	Human Individuals(Battle,P)	BAF complex
SMARCA4	0.0055379	-0.00859296	0.28733	-6.21981	0.774146	0.883538	stoch_highfat-chow	DO mouse strains(P)	BAF complex
SMARCA2	-0.141308	0.46173	-0.880724	-4.69725	0.381981	0.869496	quant_male-female	Human Individuals(Battle,P)	BAF complex
SMARCA2	-0.0788891	0.544234	-0.564595	-4.74726	0.574454	0.89607	stoch_male-female	Human Individuals(Battle,P)	BAF complex
SMARCA2	-0.788476	9.98523	-7.76954	19.3614	3.55202e-13	5.60458e-12	quant_male-female	DO mouse strains(P)	BAF complex
SMARCA2	-0.0327479	0.0055678	-3.41884	-1.28542	0.000756634	0.00253108	stoch_male-female	DO mouse strains(P)	BAF complex
SMARCA2	-0.0238802	9.98523	-0.20725	-4.86657	0.836017	0.917725	quant_highfat-chow	DO mouse strains(P)	BAF complex
SMARCA2	-0.000580723	0.0055678	-0.0590111	-6.91683	0.953	0.976427	stoch_highfat-chow	DO mouse strains(P)	BAF complex
PBRM1	0.111978	-0.0314163	2.5908	-2.84926	0.010253	0.0511261	stoch_highfat-chow	DO mouse strains(P)	BAF complex
PBRM1	-0.0755012	-0.14139	-1.35943	-4.61304	0.179096	0.856697	quant_male-female	Human Individuals(Battle,P)	BAF complex
PBRM1	-0.219615	9.9084	-0.65859	-4.62023	0.510887	0.639488	quant_male-female	DO mouse strains(P)	BAF complex
PBRM1	0.00812393	-0.0314163	0.184955	-5.49163	0.853444	0.905714	stoch_male-female	DO mouse strains(P)	BAF complex
PBRM1	0.97749	9.9084	2.99156	-1.90988	0.00311084	0.0198322	quant_highfat-chow	DO mouse strains(P)	BAF complex
PBRM1	-0.0121483	-0.0865309	-0.281715	-5.48752	0.779132	0.959382	stoch_male-female	Human Individuals(Battle,P)	BAF complex
DPF3	-2.93073	10.0202	-4.69463	2.95611	1.33918e-05	6.63284e-05	quant_male-female	DO mouse strains(P)	BAF complex
DPF3	-0.30193	-0.0501558	-3.09235	-1.80555	0.00287916	0.00854274	stoch_male-female	DO mouse strains(P)	BAF complex
DPF3	0.0582283	10.0202	0.0806628	-4.60456	0.935947	0.968998	quant_highfat-chow	DO mouse strains(P)	BAF complex
DPF3	0.0413972	-0.0501558	0.395491	-4.88158	0.693719	0.833014	stoch_highfat-chow	DO mouse strains(P)	BAF complex
DPF2	0.0630715	-0.0470558	1.14179	-4.82022	0.25945	0.856697	stoch_male-female	Human Individuals(Battle,P)	BAF complex
DPF2	-0.00552007	9.98908	-0.0327448	-4.74573	0.973911	0.982136	quant_male-female	DO mouse strains(P)	BAF complex
DPF2	0.0798319	0.00340033	3.4364	-0.686683	0.000718289	0.00241691	stoch_male-female	DO mouse strains(P)	BAF complex
DPF2	-0.0548244	9.98908	-0.325302	-4.7321	0.745296	0.867251	quant_highfat-chow	DO mouse strains(P)	BAF complex
DPF2	-0.0303344	0.00340033	-1.27366	-5.28936	0.204276	0.423326	stoch_highfat-chow	DO mouse strains(P)	BAF complex
DPF2	0.0527852	-0.0290242	0.62771	-4.91859	0.533298	0.891306	quant_male-female	Human Individuals(Battle,P)	BAF complex
ARID1B	-0.403114	10.0127	-2.65379	-2.71944	0.00868001	0.0226645	quant_male-female	DO mouse strains(P)	BAF complex
ARID1B	-0.00946593	0.00949994	-0.476856	-6.12145	0.634049	0.743426	stoch_male-female	DO mouse strains(P)	BAF complex
ARID1B	-0.0354867	10.0127	-0.229034	-4.76148	0.819105	0.908125	quant_highfat-chow	DO mouse strains(P)	BAF complex
ARID1B	0.119293	-0.27475	0.788709	-4.68105	0.433609	0.869496	stoch_male-female	Human Individuals(Battle,P)	BAF complex
ARID1B	-0.0103823	0.00949994	-0.522794	-6.09886	0.601768	0.778156	stoch_highfat-chow	DO mouse strains(P)	BAF complex
ARID1B	0.0576815	-0.358047	0.341455	-4.72996	0.734039	0.94272	quant_male-female	Human Individuals(Battle,P)	BAF complex
ARID1A	-0.0608459	-0.0480265	-1.07809	-4.86262	0.285309	0.856697	quant_male-female	Human Individuals(Battle,P)	BAF complex
ARID1A	-0.3646	9.96318	-1.40339	-4.57034	0.161993	0.26283	quant_male-female	DO mouse strains(P)	BAF complex
ARID1A	0.0359573	-0.0152875	0.99644	-5.23541	0.320194	0.44809	stoch_male-female	DO mouse strains(P)	BAF complex
ARID1A	0.880918	9.96318	3.47235	-0.572586	0.00062746	0.00562296	quant_highfat-chow	DO mouse strains(P)	BAF complex
ARID1A	0.10112	-0.0152875	2.85054	-2.2592	0.00480399	0.0279263	stoch_highfat-chow	DO mouse strains(P)	BAF complex
ARID1A	0.0116916	-0.0124184	0.300202	-5.56898	0.765061	0.951251	stoch_male-female	Human Individuals(Battle,P)	BAF complex
ACTL6A	-0.0857306	0.0433021	-1.68382	-4.32886	0.0974119	0.856697	quant_male-female	Human Individuals(Battle,P)	BAF complex
ACTL6A	-0.371055	10.007	-3.9035	0.809707	0.000128074	0.000523915	quant_male-female	DO mouse strains(P)	BAF complex
ACTL6A	0.00584532	0.00732781	0.46001	-6.56158	0.64599	0.752713	stoch_male-female	DO mouse strains(P)	BAF complex
ACTL6A	-0.0126977	10.007	-0.128987	-4.94536	0.897493	0.950137	quant_highfat-chow	DO mouse strains(P)	BAF complex
ACTL6A	-0.0471069	0.0624536	-1.56695	-4.72027	0.122385	0.856697	stoch_male-female	Human Individuals(Battle,P)	BAF complex
ACTL6A	0.00618633	0.00732781	0.487031	-6.54931	0.626749	0.791395	stoch_highfat-chow	DO mouse strains(P)	BAF complex
ACTG1	0.409652	9.96462	2.38355	-3.26885	0.0180462	0.0427267	quant_male-female	DO mouse strains(P)	BAF complex
ACTG1	0.127005	-0.00683686	5.21134	5.95709	4.50471e-07	2.86357e-06	stoch_male-female	DO mouse strains(P)	BAF complex
ACTG1	0.162631	9.96462	0.935858	-4.71089	0.350432	0.581814	quant_highfat-chow	DO mouse strains(P)	BAF complex
ACTG1	0.0312953	-0.00683686	1.21234	-5.29193	0.226757	0.450621	stoch_highfat-chow	DO mouse strains(P)	BAF complex
TRIM28	-0.101652	-0.242591	-1.98012	-3.9685	0.0522818	0.856697	quant_male-female	Human Individuals(Battle,P)	BAHD1
TRIM28	-0.0200391	-0.0601695	-0.99385	-5.73796	0.324287	0.856697	stoch_male-female	Human Individuals(Battle,P)	BAHD1
TRIM28	-0.00677079	0.000509176	-0.373818	-6.25187	0.708921	0.841034	stoch_highfat-chow	DO mouse strains(P)	BAHD1
TRIM28	-0.385357	9.99048	-3.00017	-1.8879	0.00302779	0.00889355	quant_male-female	DO mouse strains(P)	BAHD1
TRIM28	-0.00101493	0.000509176	-0.0559986	-6.31767	0.955397	0.971448	stoch_male-female	DO mouse strains(P)	BAHD1
TRIM28	-0.182081	9.99048	-1.39478	-4.57618	0.164569	0.36628	quant_highfat-chow	DO mouse strains(P)	BAHD1
HDAC2	-0.0495402	0.10961	-1.02912	-4.99782	0.307625	0.856697	quant_male-female	Human Individuals(Battle,P)	BAHD1
HDAC2	0.0243271	10.0373	0.107051	-4.68269	0.914857	0.946566	quant_male-female	DO mouse strains(P)	BAHD1
HDAC2	0.044924	-0.00908148	1.59985	-4.71915	0.111226	0.193845	stoch_male-female	DO mouse strains(P)	BAHD1
HDAC2	-0.316713	10.0373	-1.39905	-4.57328	0.163361	0.365063	quant_highfat-chow	DO mouse strains(P)	BAHD1
HDAC2	-0.0207512	-0.00908148	-0.734496	-5.64682	0.463516	0.682377	stoch_highfat-chow	DO mouse strains(P)	BAHD1
HDAC2	-0.0183076	0.196009	-0.417947	-5.43394	0.677503	0.92595	stoch_male-female	Human Individuals(Battle,P)	BAHD1
HDAC1	-0.0448284	0.000968648	-3.21524	-1.60517	0.00151115	0.011183	stoch_highfat-chow	DO mouse strains(P)	BAHD1
HDAC1	-0.0662639	-0.125601	-1.31974	-4.70147	0.191934	0.856697	quant_male-female	Human Individuals(Battle,P)	BAHD1
HDAC1	-0.124441	10.0145	-1.01597	-4.71483	0.310825	0.43831	quant_male-female	DO mouse strains(P)	BAHD1
HDAC1	0.0326881	0.000968648	2.31692	-3.95324	0.021481	0.0492492	stoch_male-female	DO mouse strains(P)	BAHD1
HDAC1	-0.491718	10.0145	-4.16995	1.74585	4.47151e-05	0.000660707	quant_highfat-chow	DO mouse strains(P)	BAHD1
HDAC1	-0.00289657	0.0118195	-0.114299	-5.99271	0.909382	0.983745	stoch_male-female	Human Individuals(Battle,P)	BAHD1
CBX3	-0.108414	-0.288577	-1.69063	-4.32174	0.0960957	0.856697	quant_male-female	Human Individuals(Battle,P)	BAHD1
CBX3	-1.21936	10.0331	-4.99597	5.01782	1.23874e-06	7.2391e-06	quant_male-female	DO mouse strains(P)	BAHD1
CBX3	-0.150931	-0.00376812	-4.01255	1.18548	8.3789e-05	0.000357662	stoch_male-female	DO mouse strains(P)	BAHD1
CBX3	-0.484954	10.0331	-1.89423	-4.06779	0.0595822	0.184596	quant_highfat-chow	DO mouse strains(P)	BAHD1
CBX3	-0.0517502	-0.00376812	-1.33151	-4.84039	0.184478	0.394113	stoch_highfat-chow	DO mouse strains(P)	BAHD1
CBX3	-0.0313553	-0.00300077	-0.802301	-5.32357	0.425546	0.869496	stoch_male-female	Human Individuals(Battle,P)	BAHD1
CSTF3	-0.0546023	0.115422	-1.0329	-4.93646	0.305798	0.856697	quant_male-female	Human Individuals(Battle,P)	BARD1-BRCA1-CSTF complex
CSTF3	-0.595115	9.99255	-6.63061	12.9301	2.82758e-10	3.01745e-09	quant_male-female	DO mouse strains(P)	BARD1-BRCA1-CSTF complex
CSTF3	-0.0432279	0.00367409	-3.37384	-1.18256	0.000884124	0.00293468	stoch_male-female	DO mouse strains(P)	BARD1-BRCA1-CSTF complex
CSTF3	0.00761274	9.99255	0.0770903	-4.94651	0.938626	0.96957	quant_highfat-chow	DO mouse strains(P)	BARD1-BRCA1-CSTF complex
CSTF3	0.00655621	0.125018	0.338041	-6.19783	0.736512	0.94272	stoch_male-female	Human Individuals(Battle,P)	BARD1-BRCA1-CSTF complex
CSTF3	0.00578817	0.00367409	0.440222	-6.5369	0.660233	0.812915	stoch_highfat-chow	DO mouse strains(P)	BARD1-BRCA1-CSTF complex
CSTF2	2.1451	9.8906	2.38389	-3.39484	0.0527891	0.10485	quant_male-female	DO mouse strains(P)	BARD1-BRCA1-CSTF complex
CSTF2	0.156384	9.96381	1.03216	-6.37535	0.303177	0.432634	quant_male-female	DO mouse strains(P)	BARD1-BRCA1-CSTF complex
CSTF2	0.0699085	-0.00549384	3.77833	0.406821	0.000403958	0.00143926	stoch_male-female	DO mouse strains(P)	BARD1-BRCA1-CSTF complex
CSTF2	0.220921	-0.0287348	3.11509	-1.99724	0.00281596	0.00838337	stoch_male-female	DO mouse strains(P)	BARD1-BRCA1-CSTF complex
CSTF2	1.56838	9.8906	1.68358	-4.24699	0.15157	0.352216	quant_highfat-chow	DO mouse strains(P)	BARD1-BRCA1-CSTF complex
CSTF2	0.217378	9.96381	1.43922	-5.28139	0.15157	0.352216	quant_highfat-chow	DO mouse strains(P)	BARD1-BRCA1-CSTF complex
CSTF2	0.132712	-0.0287348	1.68977	-4.21864	0.101061	0.265135	stoch_highfat-chow	DO mouse strains(P)	BARD1-BRCA1-CSTF complex
CSTF2	0.0335719	-0.00549384	1.78699	-4.6428	0.101061	0.265135	stoch_highfat-chow	DO mouse strains(P)	BARD1-BRCA1-CSTF complex
CSTF1	-0.208039	10.0027	-1.58871	-4.41876	0.113644	0.197126	quant_male-female	DO mouse strains(P)	BARD1-BRCA1-CSTF complex
CSTF1	-0.025109	0.0048421	-0.984159	-5.53688	0.326181	0.455169	stoch_male-female	DO mouse strains(P)	BARD1-BRCA1-CSTF complex
CSTF1	0.0726209	10.0027	0.551823	-4.76708	0.581662	0.766055	quant_highfat-chow	DO mouse strains(P)	BARD1-BRCA1-CSTF complex
CSTF1	0.0760264	-0.00432949	0.982181	-4.78267	0.329955	0.860951	stoch_male-female	Human Individuals(Battle,P)	BARD1-BRCA1-CSTF complex
CSTF1	-0.0320946	0.0048421	-1.26023	-5.24803	0.208999	0.429669	stoch_highfat-chow	DO mouse strains(P)	BARD1-BRCA1-CSTF complex
CSTF1	0.0214241	0.111092	0.518241	-5.44105	0.606196	0.904157	quant_male-female	Human Individuals(Battle,P)	BARD1-BRCA1-CSTF complex
SART3	-0.0697338	0.00429967	-1.49999	-4.53867	0.13886	0.856697	quant_male-female	Human Individuals(Battle,P)	BCDIN3-TAP
SART3	-0.104199	0.131311	-1.20974	-4.67125	0.231372	0.856697	stoch_male-female	Human Individuals(Battle,P)	BCDIN3-TAP
SART3	-0.0349724	-0.00305366	-0.883565	-5.25634	0.377951	0.605492	stoch_highfat-chow	DO mouse strains(P)	BCDIN3-TAP
SART3	-0.237152	10.0162	-1.14515	-4.69505	0.253464	0.3759	quant_male-female	DO mouse strains(P)	BCDIN3-TAP
SART3	-0.0972972	-0.00305366	-2.48906	-3.06104	0.0135924	0.0333522	stoch_male-female	DO mouse strains(P)	BCDIN3-TAP
SART3	-0.356294	10.0162	-1.72787	-4.27389	0.0854954	0.235485	quant_highfat-chow	DO mouse strains(P)	BCDIN3-TAP
MEPCE	0.0800493	-0.194863	1.00272	-4.75782	0.321357	0.856697	quant_male-female	Human Individuals(Battle,P)	BCDIN3-TAP
MEPCE	0.102669	-0.072134	1.72389	-4.28964	0.0915917	0.856697	stoch_male-female	Human Individuals(Battle,P)	BCDIN3-TAP
MEPCE	0.752284	10.0023	2.92033	-2.08884	0.00388223	0.0110799	quant_male-female	DO mouse strains(P)	BCDIN3-TAP
MEPCE	0.0258616	-0.0119773	1.60215	-5.18276	0.11064	0.193817	stoch_male-female	DO mouse strains(P)	BCDIN3-TAP
MEPCE	-0.100064	10.0023	-0.380969	-4.65358	0.703615	0.839502	quant_highfat-chow	DO mouse strains(P)	BCDIN3-TAP
MEPCE	0.00531465	-0.0119773	0.327423	-6.37386	0.743677	0.866447	stoch_highfat-chow	DO mouse strains(P)	BCDIN3-TAP
HEXIM1	0.319791	10.028	1.75994	-4.23689	0.079888	0.146555	quant_male-female	DO mouse strains(P)	BCDIN3-TAP
HEXIM1	-0.0282686	0.0023809	-1.72762	-4.96873	0.0855404	0.15533	stoch_male-female	DO mouse strains(P)	BCDIN3-TAP
HEXIM1	-0.200323	10.028	-1.09786	-4.70585	0.273537	0.505432	quant_highfat-chow	DO mouse strains(P)	BCDIN3-TAP
HEXIM1	-0.00597105	0.0023809	-0.362557	-6.3479	0.717304	0.845757	stoch_highfat-chow	DO mouse strains(P)	BCDIN3-TAP
CLP1	0.128568	9.99237	0.633826	-4.66451	0.526891	0.651681	quant_male-female	DO mouse strains(P)	BCDIN3-TAP
CLP1	0.0241055	-0.00996526	0.790245	-5.54035	0.430285	0.557968	stoch_male-female	DO mouse strains(P)	BCDIN3-TAP
CLP1	-0.144548	9.99237	-0.713016	-4.65414	0.476635	0.691551	quant_highfat-chow	DO mouse strains(P)	BCDIN3-TAP
CLP1	0.0276815	-0.00996526	0.908202	-5.44929	0.364823	0.595854	stoch_highfat-chow	DO mouse strains(P)	BCDIN3-TAP
CDK9	0.118556	10.0175	0.686012	-4.68033	0.493469	0.623434	quant_male-female	DO mouse strains(P)	BCDIN3-TAP
CDK9	0.0129326	-0.00198626	0.573984	-5.95275	0.566599	0.686382	stoch_male-female	DO mouse strains(P)	BCDIN3-TAP
CDK9	-0.324215	10.0175	-1.89054	-4.07273	0.0600754	0.185123	quant_highfat-chow	DO mouse strains(P)	BCDIN3-TAP
CDK9	-0.0587442	-0.0565312	-0.626509	-4.86911	0.533621	0.891306	quant_male-female	Human Individuals(Battle,P)	BCDIN3-TAP
CDK9	-0.0467477	-0.00668022	-0.623436	-4.98	0.535622	0.891496	stoch_male-female	Human Individuals(Battle,P)	BCDIN3-TAP
CDK9	0.00301339	-0.00198626	0.133684	-6.10119	0.893782	0.950137	stoch_highfat-chow	DO mouse strains(P)	BCDIN3-TAP
SKP1A	0.130856	-0.0631317	3.23468	-1.26141	0.00141657	0.0109412	stoch_highfat-chow	DO mouse strains(P)	BCOR
SKP1A	1.36468	9.78	3.82327	0.539899	0.000173996	0.000682696	quant_male-female	DO mouse strains(P)	BCOR
SKP1A	0.114965	-0.0631317	2.82475	-2.32088	0.00519219	0.0143459	stoch_male-female	DO mouse strains(P)	BCOR
SKP1A	1.05542	9.78	2.91695	-2.09719	0.0039228	0.0239709	quant_highfat-chow	DO mouse strains(P)	BCOR
SKP1	-0.0182934	-0.0594236	-0.546892	-5.60681	0.586588	0.898108	stoch_male-female	Human Individuals(Battle,P)	BCOR
SKP1	-0.0192886	-0.100319	-0.407033	-5.37449	0.685508	0.92595	quant_male-female	Human Individuals(Battle,P)	BCOR
RNF2	0.0599401	-0.0290652	0.986756	-4.89377	0.325968	0.560361	stoch_highfat-chow	DO mouse strains(P)	BCOR
RNF2	-0.0714267	10.0293	-0.161689	-4.61946	0.871853	0.916888	quant_male-female	DO mouse strains(P)	BCOR
RNF2	0.161403	-0.0290652	2.77258	-2.4886	0.00655197	0.0175967	stoch_male-female	DO mouse strains(P)	BCOR
RNF2	0.164624	10.0293	0.368159	-4.61627	0.713475	0.84417	quant_highfat-chow	DO mouse strains(P)	BCOR
RING1	-0.0736878	-0.0336807	-1.09791	-4.76248	0.27772	0.509961	stoch_highfat-chow	DO mouse strains(P)	BCOR
RING1	-0.0688752	-0.137726	-0.919571	-4.83296	0.363598	0.869496	quant_male-female	Human Individuals(Battle,P)	BCOR
RING1	-0.0488149	-0.0164093	-0.872793	-5.01816	0.388258	0.869496	stoch_male-female	Human Individuals(Battle,P)	BCOR
RING1	-1.45252	10.0141	-2.18931	-3.66765	0.0334687	0.0721181	quant_male-female	DO mouse strains(P)	BCOR
RING1	-0.0347173	-0.0336807	-0.518596	-5.08712	0.606425	0.719051	stoch_male-female	DO mouse strains(P)	BCOR
RING1	0.0926847	10.0141	0.13162	-4.60493	0.895835	0.950137	quant_highfat-chow	DO mouse strains(P)	BCOR
KDM2B	-2.30166	10.5835	-1.72375	-4.28056	0.0871665	0.157829	quant_male-female	DO mouse strains(P)	BCOR
KDM2B	-0.0670457	-0.239537	-0.315744	-4.68616	0.752711	0.83408	stoch_male-female	DO mouse strains(P)	BCOR
KDM2B	0.914277	10.5835	0.678445	-4.59674	0.498714	0.707099	quant_highfat-chow	DO mouse strains(P)	BCOR
KDM2B	-0.0439863	0.0190306	-0.470552	-4.91646	0.640049	0.923766	stoch_male-female	Human Individuals(Battle,P)	BCOR
KDM2B	-0.0331953	-0.0355713	-0.374003	-4.96504	0.710015	0.930154	quant_male-female	Human Individuals(Battle,P)	BCOR
KDM2B	0.0340854	-0.239537	0.160551	-4.69295	0.8727	0.936277	stoch_highfat-chow	DO mouse strains(P)	BCOR
HSPA4	0.0236277	0.0288993	1.07994	-5.57806	0.284492	0.856697	stoch_male-female	Human Individuals(Battle,P)	BCOR
HSPA4	0.288365	10.0109	2.62233	-2.78139	0.0093791	0.0242463	quant_male-female	DO mouse strains(P)	BCOR
HSPA4	0.0449592	0.00576535	2.13516	-4.00629	0.0339173	0.0728119	stoch_male-female	DO mouse strains(P)	BCOR
HSPA4	0.0649319	10.0109	0.581608	-4.8141	0.56146	0.752764	quant_highfat-chow	DO mouse strains(P)	BCOR
HSPA4	-0.0142382	-0.0303509	-0.379391	-5.57701	0.705737	0.929458	quant_male-female	Human Individuals(Battle,P)	BCOR
HSPA4	-0.0100925	0.00576535	-0.474542	-6.05704	0.635611	0.797765	stoch_highfat-chow	DO mouse strains(P)	BCOR
RPA3	-0.0843885	0.158863	-1.51931	-4.48291	0.133937	0.856697	quant_male-female	Human Individuals(Battle,P)	BLM-CII
RPA3	0.0195721	0.0707991	0.787491	-5.72196	0.434094	0.869496	stoch_male-female	Human Individuals(Battle,P)	BLM-CII
RPA3	-0.343292	9.99092	-1.28672	-4.63987	0.199622	0.311747	quant_male-female	DO mouse strains(P)	BLM-CII
RPA3	-0.0422902	-0.00423996	-1.99704	-4.2706	0.0471247	0.0967458	stoch_male-female	DO mouse strains(P)	BLM-CII
RPA3	0.871706	9.99092	3.34166	-0.957976	0.000987292	0.00837485	quant_highfat-chow	DO mouse strains(P)	BLM-CII
RPA3	0.00674383	-0.00423996	0.315624	-6.11293	0.752604	0.872247	stoch_highfat-chow	DO mouse strains(P)	BLM-CII
RPA2	0.0837044	-0.026163	2.49078	-3.06256	0.0136622	0.0635364	stoch_highfat-chow	DO mouse strains(P)	BLM-CII
RPA2	-0.108915	0.119683	-2.21992	-3.60599	0.0302145	0.856697	quant_male-female	Human Individuals(Battle,P)	BLM-CII
RPA2	-0.016413	0.0441739	-0.93547	-5.92232	0.353296	0.86805	stoch_male-female	Human Individuals(Battle,P)	BLM-CII
RPA2	0.610467	9.91043	2.06047	-3.82957	0.0408089	0.0854472	quant_male-female	DO mouse strains(P)	BLM-CII
RPA2	0.0989974	-0.026163	2.97349	-1.96724	0.00335253	0.00970608	stoch_male-female	DO mouse strains(P)	BLM-CII
RPA2	1.0626	9.91043	3.66782	0.00495095	0.000322908	0.00327956	quant_highfat-chow	DO mouse strains(P)	BLM-CII
RPA1	0.0431173	0.000690516	2.01896	-4.22245	0.0447751	0.152754	stoch_highfat-chow	DO mouse strains(P)	BLM-CII
RPA1	-0.142853	0.100629	-2.09916	-3.79605	0.0400188	0.856697	quant_male-female	Human Individuals(Battle,P)	BLM-CII
RPA1	-0.0503504	0.0251205	-1.68246	-4.55647	0.0976778	0.856697	stoch_male-female	Human Individuals(Battle,P)	BLM-CII
RPA1	-0.102887	10.0043	-0.511646	-4.67956	0.609441	0.721273	quant_male-female	DO mouse strains(P)	BLM-CII
RPA1	-0.00375927	0.000690516	-0.174285	-6.13716	0.861811	0.911317	stoch_male-female	DO mouse strains(P)	BLM-CII
RPA1	0.71246	10.0043	3.6538	-0.0112824	0.000327107	0.00329194	quant_highfat-chow	DO mouse strains(P)	BLM-CII
MLH1	-0.241516	-0.0206306	-2.54983	-2.98968	0.0127374	0.0606318	stoch_highfat-chow	DO mouse strains(P)	BLM-CII
MLH1	0.660569	10.0682	1.19703	-4.67692	0.23492	0.354709	quant_male-female	DO mouse strains(P)	BLM-CII
MLH1	0.189807	-0.0206306	1.96946	-3.97689	0.0524505	0.104381	stoch_male-female	DO mouse strains(P)	BLM-CII
MLH1	-0.7423	10.0682	-1.35056	-4.60357	0.180742	0.388384	quant_highfat-chow	DO mouse strains(P)	BLM-CII
MLH1	-0.0142105	-0.0531578	-0.160607	-4.99927	0.87297	0.979831	quant_male-female	Human Individuals(Battle,P)	BLM-CII
MLH1	0.00504356	-0.136822	0.0583744	-5.01912	0.953654	0.99405	stoch_male-female	Human Individuals(Battle,P)	BLM-CII
SNAPIN	0.0625707	0.129919	1.2509	-4.77306	0.215828	0.856697	stoch_male-female	Human Individuals(Battle,P)	BLOC1-BLOC2 complex
SNAPIN	-0.0275482	0.0276326	-0.637593	-5.34642	0.526165	0.891306	quant_male-female	Human Individuals(Battle,P)	BLOC1-BLOC2 complex
SNAPIN	1.51309	9.96929	7.2191	16.1718	9.65852e-12	1.31702e-10	quant_male-female	DO mouse strains(P)	BLOC1-BLOC2 complex
SNAPIN	0.00494364	0.00730322	0.166323	-5.83793	0.868064	0.914209	stoch_male-female	DO mouse strains(P)	BLOC1-BLOC2 complex
SNAPIN	0.953962	9.96929	4.24395	2.01652	3.30754e-05	0.000545251	quant_highfat-chow	DO mouse strains(P)	BLOC1-BLOC2 complex
SNAPIN	-0.00740116	0.00730322	-0.249104	-5.82242	0.803527	0.898729	stoch_highfat-chow	DO mouse strains(P)	BLOC1-BLOC2 complex
HPS6	0.22864	9.9004	0.309013	-4.6033	0.758649	0.837718	quant_male-female	DO mouse strains(P)	BLOC1-BLOC2 complex
HPS6	-0.220101	-0.0146954	-2.27101	-3.53576	0.0276708	0.0614011	stoch_male-female	DO mouse strains(P)	BLOC1-BLOC2 complex
HPS6	-0.0229542	9.9004	-0.0300868	-4.60363	0.976123	0.986844	quant_highfat-chow	DO mouse strains(P)	BLOC1-BLOC2 complex
HPS6	-0.141459	-0.0146954	-1.3726	-4.58941	0.176257	0.381519	stoch_highfat-chow	DO mouse strains(P)	BLOC1-BLOC2 complex
HPS6	-0.0520391	-0.187588	-0.826095	-4.97768	0.412194	0.869496	quant_male-female	Human Individuals(Battle,P)	BLOC1-BLOC2 complex
HPS6	0.035998	-0.088774	0.53208	-5.07582	0.596738	0.901442	stoch_male-female	Human Individuals(Battle,P)	BLOC1-BLOC2 complex
HPS5	-0.116335	-0.001427	-1.62481	-4.38508	0.106871	0.273397	stoch_highfat-chow	DO mouse strains(P)	BLOC1-BLOC2 complex
HPS5	-0.307742	10.0013	-0.860968	-4.6939	0.391002	0.519745	quant_male-female	DO mouse strains(P)	BLOC1-BLOC2 complex
HPS5	-0.258792	-0.001427	-3.79976	0.317019	0.000230584	0.000880484	stoch_male-female	DO mouse strains(P)	BLOC1-BLOC2 complex
HPS5	0.327555	10.0013	0.913699	-4.70647	0.362738	0.595753	quant_highfat-chow	DO mouse strains(P)	BLOC1-BLOC2 complex
HPS5	0.0869203	0.156212	0.971808	-4.73597	0.337631	0.86805	stoch_male-female	Human Individuals(Battle,P)	BLOC1-BLOC2 complex
HPS5	0.0170532	0.100245	0.245258	-5.13488	0.80765	0.966943	quant_male-female	Human Individuals(Battle,P)	BLOC1-BLOC2 complex
HPS3	-0.21234	-0.0068324	-2.0571	-3.85991	0.0441829	0.151435	stoch_highfat-chow	DO mouse strains(P)	BLOC1-BLOC2 complex
HPS3	-0.893557	10.0455	-1.59687	-4.41479	0.115728	0.200427	quant_male-female	DO mouse strains(P)	BLOC1-BLOC2 complex
HPS3	-0.33329	-0.0068324	-3.42327	-1.01783	0.0011411	0.00369333	stoch_male-female	DO mouse strains(P)	BLOC1-BLOC2 complex
HPS3	-0.266647	10.0455	-0.466476	-4.60692	0.642622	0.803596	quant_highfat-chow	DO mouse strains(P)	BLOC1-BLOC2 complex
DTNBP1	2.18545	9.96668	7.71911	18.7569	6.721e-13	1.04187e-11	quant_male-female	DO mouse strains(P)	BLOC1-BLOC2 complex
DTNBP1	0.0901029	-0.00669435	3.60435	-0.183922	0.000400688	0.00143223	stoch_male-female	DO mouse strains(P)	BLOC1-BLOC2 complex
DTNBP1	1.02295	9.96668	3.23793	-1.26294	0.00142336	0.0109745	quant_highfat-chow	DO mouse strains(P)	BLOC1-BLOC2 complex
DTNBP1	-0.0454492	-0.0116559	-0.437791	-4.87608	0.664228	0.92595	quant_male-female	Human Individuals(Battle,P)	BLOC1-BLOC2 complex
DTNBP1	0.0193944	0.0399412	0.204051	-4.9565	0.839496	0.969312	stoch_male-female	Human Individuals(Battle,P)	BLOC1-BLOC2 complex
DTNBP1	0.00729148	-0.00669435	0.282405	-5.94386	0.777944	0.884655	stoch_highfat-chow	DO mouse strains(P)	BLOC1-BLOC2 complex
BLOC1S6	1.48711	9.8939	4.90618	4.36737	2.57701e-06	1.4288e-05	quant_male-female	DO mouse strains(P)	BLOC1-BLOC2 complex
BLOC1S6	-0.00507524	-0.00882981	-0.242109	-6.15078	0.809055	0.873298	stoch_male-female	DO mouse strains(P)	BLOC1-BLOC2 complex
BLOC1S6	1.42934	9.8939	4.68235	3.48757	6.70692e-06	0.000143146	quant_highfat-chow	DO mouse strains(P)	BLOC1-BLOC2 complex
BLOC1S6	0.0272578	-0.00882981	1.30752	-5.36449	0.193209	0.407446	stoch_highfat-chow	DO mouse strains(P)	BLOC1-BLOC2 complex
BLOC1S5	1.13534	9.98525	4.54183	3.05671	1.06034e-05	5.32945e-05	quant_male-female	DO mouse strains(P)	BLOC1-BLOC2 complex
BLOC1S5	-0.0476281	0.0119431	-1.90249	-4.31656	0.0588185	0.114563	stoch_male-female	DO mouse strains(P)	BLOC1-BLOC2 complex
BLOC1S5	0.878003	9.98525	3.42498	-0.744082	0.000772764	0.00669426	quant_highfat-chow	DO mouse strains(P)	BLOC1-BLOC2 complex
BLOC1S5	-0.0622616	0.0349715	-0.861471	-4.88358	0.393447	0.869496	quant_male-female	Human Individuals(Battle,P)	BLOC1-BLOC2 complex
BLOC1S5	-0.0130287	0.0119431	-0.51478	-5.875	0.607384	0.779688	stoch_highfat-chow	DO mouse strains(P)	BLOC1-BLOC2 complex
BLOC1S5	0.00763748	0.137799	0.0961499	-5.06707	0.923819	0.983745	stoch_male-female	Human Individuals(Battle,P)	BLOC1-BLOC2 complex
BLOC1S4	-0.123494	-0.260284	-1.29238	-4.63448	0.202286	0.856697	quant_male-female	Human Individuals(Battle,P)	BLOC1-BLOC2 complex
BLOC1S4	2.01138	10.057	4.41754	2.60643	1.7349e-05	8.42286e-05	quant_male-female	DO mouse strains(P)	BLOC1-BLOC2 complex
BLOC1S4	0.0968507	-0.025511	1.82466	-4.1591	0.0697375	0.131723	stoch_male-female	DO mouse strains(P)	BLOC1-BLOC2 complex
BLOC1S4	1.36594	10.057	2.90893	-2.12778	0.00409182	0.0247979	quant_highfat-chow	DO mouse strains(P)	BLOC1-BLOC2 complex
BLOC1S4	0.0160494	-0.025511	0.299079	-5.30919	0.765231	0.88015	stoch_highfat-chow	DO mouse strains(P)	BLOC1-BLOC2 complex
BLOC1S4	-0.00262991	-0.15262	-0.0319317	-5.04777	0.974656	0.998735	stoch_male-female	Human Individuals(Battle,P)	BLOC1-BLOC2 complex
BLOC1S3	1.35681	9.93133	5.30544	6.29963	3.14121e-07	2.04086e-06	quant_male-female	DO mouse strains(P)	BLOC1-BLOC2 complex
BLOC1S3	-0.0206657	-0.000501718	-0.659067	-5.60323	0.510659	0.639488	stoch_male-female	DO mouse strains(P)	BLOC1-BLOC2 complex
BLOC1S3	1.13102	9.93133	4.31035	2.22852	2.62642e-05	0.000462291	quant_highfat-chow	DO mouse strains(P)	BLOC1-BLOC2 complex
BLOC1S3	0.003342	-0.000501718	0.106138	-5.79282	0.915586	0.956805	stoch_highfat-chow	DO mouse strains(P)	BLOC1-BLOC2 complex
BLOC1S2	1.36873	9.90966	6.60132	12.5971	4.04601e-10	4.25602e-09	quant_male-female	DO mouse strains(P)	BLOC1-BLOC2 complex
BLOC1S2	-0.0333978	0.000528299	-1.11281	-5.2728	0.26721	0.391943	stoch_male-female	DO mouse strains(P)	BLOC1-BLOC2 complex
BLOC1S2	0.705716	9.90966	3.14644	-1.51277	0.00192186	0.0134348	quant_highfat-chow	DO mouse strains(P)	BLOC1-BLOC2 complex
BLOC1S2	-0.111656	0.0636946	-0.962791	-4.70641	0.343103	0.86805	quant_male-female	Human Individuals(Battle,P)	BLOC1-BLOC2 complex
BLOC1S2	-0.0346705	0.000528299	-1.15552	-5.22868	0.249346	0.477301	stoch_highfat-chow	DO mouse strains(P)	BLOC1-BLOC2 complex
BLOC1S2	-0.0248625	0.131452	-0.204414	-4.84463	0.839366	0.969312	stoch_male-female	Human Individuals(Battle,P)	BLOC1-BLOC2 complex
BLOC1S1	0.0728306	0.135377	1.19883	-4.72451	0.237829	0.856697	stoch_male-female	Human Individuals(Battle,P)	BLOC1-BLOC2 complex
BLOC1S1	1.03138	9.97313	5.39516	6.78525	1.8552e-07	1.27364e-06	quant_male-female	DO mouse strains(P)	BLOC1-BLOC2 complex
BLOC1S1	-0.0719901	0.0139086	-2.58554	-2.86048	0.0104058	0.0266354	stoch_male-female	DO mouse strains(P)	BLOC1-BLOC2 complex
BLOC1S1	0.782603	9.97313	3.97879	1.06804	9.56421e-05	0.00120384	quant_highfat-chow	DO mouse strains(P)	BLOC1-BLOC2 complex
BLOC1S1	-0.039438	0.0139086	-1.40121	-4.99161	0.162643	0.365063	stoch_highfat-chow	DO mouse strains(P)	BLOC1-BLOC2 complex
BLOC1S1	-0.0214656	0.0500134	-0.380367	-5.24932	0.705737	0.929458	quant_male-female	Human Individuals(Battle,P)	BLOC1-BLOC2 complex
TGFBI	-0.0167808	-0.0456563	-0.589342	-5.72902	0.556272	0.749499	stoch_highfat-chow	DO mouse strains(P)	BP-SMAD complex
TGFBI	-0.736286	9.90673	-1.77946	-4.21373	0.076625	0.142102	quant_male-female	DO mouse strains(P)	BP-SMAD complex
TGFBI	-0.0402465	-0.0456563	-1.41864	-4.96271	0.157501	0.256957	stoch_male-female	DO mouse strains(P)	BP-SMAD complex
TGFBI	0.103033	9.90673	0.24725	-4.62144	0.804958	0.899271	quant_highfat-chow	DO mouse strains(P)	BP-SMAD complex
PSMC3	-0.0218462	0.00956909	-1.11384	-5.64459	0.266634	0.496204	stoch_highfat-chow	DO mouse strains(P)	BP-SMAD complex
PSMC3	0.0225379	0.109317	0.749958	-5.57968	0.456211	0.869496	quant_male-female	Human Individuals(Battle,P)	BP-SMAD complex
PSMC3	0.00956955	0.025214	0.728276	-6.36934	0.469278	0.874138	stoch_male-female	Human Individuals(Battle,P)	BP-SMAD complex
PSMC3	-0.210484	10.0166	-2.18887	-3.61987	0.029719	0.0653227	quant_male-female	DO mouse strains(P)	BP-SMAD complex
PSMC3	0.0282023	0.00956909	1.44031	-5.24596	0.151283	0.248372	stoch_male-female	DO mouse strains(P)	BP-SMAD complex
PSMC3	-0.0605027	10.0166	-0.622835	-4.85627	0.534075	0.730974	quant_highfat-chow	DO mouse strains(P)	BP-SMAD complex
ERCC3	0.0506777	0.158242	1.22387	-4.91505	0.226037	0.856697	stoch_male-female	Human Individuals(Battle,P)	BP-SMAD complex
ERCC3	-0.374372	10.0225	-2.06664	-3.82082	0.0403024	0.0845999	quant_male-female	DO mouse strains(P)	BP-SMAD complex
ERCC3	0.00697832	0.00290887	0.278912	-5.97417	0.780655	0.853064	stoch_male-female	DO mouse strains(P)	BP-SMAD complex
ERCC3	-0.388557	10.0225	-2.14889	-3.68995	0.033075	0.12373	quant_highfat-chow	DO mouse strains(P)	BP-SMAD complex
ERCC3	0.037176	0.222467	0.738339	-5.17426	0.463338	0.874138	quant_male-female	Human Individuals(Battle,P)	BP-SMAD complex
ERCC3	-0.0188341	0.00290887	-0.754495	-5.74409	0.451608	0.674968	stoch_highfat-chow	DO mouse strains(P)	BP-SMAD complex
MORF4L2	0.584359	10.0158	2.16911	-3.65772	0.0315693	0.0687399	quant_male-female	DO mouse strains(P)	BRCA
MORF4L2	0.0138277	-0.00398953	1.21552	-6.04475	0.225981	0.343915	stoch_male-female	DO mouse strains(P)	BRCA
MORF4L2	-0.162183	10.0158	-0.593907	-4.6371	0.553423	0.746801	quant_highfat-chow	DO mouse strains(P)	BRCA
MORF4L2	0.00848497	-0.00398953	0.743703	-6.49811	0.45816	0.681303	stoch_highfat-chow	DO mouse strains(P)	BRCA
MORF4L1	-0.16182	-0.312935	-1.27888	-4.64081	0.207495	0.856697	quant_male-female	Human Individuals(Battle,P)	BRCA
MORF4L1	-0.114982	-0.231543	-1.09352	-4.70213	0.279983	0.856697	stoch_male-female	Human Individuals(Battle,P)	BRCA
MORF4L1	0.0391154	10.0155	0.285049	-4.79395	0.77589	0.850802	quant_male-female	DO mouse strains(P)	BRCA
MORF4L1	0.00579637	0.00219655	0.281335	-6.15749	0.778733	0.851806	stoch_male-female	DO mouse strains(P)	BRCA
MORF4L1	-0.403738	10.0155	-3.00579	-1.87354	0.00297476	0.0192423	quant_highfat-chow	DO mouse strains(P)	BRCA
MORF4L1	-0.0200369	0.00219655	-0.974861	-5.74092	0.330762	0.566222	stoch_highfat-chow	DO mouse strains(P)	BRCA
BRCA2	-1.5565	9.49839	-0.332256	-4.59532	0.741571	0.826712	quant_male-female	DO mouse strains(P)	BRCA
BRCA2	0.238273	-1.00621	0.476856	-4.61029	0.636269	0.744842	stoch_male-female	DO mouse strains(P)	BRCA
BRCA2	-2.69897	9.49839	-0.579406	-4.59527	0.565827	0.755233	quant_highfat-chow	DO mouse strains(P)	BRCA
BRCA2	0.0323111	-1.00621	0.0646403	-4.61466	0.948808	0.975734	stoch_highfat-chow	DO mouse strains(P)	BRCA
SMC1A	-0.0840005	0.00572737	-5.95229	9.4368	1.10971e-08	6.89538e-07	stoch_highfat-chow	DO mouse strains(P)	BRCA1/BARD1
SMC1A	-0.711889	10.0196	-6.76272	13.6417	1.34473e-10	1.51557e-09	quant_male-female	DO mouse strains(P)	BRCA1/BARD1
SMC1A	-0.0230667	0.00572737	-1.51876	-5.36484	0.130342	0.220042	stoch_male-female	DO mouse strains(P)	BRCA1/BARD1
SMC1A	-0.590469	10.0196	-5.42819	6.9366	1.57822e-07	5.71524e-06	quant_highfat-chow	DO mouse strains(P)	BRCA1/BARD1
RAD50	0.0487981	-0.0106546	3.15895	-1.6945	0.00181913	0.0129325	stoch_highfat-chow	DO mouse strains(P)	BRCA1/BARD1
RAD50	0.0653591	0.292033	1.28961	-4.72742	0.202135	0.856697	quant_male-female	Human Individuals(Battle,P)	BRCA1/BARD1
RAD50	0.128714	0.141109	2.0965	-3.80007	0.0402626	0.856697	stoch_male-female	Human Individuals(Battle,P)	BRCA1/BARD1
RAD50	-0.0823434	9.95581	-0.381229	-4.67934	0.703422	0.793596	quant_male-female	DO mouse strains(P)	BRCA1/BARD1
RAD50	0.0204178	-0.0106546	1.29593	-5.63544	0.196435	0.307313	stoch_male-female	DO mouse strains(P)	BRCA1/BARD1
RAD50	0.904854	9.95581	4.37786	2.51792	1.89731e-05	0.000343537	quant_highfat-chow	DO mouse strains(P)	BRCA1/BARD1
MSH6	-0.139729	-0.0115485	-1.32754	-4.6164	0.189358	0.856697	quant_male-female	Human Individuals(Battle,P)	BRCA1/BARD1
MSH6	-0.0396027	-0.0144122	-1.49345	-4.91764	0.140561	0.856697	stoch_male-female	Human Individuals(Battle,P)	BRCA1/BARD1
MSH6	-0.0257094	-0.00502617	-1.747	-5.03234	0.0821126	0.228475	stoch_highfat-chow	DO mouse strains(P)	BRCA1/BARD1
MSH6	-0.441853	9.97803	-2.03071	-3.87314	0.0435575	0.0904734	quant_male-female	DO mouse strains(P)	BRCA1/BARD1
MSH6	0.0320189	-0.00502617	2.18388	-4.20703	0.0300891	0.0659721	stoch_male-female	DO mouse strains(P)	BRCA1/BARD1
MSH6	0.394844	9.97803	1.81163	-4.17449	0.0714858	0.206744	quant_highfat-chow	DO mouse strains(P)	BRCA1/BARD1
MLH1	-0.241516	-0.0206306	-2.54983	-2.98968	0.0127374	0.0606318	stoch_highfat-chow	DO mouse strains(P)	BRCA1/BARD1
MLH1	0.660569	10.0682	1.19703	-4.67692	0.23492	0.354709	quant_male-female	DO mouse strains(P)	BRCA1/BARD1
MLH1	0.189807	-0.0206306	1.96946	-3.97689	0.0524505	0.104381	stoch_male-female	DO mouse strains(P)	BRCA1/BARD1
MLH1	-0.7423	10.0682	-1.35056	-4.60357	0.180742	0.388384	quant_highfat-chow	DO mouse strains(P)	BRCA1/BARD1
MLH1	-0.0142105	-0.0531578	-0.160607	-4.99927	0.87297	0.979831	quant_male-female	Human Individuals(Battle,P)	BRCA1/BARD1
MLH1	0.00504356	-0.136822	0.0583744	-5.01912	0.953654	0.99405	stoch_male-female	Human Individuals(Battle,P)	BRCA1/BARD1
BRCA2	-1.5565	9.49839	-0.332256	-4.59532	0.741571	0.826712	quant_male-female	DO mouse strains(P)	BRCA1/BARD1
BRCA2	0.238273	-1.00621	0.476856	-4.61029	0.636269	0.744842	stoch_male-female	DO mouse strains(P)	BRCA1/BARD1
BRCA2	-2.69897	9.49839	-0.579406	-4.59527	0.565827	0.755233	quant_highfat-chow	DO mouse strains(P)	BRCA1/BARD1
BRCA2	0.0323111	-1.00621	0.0646403	-4.61466	0.948808	0.975734	stoch_highfat-chow	DO mouse strains(P)	BRCA1/BARD1
BACH1	-0.45092	9.91513	-0.503102	-4.59971	0.618828	0.72984	quant_male-female	DO mouse strains(P)	BRCA1/BARD1
BACH1	0.109925	-0.0164397	0.899746	-4.69677	0.375929	0.505741	stoch_male-female	DO mouse strains(P)	BRCA1/BARD1
BACH1	0.892616	9.91513	1.00932	-4.70679	0.321466	0.555411	quant_highfat-chow	DO mouse strains(P)	BRCA1/BARD1
BACH1	0.0545116	-0.0164397	0.441395	-4.80749	0.662317	0.814117	stoch_highfat-chow	DO mouse strains(P)	BRCA1/BARD1
BRE	0.100116	0.228646	1.94562	-4.01562	0.0563897	0.856697	quant_male-female	Human Individuals(Battle,P)	BRCC complex
BRCC3	0.0765256	9.93781	0.33113	-4.67225	0.74088	0.826568	quant_male-female	DO mouse strains(P)	BRCC complex
BRCC3	0.451732	9.93781	1.97298	-3.95822	0.0498226	0.164634	quant_highfat-chow	DO mouse strains(P)	BRCC complex
BRCA2	-1.5565	9.49839	-0.332256	-4.59532	0.741571	0.826712	quant_male-female	DO mouse strains(P)	BRCC complex
BRCA2	0.238273	-1.00621	0.476856	-4.61029	0.636269	0.744842	stoch_male-female	DO mouse strains(P)	BRCC complex
BRCA2	-2.69897	9.49839	-0.579406	-4.59527	0.565827	0.755233	quant_highfat-chow	DO mouse strains(P)	BRCC complex
BRCA2	0.0323111	-1.00621	0.0646403	-4.61466	0.948808	0.975734	stoch_highfat-chow	DO mouse strains(P)	BRCC complex
SF3B1	-0.0717461	0.00973236	-1.6514	-4.37885	0.103882	0.856697	quant_male-female	Human Individuals(Battle,P)	B-WICH
SF3B1	-0.00750177	0.000143815	-0.888789	-6.67749	0.375143	0.60252	stoch_highfat-chow	DO mouse strains(P)	B-WICH
SF3B1	-0.00677835	0.0230165	-0.407616	-6.32069	0.685006	0.92595	stoch_male-female	Human Individuals(Battle,P)	B-WICH
SF3B1	-0.313891	9.99647	-3.84475	0.611569	0.00016037	0.00063897	quant_male-female	DO mouse strains(P)	B-WICH
SF3B1	-0.0223398	0.000143815	-2.68633	-3.54639	0.00780793	0.0207429	stoch_male-female	DO mouse strains(P)	B-WICH
SF3B1	-0.224334	9.99647	-2.70212	-2.60495	0.00745869	0.0397018	quant_highfat-chow	DO mouse strains(P)	B-WICH
RBM25	-0.0537135	-0.0521496	-1.14537	-4.91205	0.256603	0.856697	quant_male-female	Human Individuals(Battle,P)	B-WICH
RBM25	0.0148646	-0.000626904	1.76155	-5.53459	0.0796136	0.223607	stoch_highfat-chow	DO mouse strains(P)	B-WICH
RBM25	0.120531	9.99245	1.36788	-4.5937	0.172825	0.276745	quant_male-female	DO mouse strains(P)	B-WICH
RBM25	0.0276171	-0.000626904	3.33325	-1.68928	0.00101606	0.00334746	stoch_male-female	DO mouse strains(P)	B-WICH
RBM25	-0.0911002	9.99245	-1.03222	-4.71406	0.303167	0.536616	quant_highfat-chow	DO mouse strains(P)	B-WICH
RBM25	0.0057713	0.0197485	0.281697	-6.16234	0.779146	0.959382	stoch_male-female	Human Individuals(Battle,P)	B-WICH
MYBBP1A	-0.0965156	0.109264	-1.44856	-4.53819	0.152668	0.856697	quant_male-female	Human Individuals(Battle,P)	B-WICH
MYBBP1A	0.0348095	-0.00735391	2.33345	-3.8679	0.0205796	0.0865007	stoch_highfat-chow	DO mouse strains(P)	B-WICH
MYBBP1A	-0.0292384	0.0596502	-0.874719	-5.39649	0.385215	0.869496	stoch_male-female	Human Individuals(Battle,P)	B-WICH
MYBBP1A	1.38072	9.96865	10.0883	34.0951	9.77075e-20	4.07238e-18	quant_male-female	DO mouse strains(P)	B-WICH
MYBBP1A	0.113645	-0.00735391	8.80955	25.743	4.9933e-16	1.21211e-14	stoch_male-female	DO mouse strains(P)	B-WICH
MYBBP1A	0.297205	9.96865	1.79369	-4.19653	0.0743152	0.213198	quant_highfat-chow	DO mouse strains(P)	B-WICH
DEK	-0.153216	-0.0762359	-1.42997	-4.55156	0.157911	0.856697	quant_male-female	Human Individuals(Battle,P)	B-WICH
DEK	-0.0757565	-0.0709585	-1.15715	-4.72743	0.251797	0.856697	stoch_male-female	Human Individuals(Battle,P)	B-WICH
DEK	-0.973939	9.99827	-8.36364	22.9549	8.7497e-15	1.71805e-13	quant_male-female	DO mouse strains(P)	B-WICH
DEK	-0.156687	-0.00503633	-10.2921	35.4667	2.41439e-20	1.19851e-18	stoch_male-female	DO mouse strains(P)	B-WICH
DEK	0.0169984	9.99827	0.12632	-4.81212	0.8996	0.950574	quant_highfat-chow	DO mouse strains(P)	B-WICH
DEK	0.00140873	-0.00503633	0.0753455	-6.28636	0.940012	0.97038	stoch_highfat-chow	DO mouse strains(P)	B-WICH
DDX21	0.972964	10.0025	7.8957	20.1121	1.63629e-13	2.72798e-12	quant_male-female	DO mouse strains(P)	B-WICH
DDX21	0.16853	-0.00621372	10.6928	38.1914	1.50687e-21	9.37656e-20	stoch_male-female	DO mouse strains(P)	B-WICH
DDX21	-0.333911	10.0025	-2.41058	-3.21677	0.0167969	0.0745816	quant_highfat-chow	DO mouse strains(P)	B-WICH
DDX21	-0.0679573	-0.0755796	-0.627794	-4.81185	0.532521	0.891306	quant_male-female	Human Individuals(Battle,P)	B-WICH
DDX21	-0.0084106	-0.00621372	-0.428992	-6.15434	0.668373	0.814585	stoch_highfat-chow	DO mouse strains(P)	B-WICH
DDX21	0.0161598	-0.0231652	0.247721	-5.17772	0.805196	0.965745	stoch_male-female	Human Individuals(Battle,P)	B-WICH
BAZ1B	-0.0972315	-0.157726	-1.36882	-4.59211	0.176159	0.856697	quant_male-female	Human Individuals(Battle,P)	B-WICH
BAZ1B	-0.925194	9.97417	-6.34943	11.4487	1.33441e-09	1.27607e-08	quant_male-female	DO mouse strains(P)	B-WICH
BAZ1B	-0.0929778	-0.01039	-4.70007	3.78387	4.72777e-06	2.49949e-05	stoch_male-female	DO mouse strains(P)	B-WICH
BAZ1B	0.103704	9.97417	0.652241	-4.7013	0.514966	0.719064	quant_highfat-chow	DO mouse strains(P)	B-WICH
BAZ1B	-0.0167972	-0.00523826	-0.40794	-5.48853	0.68477	0.92595	stoch_male-female	Human Individuals(Battle,P)	B-WICH
BAZ1B	-0.00134155	-0.01039	-0.0644997	-6.18454	0.948634	0.975734	stoch_highfat-chow	DO mouse strains(P)	B-WICH
WDR92	0.0125457	-0.00839726	0.490626	-5.87706	0.624208	0.791395	stoch_highfat-chow	DO mouse strains(P)	calcineurin complex
WDR92	0.800237	9.97126	6.04248	9.88511	6.91341e-09	6.10869e-08	quant_male-female	DO mouse strains(P)	calcineurin complex
WDR92	0.120162	-0.00839726	4.96542	4.88732	1.42639e-06	8.27006e-06	stoch_male-female	DO mouse strains(P)	calcineurin complex
WDR92	0.221261	9.97126	1.5503	-4.45416	0.122589	0.303758	quant_highfat-chow	DO mouse strains(P)	calcineurin complex
PPP3R1	0.107757	-0.268362	1.11526	-4.69752	0.271078	0.856697	quant_male-female	Human Individuals(Battle,P)	calcineurin complex
PPP3R1	-0.262995	0.390655	-1.50436	-4.49591	0.139972	0.856697	stoch_male-female	Human Individuals(Battle,P)	calcineurin complex
PPP3R1	-0.284949	10.025	-1.96331	-3.97208	0.0509434	0.102304	quant_male-female	DO mouse strains(P)	calcineurin complex
PPP3R1	-0.0430813	-0.000159763	-4.0324	0.936228	7.74879e-05	0.000332694	stoch_male-female	DO mouse strains(P)	calcineurin complex
PPP3R1	0.0858208	10.025	0.586574	-4.73182	0.558126	0.750395	quant_highfat-chow	DO mouse strains(P)	calcineurin complex
PPP3R1	-0.00650223	-0.000159763	-0.5868	-6.63042	0.557974	0.750395	stoch_highfat-chow	DO mouse strains(P)	calcineurin complex
PPP3CC	-0.239215	0.647798	-1.08531	-4.70386	0.283206	0.856697	stoch_male-female	Human Individuals(Battle,P)	calcineurin complex
PPP3CC	0.0781058	0.0901603	0.804805	-4.78833	0.424901	0.869496	quant_male-female	Human Individuals(Battle,P)	calcineurin complex
PPP3CB	-0.329844	0.577734	-1.87282	-4.11103	0.0660509	0.856697	stoch_male-female	Human Individuals(Battle,P)	calcineurin complex
PPP3CB	2.74007	9.97992	5.74706	6.98386	1.68067e-07	1.17117e-06	quant_male-female	DO mouse strains(P)	calcineurin complex
PPP3CB	0.471853	-0.0410296	7.20207	12.9476	3.24218e-10	3.44325e-09	stoch_male-female	DO mouse strains(P)	calcineurin complex
PPP3CB	0.140351	9.97992	0.24683	-4.60942	0.805689	0.899271	quant_highfat-chow	DO mouse strains(P)	calcineurin complex
PPP3CB	-0.0341048	0.0220727	-0.42383	-5.00674	0.673231	0.92595	quant_male-female	Human Individuals(Battle,P)	calcineurin complex
PPP3CB	0.0158194	-0.0410296	0.187168	-5.02248	0.852015	0.923728	stoch_highfat-chow	DO mouse strains(P)	calcineurin complex
PPP3CA	-0.0501879	-0.000397305	-2.1867	-3.83759	0.0298796	0.11459	stoch_highfat-chow	DO mouse strains(P)	calcineurin complex
PPP3CA	0.26684	-0.723326	1.49763	-4.50075	0.140052	0.856697	quant_male-female	Human Individuals(Battle,P)	calcineurin complex
PPP3CA	-0.0434692	-0.111522	-0.661726	-5.03975	0.510961	0.887091	stoch_male-female	Human Individuals(Battle,P)	calcineurin complex
PPP3CA	-0.510436	10.0154	-3.8386	0.591007	0.000164164	0.000652229	quant_male-female	DO mouse strains(P)	calcineurin complex
PPP3CA	-0.0743947	-0.000397305	-3.28585	-1.11763	0.00119324	0.0038508	stoch_male-female	DO mouse strains(P)	calcineurin complex
PPP3CA	-0.234013	10.0154	-1.71312	-4.29045	0.0881799	0.240927	quant_highfat-chow	DO mouse strains(P)	calcineurin complex
PRKX	-2.23941	10.0999	-0.418653	-4.59526	0.677461	0.776803	quant_male-female	DO mouse strains(P)	cAMP-dependent protein kinase
PRKX	0.0293594	-1.52157	0.0503769	-4.60959	0.960045	0.974727	stoch_male-female	DO mouse strains(P)	cAMP-dependent protein kinase
PRKX	2.08405	10.0999	0.389508	-4.59527	0.698738	0.835843	quant_highfat-chow	DO mouse strains(P)	cAMP-dependent protein kinase
PRKX	0.297978	-1.52157	0.512768	-4.60587	0.610621	0.782176	stoch_highfat-chow	DO mouse strains(P)	cAMP-dependent protein kinase
PRKAR2B	0.20861	-0.176536	0.911463	-4.70143	0.367797	0.596304	stoch_highfat-chow	DO mouse strains(P)	cAMP-dependent protein kinase
PRKAR2B	-1.25281	9.86825	-0.792053	-4.66343	0.433247	0.560453	quant_male-female	DO mouse strains(P)	cAMP-dependent protein kinase
PRKAR2B	0.0767909	-0.176536	0.339428	-4.67471	0.736156	0.822328	stoch_male-female	DO mouse strains(P)	cAMP-dependent protein kinase
PRKAR2B	2.09736	9.86825	1.31706	-4.62083	0.195706	0.41075	quant_highfat-chow	DO mouse strains(P)	cAMP-dependent protein kinase
PRKAR2A	-0.0469176	-8.35308e-05	-2.05993	-4.09454	0.0406502	0.142534	stoch_highfat-chow	DO mouse strains(P)	cAMP-dependent protein kinase
PRKAR2A	-0.0662286	0.240222	-0.974828	-4.84433	0.333559	0.866008	quant_male-female	Human Individuals(Battle,P)	cAMP-dependent protein kinase
PRKAR2A	0.036985	0.148654	0.663771	-5.14502	0.509379	0.887046	stoch_male-female	Human Individuals(Battle,P)	cAMP-dependent protein kinase
PRKAR2A	0.144324	10.0007	1.32333	-4.62031	0.187179	0.295621	quant_male-female	DO mouse strains(P)	cAMP-dependent protein kinase
PRKAR2A	0.121613	-8.35308e-05	5.67906	8.11054	4.52121e-08	3.44986e-07	stoch_male-female	DO mouse strains(P)	cAMP-dependent protein kinase
PRKAR2A	0.0980757	10.0007	0.897524	-4.71541	0.370477	0.598234	quant_highfat-chow	DO mouse strains(P)	cAMP-dependent protein kinase
PRKAR1A	-0.0724296	-0.350658	-1.27597	-4.68547	0.206884	0.856697	quant_male-female	Human Individuals(Battle,P)	cAMP-dependent protein kinase
PRKAR1A	-0.847185	10.0189	-6.00523	9.69933	8.41044e-09	7.25729e-08	quant_male-female	DO mouse strains(P)	cAMP-dependent protein kinase
PRKAR1A	-0.0214705	-0.00159666	-2.57669	-3.82307	0.0106672	0.0272186	stoch_male-female	DO mouse strains(P)	cAMP-dependent protein kinase
PRKAR1A	0.467873	10.0189	3.13414	-1.5366	0.00197248	0.0136761	quant_highfat-chow	DO mouse strains(P)	cAMP-dependent protein kinase
PRKAR1A	0.00674836	-0.00159666	0.79873	-6.75206	0.425358	0.650929	stoch_highfat-chow	DO mouse strains(P)	cAMP-dependent protein kinase
PRKAR1A	0.0307841	-0.442227	0.45206	-5.09903	0.652856	0.92595	stoch_male-female	Human Individuals(Battle,P)	cAMP-dependent protein kinase
PRKACB	-0.115479	-0.0124473	-3.1027	-1.62062	0.00218396	0.0147534	stoch_highfat-chow	DO mouse strains(P)	cAMP-dependent protein kinase
PRKACB	0.418015	0.185573	2.3965	-3.3703	0.0227712	0.856697	quant_male-female	Human Individuals(Battle,P)	cAMP-dependent protein kinase
PRKACB	0.500198	-0.0516219	3.17294	-1.87072	0.00339507	0.856697	stoch_male-female	Human Individuals(Battle,P)	cAMP-dependent protein kinase
PRKACB	-0.478204	10.0246	-2.17862	-3.63716	0.0304835	0.0667374	quant_male-female	DO mouse strains(P)	cAMP-dependent protein kinase
PRKACB	0.0248165	-0.0124473	0.652317	-5.4426	0.514917	0.643173	stoch_male-female	DO mouse strains(P)	cAMP-dependent protein kinase
PRKACB	-0.266574	10.0246	-1.20542	-4.67564	0.229412	0.454504	quant_highfat-chow	DO mouse strains(P)	cAMP-dependent protein kinase
PRKACA	0.0851468	-0.116571	1.213	-4.67021	0.229886	0.856697	stoch_male-female	Human Individuals(Battle,P)	cAMP-dependent protein kinase
PRKACA	-0.0045857	9.9936	-0.027783	-4.75135	0.977862	0.985221	quant_male-female	DO mouse strains(P)	cAMP-dependent protein kinase
PRKACA	0.10302	-0.00660221	4.33952	2.37289	2.22742e-05	0.000105474	stoch_male-female	DO mouse strains(P)	cAMP-dependent protein kinase
PRKACA	0.458912	9.9936	2.83445	-2.29776	0.00504296	0.0289469	quant_highfat-chow	DO mouse strains(P)	cAMP-dependent protein kinase
PRKACA	-0.0180669	-0.0250028	-0.294364	-5.21115	0.769495	0.95491	quant_male-female	Human Individuals(Battle,P)	cAMP-dependent protein kinase
PRKACA	0.00219701	-0.00660221	0.0886503	-6.01622	0.929445	0.965125	stoch_highfat-chow	DO mouse strains(P)	cAMP-dependent protein kinase
TNKS1BP1	0.0119495	0.000903386	0.453723	-5.86619	0.650501	0.806448	stoch_highfat-chow	DO mouse strains(P)	CCR4-NOT complex
TNKS1BP1	-1.00599	10.0281	-6.37888	11.6017	1.13653e-09	1.11582e-08	quant_male-female	DO mouse strains(P)	CCR4-NOT complex
TNKS1BP1	-0.152708	0.000903386	-6.32655	11.3302	1.5112e-09	1.4389e-08	stoch_male-female	DO mouse strains(P)	CCR4-NOT complex
TNKS1BP1	-0.272009	10.0281	-1.58741	-4.42	0.113939	0.288637	quant_highfat-chow	DO mouse strains(P)	CCR4-NOT complex
CNOT9	0.0298024	0.0431408	0.999067	-5.38561	0.321775	0.856697	quant_male-female	Human Individuals(Battle,P)	CCR4-NOT complex
CNOT9	0.0410208	0.0324458	1.27435	-5.04081	0.207453	0.856697	stoch_male-female	Human Individuals(Battle,P)	CCR4-NOT complex
CNOT9	-0.145543	10.0065	-1.01441	-4.71488	0.311568	0.43891	quant_male-female	DO mouse strains(P)	CCR4-NOT complex
CNOT9	-0.029128	0.00152158	-1.58889	-5.08867	0.113604	0.197126	stoch_male-female	DO mouse strains(P)	CCR4-NOT complex
CNOT9	-0.570779	10.0065	-4.12917	1.59866	5.27072e-05	0.000751163	quant_highfat-chow	DO mouse strains(P)	CCR4-NOT complex
CNOT9	-0.028978	0.00152158	-1.58112	-5.10072	0.115369	0.290926	stoch_highfat-chow	DO mouse strains(P)	CCR4-NOT complex
CNOT8	0.850737	10.0179	2.74018	-2.53325	0.00684757	0.0183016	quant_male-female	DO mouse strains(P)	CCR4-NOT complex
CNOT8	0.10664	-0.0216213	2.33104	-3.37445	0.0210146	0.0486596	stoch_male-female	DO mouse strains(P)	CCR4-NOT complex
CNOT8	-0.675579	10.0179	-2.15507	-3.6809	0.032671	0.12253	quant_highfat-chow	DO mouse strains(P)	CCR4-NOT complex
CNOT8	-0.0519428	-0.0216213	-1.11976	-4.94394	0.264517	0.495412	stoch_highfat-chow	DO mouse strains(P)	CCR4-NOT complex
CNOT8	-0.0481232	-0.0435157	-0.478475	-4.88072	0.634984	0.920812	stoch_male-female	Human Individuals(Battle,P)	CCR4-NOT complex
CNOT8	-0.0345284	-0.015965	-0.28306	-4.83566	0.778628	0.959382	quant_male-female	Human Individuals(Battle,P)	CCR4-NOT complex
CNOT7	-0.261487	9.96166	-0.782822	-4.66344	0.435073	0.562197	quant_male-female	DO mouse strains(P)	CCR4-NOT complex
CNOT7	-0.0305723	-0.024295	-0.625715	-5.25947	0.532535	0.656823	stoch_male-female	DO mouse strains(P)	CCR4-NOT complex
CNOT7	0.66343	9.96166	2.00039	-3.92295	0.0474201	0.159139	quant_highfat-chow	DO mouse strains(P)	CCR4-NOT complex
CNOT7	0.121983	-0.024295	2.53805	-2.97687	0.0122577	0.0589276	stoch_highfat-chow	DO mouse strains(P)	CCR4-NOT complex
CNOT7	0.0275976	0.0810227	0.385888	-5.0868	0.701124	0.929458	stoch_male-female	Human Individuals(Battle,P)	CCR4-NOT complex
CNOT7	0.00421707	0.0930227	0.0663054	-5.21591	0.947384	0.993144	quant_male-female	Human Individuals(Battle,P)	CCR4-NOT complex
CNOT6L	-0.350425	10.0441	-1.48075	-4.51314	0.140666	0.233193	quant_male-female	DO mouse strains(P)	CCR4-NOT complex
CNOT6L	-0.0720425	-0.00238296	-2.21044	-3.5882	0.0285119	0.0629766	stoch_male-female	DO mouse strains(P)	CCR4-NOT complex
CNOT6L	-0.186315	10.0441	-0.78038	-4.66244	0.436335	0.663583	quant_highfat-chow	DO mouse strains(P)	CCR4-NOT complex
CNOT6L	0.0155793	-0.00238296	0.469309	-5.65038	0.639496	0.801274	stoch_highfat-chow	DO mouse strains(P)	CCR4-NOT complex
CNOT4	0.769917	9.97654	4.20132	1.76776	4.42333e-05	0.000197197	quant_male-female	DO mouse strains(P)	CCR4-NOT complex
CNOT4	0.0970806	-0.00720899	3.98191	1.00458	0.000104026	0.000436042	stoch_male-female	DO mouse strains(P)	CCR4-NOT complex
CNOT4	-0.290307	9.97654	-1.52092	-4.48008	0.130278	0.315899	quant_highfat-chow	DO mouse strains(P)	CCR4-NOT complex
CNOT4	0.0172367	-0.00720899	0.678308	-5.77925	0.498569	0.707099	stoch_highfat-chow	DO mouse strains(P)	CCR4-NOT complex
CNOT3	0.470152	9.99334	2.23691	-3.53722	0.0263532	0.0589564	quant_male-female	DO mouse strains(P)	CCR4-NOT complex
CNOT3	0.045852	-0.00672174	1.83126	-4.43824	0.0684914	0.130092	stoch_male-female	DO mouse strains(P)	CCR4-NOT complex
CNOT3	-0.573697	9.99334	-2.74667	-2.50356	0.00654833	0.0358495	quant_highfat-chow	DO mouse strains(P)	CCR4-NOT complex
CNOT3	-0.0284119	-0.00672174	-1.1295	-5.40508	0.259989	0.489404	stoch_highfat-chow	DO mouse strains(P)	CCR4-NOT complex
CNOT3	0.0263362	-0.0774976	0.453209	-5.20549	0.652089	0.92595	stoch_male-female	Human Individuals(Battle,P)	CCR4-NOT complex
CNOT3	0.0250458	-0.0751619	0.399118	-5.16907	0.691272	0.928037	quant_male-female	Human Individuals(Battle,P)	CCR4-NOT complex
CNOT2	0.0917515	10.007	0.588828	-4.71683	0.556616	0.677632	quant_male-female	DO mouse strains(P)	CCR4-NOT complex
CNOT2	-0.00387894	-0.00066449	-0.184452	-6.15963	0.853838	0.905714	stoch_male-female	DO mouse strains(P)	CCR4-NOT complex
CNOT2	-0.46295	10.007	-3.03454	-1.79948	0.00271633	0.0179115	quant_highfat-chow	DO mouse strains(P)	CCR4-NOT complex
CNOT2	-0.0153291	-0.00066449	-0.730037	-5.92134	0.466189	0.684943	stoch_highfat-chow	DO mouse strains(P)	CCR4-NOT complex
CNOT2	-0.00689084	-0.061774	-0.126002	-5.32325	0.900166	0.983745	quant_male-female	Human Individuals(Battle,P)	CCR4-NOT complex
CNOT2	-0.00330501	-0.0631533	-0.0656235	-5.39231	0.947903	0.993144	stoch_male-female	Human Individuals(Battle,P)	CCR4-NOT complex
CNOT11	0.0579759	0.0183709	1.15307	-4.86216	0.255559	0.856697	stoch_male-female	Human Individuals(Battle,P)	CCR4-NOT complex
CNOT11	-0.123292	10.0067	-0.863316	-4.69547	0.389008	0.51813	quant_male-female	DO mouse strains(P)	CCR4-NOT complex
CNOT11	-0.0351605	0.000342786	-2.05077	-4.34209	0.0416069	0.0869725	stoch_male-female	DO mouse strains(P)	CCR4-NOT complex
CNOT11	-0.414825	10.0067	-2.96034	-1.99232	0.0034483	0.0215482	quant_highfat-chow	DO mouse strains(P)	CCR4-NOT complex
CNOT11	0.0533871	0.0487234	0.829294	-4.96253	0.41174	0.869496	quant_male-female	Human Individuals(Battle,P)	CCR4-NOT complex
CNOT11	-0.0064973	0.000342786	-0.374831	-6.29391	0.708187	0.841034	stoch_highfat-chow	DO mouse strains(P)	CCR4-NOT complex
CNOT10	0.0610796	10.0061	0.598475	-4.84358	0.550174	0.672212	quant_male-female	DO mouse strains(P)	CCR4-NOT complex
CNOT10	-0.00397903	0.00502931	-0.235844	-6.36153	0.813786	0.877332	stoch_male-female	DO mouse strains(P)	CCR4-NOT complex
CNOT10	-0.054823	10.0061	-0.537252	-4.86072	0.591668	0.772455	quant_highfat-chow	DO mouse strains(P)	CCR4-NOT complex
CNOT10	0.0444326	0.00502931	2.67914	-2.95654	0.00797168	0.0416874	stoch_highfat-chow	DO mouse strains(P)	CCR4-NOT complex
CNOT10	0.0235993	0.0194879	0.446668	-5.277	0.656868	0.92595	stoch_male-female	Human Individuals(Battle,P)	CCR4-NOT complex
CNOT10	0.0146629	0.0318912	0.302909	-5.3881	0.763102	0.951251	quant_male-female	Human Individuals(Battle,P)	CCR4-NOT complex
CNOT1	-0.0371769	-0.060076	-1.11042	-5.18513	0.27125	0.856697	quant_male-female	Human Individuals(Battle,P)	CCR4-NOT complex
CNOT1	-0.212069	10.0195	-1.35791	-4.59992	0.175965	0.280452	quant_male-female	DO mouse strains(P)	CCR4-NOT complex
CNOT1	-0.0408006	0.00202858	-1.78171	-4.59133	0.0762549	0.14197	stoch_male-female	DO mouse strains(P)	CCR4-NOT complex
CNOT1	-0.52845	10.0195	-3.46585	-0.592138	0.000641974	0.00570672	quant_highfat-chow	DO mouse strains(P)	CCR4-NOT complex
CNOT1	-0.0287348	0.00202858	-1.25042	-5.34819	0.212552	0.433945	stoch_highfat-chow	DO mouse strains(P)	CCR4-NOT complex
CNOT1	-0.0259585	-0.0707711	-0.780028	-5.47097	0.438441	0.869496	stoch_male-female	Human Individuals(Battle,P)	CCR4-NOT complex
PSEN1	0.437878	9.98652	2.17999	-3.64094	0.030839	0.0674489	quant_male-female	DO mouse strains(P)	CD147-gamma-secretase complex (APH-1a
PSEN1	0.0912182	-0.00436118	3.00206	-1.91167	0.00314866	0.00921398	stoch_male-female	DO mouse strains(P)	CD147-gamma-secretase complex (APH-1a
PSEN1	-0.527683	9.98652	-2.64563	-2.74661	0.00903501	0.045857	quant_highfat-chow	DO mouse strains(P)	CD147-gamma-secretase complex (APH-1a
PSEN1	-0.00259557	-0.00436118	-0.0829142	-5.80013	0.934032	0.967993	stoch_highfat-chow	DO mouse strains(P)	CD147-gamma-secretase complex (APH-1a
NCSTN	0.106541	-0.0653114	1.2324	-4.66255	0.222608	0.856697	quant_male-female	Human Individuals(Battle,P)	CD147-gamma-secretase complex (APH-1a
NCSTN	0.141078	-0.110961	1.13274	-4.69531	0.26183	0.856697	stoch_male-female	Human Individuals(Battle,P)	CD147-gamma-secretase complex (APH-1a
NCSTN	-0.185522	10.0028	-1.28435	-4.64106	0.200448	0.312815	quant_male-female	DO mouse strains(P)	CD147-gamma-secretase complex (APH-1a
NCSTN	0.00752409	0.000908077	0.712782	-6.59701	0.476779	0.608613	stoch_male-female	DO mouse strains(P)	CD147-gamma-secretase complex (APH-1a
NCSTN	-0.425146	10.0028	-2.99515	-1.90073	0.00307598	0.0196952	quant_highfat-chow	DO mouse strains(P)	CD147-gamma-secretase complex (APH-1a
NCSTN	-0.0106633	0.000908077	-1.01174	-6.34332	0.312838	0.549113	stoch_highfat-chow	DO mouse strains(P)	CD147-gamma-secretase complex (APH-1a
BSG	0.201763	-0.0142023	5.60395	7.75458	6.60024e-08	2.77713e-06	stoch_highfat-chow	DO mouse strains(P)	CD147-gamma-secretase complex (APH-1a
BSG	-1.09852	9.96507	-5.38555	6.74136	1.9443e-07	1.32971e-06	quant_male-female	DO mouse strains(P)	CD147-gamma-secretase complex (APH-1a
BSG	-0.12785	-0.0142023	-3.39957	-0.789182	0.00080897	0.00269535	stoch_male-female	DO mouse strains(P)	CD147-gamma-secretase complex (APH-1a
BSG	1.04415	9.96507	5.0867	5.40936	8.11939e-07	2.29945e-05	quant_highfat-chow	DO mouse strains(P)	CD147-gamma-secretase complex (APH-1a
BSG	-0.0345378	0.0456495	-0.509166	-5.08251	0.612503	0.909655	quant_male-female	Human Individuals(Battle,P)	CD147-gamma-secretase complex (APH-1a
APH1A	0.0360388	9.9991	0.105106	-4.6355	0.916445	0.947543	quant_male-female	DO mouse strains(P)	CD147-gamma-secretase complex (APH-1a
APH1A	0.0534721	-0.0212342	0.998168	-4.95727	0.319945	0.447882	stoch_male-female	DO mouse strains(P)	CD147-gamma-secretase complex (APH-1a
APH1A	-0.115474	9.9991	-0.336384	-4.63139	0.737092	0.862185	quant_highfat-chow	DO mouse strains(P)	CD147-gamma-secretase complex (APH-1a
APH1A	0.0238181	-0.0212342	0.442652	-5.26555	0.65871	0.812673	stoch_highfat-chow	DO mouse strains(P)	CD147-gamma-secretase complex (APH-1a
CDK5	0.0664697	0.0643976	1.43298	-4.61865	0.157055	0.856697	quant_male-female	Human Individuals(Battle,P)	Cdc28p/Clb5p complex
CDK5	0.482675	10.0051	3.56342	-0.294658	0.000453935	0.00159545	quant_male-female	DO mouse strains(P)	Cdc28p/Clb5p complex
CDK5	0.093593	-0.0014691	5.47061	7.13206	1.28103e-07	9.04086e-07	stoch_male-female	DO mouse strains(P)	Cdc28p/Clb5p complex
CDK5	0.298982	10.0051	2.16759	-3.65564	0.0313252	0.118692	quant_highfat-chow	DO mouse strains(P)	Cdc28p/Clb5p complex
CDK5	-0.0271063	-0.0014691	-1.48975	-5.24203	0.137804	0.329269	stoch_highfat-chow	DO mouse strains(P)	Cdc28p/Clb5p complex
CDK5	0.0348532	0.154124	0.821854	-5.2465	0.414414	0.869496	stoch_male-female	Human Individuals(Battle,P)	Cdc28p/Clb5p complex
CDK2	-0.1703	0.128231	-1.91389	-4.05778	0.0604074	0.856697	quant_male-female	Human Individuals(Battle,P)	Cdc28p/Clb5p complex
CDK2	-0.128801	0.221251	-1.74609	-4.26168	0.0859132	0.856697	stoch_male-female	Human Individuals(Battle,P)	Cdc28p/Clb5p complex
CDK2	0.071841	-0.012575	3.28232	-1.13298	0.00121699	0.00977572	stoch_highfat-chow	DO mouse strains(P)	Cdc28p/Clb5p complex
CDK2	0.327429	9.9643	1.78754	-4.20422	0.07538	0.140459	quant_male-female	DO mouse strains(P)	Cdc28p/Clb5p complex
CDK2	0.0151185	-0.012575	0.674131	-5.8974	0.501014	0.630083	stoch_male-female	DO mouse strains(P)	Cdc28p/Clb5p complex
CDK2	0.791382	9.9643	4.4948	2.9482	1.18362e-05	0.000231383	quant_highfat-chow	DO mouse strains(P)	Cdc28p/Clb5p complex
CDK11B	0.0363873	9.98961	0.3685	-4.91353	0.712875	0.802119	quant_male-female	DO mouse strains(P)	Cdc28p/Clb5p complex
CDK11B	-0.00622125	-0.000347249	-0.425454	-6.4393	0.670945	0.770732	stoch_male-female	DO mouse strains(P)	Cdc28p/Clb5p complex
CDK11B	0.0482331	9.98961	0.48874	-4.88759	0.62554	0.791395	quant_highfat-chow	DO mouse strains(P)	Cdc28p/Clb5p complex
CDK11B	-0.00432632	-0.000347249	-0.295893	-6.48534	0.767607	0.88015	stoch_highfat-chow	DO mouse strains(P)	Cdc28p/Clb5p complex
CDK1	-0.0697065	-0.308248	-0.821854	-4.83267	0.414414	0.869496	stoch_male-female	Human Individuals(Battle,P)	Cdc28p/Clb5p complex
CDK1	-0.0729432	-0.552099	-0.45658	-4.73068	0.649622	0.92595	quant_male-female	Human Individuals(Battle,P)	Cdc28p/Clb5p complex
STK4	0.0301269	-0.00661795	1.18664	-5.335	0.236725	0.463526	stoch_highfat-chow	DO mouse strains(P)	Cdc42p/Ste20p complex
STK4	-1.32782	9.98364	-8.63203	24.6243	1.57382e-15	3.62142e-14	quant_male-female	DO mouse strains(P)	Cdc42p/Ste20p complex
STK4	-0.149941	-0.00661795	-6.44488	11.9465	7.91721e-10	8.13447e-09	stoch_male-female	DO mouse strains(P)	Cdc42p/Ste20p complex
STK4	0.509008	9.98364	2.89693	-2.1465	0.0041715	0.0252462	quant_highfat-chow	DO mouse strains(P)	Cdc42p/Ste20p complex
PAK2	-0.0154511	0.00113721	-1.82827	-5.41547	0.0689412	0.20131	stoch_highfat-chow	DO mouse strains(P)	Cdc42p/Ste20p complex
PAK2	-0.0561696	0.218356	-0.869523	-4.93742	0.388145	0.869496	stoch_male-female	Human Individuals(Battle,P)	Cdc42p/Ste20p complex
PAK2	-0.0512511	9.98832	-0.446636	-4.83439	0.655603	0.758432	quant_male-female	DO mouse strains(P)	Cdc42p/Ste20p complex
PAK2	0.0328135	0.00113721	3.9957	0.576482	8.95196e-05	0.000378105	stoch_male-female	DO mouse strains(P)	Cdc42p/Ste20p complex
PAK2	0.213976	9.98832	1.8802	-4.08651	0.0614785	0.185483	quant_highfat-chow	DO mouse strains(P)	Cdc42p/Ste20p complex
PAK2	0.0148749	-0.145777	0.224466	-5.17081	0.823184	0.969312	quant_male-female	Human Individuals(Battle,P)	Cdc42p/Ste20p complex
PAK1	0.126764	-0.584006	1.0599	-4.70843	0.293439	0.856697	quant_male-female	Human Individuals(Battle,P)	Cdc42p/Ste20p complex
PAK1	0.160821	-0.0902283	1.22035	-4.65937	0.238078	0.465	stoch_highfat-chow	DO mouse strains(P)	Cdc42p/Ste20p complex
PAK1	-0.915859	9.5485	-0.77767	-4.65001	0.446865	0.575647	quant_male-female	DO mouse strains(P)	Cdc42p/Ste20p complex
PAK1	-0.0881912	-0.0902283	-0.679359	-4.73919	0.505553	0.633986	stoch_male-female	DO mouse strains(P)	Cdc42p/Ste20p complex
PAK1	2.08099	9.5485	1.81195	-4.21814	0.0867118	0.238094	quant_highfat-chow	DO mouse strains(P)	Cdc42p/Ste20p complex
PAK1	0.0426865	-0.211312	0.669964	-5.05473	0.505451	0.88689	stoch_male-female	Human Individuals(Battle,P)	Cdc42p/Ste20p complex
CDC42	0.0457723	0.0539872	1.50422	-4.79745	0.137771	0.856697	quant_male-female	Human Individuals(Battle,P)	Cdc42p/Ste20p complex
CDC42	-0.451239	10.0769	-0.456844	-4.6288	0.648447	0.752915	quant_male-female	DO mouse strains(P)	Cdc42p/Ste20p complex
CDC42	-0.159835	9.97304	-0.660957	-4.62914	0.648447	0.752915	quant_male-female	DO mouse strains(P)	Cdc42p/Ste20p complex
CDC42	0.0535655	-0.182922	0.408181	-5.27339	0.683724	0.78155	stoch_male-female	DO mouse strains(P)	Cdc42p/Ste20p complex
CDC42	0.0234593	-0.0196525	0.606584	-5.31981	0.683724	0.78155	stoch_male-female	DO mouse strains(P)	Cdc42p/Ste20p complex
CDC42	-0.359657	10.0769	-0.363254	-4.63171	0.716929	0.84554	quant_highfat-chow	DO mouse strains(P)	Cdc42p/Ste20p complex
CDC42	0.0908911	9.97304	0.375709	-4.64533	0.716929	0.84554	quant_highfat-chow	DO mouse strains(P)	Cdc42p/Ste20p complex
CDC42	-0.180196	-0.182922	-1.37814	-4.60386	0.33752	0.571984	stoch_highfat-chow	DO mouse strains(P)	Cdc42p/Ste20p complex
CDC42	-0.0371157	-0.0196525	-0.961278	-5.0907	0.33752	0.571984	stoch_highfat-chow	DO mouse strains(P)	Cdc42p/Ste20p complex
CDC42	-0.0383049	0.426681	-0.483327	-4.99862	0.630623	0.920285	stoch_male-female	Human Individuals(Battle,P)	Cdc42p/Ste20p complex
PCNA	-2.04535	9.98044	-8.96947	26.7602	1.75994e-16	4.60083e-15	quant_male-female	DO mouse strains(P)	Cell cycle kinase complex CDK5
PCNA	-0.096025	-0.0143229	-4.64982	3.58101	5.90001e-06	3.05225e-05	stoch_male-female	DO mouse strains(P)	Cell cycle kinase complex CDK5
PCNA	0.521086	9.98044	1.9589	-3.97836	0.0514607	0.169036	quant_highfat-chow	DO mouse strains(P)	Cell cycle kinase complex CDK5
PCNA	-0.0716529	-0.710394	-0.478484	-4.74372	0.634045	0.920285	quant_male-female	Human Individuals(Battle,P)	Cell cycle kinase complex CDK5
PCNA	-0.00470302	-0.0143229	-0.216841	-6.12392	0.828545	0.913985	stoch_highfat-chow	DO mouse strains(P)	Cell cycle kinase complex CDK5
PCNA	-0.0151746	-0.614283	-0.115978	-4.82262	0.908057	0.983745	stoch_male-female	Human Individuals(Battle,P)	Cell cycle kinase complex CDK5
CDK5	0.0664697	0.0643976	1.43298	-4.61865	0.157055	0.856697	quant_male-female	Human Individuals(Battle,P)	Cell cycle kinase complex CDK5
CDK5	0.482675	10.0051	3.56342	-0.294658	0.000453935	0.00159545	quant_male-female	DO mouse strains(P)	Cell cycle kinase complex CDK5
CDK5	0.093593	-0.0014691	5.47061	7.13206	1.28103e-07	9.04086e-07	stoch_male-female	DO mouse strains(P)	Cell cycle kinase complex CDK5
CDK5	0.298982	10.0051	2.16759	-3.65564	0.0313252	0.118692	quant_highfat-chow	DO mouse strains(P)	Cell cycle kinase complex CDK5
CDK5	-0.0271063	-0.0014691	-1.48975	-5.24203	0.137804	0.329269	stoch_highfat-chow	DO mouse strains(P)	Cell cycle kinase complex CDK5
CDK5	0.0348532	0.154124	0.821854	-5.2465	0.414414	0.869496	stoch_male-female	Human Individuals(Battle,P)	Cell cycle kinase complex CDK5
CCND1	-5.43387	9.87266	-5.54285	6.74212	2.1255e-07	1.43805e-06	quant_male-female	DO mouse strains(P)	Cell cycle kinase complex CDK5
CCND1	-0.753116	-0.263871	-5.39985	6.12321	3.99722e-07	2.57806e-06	stoch_male-female	DO mouse strains(P)	Cell cycle kinase complex CDK5
CCND1	0.155375	9.87266	0.139787	-4.59907	0.889089	0.947189	quant_highfat-chow	DO mouse strains(P)	Cell cycle kinase complex CDK5
CCND1	0.0248008	-0.263871	0.157733	-4.76134	0.874962	0.938248	stoch_highfat-chow	DO mouse strains(P)	Cell cycle kinase complex CDK5
CENPM	-0.0385545	-1.01353	-0.237522	-4.74809	0.813222	0.969232	stoch_male-female	Human Individuals(Battle,P)	CENP-A NAC-CAD complex
CENPM	0.00490766	-0.758245	0.0390246	-4.83982	0.96901	0.997592	quant_male-female	Human Individuals(Battle,P)	CENP-A NAC-CAD complex
CENPL	-0.0638104	0.173312	-0.848408	-4.87087	0.402145	0.869496	quant_male-female	Human Individuals(Battle,P)	CENP-A NAC-CAD complex
CENPL	-0.025945	-0.0938564	-0.437529	-5.19572	0.664495	0.92595	stoch_male-female	Human Individuals(Battle,P)	CENP-A NAC-CAD complex
CENPC	0.00696062	0.385956	0.0638542	-4.89947	0.949382	0.993144	quant_male-female	Human Individuals(Battle,P)	CENP-A NAC-CAD complex
CENPC	-0.00115735	0.0860042	-0.024917	-5.45937	0.980242	0.998735	stoch_male-female	Human Individuals(Battle,P)	CENP-A NAC-CAD complex
U2AF2	-0.0998743	-0.107099	-1.69499	-4.31717	0.0952624	0.856697	quant_male-female	Human Individuals(Battle,P)	CF IIAm complex (Cleavage factor IIAm complex)
U2AF2	-0.040327	0.00910087	-1.52705	-4.87458	0.132004	0.856697	stoch_male-female	Human Individuals(Battle,P)	CF IIAm complex (Cleavage factor IIAm complex)
U2AF2	0.0149899	0.00819107	0.793459	-5.97417	0.428414	0.654926	stoch_highfat-chow	DO mouse strains(P)	CF IIAm complex (Cleavage factor IIAm complex)
U2AF2	-0.382611	10.0231	-2.94098	-2.03747	0.00364226	0.0104422	quant_male-female	DO mouse strains(P)	CF IIAm complex (Cleavage factor IIAm complex)
U2AF2	-0.00012349	0.00819107	-0.00652476	-6.27731	0.9948	0.996605	stoch_male-female	DO mouse strains(P)	CF IIAm complex (Cleavage factor IIAm complex)
U2AF2	-0.207728	10.0231	-1.57432	-4.43227	0.116933	0.293529	quant_highfat-chow	DO mouse strains(P)	CF IIAm complex (Cleavage factor IIAm complex)
U2AF1	-0.100007	-0.117839	-1.24129	-4.65883	0.219328	0.856697	quant_male-female	Human Individuals(Battle,P)	CF IIAm complex (Cleavage factor IIAm complex)
U2AF1	-0.0404597	-0.00163917	-0.952439	-5.14694	0.344696	0.86805	stoch_male-female	Human Individuals(Battle,P)	CF IIAm complex (Cleavage factor IIAm complex)
U2AF1	-0.0658072	9.97909	-0.437425	-4.74864	0.662257	0.764659	quant_male-female	DO mouse strains(P)	CF IIAm complex (Cleavage factor IIAm complex)
U2AF1	0.0447133	-0.000308626	2.07512	-4.10735	0.0392056	0.082946	stoch_male-female	DO mouse strains(P)	CF IIAm complex (Cleavage factor IIAm complex)
U2AF1	-0.310935	9.97909	-2.08806	-3.78468	0.0380095	0.135097	quant_highfat-chow	DO mouse strains(P)	CF IIAm complex (Cleavage factor IIAm complex)
U2AF1	-0.00105325	-0.000308626	-0.0483982	-6.14213	0.961445	0.979966	stoch_highfat-chow	DO mouse strains(P)	CF IIAm complex (Cleavage factor IIAm complex)
TJP1	0.0300352	0.00491386	1.79284	-4.69112	0.148877	0.348933	stoch_highfat-chow	DO mouse strains(P)	CF IIAm complex (Cleavage factor IIAm complex)
TJP1	0.0699701	-0.0237173	0.950337	-5.30797	0.345215	0.578369	stoch_highfat-chow	DO mouse strains(P)	CF IIAm complex (Cleavage factor IIAm complex)
TJP1	-0.998347	9.99791	-9.35011	29.2751	2.67682e-17	7.99066e-16	quant_male-female	DO mouse strains(P)	CF IIAm complex (Cleavage factor IIAm complex)
TJP1	-0.0716039	9.96696	-0.16909	-6.65023	0.866212	0.913886	quant_male-female	DO mouse strains(P)	CF IIAm complex (Cleavage factor IIAm complex)
TJP1	-0.091838	0.00491386	-5.87437	9.06266	3.29406e-08	2.58953e-07	stoch_male-female	DO mouse strains(P)	CF IIAm complex (Cleavage factor IIAm complex)
TJP1	0.058694	-0.0237173	0.78848	-5.90652	0.433088	0.560452	stoch_male-female	DO mouse strains(P)	CF IIAm complex (Cleavage factor IIAm complex)
TJP1	-0.021172	9.96696	-0.0505287	-4.66396	0.959842	0.979966	quant_highfat-chow	DO mouse strains(P)	CF IIAm complex (Cleavage factor IIAm complex)
TJP1	-0.0746939	9.99791	-0.586848	-4.72715	0.959842	0.979966	quant_highfat-chow	DO mouse strains(P)	CF IIAm complex (Cleavage factor IIAm complex)
SFPQ	-0.0232155	0.00661442	-1.96926	-4.83636	0.0502511	0.165926	stoch_highfat-chow	DO mouse strains(P)	CF IIAm complex (Cleavage factor IIAm complex)
SFPQ	-0.065521	-0.224342	-1.1806	-4.78416	0.24242	0.856697	quant_male-female	Human Individuals(Battle,P)	CF IIAm complex (Cleavage factor IIAm complex)
SFPQ	-0.491988	10.0025	-4.39114	2.56845	1.7943e-05	8.68738e-05	quant_male-female	DO mouse strains(P)	CF IIAm complex (Cleavage factor IIAm complex)
SFPQ	-0.0165811	0.00661442	-1.39967	-5.76921	0.163103	0.264436	stoch_male-female	DO mouse strains(P)	CF IIAm complex (Cleavage factor IIAm complex)
SFPQ	-0.469629	10.0025	-4.17587	1.76732	4.36564e-05	0.000660707	quant_highfat-chow	DO mouse strains(P)	CF IIAm complex (Cleavage factor IIAm complex)
SFPQ	-0.00597369	-0.108142	-0.247402	-6.01513	0.805442	0.965745	stoch_male-female	Human Individuals(Battle,P)	CF IIAm complex (Cleavage factor IIAm complex)
PTBP1	-0.0861152	-0.0924123	-1.83846	-4.15348	0.0709462	0.856697	quant_male-female	Human Individuals(Battle,P)	CF IIAm complex (Cleavage factor IIAm complex)
PTBP1	-0.0265679	0.023788	-1.14253	-5.45773	0.257772	0.856697	stoch_male-female	Human Individuals(Battle,P)	CF IIAm complex (Cleavage factor IIAm complex)
PTBP1	0.035101	-0.00121758	1.93217	-4.51786	0.0546966	0.175806	stoch_highfat-chow	DO mouse strains(P)	CF IIAm complex (Cleavage factor IIAm complex)
PTBP1	0.0646119	9.9612	0.471192	-4.76966	0.637997	0.746273	quant_male-female	DO mouse strains(P)	CF IIAm complex (Cleavage factor IIAm complex)
PTBP1	0.0632868	-0.00121758	3.55507	-0.367249	0.000467734	0.00163744	stoch_male-female	DO mouse strains(P)	CF IIAm complex (Cleavage factor IIAm complex)
PTBP1	-0.0389003	9.9612	-0.28368	-4.79431	0.776937	0.884655	quant_highfat-chow	DO mouse strains(P)	CF IIAm complex (Cleavage factor IIAm complex)
PCF11	-0.272688	-0.283733	-1.76594	-4.23052	0.0791298	0.223069	stoch_highfat-chow	DO mouse strains(P)	CF IIAm complex (Cleavage factor IIAm complex)
PCF11	0.0223769	10.2297	0.0205228	-4.59931	0.983649	0.988797	quant_male-female	DO mouse strains(P)	CF IIAm complex (Cleavage factor IIAm complex)
PCF11	-0.00583803	-0.283733	-0.0375491	-4.76801	0.97009	0.979624	stoch_male-female	DO mouse strains(P)	CF IIAm complex (Cleavage factor IIAm complex)
PCF11	-2.24007	10.2297	-2.07541	-3.80652	0.0393942	0.139012	quant_highfat-chow	DO mouse strains(P)	CF IIAm complex (Cleavage factor IIAm complex)
PCF11	0.0154902	-0.0050938	0.240765	-5.1885	0.810586	0.968013	stoch_male-female	Human Individuals(Battle,P)	CF IIAm complex (Cleavage factor IIAm complex)
PCF11	-0.00415824	-0.111676	-0.0569418	-5.1221	0.954787	0.994259	quant_male-female	Human Individuals(Battle,P)	CF IIAm complex (Cleavage factor IIAm complex)
NUDT21	-0.0427412	-0.0547506	-1.15834	-5.06302	0.251313	0.856697	quant_male-female	Human Individuals(Battle,P)	CF IIAm complex (Cleavage factor IIAm complex)
NUDT21	0.0168062	0.0614497	0.750304	-5.84458	0.456004	0.869496	stoch_male-female	Human Individuals(Battle,P)	CF IIAm complex (Cleavage factor IIAm complex)
NUDT21	-0.473106	10.0116	-4.50957	3.0254	1.08463e-05	5.44536e-05	quant_male-female	DO mouse strains(P)	CF IIAm complex (Cleavage factor IIAm complex)
NUDT21	-0.01567	0.00845776	-1.12398	-5.95436	0.262315	0.385917	stoch_male-female	DO mouse strains(P)	CF IIAm complex (Cleavage factor IIAm complex)
NUDT21	-0.325778	10.0116	-3.0294	-1.81278	0.00276094	0.0181786	quant_highfat-chow	DO mouse strains(P)	CF IIAm complex (Cleavage factor IIAm complex)
NUDT21	-0.00089069	0.00845776	-0.0637153	-6.5704	0.949258	0.975734	stoch_highfat-chow	DO mouse strains(P)	CF IIAm complex (Cleavage factor IIAm complex)
MRE11A	0.0855629	-0.0211889	2.83756	-2.2962	0.00504506	0.0289469	stoch_highfat-chow	DO mouse strains(P)	CF IIAm complex (Cleavage factor IIAm complex)
MRE11A	-0.220326	9.95936	-0.787447	-4.66614	0.432012	0.559551	quant_male-female	DO mouse strains(P)	CF IIAm complex (Cleavage factor IIAm complex)
MRE11A	0.00661889	-0.0211889	0.214834	-5.79663	0.83013	0.88931	stoch_male-female	DO mouse strains(P)	CF IIAm complex (Cleavage factor IIAm complex)
MRE11A	0.879964	9.95936	3.22779	-1.291	0.00147196	0.0111816	quant_highfat-chow	DO mouse strains(P)	CF IIAm complex (Cleavage factor IIAm complex)
MRE11	-0.0599647	0.217059	-1.29469	-4.77171	0.200387	0.856697	quant_male-female	Human Individuals(Battle,P)	CF IIAm complex (Cleavage factor IIAm complex)
MRE11	-0.0119863	0.140617	-0.301818	-5.55186	0.763834	0.951251	stoch_male-female	Human Individuals(Battle,P)	CF IIAm complex (Cleavage factor IIAm complex)
GTF2H4	-1.03152	10.1326	-1.44198	-4.54287	0.151573	0.248662	quant_male-female	DO mouse strains(P)	CF IIAm complex (Cleavage factor IIAm complex)
GTF2H4	-0.0315451	-0.0362663	-0.457556	-5.09005	0.647991	0.752915	stoch_male-female	DO mouse strains(P)	CF IIAm complex (Cleavage factor IIAm complex)
GTF2H4	-1.0083	10.1326	-1.40963	-4.56596	0.160898	0.36379	quant_highfat-chow	DO mouse strains(P)	CF IIAm complex (Cleavage factor IIAm complex)
GTF2H4	-0.00864871	-0.0362663	-0.125411	-5.15588	0.90038	0.950574	stoch_highfat-chow	DO mouse strains(P)	CF IIAm complex (Cleavage factor IIAm complex)
ERCC3	0.0506777	0.158242	1.22387	-4.91505	0.226037	0.856697	stoch_male-female	Human Individuals(Battle,P)	CF IIAm complex (Cleavage factor IIAm complex)
ERCC3	-0.374372	10.0225	-2.06664	-3.82082	0.0403024	0.0845999	quant_male-female	DO mouse strains(P)	CF IIAm complex (Cleavage factor IIAm complex)
ERCC3	0.00697832	0.00290887	0.278912	-5.97417	0.780655	0.853064	stoch_male-female	DO mouse strains(P)	CF IIAm complex (Cleavage factor IIAm complex)
ERCC3	-0.388557	10.0225	-2.14889	-3.68995	0.033075	0.12373	quant_highfat-chow	DO mouse strains(P)	CF IIAm complex (Cleavage factor IIAm complex)
ERCC3	0.037176	0.222467	0.738339	-5.17426	0.463338	0.874138	quant_male-female	Human Individuals(Battle,P)	CF IIAm complex (Cleavage factor IIAm complex)
ERCC3	-0.0188341	0.00290887	-0.754495	-5.74409	0.451608	0.674968	stoch_highfat-chow	DO mouse strains(P)	CF IIAm complex (Cleavage factor IIAm complex)
DHX16	-0.0993038	0.0375502	-1.6973	-4.31472	0.0948217	0.856697	quant_male-female	Human Individuals(Battle,P)	CF IIAm complex (Cleavage factor IIAm complex)
DHX16	-0.370075	10.0047	-2.49871	-3.04143	0.0132385	0.0327114	quant_male-female	DO mouse strains(P)	CF IIAm complex (Cleavage factor IIAm complex)
DHX16	0.000979565	0.00339324	0.0533339	-6.30496	0.957517	0.973156	stoch_male-female	DO mouse strains(P)	CF IIAm complex (Cleavage factor IIAm complex)
DHX16	-0.398097	10.0047	-2.69516	-2.6206	0.00761071	0.0403167	quant_highfat-chow	DO mouse strains(P)	CF IIAm complex (Cleavage factor IIAm complex)
DHX16	-0.0397564	0.153751	-0.930333	-5.16021	0.355927	0.869009	stoch_male-female	Human Individuals(Battle,P)	CF IIAm complex (Cleavage factor IIAm complex)
DHX16	-0.0169444	0.00339324	-0.924747	-5.89383	0.356169	0.589568	stoch_highfat-chow	DO mouse strains(P)	CF IIAm complex (Cleavage factor IIAm complex)
CPSF7	-0.0674658	-0.109057	-1.3657	-4.66127	0.17713	0.856697	quant_male-female	Human Individuals(Battle,P)	CF IIAm complex (Cleavage factor IIAm complex)
CPSF7	-0.259155	9.93927	-0.967762	-4.71397	0.334344	0.464078	quant_male-female	DO mouse strains(P)	CF IIAm complex (Cleavage factor IIAm complex)
CPSF7	0.0090353	-0.0207269	0.265121	-5.69488	0.791192	0.862868	stoch_male-female	DO mouse strains(P)	CF IIAm complex (Cleavage factor IIAm complex)
CPSF7	-0.0174672	9.93927	-0.0650844	-4.65986	0.948172	0.975734	quant_highfat-chow	DO mouse strains(P)	CF IIAm complex (Cleavage factor IIAm complex)
CPSF7	0.0301174	-0.0207269	0.885452	-5.3759	0.376987	0.604329	stoch_highfat-chow	DO mouse strains(P)	CF IIAm complex (Cleavage factor IIAm complex)
CPSF7	-0.00791842	0.00714323	-0.350811	-6.04897	0.726959	0.941953	stoch_male-female	Human Individuals(Battle,P)	CF IIAm complex (Cleavage factor IIAm complex)
CPSF6	-0.0740171	-0.0940835	-1.44604	-4.55621	0.153369	0.856697	quant_male-female	Human Individuals(Battle,P)	CF IIAm complex (Cleavage factor IIAm complex)
CPSF6	-0.162311	9.96499	-1.45581	-4.53245	0.146954	0.242074	quant_male-female	DO mouse strains(P)	CF IIAm complex (Cleavage factor IIAm complex)
CPSF6	0.0289632	0.00168357	2.14378	-4.36345	0.0332111	0.0717139	stoch_male-female	DO mouse strains(P)	CF IIAm complex (Cleavage factor IIAm complex)
CPSF6	-0.146919	9.96499	-1.31697	-4.62385	0.189299	0.401163	quant_highfat-chow	DO mouse strains(P)	CF IIAm complex (Cleavage factor IIAm complex)
CPSF6	0.0220376	0.00168357	1.62415	-5.30866	0.105857	0.272529	stoch_highfat-chow	DO mouse strains(P)	CF IIAm complex (Cleavage factor IIAm complex)
CPSF6	-0.0144697	0.0221169	-0.654716	-5.92154	0.515153	0.887439	stoch_male-female	Human Individuals(Battle,P)	CF IIAm complex (Cleavage factor IIAm complex)
CPSF3	-0.0633416	-0.0615509	-1.16705	-4.80785	0.247809	0.856697	quant_male-female	Human Individuals(Battle,P)	CF IIAm complex (Cleavage factor IIAm complex)
CPSF3	-0.240183	10.0062	-2.07492	-3.80529	0.0392241	0.082946	quant_male-female	DO mouse strains(P)	CF IIAm complex (Cleavage factor IIAm complex)
CPSF3	-0.00089487	0.00174962	-0.0680652	-6.63036	0.945799	0.966137	stoch_male-female	DO mouse strains(P)	CF IIAm complex (Cleavage factor IIAm complex)
CPSF3	-0.274969	10.0062	-2.38389	-3.26819	0.0180298	0.0787111	quant_highfat-chow	DO mouse strains(P)	CF IIAm complex (Cleavage factor IIAm complex)
CPSF3	-0.0070995	0.00174962	-0.540544	-6.48943	0.5894	0.770634	stoch_highfat-chow	DO mouse strains(P)	CF IIAm complex (Cleavage factor IIAm complex)
CPSF3	-0.000719844	-0.0233437	-0.0204845	-5.69895	0.983725	0.998735	stoch_male-female	Human Individuals(Battle,P)	CF IIAm complex (Cleavage factor IIAm complex)
CLP1	0.128568	9.99237	0.633826	-4.66451	0.526891	0.651681	quant_male-female	DO mouse strains(P)	CF IIAm complex (Cleavage factor IIAm complex)
CLP1	0.0241055	-0.00996526	0.790245	-5.54035	0.430285	0.557968	stoch_male-female	DO mouse strains(P)	CF IIAm complex (Cleavage factor IIAm complex)
CLP1	-0.144548	9.99237	-0.713016	-4.65414	0.476635	0.691551	quant_highfat-chow	DO mouse strains(P)	CF IIAm complex (Cleavage factor IIAm complex)
CLP1	0.0276815	-0.00996526	0.908202	-5.44929	0.364823	0.595854	stoch_highfat-chow	DO mouse strains(P)	CF IIAm complex (Cleavage factor IIAm complex)
CAPRIN1	0.389378	10.0337	2.40053	-3.23622	0.017252	0.0410003	quant_male-female	DO mouse strains(P)	CF IIAm complex (Cleavage factor IIAm complex)
CAPRIN1	0.109581	0.0062223	4.08526	1.44171	6.28339e-05	0.000272692	stoch_male-female	DO mouse strains(P)	CF IIAm complex (Cleavage factor IIAm complex)
CAPRIN1	-0.0446008	10.0337	-0.271368	-4.74261	0.786377	0.889401	quant_highfat-chow	DO mouse strains(P)	CF IIAm complex (Cleavage factor IIAm complex)
CAPRIN1	0.0344531	0.0062223	1.24077	-5.19831	0.216089	0.437385	stoch_highfat-chow	DO mouse strains(P)	CF IIAm complex (Cleavage factor IIAm complex)
CAPRIN1	-0.0596579	-0.390252	-0.567835	-4.84002	0.572266	0.89607	quant_male-female	Human Individuals(Battle,P)	CF IIAm complex (Cleavage factor IIAm complex)
CAPRIN1	-0.000110581	-0.274052	-0.00141086	-5.0782	0.998879	0.999552	stoch_male-female	Human Individuals(Battle,P)	CF IIAm complex (Cleavage factor IIAm complex)
TCP1	0.0167218	-0.00717283	1.32766	-5.80685	0.185746	0.395863	stoch_highfat-chow	DO mouse strains(P)	chaperonin-containing T-complex
TCP1	0.182245	9.957	1.10384	-4.7047	0.270937	0.395964	quant_male-female	DO mouse strains(P)	chaperonin-containing T-complex
TCP1	0.0104907	-0.00717283	0.830533	-6.33149	0.40719	0.537485	stoch_male-female	DO mouse strains(P)	chaperonin-containing T-complex
TCP1	0.197323	9.957	1.19615	-4.67902	0.232999	0.459344	quant_highfat-chow	DO mouse strains(P)	chaperonin-containing T-complex
TCP1	0.00355987	0.0398084	0.105075	-5.72678	0.916667	0.983745	quant_male-female	Human Individuals(Battle,P)	chaperonin-containing T-complex
TCP1	0.000215666	0.0360717	0.0345326	-7.3698	0.972567	0.998473	stoch_male-female	Human Individuals(Battle,P)	chaperonin-containing T-complex
CCT8	0.133883	9.98621	1.08945	-4.70735	0.277218	0.403542	quant_male-female	DO mouse strains(P)	chaperonin-containing T-complex
CCT8	0.00454144	0.00165498	0.759037	-7.12511	0.44869	0.577596	stoch_male-female	DO mouse strains(P)	chaperonin-containing T-complex
CCT8	0.0945506	9.98621	0.768535	-4.73095	0.443041	0.668952	quant_highfat-chow	DO mouse strains(P)	chaperonin-containing T-complex
CCT8	0.00468731	0.00165498	0.783738	-7.10649	0.434085	0.660851	stoch_highfat-chow	DO mouse strains(P)	chaperonin-containing T-complex
CCT8	-0.00389355	0.0257818	-0.528704	-7.06535	0.598961	0.901442	stoch_male-female	Human Individuals(Battle,P)	chaperonin-containing T-complex
CCT8	-0.000549347	0.0295185	-0.0153973	-5.68555	0.987766	0.998735	quant_male-female	Human Individuals(Battle,P)	chaperonin-containing T-complex
CCT7	0.0307044	9.99421	0.219896	-4.7939	0.826167	0.885924	quant_male-female	DO mouse strains(P)	chaperonin-containing T-complex
CCT7	-0.00991286	0.00107692	-1.40931	-6.26382	0.160238	0.260749	stoch_male-female	DO mouse strains(P)	chaperonin-containing T-complex
CCT7	0.0495044	9.99421	0.354715	-4.78087	0.723163	0.850565	quant_highfat-chow	DO mouse strains(P)	chaperonin-containing T-complex
CCT7	-0.00377953	0.00841633	-0.880194	-7.35342	0.382266	0.869496	stoch_male-female	Human Individuals(Battle,P)	chaperonin-containing T-complex
CCT7	-0.00172745	0.00107692	-0.244539	-7.21786	0.807055	0.899355	stoch_highfat-chow	DO mouse strains(P)	chaperonin-containing T-complex
CCT7	-0.000435327	0.012153	-0.0126461	-5.71747	0.989952	0.998735	quant_male-female	Human Individuals(Battle,P)	chaperonin-containing T-complex
CCT6B	0.73167	9.91077	0.506242	-4.59688	0.61665	0.728049	quant_male-female	DO mouse strains(P)	chaperonin-containing T-complex
CCT6B	0.121055	-0.115242	0.552945	-4.6628	0.584689	0.701754	stoch_male-female	DO mouse strains(P)	chaperonin-containing T-complex
CCT6B	0.177554	9.91077	0.123151	-4.59748	0.902867	0.950574	quant_highfat-chow	DO mouse strains(P)	chaperonin-containing T-complex
CCT6B	-0.158372	-0.115242	-0.731231	-4.64392	0.470714	0.688191	stoch_highfat-chow	DO mouse strains(P)	chaperonin-containing T-complex
CCT6A	0.00501913	-0.00458079	0.694366	-6.98205	0.490132	0.880475	stoch_male-female	Human Individuals(Battle,P)	chaperonin-containing T-complex
CCT6A	0.00836334	-0.000844117	0.259219	-5.74494	0.796354	0.964975	quant_male-female	Human Individuals(Battle,P)	chaperonin-containing T-complex
CCT5	0.0598729	10.0014	0.435188	-4.77434	0.663877	0.765531	quant_male-female	DO mouse strains(P)	chaperonin-containing T-complex
CCT5	-0.00538942	0.00230261	-0.658829	-6.8855	0.510734	0.639488	stoch_male-female	DO mouse strains(P)	chaperonin-containing T-complex
CCT5	-0.0372266	10.0014	-0.270593	-4.7945	0.786972	0.889401	quant_highfat-chow	DO mouse strains(P)	chaperonin-containing T-complex
CCT5	-0.0152769	0.00230261	-1.88199	-5.35673	0.0612332	0.185483	stoch_highfat-chow	DO mouse strains(P)	chaperonin-containing T-complex
CCT5	0.00316966	-0.0396941	0.263736	-6.68619	0.792887	0.964336	stoch_male-female	Human Individuals(Battle,P)	chaperonin-containing T-complex
CCT5	0.00651386	-0.0359574	0.174309	-5.63124	0.862209	0.97748	quant_male-female	Human Individuals(Battle,P)	chaperonin-containing T-complex
CCT4	0.00833151	0.0186238	1.18147	-6.55156	0.242078	0.856697	stoch_male-female	Human Individuals(Battle,P)	chaperonin-containing T-complex
CCT4	0.200677	9.94556	1.28215	-4.64216	0.201216	0.31346	quant_male-female	DO mouse strains(P)	chaperonin-containing T-complex
CCT4	0.0120834	-0.00757979	1.10776	-6.20926	0.269243	0.39401	stoch_male-female	DO mouse strains(P)	chaperonin-containing T-complex
CCT4	0.223779	9.94556	1.43159	-4.55045	0.153761	0.353408	quant_highfat-chow	DO mouse strains(P)	chaperonin-containing T-complex
CCT4	0.0204351	-0.00757979	1.88439	-5.07428	0.0609066	0.185194	stoch_highfat-chow	DO mouse strains(P)	chaperonin-containing T-complex
CCT4	0.0116757	0.0223604	0.329966	-5.64386	0.742575	0.945673	quant_male-female	Human Individuals(Battle,P)	chaperonin-containing T-complex
CCT3	0.0142329	-0.00093478	1.56145	-5.78983	0.123677	0.856697	stoch_male-female	Human Individuals(Battle,P)	chaperonin-containing T-complex
CCT3	-0.192495	9.9897	-1.48558	-4.50915	0.138904	0.230995	quant_male-female	DO mouse strains(P)	chaperonin-containing T-complex
CCT3	-0.0432612	0.00140068	-4.3823	2.22015	1.8622e-05	8.9426e-05	stoch_male-female	DO mouse strains(P)	chaperonin-containing T-complex
CCT3	-0.0723943	9.9897	-0.556354	-4.7695	0.578567	0.763764	quant_highfat-chow	DO mouse strains(P)	chaperonin-containing T-complex
CCT3	-0.0191038	0.00140068	-1.86766	-5.16051	0.0632162	0.189734	stoch_highfat-chow	DO mouse strains(P)	chaperonin-containing T-complex
CCT3	0.0175771	0.0028019	0.504911	-5.5922	0.615471	0.91132	quant_male-female	Human Individuals(Battle,P)	chaperonin-containing T-complex
CCT2	0.0803643	9.98662	0.555642	-4.74037	0.579053	0.696759	quant_male-female	DO mouse strains(P)	chaperonin-containing T-complex
CCT2	-0.00225236	-0.000544519	-0.219076	-6.85137	0.826806	0.886394	stoch_male-female	DO mouse strains(P)	chaperonin-containing T-complex
CCT2	0.106804	9.98662	0.739102	-4.70209	0.460678	0.682377	quant_highfat-chow	DO mouse strains(P)	chaperonin-containing T-complex
CCT2	-0.00706828	-0.0214657	-0.931319	-6.74117	0.355421	0.869009	stoch_male-female	Human Individuals(Battle,P)	chaperonin-containing T-complex
CCT2	0.00706515	-0.000544519	0.688113	-6.64142	0.492148	0.703793	stoch_highfat-chow	DO mouse strains(P)	chaperonin-containing T-complex
CCT2	-0.00372408	-0.017729	-0.0997686	-5.64135	0.920861	0.983745	quant_male-female	Human Individuals(Battle,P)	chaperonin-containing T-complex
SMARCA5	-0.0989956	-0.150933	-1.80622	-4.19238	0.0758996	0.856697	quant_male-female	Human Individuals(Battle,P)	chromatin accessibility complex
SMARCA5	-0.0299315	0.0917537	-0.894766	-5.37987	0.374488	0.869496	stoch_male-female	Human Individuals(Battle,P)	chromatin accessibility complex
SMARCA5	0.00632996	0.00698216	0.549433	-6.61315	0.583298	0.766055	stoch_highfat-chow	DO mouse strains(P)	chromatin accessibility complex
SMARCA5	-0.703926	9.98937	-6.96354	14.7416	4.27291e-11	5.25841e-10	quant_male-female	DO mouse strains(P)	chromatin accessibility complex
SMARCA5	0.000813877	0.00698216	0.0705709	-6.75924	0.943807	0.964548	stoch_male-female	DO mouse strains(P)	chromatin accessibility complex
SMARCA5	0.00966285	9.98937	0.0861093	-4.88573	0.931462	0.966236	quant_highfat-chow	DO mouse strains(P)	chromatin accessibility complex
POLE3	-0.0241125	-0.110414	-0.886969	-5.56327	0.378823	0.869496	stoch_male-female	Human Individuals(Battle,P)	chromatin accessibility complex
POLE3	-0.32607	10.0263	-1.21369	-4.67133	0.227782	0.345371	quant_male-female	DO mouse strains(P)	chromatin accessibility complex
POLE3	0.00330841	-0.00229407	0.230515	-6.52029	0.818172	0.880557	stoch_male-female	DO mouse strains(P)	chromatin accessibility complex
POLE3	0.476982	10.0263	1.7964	-4.19822	0.0755124	0.215652	quant_highfat-chow	DO mouse strains(P)	chromatin accessibility complex
POLE3	-0.0479913	-0.440712	-0.53607	-4.91921	0.593996	0.90142	quant_male-female	Human Individuals(Battle,P)	chromatin accessibility complex
POLE3	0.0096243	-0.00229407	0.673974	-6.3272	0.501915	0.709133	stoch_highfat-chow	DO mouse strains(P)	chromatin accessibility complex
CHRAC1	-0.0167849	-0.235297	-0.216706	-5.07065	0.829211	0.969312	quant_male-female	Human Individuals(Battle,P)	chromatin accessibility complex
CHRAC1	0.0148157	0.124793	0.219039	-5.15772	0.827402	0.969312	stoch_male-female	Human Individuals(Battle,P)	chromatin accessibility complex
BAZ1B	-0.0972315	-0.157726	-1.36882	-4.59211	0.176159	0.856697	quant_male-female	Human Individuals(Battle,P)	chromatin accessibility complex
BAZ1B	-0.925194	9.97417	-6.34943	11.4487	1.33441e-09	1.27607e-08	quant_male-female	DO mouse strains(P)	chromatin accessibility complex
BAZ1B	-0.0929778	-0.01039	-4.70007	3.78387	4.72777e-06	2.49949e-05	stoch_male-female	DO mouse strains(P)	chromatin accessibility complex
BAZ1B	0.103704	9.97417	0.652241	-4.7013	0.514966	0.719064	quant_highfat-chow	DO mouse strains(P)	chromatin accessibility complex
BAZ1B	-0.0167972	-0.00523826	-0.40794	-5.48853	0.68477	0.92595	stoch_male-female	Human Individuals(Battle,P)	chromatin accessibility complex
BAZ1B	-0.00134155	-0.01039	-0.0644997	-6.18454	0.948634	0.975734	stoch_highfat-chow	DO mouse strains(P)	chromatin accessibility complex
BAZ1A	-0.475624	10.0131	-0.879705	-4.69749	0.382118	0.512172	quant_male-female	DO mouse strains(P)	chromatin accessibility complex
BAZ1A	0.00592259	-0.0258349	0.0751113	-5.07272	0.940347	0.963686	stoch_male-female	DO mouse strains(P)	chromatin accessibility complex
BAZ1A	-0.320755	10.0131	-0.59143	-4.60603	0.556194	0.749499	quant_highfat-chow	DO mouse strains(P)	chromatin accessibility complex
BAZ1A	-0.131444	-0.0258349	-1.70206	-4.30855	0.0933111	0.251634	stoch_highfat-chow	DO mouse strains(P)	chromatin accessibility complex
BAZ1A	0.021724	-0.00792248	0.334655	-5.16302	0.739072	0.94272	stoch_male-female	Human Individuals(Battle,P)	chromatin accessibility complex
BAZ1A	-0.0273658	-0.292761	-0.281256	-4.93493	0.779498	0.959382	quant_male-female	Human Individuals(Battle,P)	chromatin accessibility complex
WDR59	0.0451032	-0.0278697	0.997459	-5.06734	0.320583	0.555411	stoch_highfat-chow	DO mouse strains(P)	chromatin assembly complex
WDR59	-0.0844569	0.415125	-0.615051	-4.74083	0.543159	0.893361	stoch_male-female	Human Individuals(Battle,P)	chromatin assembly complex
WDR59	0.0377464	0.173377	0.453241	-4.97912	0.653636	0.92595	quant_male-female	Human Individuals(Battle,P)	chromatin assembly complex
WDR59	0.341846	9.97043	0.800595	-4.67148	0.424975	0.554736	quant_male-female	DO mouse strains(P)	chromatin assembly complex
WDR59	0.123759	-0.0278697	2.81052	-2.39425	0.00579266	0.015778	stoch_male-female	DO mouse strains(P)	chromatin assembly complex
WDR59	0.582793	9.97043	1.37434	-4.58931	0.171941	0.376429	quant_highfat-chow	DO mouse strains(P)	chromatin assembly complex
WDR24	0.0495835	-0.0139802	1.09251	-4.982	0.277972	0.510211	stoch_highfat-chow	DO mouse strains(P)	chromatin assembly complex
WDR24	-0.417571	9.92889	-1.04171	-4.71123	0.300763	0.430162	quant_male-female	DO mouse strains(P)	chromatin assembly complex
WDR24	0.0470289	-0.0139802	1.02752	-5.03319	0.30735	0.436615	stoch_male-female	DO mouse strains(P)	chromatin assembly complex
WDR24	0.658392	9.92889	1.67278	-4.33839	0.0983768	0.261195	quant_highfat-chow	DO mouse strains(P)	chromatin assembly complex
RBBP7	0.0499192	-0.00902578	2.35197	-3.54404	0.0196087	0.0837018	stoch_highfat-chow	DO mouse strains(P)	chromatin assembly complex
RBBP7	-1.01551	9.98009	-6.35733	11.4897	1.27825e-09	1.23303e-08	quant_male-female	DO mouse strains(P)	chromatin assembly complex
RBBP7	-0.101661	-0.00902578	-5.00203	5.04378	1.20449e-06	7.06699e-06	stoch_male-female	DO mouse strains(P)	chromatin assembly complex
RBBP7	0.352883	9.98009	2.04227	-3.85562	0.0423867	0.146529	quant_highfat-chow	DO mouse strains(P)	chromatin assembly complex
RBBP4	0.0267473	-0.020927	1.01826	-5.47675	0.312642	0.856697	stoch_male-female	Human Individuals(Battle,P)	chromatin assembly complex
RBBP4	-0.0197512	0.0018898	-1.93138	-5.04243	0.054795	0.175806	stoch_highfat-chow	DO mouse strains(P)	chromatin assembly complex
RBBP4	-0.0473422	-0.195903	-0.771844	-5.02492	0.443236	0.869496	quant_male-female	Human Individuals(Battle,P)	chromatin assembly complex
RBBP4	0.180567	9.99375	1.97465	-3.95582	0.0496313	0.10058	quant_male-female	DO mouse strains(P)	chromatin assembly complex
RBBP4	0.0633411	0.0018898	6.78172	13.7054	1.20752e-10	1.37495e-09	stoch_male-female	DO mouse strains(P)	chromatin assembly complex
RBBP4	-0.207508	9.99375	-2.27686	-3.46649	0.0238119	0.0959863	quant_highfat-chow	DO mouse strains(P)	chromatin assembly complex
DCAF10	-0.31198	9.4953	-0.0719795	-4.59538	0.943412	0.964548	quant_male-female	DO mouse strains(P)	chromatin assembly complex
DCAF10	0.12067	-0.625157	0.20258	-4.60842	0.841735	0.897391	stoch_male-female	DO mouse strains(P)	chromatin assembly complex
DCAF10	-3.15663	9.4953	-0.739156	-4.6291	0.469342	0.687523	quant_highfat-chow	DO mouse strains(P)	chromatin assembly complex
DCAF10	-0.515627	-0.625157	-0.883183	-4.68818	0.388781	0.617188	stoch_highfat-chow	DO mouse strains(P)	chromatin assembly complex
CHAF1B	0.100553	0.0235485	1.1566	-4.68837	0.252722	0.856697	stoch_male-female	Human Individuals(Battle,P)	chromatin assembly complex
CHAF1B	0.0130604	-0.216457	0.130664	-4.93757	0.896545	0.983745	quant_male-female	Human Individuals(Battle,P)	chromatin assembly complex
CHAF1A	-0.426738	-0.581729	-1.84354	-4.16296	0.0748287	0.856697	quant_male-female	Human Individuals(Battle,P)	chromatin assembly complex
CHAF1A	-0.314916	-0.300559	-2.37869	-3.39992	0.0237179	0.856697	stoch_male-female	Human Individuals(Battle,P)	chromatin assembly complex
NOLC1	-0.162506	-0.0326638	-2.55036	-2.93477	0.0114807	0.0564936	stoch_highfat-chow	DO mouse strains(P)	Chs5p/Arf-1binding proteins (ChAPs)
NOLC1	2.9314	9.99805	9.60586	30.9283	2.57641e-18	8.96265e-17	quant_male-female	DO mouse strains(P)	Chs5p/Arf-1binding proteins (ChAPs)
NOLC1	0.457682	-0.0326638	8.11277	21.4196	4.24958e-14	7.69453e-13	stoch_male-female	DO mouse strains(P)	Chs5p/Arf-1binding proteins (ChAPs)
NOLC1	-0.430821	9.99805	-1.17928	-4.68482	0.239634	0.466436	quant_highfat-chow	DO mouse strains(P)	Chs5p/Arf-1binding proteins (ChAPs)
NOLC1	-0.0398607	-0.0639825	-0.569711	-5.04113	0.571001	0.89607	stoch_male-female	Human Individuals(Battle,P)	Chs5p/Arf-1binding proteins (ChAPs)
NOLC1	-0.0350365	0.0729042	-0.419841	-4.98757	0.676101	0.92595	quant_male-female	Human Individuals(Battle,P)	Chs5p/Arf-1binding proteins (ChAPs)
ARF5	-0.132173	9.98226	-0.664268	-4.6631	0.507254	0.635939	quant_male-female	DO mouse strains(P)	Chs5p/Arf-1binding proteins (ChAPs)
ARF5	0.743449	9.98226	3.86538	0.680812	0.000148235	0.0017881	quant_highfat-chow	DO mouse strains(P)	Chs5p/Arf-1binding proteins (ChAPs)
ARF5	0.0091517	-0.0124861	0.168914	-5.32547	0.866432	0.978153	quant_male-female	Human Individuals(Battle,P)	Chs5p/Arf-1binding proteins (ChAPs)
ARF5	0.0043275	-0.149373	0.0622395	-5.15439	0.950579	0.993144	stoch_male-female	Human Individuals(Battle,P)	Chs5p/Arf-1binding proteins (ChAPs)
ARF4	1.04806	9.98138	3.90803	0.82511	0.000125858	0.00051773	quant_male-female	DO mouse strains(P)	Chs5p/Arf-1binding proteins (ChAPs)
ARF4	0.183815	-0.00836957	4.96469	4.88423	1.43116e-06	8.28685e-06	stoch_male-female	DO mouse strains(P)	Chs5p/Arf-1binding proteins (ChAPs)
ARF4	0.680839	9.98138	2.48732	-3.06457	0.0136573	0.0635364	quant_highfat-chow	DO mouse strains(P)	Chs5p/Arf-1binding proteins (ChAPs)
ARF4	0.0398607	0.0639825	0.569711	-5.04113	0.571001	0.89607	stoch_male-female	Human Individuals(Battle,P)	Chs5p/Arf-1binding proteins (ChAPs)
ARF4	0.0446849	0.200869	0.529325	-4.95064	0.598533	0.901442	quant_male-female	Human Individuals(Battle,P)	Chs5p/Arf-1binding proteins (ChAPs)
ARF4	0.00131396	-0.00836957	0.033567	-5.60383	0.973255	0.984621	stoch_highfat-chow	DO mouse strains(P)	Chs5p/Arf-1binding proteins (ChAPs)
ARF1	-0.431289	9.98858	-2.30507	-3.41548	0.0221492	0.0506226	quant_male-female	DO mouse strains(P)	Chs5p/Arf-1binding proteins (ChAPs)
ARF1	-0.0432134	0.00127499	-1.46363	-4.87236	0.144805	0.239248	stoch_male-female	DO mouse strains(P)	Chs5p/Arf-1binding proteins (ChAPs)
ARF1	0.235216	9.98858	1.2464	-4.65895	0.214018	0.435008	quant_highfat-chow	DO mouse strains(P)	Chs5p/Arf-1binding proteins (ChAPs)
ARF1	-0.078026	0.00127499	-2.67491	-2.66586	0.00806941	0.0419914	stoch_highfat-chow	DO mouse strains(P)	Chs5p/Arf-1binding proteins (ChAPs)
FIP1L1	-0.0413765	10.014	-0.321555	-4.8118	0.748113	0.830443	quant_male-female	DO mouse strains(P)	Cleavage and polyadenylation specificity factor (CPSF) complex
FIP1L1	0.0146026	0.000333943	0.575836	-5.84193	0.565349	0.686184	stoch_male-female	DO mouse strains(P)	Cleavage and polyadenylation specificity factor (CPSF) complex
FIP1L1	-0.0747484	10.014	-0.581414	-4.76775	0.561591	0.752764	quant_highfat-chow	DO mouse strains(P)	Cleavage and polyadenylation specificity factor (CPSF) complex
FIP1L1	-0.0513062	0.0587383	-0.992441	-4.98166	0.325668	0.857459	quant_male-female	Human Individuals(Battle,P)	Cleavage and polyadenylation specificity factor (CPSF) complex
FIP1L1	0.0143472	0.000333943	0.565931	-5.84753	0.572051	0.758955	stoch_highfat-chow	DO mouse strains(P)	Cleavage and polyadenylation specificity factor (CPSF) complex
FIP1L1	-0.00949093	-0.0188676	-0.265796	-5.65301	0.791468	0.964168	stoch_male-female	Human Individuals(Battle,P)	Cleavage and polyadenylation specificity factor (CPSF) complex
CPSF4	0.114968	10.0239	0.48371	-4.65894	0.629186	0.738901	quant_male-female	DO mouse strains(P)	Cleavage and polyadenylation specificity factor (CPSF) complex
CPSF4	0.017978	-0.0153343	0.706831	-5.75993	0.480596	0.61207	stoch_male-female	DO mouse strains(P)	Cleavage and polyadenylation specificity factor (CPSF) complex
CPSF4	0.010587	10.0239	0.0445469	-4.67647	0.964518	0.979966	quant_highfat-chow	DO mouse strains(P)	Cleavage and polyadenylation specificity factor (CPSF) complex
CPSF4	-0.0449749	0.105521	-0.800355	-5.06236	0.427292	0.869496	quant_male-female	Human Individuals(Battle,P)	Cleavage and polyadenylation specificity factor (CPSF) complex
CPSF4	0.0105927	0.0192304	0.290128	-5.62741	0.772918	0.956875	stoch_male-female	Human Individuals(Battle,P)	Cleavage and polyadenylation specificity factor (CPSF) complex
CPSF4	0.00969366	-0.0153343	0.381025	-5.92676	0.703639	0.839502	stoch_highfat-chow	DO mouse strains(P)	Cleavage and polyadenylation specificity factor (CPSF) complex
CPSF3	-0.0633416	-0.0615509	-1.16705	-4.80785	0.247809	0.856697	quant_male-female	Human Individuals(Battle,P)	Cleavage and polyadenylation specificity factor (CPSF) complex
CPSF3	-0.240183	10.0062	-2.07492	-3.80529	0.0392241	0.082946	quant_male-female	DO mouse strains(P)	Cleavage and polyadenylation specificity factor (CPSF) complex
CPSF3	-0.00089487	0.00174962	-0.0680652	-6.63036	0.945799	0.966137	stoch_male-female	DO mouse strains(P)	Cleavage and polyadenylation specificity factor (CPSF) complex
CPSF3	-0.274969	10.0062	-2.38389	-3.26819	0.0180298	0.0787111	quant_highfat-chow	DO mouse strains(P)	Cleavage and polyadenylation specificity factor (CPSF) complex
CPSF3	-0.0070995	0.00174962	-0.540544	-6.48943	0.5894	0.770634	stoch_highfat-chow	DO mouse strains(P)	Cleavage and polyadenylation specificity factor (CPSF) complex
CPSF3	-0.000719844	-0.0233437	-0.0204845	-5.69895	0.983725	0.998735	stoch_male-female	Human Individuals(Battle,P)	Cleavage and polyadenylation specificity factor (CPSF) complex
CPSF2	-0.0885496	-0.0143136	-1.48696	-4.50903	0.142261	0.856697	quant_male-female	Human Individuals(Battle,P)	Cleavage and polyadenylation specificity factor (CPSF) complex
CPSF2	-0.0487855	9.99201	-0.306778	-4.74833	0.759319	0.838249	quant_male-female	DO mouse strains(P)	Cleavage and polyadenylation specificity factor (CPSF) complex
CPSF2	0.0135243	-0.00579638	0.531208	-5.86156	0.595842	0.710215	stoch_male-female	DO mouse strains(P)	Cleavage and polyadenylation specificity factor (CPSF) complex
CPSF2	-0.249509	9.99201	-1.5785	-4.42837	0.11597	0.292192	quant_highfat-chow	DO mouse strains(P)	Cleavage and polyadenylation specificity factor (CPSF) complex
CPSF2	-0.0228533	-0.0540997	-0.592843	-5.46261	0.555514	0.893865	stoch_male-female	Human Individuals(Battle,P)	Cleavage and polyadenylation specificity factor (CPSF) complex
CPSF2	-0.00473999	-0.00579638	-0.186126	-5.978	0.852527	0.923728	stoch_highfat-chow	DO mouse strains(P)	Cleavage and polyadenylation specificity factor (CPSF) complex
CPSF1	-0.0849973	-0.0721183	-1.88196	-4.09908	0.0646941	0.856697	quant_male-female	Human Individuals(Battle,P)	Cleavage and polyadenylation specificity factor (CPSF) complex
CPSF1	0.0192652	9.95539	0.137923	-4.79878	0.890435	0.931791	quant_male-female	DO mouse strains(P)	Cleavage and polyadenylation specificity factor (CPSF) complex
CPSF1	0.0216788	-0.00893269	0.811391	-5.64122	0.418069	0.547754	stoch_male-female	DO mouse strains(P)	Cleavage and polyadenylation specificity factor (CPSF) complex
CPSF1	-0.245928	9.95539	-1.77439	-4.21979	0.0774611	0.219796	quant_highfat-chow	DO mouse strains(P)	Cleavage and polyadenylation specificity factor (CPSF) complex
CPSF1	-0.0193011	-0.111904	-0.493974	-5.49853	0.623128	0.917847	stoch_male-female	Human Individuals(Battle,P)	Cleavage and polyadenylation specificity factor (CPSF) complex
CPSF1	-0.011618	-0.00893269	-0.434485	-5.8602	0.664386	0.814117	stoch_highfat-chow	DO mouse strains(P)	Cleavage and polyadenylation specificity factor (CPSF) complex
WAPL	-0.0517241	-0.144946	-0.936523	-4.98327	0.352822	0.86805	quant_male-female	Human Individuals(Battle,P)	Cohesin complex
WAPL	-0.0241529	0.00380344	-1.1534	-5.5419	0.250069	0.477951	stoch_highfat-chow	DO mouse strains(P)	Cohesin complex
WAPL	0.00475822	-0.140137	0.0990792	-5.42829	0.921411	0.983745	stoch_male-female	Human Individuals(Battle,P)	Cohesin complex
WAPL	0.0319643	10.0274	0.22626	-4.78962	0.821222	0.882873	quant_male-female	DO mouse strains(P)	Cohesin complex
WAPL	0.134233	0.00380344	7.12467	15.6395	1.67916e-11	2.18193e-10	stoch_male-female	DO mouse strains(P)	Cohesin complex
WAPL	-0.802519	10.0274	-6.18168	10.587	3.30025e-09	2.70009e-07	quant_highfat-chow	DO mouse strains(P)	Cohesin complex
STAG2	0.0109886	0.00350594	1.06153	-6.30987	0.289679	0.523436	stoch_highfat-chow	DO mouse strains(P)	Cohesin complex
STAG2	-0.573188	10.0128	-4.85841	4.43588	2.32594e-06	1.29683e-05	quant_male-female	DO mouse strains(P)	Cohesin complex
STAG2	0.0444864	0.00350594	4.48716	2.64595	1.19392e-05	5.96055e-05	stoch_male-female	DO mouse strains(P)	Cohesin complex
STAG2	-0.575516	10.0128	-4.88212	4.53516	2.08849e-06	5.24258e-05	quant_highfat-chow	DO mouse strains(P)	Cohesin complex
STAG1	0.046338	-0.0092188	1.76538	-4.51295	0.0790418	0.223069	stoch_highfat-chow	DO mouse strains(P)	Cohesin complex
STAG1	-1.57193	10.0117	-7.01569	14.9257	3.54634e-11	4.46373e-10	quant_male-female	DO mouse strains(P)	Cohesin complex
STAG1	-0.10204	-0.0092188	-4.00831	1.15834	8.6564e-05	0.000367025	stoch_male-female	DO mouse strains(P)	Cohesin complex
STAG1	-0.268227	10.0117	-1.07512	-4.70954	0.283629	0.516518	quant_highfat-chow	DO mouse strains(P)	Cohesin complex
STAG1	0.00819548	-0.0395725	0.189926	-5.50551	0.850019	0.97358	stoch_male-female	Human Individuals(Battle,P)	Cohesin complex
STAG1	-0.00923569	-0.0283773	-0.155282	-5.25709	0.877129	0.98117	quant_male-female	Human Individuals(Battle,P)	Cohesin complex
SMC3	-0.02434	0.00288809	-2.96985	-2.78976	0.00332956	0.0208357	stoch_highfat-chow	DO mouse strains(P)	Cohesin complex
SMC3	0.0512495	0.125426	1.5946	-4.6342	0.116056	0.856697	stoch_male-female	Human Individuals(Battle,P)	Cohesin complex
SMC3	-0.889805	10.013	-7.67041	18.7766	6.50083e-13	1.01129e-11	quant_male-female	DO mouse strains(P)	Cohesin complex
SMC3	-0.00114527	0.00288809	-0.136831	-7.06979	0.891297	0.931791	stoch_male-female	DO mouse strains(P)	Cohesin complex
SMC3	-0.818439	10.013	-6.90911	14.4413	5.84158e-11	8.89934e-09	quant_highfat-chow	DO mouse strains(P)	Cohesin complex
SMC3	-0.0103534	0.117932	-0.216163	-5.4152	0.829594	0.969312	quant_male-female	Human Individuals(Battle,P)	Cohesin complex
SMC1A	-0.0840005	0.00572737	-5.95229	9.4368	1.10971e-08	6.89538e-07	stoch_highfat-chow	DO mouse strains(P)	Cohesin complex
SMC1A	-0.711889	10.0196	-6.76272	13.6417	1.34473e-10	1.51557e-09	quant_male-female	DO mouse strains(P)	Cohesin complex
SMC1A	-0.0230667	0.00572737	-1.51876	-5.36484	0.130342	0.220042	stoch_male-female	DO mouse strains(P)	Cohesin complex
SMC1A	-0.590469	10.0196	-5.42819	6.9366	1.57822e-07	5.71524e-06	quant_highfat-chow	DO mouse strains(P)	Cohesin complex
RAD21	-0.0454862	0.101917	-0.727993	-5.03754	0.46945	0.874138	quant_male-female	Human Individuals(Battle,P)	Cohesin complex
RAD21	-1.0249	10.0339	-5.82734	8.82425	2.12113e-08	1.73219e-07	quant_male-female	DO mouse strains(P)	Cohesin complex
RAD21	-0.0188111	-0.00120223	-0.959606	-5.79897	0.338367	0.467743	stoch_male-female	DO mouse strains(P)	Cohesin complex
RAD21	-0.597499	10.0339	-3.22885	-1.27765	0.00144436	0.0110977	quant_highfat-chow	DO mouse strains(P)	Cohesin complex
RAD21	0.0161167	0.109412	0.41054	-5.5277	0.682872	0.92595	stoch_male-female	Human Individuals(Battle,P)	Cohesin complex
RAD21	0.00809082	-0.00120223	0.412124	-6.15991	0.680673	0.822761	stoch_highfat-chow	DO mouse strains(P)	Cohesin complex
PDS5B	0.0396215	0.00226028	3.26817	-1.55724	0.00126643	0.0100812	stoch_highfat-chow	DO mouse strains(P)	Cohesin complex
PDS5B	-0.0805895	0.00953014	-1.21576	-4.67466	0.22884	0.856697	quant_male-female	Human Individuals(Battle,P)	Cohesin complex
PDS5B	-0.382122	9.99483	-3.6389	-0.0585042	0.00034541	0.00124851	quant_male-female	DO mouse strains(P)	Cohesin complex
PDS5B	0.0732024	0.00226028	6.44858	11.9658	7.75793e-10	7.9894e-09	stoch_male-female	DO mouse strains(P)	Cohesin complex
PDS5B	-0.36709	9.99483	-3.48837	-0.524246	0.000593	0.00537657	quant_highfat-chow	DO mouse strains(P)	Cohesin complex
PDS5B	-0.0189866	0.0170245	-0.471639	-5.48301	0.638895	0.923493	stoch_male-female	Human Individuals(Battle,P)	Cohesin complex
PDS5A	-0.0953611	-0.0744377	-1.80608	-4.19255	0.0759226	0.856697	quant_male-female	Human Individuals(Battle,P)	Cohesin complex
PDS5A	-0.0337582	-0.0669433	-1.3074	-5.17889	0.196064	0.856697	stoch_male-female	Human Individuals(Battle,P)	Cohesin complex
PDS5A	0.0213713	0.00107836	1.53825	-5.41887	0.125508	0.308223	stoch_highfat-chow	DO mouse strains(P)	Cohesin complex
PDS5A	-0.715768	9.99682	-6.15691	10.4613	3.7673e-09	3.44595e-08	quant_male-female	DO mouse strains(P)	Cohesin complex
PDS5A	0.0251989	0.00107836	1.8172	-4.96559	0.0706254	0.133229	stoch_male-female	DO mouse strains(P)	Cohesin complex
PDS5A	-0.493535	9.99682	-4.05725	1.34247	7.02334e-05	0.000937435	quant_highfat-chow	DO mouse strains(P)	Cohesin complex
WDR82	-0.0276861	0.00646844	-1.45416	-5.25174	0.147409	0.346412	stoch_highfat-chow	DO mouse strains(P)	COMPASS complex
WDR82	-0.0555032	-0.174898	-1.44206	-4.71589	0.154484	0.856697	quant_male-female	Human Individuals(Battle,P)	COMPASS complex
WDR82	-0.0150611	-0.130226	-0.432845	-5.62313	0.666679	0.92595	stoch_male-female	Human Individuals(Battle,P)	COMPASS complex
WDR82	-0.636023	9.99119	-5.79116	8.64878	2.5544e-08	2.06313e-07	quant_male-female	DO mouse strains(P)	COMPASS complex
WDR82	0.0236419	0.00646844	1.23965	-5.52783	0.216503	0.333628	stoch_male-female	DO mouse strains(P)	COMPASS complex
WDR82	-0.18357	9.99119	-1.56063	-4.44484	0.120131	0.300282	quant_highfat-chow	DO mouse strains(P)	COMPASS complex
WDR5	-0.0338041	0.00338951	-1.88444	-4.61575	0.0609003	0.185194	stoch_highfat-chow	DO mouse strains(P)	COMPASS complex
WDR5	-0.0649655	-0.00405276	-1.5146	-4.56231	0.135124	0.856697	quant_male-female	Human Individuals(Battle,P)	COMPASS complex
WDR5	-0.0217388	0.0621693	-0.433888	-5.32185	0.665926	0.92595	stoch_male-female	Human Individuals(Battle,P)	COMPASS complex
WDR5	-1.0218	10.0286	-8.62518	24.5814	1.6448e-15	3.67007e-14	quant_male-female	DO mouse strains(P)	COMPASS complex
WDR5	-0.123916	0.00338951	-7.78026	19.425	3.32631e-13	5.32451e-12	stoch_male-female	DO mouse strains(P)	COMPASS complex
WDR5	-0.386301	10.0286	-2.8537	-2.25159	0.00475826	0.027697	quant_highfat-chow	DO mouse strains(P)	COMPASS complex
SETD1B	0.080174	-0.213124	0.686609	-4.76892	0.496194	0.882211	stoch_male-female	Human Individuals(Battle,P)	COMPASS complex
SETD1B	0.0591717	-0.265548	0.495084	-4.809	0.623184	0.917847	quant_male-female	Human Individuals(Battle,P)	COMPASS complex
SETD1A	0.0671764	0.107053	0.914281	-4.84492	0.365915	0.869496	stoch_male-female	Human Individuals(Battle,P)	COMPASS complex
SETD1A	0.0404362	0.0457371	0.551551	-5.01978	0.58425	0.898108	quant_male-female	Human Individuals(Battle,P)	COMPASS complex
SETD1A	-0.681058	9.98741	-2.76385	-2.50823	0.00671776	0.0179764	quant_male-female	DO mouse strains(P)	COMPASS complex
SETD1A	-0.0515556	-0.00837834	-1.65892	-4.56072	0.100033	0.177815	stoch_male-female	DO mouse strains(P)	COMPASS complex
SETD1A	-0.0762037	9.98741	-0.299131	-4.66075	0.765415	0.88015	quant_highfat-chow	DO mouse strains(P)	COMPASS complex
SETD1A	-0.00379856	-0.00837834	-0.120767	-5.79225	0.9041	0.950574	stoch_highfat-chow	DO mouse strains(P)	COMPASS complex
RBBP5	-0.026911	-0.00231747	-1.33234	-5.36159	0.184206	0.394113	stoch_highfat-chow	DO mouse strains(P)	COMPASS complex
RBBP5	-0.0308842	0.0380112	-0.781035	-5.32888	0.437904	0.869496	quant_male-female	Human Individuals(Battle,P)	COMPASS complex
RBBP5	-0.0537386	0.0137211	-0.899203	-4.96227	0.3722	0.869496	stoch_male-female	Human Individuals(Battle,P)	COMPASS complex
RBBP5	-0.54864	9.98795	-4.29348	2.20027	2.69698e-05	0.000125821	quant_male-female	DO mouse strains(P)	COMPASS complex
RBBP5	-0.0498	-0.00231747	-2.49066	-3.27313	0.0135332	0.033235	stoch_male-female	DO mouse strains(P)	COMPASS complex
RBBP5	-0.16232	9.98795	-1.22221	-4.66913	0.22301	0.446448	quant_highfat-chow	DO mouse strains(P)	COMPASS complex
FLNA	0.176335	-0.0321082	5.51148	7.3216	1.0466e-07	4.20352e-06	stoch_highfat-chow	DO mouse strains(P)	COMPASS complex
FLNA	-0.659883	9.87027	-2.4839	-3.07149	0.0137851	0.033741	quant_male-female	DO mouse strains(P)	COMPASS complex
FLNA	0.0184664	-0.0321082	0.539359	-5.59167	0.590216	0.706851	stoch_male-female	DO mouse strains(P)	COMPASS complex
FLNA	1.2647	9.87027	4.96305	4.87726	1.44199e-06	3.72555e-05	quant_highfat-chow	DO mouse strains(P)	COMPASS complex
EZH1	-2.4871	10.1301	-3.66216	-0.619567	0.000758522	0.00253108	quant_male-female	DO mouse strains(P)	COMPASS complex
EZH1	-0.401622	-0.0664259	-1.91511	-4.06892	0.0630277	0.121438	stoch_male-female	DO mouse strains(P)	COMPASS complex
EZH1	-0.504792	10.1301	-0.632574	-4.59977	0.5308	0.73078	quant_highfat-chow	DO mouse strains(P)	COMPASS complex
EZH1	-0.210167	-0.0664259	-0.953647	-4.7072	0.346289	0.579291	stoch_highfat-chow	DO mouse strains(P)	COMPASS complex
DPY30	-0.0833673	0.0265912	-1.87253	-4.11639	0.0673609	0.856697	quant_male-female	Human Individuals(Battle,P)	COMPASS complex
DPY30	-0.387535	10.0431	-0.801635	-4.67255	0.423897	0.55389	quant_male-female	DO mouse strains(P)	COMPASS complex
DPY30	0.0234839	-0.032983	0.430269	-5.2593	0.667552	0.767832	stoch_male-female	DO mouse strains(P)	COMPASS complex
DPY30	0.374316	10.0431	0.770798	-4.65762	0.44191	0.668615	quant_highfat-chow	DO mouse strains(P)	COMPASS complex
DPY30	0.0390671	-0.032983	0.713338	-5.13185	0.476626	0.691551	stoch_highfat-chow	DO mouse strains(P)	COMPASS complex
DPY30	0.0083286	0.0534865	0.179326	-5.4462	0.858452	0.975181	stoch_male-female	Human Individuals(Battle,P)	COMPASS complex
DIDO1	-0.980097	9.98808	-4.72985	3.88107	4.26379e-06	2.26684e-05	quant_male-female	DO mouse strains(P)	COMPASS complex
DIDO1	-0.0257749	-0.00571662	-0.860277	-5.50279	0.390677	0.519745	stoch_male-female	DO mouse strains(P)	COMPASS complex
DIDO1	-0.38444	9.98808	-1.77103	-4.224	0.0780941	0.221167	quant_highfat-chow	DO mouse strains(P)	COMPASS complex
DIDO1	-0.0597098	-0.00571662	-2.00773	-4.00932	0.0460318	0.156077	stoch_highfat-chow	DO mouse strains(P)	COMPASS complex
DIDO1	-0.0658838	-0.217226	-0.740573	-4.84886	0.462047	0.874138	quant_male-female	Human Individuals(Battle,P)	COMPASS complex
DIDO1	-0.0214052	-0.173611	-0.276246	-5.06108	0.783376	0.959873	stoch_male-female	Human Individuals(Battle,P)	COMPASS complex
CXXC1	-1.3798	10.0034	-2.32891	-3.45953	0.0252815	0.0568705	quant_male-female	DO mouse strains(P)	COMPASS complex
CXXC1	-0.0956869	-0.0219563	-1.05683	-4.70625	0.297262	0.425707	stoch_male-female	DO mouse strains(P)	COMPASS complex
CXXC1	-0.109534	10.0034	-0.172798	-4.60704	0.863727	0.929399	quant_highfat-chow	DO mouse strains(P)	COMPASS complex
CXXC1	0.0242395	-0.0219563	0.263779	-4.96642	0.793376	0.893674	stoch_highfat-chow	DO mouse strains(P)	COMPASS complex
ASH2L	-1.19039	10.0204	-9.16852	27.7769	6.26238e-17	1.78498e-15	quant_male-female	DO mouse strains(P)	COMPASS complex
ASH2L	-0.111019	0.00164752	-6.19831	10.6046	3.25363e-09	3.00094e-08	stoch_male-female	DO mouse strains(P)	COMPASS complex
ASH2L	-0.210998	10.0204	-1.36885	-4.59307	0.172598	0.377121	quant_highfat-chow	DO mouse strains(P)	COMPASS complex
ASH2L	-0.0211049	0.00164752	-1.08216	-5.68321	0.280499	0.512932	stoch_highfat-chow	DO mouse strains(P)	COMPASS complex
ASH2L	0.0335635	0.144863	0.395159	-4.98386	0.694283	0.928516	stoch_male-female	Human Individuals(Battle,P)	COMPASS complex
ASH2L	0.0146586	0.136636	0.260769	-5.28214	0.795262	0.964336	quant_male-female	Human Individuals(Battle,P)	COMPASS complex
SMC4	0.0146252	-0.136754	0.478508	-5.71889	0.634028	0.920285	stoch_male-female	Human Individuals(Battle,P)	Condensin II complex
SMC4	-0.0268813	-0.547528	-0.255331	-4.90092	0.799341	0.965015	quant_male-female	Human Individuals(Battle,P)	Condensin II complex
SMC2	0.334623	-0.0971912	3.26733	-1.41601	0.0018266	0.0129325	stoch_highfat-chow	DO mouse strains(P)	Condensin II complex
SMC2	0.0479785	-0.0978757	1.55678	-4.71645	0.124781	0.856697	stoch_male-female	Human Individuals(Battle,P)	Condensin II complex
SMC2	-1.0428	9.75612	-1.22254	-4.6664	0.226449	0.344034	quant_male-female	DO mouse strains(P)	Condensin II complex
SMC2	-0.0445075	-0.0971912	-0.399928	-4.8548	0.690678	0.785233	stoch_male-female	DO mouse strains(P)	Condensin II complex
SMC2	2.69751	9.75612	3.42345	-1.01737	0.00114049	0.00934822	quant_highfat-chow	DO mouse strains(P)	Condensin II complex
SMC2	0.00647205	-0.508649	0.0651363	-4.94382	0.948282	0.993144	quant_male-female	Human Individuals(Battle,P)	Condensin II complex
NCAPG2	-0.00108444	0.000658412	-0.801784	-8.57301	0.426192	0.869496	stoch_male-female	Human Individuals(Battle,P)	Condensin II complex
NCAPG2	-0.0281118	-0.250087	-0.2625	-4.89228	0.793935	0.964336	quant_male-female	Human Individuals(Battle,P)	Condensin II complex
NCAPD3	-0.0199194	0.0577551	-0.211505	-4.96052	0.833248	0.969312	stoch_male-female	Human Individuals(Battle,P)	Condensin II complex
NCAPD3	0.0055798	-0.22192	0.0429592	-4.8275	0.965884	0.997288	quant_male-female	Human Individuals(Battle,P)	Condensin II complex
COG8	0.10482	0.396718	1.02029	-4.70855	0.314401	0.856697	quant_male-female	Human Individuals(Battle,P)	Conserved oligomeric Golgi (COG) complex
COG8	0.13464	0.16504	1.4594	-4.5305	0.153126	0.856697	stoch_male-female	Human Individuals(Battle,P)	Conserved oligomeric Golgi (COG) complex
COG8	0.678744	9.98154	4.69049	3.74506	4.93224e-06	2.60031e-05	quant_male-female	DO mouse strains(P)	Conserved oligomeric Golgi (COG) complex
COG8	0.0404139	0.00222028	2.4914	-3.43404	0.0135059	0.033235	stoch_male-female	DO mouse strains(P)	Conserved oligomeric Golgi (COG) complex
COG8	0.724837	9.98154	5.04844	5.24351	9.70898e-07	2.63155e-05	quant_highfat-chow	DO mouse strains(P)	Conserved oligomeric Golgi (COG) complex
COG8	0.00940809	0.00222028	0.572148	-6.2537	0.56784	0.755332	stoch_highfat-chow	DO mouse strains(P)	Conserved oligomeric Golgi (COG) complex
COG7	0.0836201	0.222615	1.70655	-4.30489	0.0930768	0.856697	quant_male-female	Human Individuals(Battle,P)	Conserved oligomeric Golgi (COG) complex
COG7	0.0568439	-0.0211619	1.12016	-4.8871	0.267109	0.856697	stoch_male-female	Human Individuals(Battle,P)	Conserved oligomeric Golgi (COG) complex
COG7	0.012173	9.99359	0.107252	-4.87985	0.914692	0.946566	quant_male-female	DO mouse strains(P)	Conserved oligomeric Golgi (COG) complex
COG7	-0.0550774	0.00782168	-4.98494	4.83883	1.30354e-06	7.60774e-06	stoch_male-female	DO mouse strains(P)	Conserved oligomeric Golgi (COG) complex
COG7	0.533345	9.99359	4.97196	4.9152	1.38403e-06	3.59684e-05	quant_highfat-chow	DO mouse strains(P)	Conserved oligomeric Golgi (COG) complex
COG7	-0.0201279	0.00782168	-1.73475	-5.27473	0.0842666	0.232972	stoch_highfat-chow	DO mouse strains(P)	Conserved oligomeric Golgi (COG) complex
COG6	0.145702	0.188001	2.23136	-3.58908	0.0295372	0.856697	quant_male-female	Human Individuals(Battle,P)	Conserved oligomeric Golgi (COG) complex
COG6	0.117844	-0.0556902	2.04519	-3.87727	0.0453819	0.856697	stoch_male-female	Human Individuals(Battle,P)	Conserved oligomeric Golgi (COG) complex
COG6	0.694613	9.93618	3.84471	0.61144	0.000160393	0.00063897	quant_male-female	DO mouse strains(P)	Conserved oligomeric Golgi (COG) complex
COG6	0.0398433	-0.00785886	2.20537	-3.9841	0.0285233	0.0629766	stoch_male-female	DO mouse strains(P)	Conserved oligomeric Golgi (COG) complex
COG6	0.954388	9.93618	5.45953	7.08091	1.35289e-07	5.246e-06	quant_highfat-chow	DO mouse strains(P)	Conserved oligomeric Golgi (COG) complex
COG6	0.0364087	-0.00785886	2.01204	-4.37087	0.0455058	0.154888	stoch_highfat-chow	DO mouse strains(P)	Conserved oligomeric Golgi (COG) complex
COG5	0.0851043	9.99025	0.550846	-4.72512	0.58233	0.699683	quant_male-female	DO mouse strains(P)	Conserved oligomeric Golgi (COG) complex
COG5	-0.0452924	0.00356698	-2.68547	-2.92738	0.00782724	0.0207817	stoch_male-female	DO mouse strains(P)	Conserved oligomeric Golgi (COG) complex
COG5	0.609045	9.99025	4.09635	1.48119	6.01141e-05	0.000819705	quant_highfat-chow	DO mouse strains(P)	Conserved oligomeric Golgi (COG) complex
COG5	0.0379783	0.137017	0.866092	-5.18994	0.38989	0.869496	quant_male-female	Human Individuals(Battle,P)	Conserved oligomeric Golgi (COG) complex
COG5	-0.0114146	0.00356698	-0.666279	-6.15738	0.505971	0.713267	stoch_highfat-chow	DO mouse strains(P)	Conserved oligomeric Golgi (COG) complex
COG5	0.0112021	-0.106759	0.322941	-5.66344	0.747862	0.950355	stoch_male-female	Human Individuals(Battle,P)	Conserved oligomeric Golgi (COG) complex
COG4	0.0565833	-0.00273058	3.9153	0.733808	0.000122377	0.00151023	stoch_highfat-chow	DO mouse strains(P)	Conserved oligomeric Golgi (COG) complex
COG4	0.713259	9.95106	4.73436	3.92343	4.06042e-06	2.17178e-05	quant_male-female	DO mouse strains(P)	Conserved oligomeric Golgi (COG) complex
COG4	0.0453801	-0.00273058	3.09857	-1.91237	0.00221323	0.00675747	stoch_male-female	DO mouse strains(P)	Conserved oligomeric Golgi (COG) complex
COG4	1.06073	9.95106	7.55398	18.0954	1.31517e-12	4.28309e-10	quant_highfat-chow	DO mouse strains(P)	Conserved oligomeric Golgi (COG) complex
COG4	-0.0325955	0.00567015	-0.821531	-5.29799	0.414708	0.869496	stoch_male-female	Human Individuals(Battle,P)	Conserved oligomeric Golgi (COG) complex
COG4	0.00569872	0.253536	0.138852	-5.55515	0.890048	0.983745	quant_male-female	Human Individuals(Battle,P)	Conserved oligomeric Golgi (COG) complex
COG3	-0.0626141	0.327544	-1.12273	-4.83185	0.266344	0.856697	quant_male-female	Human Individuals(Battle,P)	Conserved oligomeric Golgi (COG) complex
COG3	-0.0879516	0.0821993	-1.97024	-3.98405	0.0537628	0.856697	stoch_male-female	Human Individuals(Battle,P)	Conserved oligomeric Golgi (COG) complex
COG3	0.654523	9.98585	5.09736	5.45578	7.72335e-07	4.75233e-06	quant_male-female	DO mouse strains(P)	Conserved oligomeric Golgi (COG) complex
COG3	0.0364179	0.00449759	3.25869	-1.65521	0.00130734	0.00417932	stoch_male-female	DO mouse strains(P)	Conserved oligomeric Golgi (COG) complex
COG3	0.624766	9.98585	4.84055	4.36136	2.52187e-06	6.18979e-05	quant_highfat-chow	DO mouse strains(P)	Conserved oligomeric Golgi (COG) complex
COG3	-0.00581786	0.00449759	-0.508261	-6.64108	0.611809	0.782477	stoch_highfat-chow	DO mouse strains(P)	Conserved oligomeric Golgi (COG) complex
COG2	0.621135	9.96181	4.83572	4.34126	2.57753e-06	1.4288e-05	quant_male-female	DO mouse strains(P)	Conserved oligomeric Golgi (COG) complex
COG2	0.0339331	0.00105717	2.97731	-2.46925	0.00325283	0.00946084	stoch_male-female	DO mouse strains(P)	Conserved oligomeric Golgi (COG) complex
COG2	0.64834	9.96181	5.07492	5.35819	8.57967e-07	2.41433e-05	quant_highfat-chow	DO mouse strains(P)	Conserved oligomeric Golgi (COG) complex
COG2	-0.0215985	0.0170515	-0.578745	-5.49638	0.565585	0.89607	stoch_male-female	Human Individuals(Battle,P)	Conserved oligomeric Golgi (COG) complex
COG2	-0.0172114	0.276759	-0.326501	-5.31544	0.745526	0.947909	quant_male-female	Human Individuals(Battle,P)	Conserved oligomeric Golgi (COG) complex
COG2	-0.00232959	0.00105717	-0.200262	-6.73331	0.841471	0.918004	stoch_highfat-chow	DO mouse strains(P)	Conserved oligomeric Golgi (COG) complex
COG1	0.538479	9.95597	4.14901	1.67008	4.8663e-05	0.00021564	quant_male-female	DO mouse strains(P)	Conserved oligomeric Golgi (COG) complex
COG1	0.0222781	0.000344412	1.46195	-5.444	0.145265	0.239739	stoch_male-female	DO mouse strains(P)	Conserved oligomeric Golgi (COG) complex
COG1	0.560021	9.95597	4.33113	2.34131	2.30669e-05	0.000410925	quant_highfat-chow	DO mouse strains(P)	Conserved oligomeric Golgi (COG) complex
COG1	0.0321367	0.275651	0.758159	-5.28972	0.451324	0.869496	quant_male-female	Human Individuals(Battle,P)	Conserved oligomeric Golgi (COG) complex
COG1	-0.013821	0.000344412	-0.904411	-6.08441	0.366824	0.596304	stoch_highfat-chow	DO mouse strains(P)	Conserved oligomeric Golgi (COG) complex
COG1	0.00536055	0.0318742	0.197222	-5.91503	0.844321	0.96932	stoch_male-female	Human Individuals(Battle,P)	Conserved oligomeric Golgi (COG) complex
GPS1	0.0377915	-0.00440333	1.14728	-5.16067	0.25582	0.856697	quant_male-female	Human Individuals(Battle,P)	COP9 signalosome
GPS1	0.274388	9.98939	2.37909	-3.27736	0.0182598	0.0431862	quant_male-female	DO mouse strains(P)	COP9 signalosome
GPS1	-0.00283196	-0.00321831	-0.193446	-6.50877	0.846798	0.901049	stoch_male-female	DO mouse strains(P)	COP9 signalosome
GPS1	0.319572	9.98939	2.78532	-2.41392	0.00584139	0.0327088	quant_highfat-chow	DO mouse strains(P)	COP9 signalosome
GPS1	0.0104234	-0.00321831	0.713036	-6.27881	0.476623	0.691551	stoch_highfat-chow	DO mouse strains(P)	COP9 signalosome
GPS1	0.00527669	-0.0294486	0.359143	-6.45952	0.720749	0.938029	stoch_male-female	Human Individuals(Battle,P)	COP9 signalosome
COPS8	0.0673492	0.0194499	2.16158	-3.7298	0.0346501	0.856697	quant_male-female	Human Individuals(Battle,P)	COP9 signalosome
COPS8	0.208236	10.0459	0.801069	-4.67257	0.424005	0.55389	quant_male-female	DO mouse strains(P)	COP9 signalosome
COPS8	0.00978379	-0.00880605	0.296359	-5.71532	0.767252	0.844474	stoch_male-female	DO mouse strains(P)	COP9 signalosome
COPS8	-0.0764167	10.0459	-0.293671	-4.65842	0.769302	0.881268	quant_highfat-chow	DO mouse strains(P)	COP9 signalosome
COPS8	-0.046659	-0.00880605	-1.42033	-4.8496	0.157009	0.357745	stoch_highfat-chow	DO mouse strains(P)	COP9 signalosome
COPS8	0.0187083	0.0201747	0.555898	-5.59709	0.580347	0.898108	stoch_male-female	Human Individuals(Battle,P)	COP9 signalosome
COPS7B	-0.0753134	0.130089	-1.60713	-4.40501	0.113277	0.856697	stoch_male-female	Human Individuals(Battle,P)	COP9 signalosome
COPS7B	-0.574667	9.96081	-2.06653	-3.82099	0.0403132	0.0845999	quant_male-female	DO mouse strains(P)	COP9 signalosome
COPS7B	-0.0929824	-0.0249708	-2.24494	-3.52733	0.0260767	0.0583917	stoch_male-female	DO mouse strains(P)	COP9 signalosome
COPS7B	0.319234	9.96081	1.13858	-4.6965	0.256499	0.48475	quant_highfat-chow	DO mouse strains(P)	COP9 signalosome
COPS7B	-0.0266725	0.129365	-0.539843	-5.29066	0.591304	0.900324	quant_male-female	Human Individuals(Battle,P)	COP9 signalosome
COPS7B	0.00853526	-0.0249708	0.203173	-5.52601	0.839245	0.917725	stoch_highfat-chow	DO mouse strains(P)	COP9 signalosome
COPS7A	0.143293	10.0165	1.25053	-4.65712	0.212513	0.327707	quant_male-female	DO mouse strains(P)	COP9 signalosome
COPS7A	0.0119364	0.00457207	0.869744	-6.21814	0.385443	0.514467	stoch_male-female	DO mouse strains(P)	COP9 signalosome
COPS7A	0.21813	10.0165	1.91375	-4.04133	0.0570249	0.181249	quant_highfat-chow	DO mouse strains(P)	COP9 signalosome
COPS7A	0.0306291	-0.38584	0.421444	-5.06735	0.674937	0.92595	quant_male-female	Human Individuals(Battle,P)	COP9 signalosome
COPS7A	-0.0056066	0.00457207	-0.408075	-6.50731	0.683639	0.825185	stoch_highfat-chow	DO mouse strains(P)	COP9 signalosome
COPS7A	-0.0180118	-0.385115	-0.243143	-5.0945	0.808724	0.967428	stoch_male-female	Human Individuals(Battle,P)	COP9 signalosome
COPS6	0.0425865	-0.0301647	1.43612	-4.90667	0.156162	0.856697	quant_male-female	Human Individuals(Battle,P)	COP9 signalosome
COPS6	0.276112	9.98041	1.93371	-4.0138	0.0545056	0.107072	quant_male-female	DO mouse strains(P)	COP9 signalosome
COPS6	0.0289162	-0.00288996	1.95555	-4.65465	0.051858	0.103763	stoch_male-female	DO mouse strains(P)	COP9 signalosome
COPS6	0.269044	9.98041	1.88396	-4.08151	0.0609649	0.185223	quant_highfat-chow	DO mouse strains(P)	COP9 signalosome
COPS6	-0.00605438	-0.0294399	-0.368658	-6.34774	0.71368	0.931861	stoch_male-female	Human Individuals(Battle,P)	COP9 signalosome
COPS6	-0.00250849	-0.00288996	-0.16817	-6.49494	0.866613	0.931783	stoch_highfat-chow	DO mouse strains(P)	COP9 signalosome
COPS5	0.077505	0.0376771	3.51922	-0.750856	0.000832554	0.856697	quant_male-female	Human Individuals(Battle,P)	COP9 signalosome
COPS5	0.0288642	0.0384019	1.4326	-5.23192	0.157161	0.856697	stoch_male-female	Human Individuals(Battle,P)	COP9 signalosome
COPS5	0.145686	9.99114	0.989588	-4.71497	0.323525	0.451749	quant_male-female	DO mouse strains(P)	COP9 signalosome
COPS5	0.0142951	-0.00198962	1.03116	-6.05781	0.303664	0.433189	stoch_male-female	DO mouse strains(P)	COP9 signalosome
COPS5	0.329956	9.99114	2.26411	-3.48927	0.0245988	0.0985548	quant_highfat-chow	DO mouse strains(P)	COP9 signalosome
COPS5	0.0109051	-0.00198962	0.786037	-6.27575	0.43274	0.659485	stoch_highfat-chow	DO mouse strains(P)	COP9 signalosome
COPS4	0.0768882	-0.00988903	3.35448	-1.18382	0.00138266	0.856697	quant_male-female	Human Individuals(Battle,P)	COP9 signalosome
COPS4	0.0282473	-0.00916427	1.46696	-5.22502	0.14761	0.856697	stoch_male-female	Human Individuals(Battle,P)	COP9 signalosome
COPS4	0.0991691	9.99392	0.984587	-4.71484	0.325971	0.45502	quant_male-female	DO mouse strains(P)	COP9 signalosome
COPS4	0.00521636	0.00252934	0.545857	-6.7994	0.585749	0.702095	stoch_male-female	DO mouse strains(P)	COP9 signalosome
COPS4	0.28009	9.99392	2.82812	-2.31287	0.00513997	0.029305	quant_highfat-chow	DO mouse strains(P)	COP9 signalosome
COPS4	0.00115717	0.00252934	0.121046	-6.93998	0.903771	0.950574	stoch_highfat-chow	DO mouse strains(P)	COP9 signalosome
COPS3	0.0600291	0.0540848	1.49037	-4.62814	0.141365	0.856697	quant_male-female	Human Individuals(Battle,P)	COP9 signalosome
COPS3	0.325085	9.9872	2.28046	-3.46003	0.0235938	0.0534573	quant_male-female	DO mouse strains(P)	COP9 signalosome
COPS3	0.0387403	-0.0024477	1.94696	-4.4143	0.0528859	0.104917	stoch_male-female	DO mouse strains(P)	COP9 signalosome
COPS3	0.0738965	9.9872	0.512506	-4.74867	0.608841	0.780801	quant_highfat-chow	DO mouse strains(P)	COP9 signalosome
COPS3	-0.0311344	-0.0024477	-1.56019	-5.05729	0.120235	0.300282	stoch_highfat-chow	DO mouse strains(P)	COP9 signalosome
COPS3	0.0113883	0.0548095	0.338749	-5.6864	0.735981	0.94272	stoch_male-female	Human Individuals(Battle,P)	COP9 signalosome
COPS2	0.0593615	-0.00124746	2.2585	-3.64326	0.0275628	0.856697	quant_male-female	Human Individuals(Battle,P)	COP9 signalosome
COPS2	0.0268467	-0.0262927	1.95508	-4.74221	0.0552359	0.856697	stoch_male-female	Human Individuals(Battle,P)	COP9 signalosome
COPS2	0.171889	9.97573	1.49197	-4.50398	0.137222	0.229318	quant_male-female	DO mouse strains(P)	COP9 signalosome
COPS2	-0.0154692	-0.00523619	-1.04747	-5.98059	0.296098	0.425004	stoch_male-female	DO mouse strains(P)	COP9 signalosome
COPS2	0.416412	9.97573	3.71367	0.180491	0.000262381	0.0027732	quant_highfat-chow	DO mouse strains(P)	COP9 signalosome
COPS2	0.0259935	-0.00523619	1.7692	-4.99603	0.0783253	0.221395	stoch_highfat-chow	DO mouse strains(P)	COP9 signalosome
COPZ2	-1.91002	10.0024	-7.58265	18.2625	1.10628e-12	1.66243e-11	quant_male-female	DO mouse strains(P)	COPI
COPZ2	-0.402342	-0.0182961	-11.4493	43.417	7.44248e-24	5.48014e-22	stoch_male-female	DO mouse strains(P)	COPI
COPZ2	1.06044	10.0024	3.85854	0.657797	0.000152161	0.00179266	quant_highfat-chow	DO mouse strains(P)	COPI
COPZ2	0.10019	-0.0182961	2.26098	-3.49483	0.0247956	0.0992274	stoch_highfat-chow	DO mouse strains(P)	COPI
COPZ1	-0.0239834	0.0219158	-1.18401	-5.53559	0.24108	0.856697	stoch_male-female	Human Individuals(Battle,P)	COPI
COPZ1	1.015	9.99406	5.68901	8.15794	4.29926e-08	3.28618e-07	quant_male-female	DO mouse strains(P)	COPI
COPZ1	0.0224135	-0.00360375	0.975795	-5.63852	0.330299	0.459465	stoch_male-female	DO mouse strains(P)	COPI
COPZ1	0.452127	9.99406	2.39028	-3.25595	0.0177275	0.0778429	quant_highfat-chow	DO mouse strains(P)	COPI
COPZ1	-0.0296286	0.00429163	-0.857033	-5.38245	0.394837	0.869496	quant_male-female	Human Individuals(Battle,P)	COPI
COPZ1	0.0116426	-0.00360375	0.506188	-5.96837	0.61326	0.782844	stoch_highfat-chow	DO mouse strains(P)	COPI
COPG2	0.173504	9.99682	1.5327	-4.46969	0.126869	0.215609	quant_male-female	DO mouse strains(P)	COPI
COPG2	-0.10355	0.00582003	-6.72127	13.4174	1.69951e-10	1.91054e-09	stoch_male-female	DO mouse strains(P)	COPI
COPG2	0.571524	9.99682	5.35737	6.61305	2.23027e-07	7.6979e-06	quant_highfat-chow	DO mouse strains(P)	COPI
COPG2	0.03034	0.00582003	1.79941	-4.82006	0.0734029	0.211267	stoch_highfat-chow	DO mouse strains(P)	COPI
COPG2	0.00662431	0.463614	0.0635532	-4.92041	0.949541	0.993144	stoch_male-female	Human Individuals(Battle,P)	COPI
COPG2	0.00145394	0.445678	0.0158827	-4.98776	0.987382	0.998735	quant_male-female	Human Individuals(Battle,P)	COPI
COPG1	1.21937	9.95591	7.29502	16.6032	6.17291e-12	8.46954e-11	quant_male-female	DO mouse strains(P)	COPI
COPG1	0.0465424	-0.00712624	3.12847	-1.81282	0.00200914	0.00616843	stoch_male-female	DO mouse strains(P)	COPI
COPG1	0.32773	9.95591	1.76319	-4.23307	0.0793372	0.223114	quant_highfat-chow	DO mouse strains(P)	COPI
COPG1	0.00972454	-0.104257	0.333711	-5.81678	0.739761	0.942827	stoch_male-female	Human Individuals(Battle,P)	COPI
COPG1	-0.00725132	-0.00712624	-0.47675	-6.37823	0.634041	0.796699	stoch_highfat-chow	DO mouse strains(P)	COPI
COPG1	0.00407933	-0.121881	0.0794017	-5.37571	0.936977	0.990429	quant_male-female	Human Individuals(Battle,P)	COPI
COPE	0.952092	10.0059	3.88281	0.739579	0.000138671	0.000562061	quant_male-female	DO mouse strains(P)	COPI
COPE	0.0167593	-0.0125051	0.550472	-5.68946	0.582586	0.699801	stoch_male-female	DO mouse strains(P)	COPI
COPE	0.151175	10.0059	0.596021	-4.64339	0.551809	0.746682	quant_highfat-chow	DO mouse strains(P)	COPI
COPE	-0.0416087	-0.0125051	-1.37227	-4.97022	0.171456	0.37615	stoch_highfat-chow	DO mouse strains(P)	COPI
COPE	-0.00788633	-0.0470731	-0.239112	-5.72977	0.811833	0.968689	quant_male-female	Human Individuals(Battle,P)	COPI
COPE	-0.00224112	-0.0294489	-0.122286	-6.30109	0.903081	0.983745	stoch_male-female	Human Individuals(Battle,P)	COPI
COPB2	-0.0242931	0.0190124	-1.81595	-5.01316	0.0743748	0.856697	stoch_male-female	Human Individuals(Battle,P)	COPI
COPB2	0.66399	9.98903	6.71169	13.3657	1.79379e-10	2.00126e-09	quant_male-female	DO mouse strains(P)	COPI
COPB2	-0.0312798	0.00510699	-4.45308	2.21361	1.38072e-05	6.81649e-05	stoch_male-female	DO mouse strains(P)	COPI
COPB2	0.290426	9.98903	2.70897	-2.5895	0.00731165	0.0392682	quant_highfat-chow	DO mouse strains(P)	COPI
COPB2	-0.0299383	0.0013882	-0.927725	-5.3825	0.357267	0.869009	quant_male-female	Human Individuals(Battle,P)	COPI
COPB2	-0.00894534	0.00510699	-1.22155	-6.46895	0.223262	0.446448	stoch_highfat-chow	DO mouse strains(P)	COPI
COPB1	0.89625	9.95929	7.79922	19.5374	2.96159e-13	4.84605e-12	quant_male-female	DO mouse strains(P)	COPI
COPB1	0.00127535	-0.00110696	0.137114	-6.96507	0.891073	0.931791	stoch_male-female	DO mouse strains(P)	COPI
COPB1	0.436682	9.95929	3.4373	-0.677509	0.000709496	0.00624413	quant_highfat-chow	DO mouse strains(P)	COPI
COPB1	0.0110973	-0.00110696	1.19751	-6.26626	0.23247	0.458711	stoch_highfat-chow	DO mouse strains(P)	COPI
COPB1	0.00311298	-0.0028511	0.389039	-7.04747	0.698625	0.929458	stoch_male-female	Human Individuals(Battle,P)	COPI
COPB1	-0.00253222	-0.0204753	-0.0838098	-5.83239	0.933487	0.987508	quant_male-female	Human Individuals(Battle,P)	COPI
COPA	0.00733188	0.0245967	1.00701	-6.70923	0.317974	0.856697	stoch_male-female	Human Individuals(Battle,P)	COPI
COPA	-0.0166782	0.00483834	-2.77012	-3.63499	0.00611068	0.0338306	stoch_highfat-chow	DO mouse strains(P)	COPI
COPA	0.790966	9.98876	8.12934	21.5203	3.83106e-14	6.96528e-13	quant_male-female	DO mouse strains(P)	COPI
COPA	-0.0134878	0.00483834	-2.22533	-4.95056	0.0271332	0.0604816	stoch_male-female	DO mouse strains(P)	COPI
COPA	0.23328	9.98876	2.11158	-3.74729	0.0359162	0.129646	quant_highfat-chow	DO mouse strains(P)	COPI
COPA	0.00168667	0.00697256	0.0540695	-5.80513	0.957059	0.994408	quant_male-female	Human Individuals(Battle,P)	COPI
ARFGAP3	3.06336	9.94	12.355	49.8414	1.17079e-26	1.2616e-24	quant_male-female	DO mouse strains(P)	COPI
ARFGAP3	0.317561	-0.036882	10.6162	37.6676	2.56766e-21	1.45435e-19	stoch_male-female	DO mouse strains(P)	COPI
ARFGAP3	0.526811	9.94	1.6243	-4.38418	0.105827	0.272529	quant_highfat-chow	DO mouse strains(P)	COPI
ARFGAP3	0.032744	-0.036882	0.883499	-5.30798	0.377987	0.605492	stoch_highfat-chow	DO mouse strains(P)	COPI
ARFGAP2	-0.0832224	0.00518089	-4.38775	2.55554	1.82007e-05	0.000336447	stoch_highfat-chow	DO mouse strains(P)	COPI
ARFGAP2	0.681857	10.0181	4.73011	3.90611	4.13781e-06	2.20783e-05	quant_male-female	DO mouse strains(P)	COPI
ARFGAP2	-0.0296827	0.00518089	-1.50486	-5.14851	0.133877	0.224893	stoch_male-female	DO mouse strains(P)	COPI
ARFGAP2	-0.212008	10.0181	-1.40454	-4.56955	0.16165	0.364835	quant_highfat-chow	DO mouse strains(P)	COPI
ARFGAP2	0.00849804	-0.201198	0.10717	-5.06744	0.915024	0.983745	stoch_male-female	Human Individuals(Battle,P)	COPI
ARFGAP2	0.00179092	-0.2183	0.0224272	-5.06656	0.982184	0.998735	quant_male-female	Human Individuals(Battle,P)	COPI
ARFGAP1	-0.0706224	-0.0560134	-1.27184	-4.69957	0.208687	0.856697	quant_male-female	Human Individuals(Battle,P)	COPI
ARFGAP1	-0.0708259	-0.0422862	-1.47939	-4.54919	0.144639	0.856697	stoch_male-female	Human Individuals(Battle,P)	COPI
ARFGAP1	1.51974	9.97448	8.48002	23.6755	4.17112e-15	8.69246e-14	quant_male-female	DO mouse strains(P)	COPI
ARFGAP1	0.0896446	-0.00810319	3.76446	0.345723	0.000217146	0.000832772	stoch_male-female	DO mouse strains(P)	COPI
ARFGAP1	0.767046	9.97448	3.81783	0.521792	0.000177622	0.00204891	quant_highfat-chow	DO mouse strains(P)	COPI
ARFGAP1	0.0566646	-0.00810319	2.33306	-3.49169	0.0206002	0.0865007	stoch_highfat-chow	DO mouse strains(P)	COPI
ARCN1	-0.0231301	-0.0595398	-1.24157	-5.54517	0.219228	0.856697	stoch_male-female	Human Individuals(Battle,P)	COPI
ARCN1	0.757049	9.98827	7.1091	15.5521	1.8388e-11	2.36158e-10	quant_male-female	DO mouse strains(P)	COPI
ARCN1	-0.0181398	0.00414133	-1.8175	-5.27441	0.0705791	0.133199	stoch_male-female	DO mouse strains(P)	COPI
ARCN1	0.249588	9.98827	2.12563	-3.72464	0.0347136	0.127168	quant_highfat-chow	DO mouse strains(P)	COPI
ARCN1	-0.0156088	0.00414133	-1.5612	-5.69759	0.119996	0.300282	stoch_highfat-chow	DO mouse strains(P)	COPI
ARCN1	-0.0287753	-0.077164	-0.895249	-5.41269	0.374232	0.869496	quant_male-female	Human Individuals(Battle,P)	COPI
TMED9	-0.0700969	-0.0125756	-2.03941	-3.87048	0.042674	0.147292	stoch_highfat-chow	DO mouse strains(P)	COPII
TMED9	0.0873076	0.116999	1.10469	-4.70148	0.273702	0.856697	stoch_male-female	Human Individuals(Battle,P)	COPII
TMED9	0.103569	0.278813	0.920864	-4.70555	0.360809	0.869496	quant_male-female	Human Individuals(Battle,P)	COPII
TMED9	2.46765	10.0332	9.91462	32.9339	3.19349e-19	1.23762e-17	quant_male-female	DO mouse strains(P)	COPII
TMED9	0.22161	-0.0125756	7.11671	15.5948	1.75893e-11	2.26558e-10	stoch_male-female	DO mouse strains(P)	COPII
TMED9	-0.421852	10.0332	-1.40377	-4.57008	0.161878	0.365001	quant_highfat-chow	DO mouse strains(P)	COPII
TMED7	-0.0505255	-0.0166339	-1.84993	-4.34286	0.0657416	0.195192	stoch_highfat-chow	DO mouse strains(P)	COPII
TMED7	1.82876	9.94454	8.28968	22.4996	1.39764e-14	2.70824e-13	quant_male-female	DO mouse strains(P)	COPII
TMED7	0.134297	-0.0166339	5.18064	5.82113	5.21309e-07	3.27151e-06	stoch_male-female	DO mouse strains(P)	COPII
TMED7	-0.300581	9.94454	-1.18564	-4.68269	0.237116	0.463735	quant_highfat-chow	DO mouse strains(P)	COPII
TMED5	0.10388	-0.0130707	3.29651	-1.08738	0.00115107	0.00941748	stoch_highfat-chow	DO mouse strains(P)	COPII
TMED5	0.0792419	0.0547272	0.979525	-4.76729	0.331254	0.86223	stoch_male-female	Human Individuals(Battle,P)	COPII
TMED5	0.0955035	0.216541	0.862484	-4.72507	0.391855	0.869496	quant_male-female	Human Individuals(Battle,P)	COPII
TMED5	1.67934	9.97015	7.64113	18.6047	7.76532e-13	1.19537e-11	quant_male-female	DO mouse strains(P)	COPII
TMED5	0.120366	-0.0130707	3.85303	0.639316	0.00015539	0.000626382	stoch_male-female	DO mouse strains(P)	COPII
TMED5	0.692271	9.97015	2.83763	-2.29016	0.00499488	0.0288681	quant_highfat-chow	DO mouse strains(P)	COPII
TMED4	0.110146	0.659974	1.03039	-4.71099	0.306965	0.856697	quant_male-female	Human Individuals(Battle,P)	COPII
TMED4	0.0938849	0.49816	1.05668	-4.70879	0.294893	0.856697	stoch_male-female	Human Individuals(Battle,P)	COPII
TMED4	0.0269862	0.00544735	1.50792	-5.23073	0.133093	0.321313	stoch_highfat-chow	DO mouse strains(P)	COPII
TMED4	0.438545	9.98282	3.25594	-1.20198	0.00131945	0.00420889	quant_male-female	DO mouse strains(P)	COPII
TMED4	-0.0636235	0.00544735	-3.64592	-0.0794811	0.00033667	0.00122926	stoch_male-female	DO mouse strains(P)	COPII
TMED4	0.201994	9.98282	1.47093	-4.52077	0.142822	0.337607	quant_highfat-chow	DO mouse strains(P)	COPII
TMED3	0.0301338	0.269399	0.382633	-5.02933	0.703467	0.929458	stoch_male-female	Human Individuals(Battle,P)	COPII
TMED3	0.0230958	0.432314	0.23064	-4.92749	0.81845	0.969232	quant_male-female	Human Individuals(Battle,P)	COPII
TMED3	-0.0142471	-0.0430735	-0.258868	-5.29874	0.796036	0.89452	stoch_highfat-chow	DO mouse strains(P)	COPII
TMED3	2.50806	10.0139	5.87648	8.88238	2.02059e-08	1.6562e-07	quant_male-female	DO mouse strains(P)	COPII
TMED3	0.220802	-0.0430735	4.18747	1.76065	4.43031e-05	0.00019731	stoch_male-female	DO mouse strains(P)	COPII
TMED3	0.107156	10.0139	0.230717	-4.61659	0.8178	0.908125	quant_highfat-chow	DO mouse strains(P)	COPII
TMED2	0.113329	0.471973	1.11737	-4.69886	0.268292	0.856697	quant_male-female	Human Individuals(Battle,P)	COPII
TMED2	0.0970673	0.310159	1.37403	-4.58886	0.174543	0.856697	stoch_male-female	Human Individuals(Battle,P)	COPII
TMED2	-0.0095502	-0.000148443	-0.483247	-6.12281	0.629429	0.792933	stoch_highfat-chow	DO mouse strains(P)	COPII
TMED2	1.44309	9.98466	9.18071	28.1167	4.38635e-17	1.27493e-15	quant_male-female	DO mouse strains(P)	COPII
TMED2	0.0804325	-0.000148443	4.23832	1.99579	3.38467e-05	0.000155119	stoch_male-female	DO mouse strains(P)	COPII
TMED2	-0.0382021	9.98466	-0.205106	-4.71704	0.83769	0.917725	quant_highfat-chow	DO mouse strains(P)	COPII
TMED10	0.108398	0.345855	1.08009	-4.70575	0.284426	0.856697	quant_male-female	Human Individuals(Battle,P)	COPII
TMED10	0.0921369	0.184041	1.3315	-4.61418	0.188062	0.856697	stoch_male-female	Human Individuals(Battle,P)	COPII
TMED10	-0.00823586	-0.0079686	-0.302798	-5.88991	0.762346	0.87921	stoch_highfat-chow	DO mouse strains(P)	COPII
TMED10	1.61934	9.99011	7.52498	17.9267	1.56608e-12	2.29866e-11	quant_male-female	DO mouse strains(P)	COPII
TMED10	0.102052	-0.0079686	3.88359	0.742244	0.000138252	0.00056088	stoch_male-female	DO mouse strains(P)	COPII
TMED10	-0.0269711	9.99011	-0.111156	-4.67266	0.9116	0.954572	quant_highfat-chow	DO mouse strains(P)	COPII
TMED1	0.0610396	0.319459	0.480025	-4.79121	0.633015	0.920285	quant_male-female	Human Individuals(Battle,P)	COPII
TMED1	0.0396056	0.160348	0.365749	-4.87221	0.715883	0.933976	stoch_male-female	Human Individuals(Battle,P)	COPII
TMED1	0.0101008	-0.00601469	0.295673	-5.68503	0.76779	0.88015	stoch_highfat-chow	DO mouse strains(P)	COPII
TMED1	-0.164907	9.97894	-0.73818	-4.64084	0.461279	0.591906	quant_male-female	DO mouse strains(P)	COPII
TMED1	-0.159206	-0.00601469	-4.92812	4.70084	1.75037e-06	9.92699e-06	stoch_male-female	DO mouse strains(P)	COPII
TMED1	0.0918304	9.97894	0.411397	-4.67237	0.681226	0.822761	quant_highfat-chow	DO mouse strains(P)	COPII
SEC31B	0.186199	-0.125275	1.56543	-4.44203	0.121071	0.301261	stoch_highfat-chow	DO mouse strains(P)	COPII
SEC31B	0.0426227	9.79377	0.0494704	-4.60179	0.960657	0.974777	quant_male-female	DO mouse strains(P)	COPII
SEC31B	-0.120844	-0.125275	-1.00788	-4.71325	0.316276	0.443872	stoch_male-female	DO mouse strains(P)	COPII
SEC31B	1.72884	9.79377	2.05411	-3.8519	0.0429321	0.147952	quant_highfat-chow	DO mouse strains(P)	COPII
SEC31A	0.0477166	-0.0871391	1.158	-4.98475	0.251453	0.856697	quant_male-female	Human Individuals(Battle,P)	COPII
SEC31A	0.031455	-0.248953	0.767717	-5.30988	0.445667	0.869496	stoch_male-female	Human Individuals(Battle,P)	COPII
SEC31A	0.664945	9.97926	6.55848	12.555	8.36804e-10	8.53811e-09	quant_male-female	DO mouse strains(P)	COPII
SEC31A	2.6029	10.0284	6.02138	9.58464	9.56278e-09	8.10909e-08	quant_male-female	DO mouse strains(P)	COPII
SEC31A	0.257088	-0.0542099	3.93732	0.612084	0.000235827	0.000894803	stoch_male-female	DO mouse strains(P)	COPII
SEC31A	-0.0292667	0.00727224	-3.13577	-2.06498	0.00196101	0.00605011	stoch_male-female	DO mouse strains(P)	COPII
SEC31A	0.161062	10.0284	0.340056	-4.779	0.77794	0.884655	quant_highfat-chow	DO mouse strains(P)	COPII
SEC31A	0.0314395	9.97926	0.282369	-4.8106	0.77794	0.884655	quant_highfat-chow	DO mouse strains(P)	COPII
SEC31A	0.0563501	-0.0542099	0.829847	-6.39844	0.815464	0.907257	stoch_highfat-chow	DO mouse strains(P)	COPII
SEC31A	-0.0015911	0.00727224	-0.166647	-6.80123	0.867809	0.932615	stoch_highfat-chow	DO mouse strains(P)	COPII
SEC24D	-0.0658354	-0.246861	-1.07658	-4.82216	0.285978	0.856697	stoch_male-female	Human Individuals(Battle,P)	COPII
SEC24D	-0.0314876	-0.0124196	-1.38893	-5.18692	0.166338	0.369288	stoch_highfat-chow	DO mouse strains(P)	COPII
SEC24D	-0.0495738	-0.0850468	-0.553048	-4.91348	0.582285	0.898108	quant_male-female	Human Individuals(Battle,P)	COPII
SEC24D	2.22045	9.95172	12.5487	51.1553	2.91382e-27	3.3877e-25	quant_male-female	DO mouse strains(P)	COPII
SEC24D	0.195145	-0.0124196	10.6467	37.8761	2.0768e-21	1.22337e-19	stoch_male-female	DO mouse strains(P)	COPII
SEC24D	-0.159304	9.95172	-0.680161	-4.64309	0.497159	0.705346	quant_highfat-chow	DO mouse strains(P)	COPII
SEC24C	0.0514208	0.000842951	3.33268	-1.16927	0.00101802	0.00850213	stoch_highfat-chow	DO mouse strains(P)	COPII
SEC24C	-0.0484481	0.0135229	-1.11492	-4.98984	0.26933	0.856697	stoch_male-female	Human Individuals(Battle,P)	COPII
SEC24C	-0.0321865	0.175337	-0.796958	-5.30141	0.428618	0.869496	quant_male-female	Human Individuals(Battle,P)	COPII
SEC24C	1.06703	9.96113	8.13745	21.5695	3.64143e-14	6.64787e-13	quant_male-female	DO mouse strains(P)	COPII
SEC24C	0.0297653	0.000842951	1.89517	-4.71281	0.0594571	0.115515	stoch_male-female	DO mouse strains(P)	COPII
SEC24C	0.393905	9.96113	2.6613	-2.69605	0.00839165	0.0432606	quant_highfat-chow	DO mouse strains(P)	COPII
SEC24B	-0.0674999	0.00125208	-2.47117	-3.11779	0.0142707	0.0655386	stoch_highfat-chow	DO mouse strains(P)	COPII
SEC24B	-0.68837	9.96825	-4.60086	3.3853	7.30856e-06	3.72425e-05	quant_male-female	DO mouse strains(P)	COPII
SEC24B	-0.224511	0.00125208	-9.78758	32.0894	7.56068e-19	2.78359e-17	stoch_male-female	DO mouse strains(P)	COPII
SEC24B	-0.427678	9.96825	-2.77406	-2.4402	0.0060399	0.0335863	quant_highfat-chow	DO mouse strains(P)	COPII
SEC24B	-0.0224919	-0.145666	-0.301652	-5.08	0.76396	0.951251	stoch_male-female	Human Individuals(Battle,P)	COPII
SEC24B	-0.00623027	0.0161479	-0.108803	-5.28992	0.913722	0.983745	quant_male-female	Human Individuals(Battle,P)	COPII
SEC24A	-0.0716525	0.183221	-1.14647	-4.75618	0.256151	0.856697	quant_male-female	Human Individuals(Battle,P)	COPII
SEC24A	-0.087914	0.0214069	-2.05437	-3.86271	0.0443036	0.856697	stoch_male-female	Human Individuals(Battle,P)	COPII
SEC24A	0.481771	9.98969	4.49842	2.9819	1.13775e-05	5.6926e-05	quant_male-female	DO mouse strains(P)	COPII
SEC24A	-0.0554677	0.00870595	-4.35385	2.2987	2.09808e-05	0.000100317	stoch_male-female	DO mouse strains(P)	COPII
SEC24A	0.0374771	9.98969	0.334257	-4.8629	0.738522	0.86226	quant_highfat-chow	DO mouse strains(P)	COPII
SEC24A	0.000576342	0.00870595	0.0433226	-6.62011	0.965486	0.979966	stoch_highfat-chow	DO mouse strains(P)	COPII
SEC23B	-0.0907441	-0.00245264	-3.94849	0.963492	0.000107622	0.00134695	stoch_highfat-chow	DO mouse strains(P)	COPII
SEC23B	-0.0116801	0.00917896	-0.410471	-5.81177	0.682922	0.92595	stoch_male-female	Human Individuals(Battle,P)	COPII
SEC23B	1.69298	9.99201	9.78819	32.0934	7.52957e-19	2.78359e-17	quant_male-female	DO mouse strains(P)	COPII
SEC23B	0.118695	-0.00245264	5.30614	6.38122	2.85844e-07	1.87646e-06	stoch_male-female	DO mouse strains(P)	COPII
SEC23B	-0.593351	9.99201	-2.89612	-2.14848	0.00418182	0.025274	quant_highfat-chow	DO mouse strains(P)	COPII
SEC23B	0.00458153	0.170993	0.074752	-5.24207	0.940661	0.991164	quant_male-female	Human Individuals(Battle,P)	COPII
SEC23A	0.0337411	-0.000922339	2.44823	-3.67371	0.0151845	0.0690887	stoch_highfat-chow	DO mouse strains(P)	COPII
SEC23A	0.973914	9.94656	7.4788	17.6589	2.06657e-12	2.99348e-11	quant_male-female	DO mouse strains(P)	COPII
SEC23A	0.0156826	-0.000922339	1.12492	-5.95336	0.261921	0.385547	stoch_male-female	DO mouse strains(P)	COPII
SEC23A	0.268826	9.94656	1.84817	-4.12833	0.065997	0.195556	quant_highfat-chow	DO mouse strains(P)	COPII
SEC23A	-0.0130993	0.189651	-0.195031	-5.16598	0.846027	0.970051	stoch_male-female	Human Individuals(Battle,P)	COPII
SEC23A	0.00316231	0.351465	0.0459624	-5.1621	0.963493	0.997288	quant_male-female	Human Individuals(Battle,P)	COPII
SEC16B	0.0128614	0.00866169	0.58202	-5.96652	0.561183	0.752764	stoch_highfat-chow	DO mouse strains(P)	COPII
SEC16B	0.20942	10.0136	1.39888	-4.57341	0.163338	0.264721	quant_male-female	DO mouse strains(P)	COPII
SEC16B	-0.093695	0.00866169	-4.43054	2.71924	1.51927e-05	7.44964e-05	stoch_male-female	DO mouse strains(P)	COPII
SEC16B	0.103269	10.0136	0.68759	-4.70578	0.492477	0.703793	quant_highfat-chow	DO mouse strains(P)	COPII
SEC16A	-0.0367054	0.0102883	-2.22816	-3.88774	0.0538427	0.174525	stoch_highfat-chow	DO mouse strains(P)	COPII
SEC16A	-0.0621604	0.00175925	-1.83909	-4.52716	0.0677347	0.198605	stoch_highfat-chow	DO mouse strains(P)	COPII
SEC16A	-0.0483397	-0.160112	-0.706357	-4.99468	0.4827	0.880475	stoch_male-female	Human Individuals(Battle,P)	COPII
SEC16A	-0.0320781	0.00170155	-0.559907	-5.17447	0.577627	0.897248	quant_male-female	Human Individuals(Battle,P)	COPII
SEC16A	1.08116	10.02	8.38211	23.1605	1.41166e-14	2.71162e-13	quant_male-female	DO mouse strains(P)	COPII
SEC16A	0.99956	10.0345	4.14923	1.18237	5.35918e-05	0.000235825	quant_male-female	DO mouse strains(P)	COPII
SEC16A	0.0279012	0.0102883	1.68469	-4.89386	0.187043	0.29555	stoch_male-female	DO mouse strains(P)	COPII
SEC16A	0.0182669	0.00175925	0.535287	-5.99018	0.593187	0.708346	stoch_male-female	DO mouse strains(P)	COPII
SEC16A	-0.259976	10.02	-1.75241	-4.16423	0.162255	0.365001	quant_highfat-chow	DO mouse strains(P)	COPII
SEC16A	-0.341991	10.0345	-1.35875	-4.58286	0.176079	0.381331	quant_highfat-chow	DO mouse strains(P)	COPII
SEC13	0.0492076	0.0831679	1.6556	-4.60116	0.103024	0.856697	quant_male-female	Human Individuals(Battle,P)	COPII
SEC13	0.0613848	-0.024752	2.52119	-3.14574	0.0143708	0.856697	stoch_male-female	Human Individuals(Battle,P)	COPII
SEC13	0.0386585	-0.00653971	1.62813	-4.80807	0.105011	0.271468	stoch_highfat-chow	DO mouse strains(P)	COPII
SEC13	0.804807	9.98674	4.61907	3.45788	6.75042e-06	3.44925e-05	quant_male-female	DO mouse strains(P)	COPII
SEC13	0.0863759	-0.00653971	3.73275	0.242286	0.000244435	0.000919076	stoch_male-female	DO mouse strains(P)	COPII
SEC13	0.213084	9.98674	1.16888	-4.68815	0.243791	0.471364	quant_highfat-chow	DO mouse strains(P)	COPII
SAR1B	0.097206	0.00779759	3.24117	-1.24332	0.00138624	0.0109412	stoch_highfat-chow	DO mouse strains(P)	COPII
SAR1B	0.122214	0.0849152	1.54966	-4.45713	0.126481	0.856697	quant_male-female	Human Individuals(Battle,P)	COPII
SAR1B	0.105953	-0.0768988	2.23982	-3.57325	0.0288199	0.856697	stoch_male-female	Human Individuals(Battle,P)	COPII
SAR1B	-0.669968	10.0321	-3.83577	0.581546	0.000165941	0.000658103	quant_male-female	DO mouse strains(P)	COPII
SAR1B	-0.223263	0.00779759	-8.40353	23.2013	6.79156e-15	1.3577e-13	stoch_male-female	DO mouse strains(P)	COPII
SAR1B	0.701064	10.0321	4.02873	1.24212	7.86167e-05	0.0010368	quant_highfat-chow	DO mouse strains(P)	COPII
SAR1A	0.123019	0.00647453	2.14507	-3.72556	0.0360055	0.856697	quant_male-female	Human Individuals(Battle,P)	COPII
SAR1A	0.106757	-0.155339	2.43981	-3.22287	0.0176671	0.856697	stoch_male-female	Human Individuals(Battle,P)	COPII
SAR1A	-0.0308867	0.00641566	-1.23481	-5.29307	0.218293	0.441382	stoch_highfat-chow	DO mouse strains(P)	COPII
SAR1A	-0.0181902	10.0074	-0.114405	-4.7599	0.909027	0.943407	quant_male-female	DO mouse strains(P)	COPII
SAR1A	-0.126027	0.00641566	-5.35296	6.59303	2.27855e-07	1.52988e-06	stoch_male-female	DO mouse strains(P)	COPII
SAR1A	-0.1649	10.0074	-1.04011	-4.7135	0.299496	0.531952	quant_highfat-chow	DO mouse strains(P)	COPII
ERGIC3	0.497141	9.97349	2.80162	-2.37565	0.00556455	0.0152602	quant_male-female	DO mouse strains(P)	COPII
ERGIC3	-0.0548956	-0.0011938	-2.03016	-4.02882	0.0436138	0.0905478	stoch_male-female	DO mouse strains(P)	COPII
ERGIC3	-0.300521	9.97349	-1.6742	-4.33281	0.0955949	0.256118	quant_highfat-chow	DO mouse strains(P)	COPII
ERGIC3	-0.0461184	-0.0011938	-1.70115	-4.59144	0.0904083	0.245951	stoch_highfat-chow	DO mouse strains(P)	COPII
ERGIC3	0.0937598	0.25226	0.852819	-4.73056	0.397597	0.869496	quant_male-female	Human Individuals(Battle,P)	COPII
ERGIC3	0.0691904	0.0936531	0.813511	-4.83526	0.419565	0.869496	stoch_male-female	Human Individuals(Battle,P)	COPII
ZMYM3	0.0111767	-0.0118496	0.0721506	-4.76843	0.944253	0.973107	stoch_highfat-chow	DO mouse strains(P)	COREST complex
ZMYM3	0.441	10.0141	0.330485	-4.59758	0.749522	0.831479	quant_male-female	DO mouse strains(P)	COREST complex
ZMYM3	-0.0421446	-0.0118496	-0.27324	-4.75824	0.79159	0.862868	stoch_male-female	DO mouse strains(P)	COREST complex
ZMYM3	-0.8118	10.0141	-0.618532	-4.59683	0.553424	0.746801	quant_highfat-chow	DO mouse strains(P)	COREST complex
ZMYM2	0.218432	0.38929	0.833842	-4.68144	0.408874	0.869496	stoch_male-female	Human Individuals(Battle,P)	COREST complex
ZMYM2	-0.0725227	-0.0494148	-0.694351	-4.80348	0.491113	0.880475	quant_male-female	Human Individuals(Battle,P)	COREST complex
ZMYM2	-0.00678245	-0.00496252	-0.0754615	-4.99629	0.940069	0.97038	stoch_highfat-chow	DO mouse strains(P)	COREST complex
ZMYM2	0.508416	10.0544	0.911565	-4.70445	0.365218	0.495405	quant_male-female	DO mouse strains(P)	COREST complex
ZMYM2	-0.00911822	-0.00496252	-0.100953	-4.99233	0.919885	0.950211	stoch_male-female	DO mouse strains(P)	COREST complex
ZMYM2	0.145835	10.0544	0.26131	-4.60984	0.794643	0.893771	quant_highfat-chow	DO mouse strains(P)	COREST complex
RCOR3	0.262002	-0.0266432	3.07273	-2.12485	0.00468866	0.0275772	stoch_highfat-chow	DO mouse strains(P)	COREST complex
RCOR3	1.50466	9.89077	1.98739	-3.98911	0.05674	0.110968	quant_male-female	DO mouse strains(P)	COREST complex
RCOR3	0.0813257	-0.0266432	0.805894	-4.77339	0.427096	0.55574	stoch_male-female	DO mouse strains(P)	COREST complex
RCOR3	1.79602	9.89077	2.5526	-3.11923	0.0164315	0.0733274	quant_highfat-chow	DO mouse strains(P)	COREST complex
RCOR1	-0.0496753	-0.00660964	-1.71955	-4.51661	0.0871598	0.238669	stoch_highfat-chow	DO mouse strains(P)	COREST complex
RCOR1	0.761252	10.0125	3.246	-1.24049	0.00138567	0.00438846	quant_male-female	DO mouse strains(P)	COREST complex
RCOR1	0.100895	-0.00660964	3.57916	-0.262033	0.000438613	0.00154652	stoch_male-female	DO mouse strains(P)	COREST complex
RCOR1	-0.575593	10.0125	-2.42708	-3.18738	0.0161641	0.0723536	quant_highfat-chow	DO mouse strains(P)	COREST complex
KDM1A	-0.0534756	0.103348	-0.998935	-4.95569	0.321838	0.856697	quant_male-female	Human Individuals(Battle,P)	COREST complex
KDM1A	0.432062	9.88391	1.75178	-4.24643	0.0812856	0.148642	quant_male-female	DO mouse strains(P)	COREST complex
KDM1A	0.0394332	-0.0254485	1.32178	-5.04492	0.187693	0.29573	stoch_male-female	DO mouse strains(P)	COREST complex
KDM1A	-0.110314	9.88391	-0.444351	-4.65646	0.657251	0.811099	quant_highfat-chow	DO mouse strains(P)	COREST complex
KDM1A	0.0919709	0.407239	0.812933	-4.7377	0.41947	0.869496	stoch_male-female	Human Individuals(Battle,P)	COREST complex
KDM1A	0.00623238	-0.0254485	0.208122	-5.82387	0.835337	0.917725	stoch_highfat-chow	DO mouse strains(P)	COREST complex
HMG20A	0.14489	0.0156915	2.27306	-3.50373	0.0257745	0.102219	stoch_highfat-chow	DO mouse strains(P)	COREST complex
HMG20A	-0.244167	9.94269	-0.860039	-4.69252	0.392403	0.521081	quant_male-female	DO mouse strains(P)	COREST complex
HMG20A	-0.190561	0.0156915	-3.06133	-1.85317	0.00302206	0.00889355	stoch_male-female	DO mouse strains(P)	COREST complex
HMG20A	0.592161	9.94269	2.13794	-3.72654	0.0356528	0.129322	quant_highfat-chow	DO mouse strains(P)	COREST complex
HMG20A	-0.614907	-1.604	-0.791239	-4.66234	0.43429	0.869496	quant_male-female	Human Individuals(Battle,P)	COREST complex
HMG20A	-0.112515	-0.497425	-0.352324	-4.6362	0.72677	0.941953	stoch_male-female	Human Individuals(Battle,P)	COREST complex
XPO1	-0.0430059	0.0493346	-1.32002	-4.97879	0.191842	0.856697	quant_male-female	Human Individuals(Battle,P)	CRM1-RAN-PHAX-CBC complex (cap binding complex)
XPO1	-0.0137632	0.00372856	-0.74823	-6.0332	0.455166	0.678654	stoch_highfat-chow	DO mouse strains(P)	CRM1-RAN-PHAX-CBC complex (cap binding complex)
XPO1	-0.00651955	0.0048527	-0.253893	-5.95585	0.800446	0.965015	stoch_male-female	Human Individuals(Battle,P)	CRM1-RAN-PHAX-CBC complex (cap binding complex)
XPO1	-0.475869	9.98959	-5.66686	8.05247	4.80883e-08	3.6567e-07	quant_male-female	DO mouse strains(P)	CRM1-RAN-PHAX-CBC complex (cap binding complex)
XPO1	-0.0469704	0.00372856	-2.59007	-3.10874	0.010274	0.0263593	stoch_male-female	DO mouse strains(P)	CRM1-RAN-PHAX-CBC complex (cap binding complex)
XPO1	0.0261498	9.98959	0.289984	-4.97277	0.772118	0.88282	quant_highfat-chow	DO mouse strains(P)	CRM1-RAN-PHAX-CBC complex (cap binding complex)
RAN	0.0348933	-0.00669419	2.38815	-3.76219	0.0178278	0.0779832	stoch_highfat-chow	DO mouse strains(P)	CRM1-RAN-PHAX-CBC complex (cap binding complex)
RAN	0.0379192	0.100151	0.993594	-5.19237	0.324411	0.856697	stoch_male-female	Human Individuals(Battle,P)	CRM1-RAN-PHAX-CBC complex (cap binding complex)
RAN	-0.248349	9.9511	-1.67956	-4.3271	0.0945448	0.169658	quant_male-female	DO mouse strains(P)	CRM1-RAN-PHAX-CBC complex (cap binding complex)
RAN	-0.0146657	-0.00669419	-0.992285	-6.0349	0.322211	0.450057	stoch_male-female	DO mouse strains(P)	CRM1-RAN-PHAX-CBC complex (cap binding complex)
RAN	0.383336	9.9511	2.61797	-2.79082	0.00949563	0.0479259	quant_highfat-chow	DO mouse strains(P)	CRM1-RAN-PHAX-CBC complex (cap binding complex)
RAN	0.00143282	0.144633	0.0397164	-5.67512	0.968451	0.997592	quant_male-female	Human Individuals(Battle,P)	CRM1-RAN-PHAX-CBC complex (cap binding complex)
PHAX	-0.0344459	-0.00197784	-1.99025	-4.4514	0.0480119	0.16033	stoch_highfat-chow	DO mouse strains(P)	CRM1-RAN-PHAX-CBC complex (cap binding complex)
PHAX	-0.032276	9.99642	-0.20243	-4.75516	0.839799	0.896625	quant_male-female	DO mouse strains(P)	CRM1-RAN-PHAX-CBC complex (cap binding complex)
PHAX	0.0167982	-0.00197784	0.961007	-5.90497	0.337783	0.467374	stoch_male-female	DO mouse strains(P)	CRM1-RAN-PHAX-CBC complex (cap binding complex)
PHAX	-0.114579	9.99642	-0.720938	-4.68797	0.471843	0.688442	quant_highfat-chow	DO mouse strains(P)	CRM1-RAN-PHAX-CBC complex (cap binding complex)
PHAX	-0.0535273	-0.129181	-0.605318	-4.90289	0.547251	0.893865	quant_male-female	Human Individuals(Battle,P)	CRM1-RAN-PHAX-CBC complex (cap binding complex)
PHAX	-0.0170409	-0.173662	-0.230242	-5.09706	0.818687	0.969232	stoch_male-female	Human Individuals(Battle,P)	CRM1-RAN-PHAX-CBC complex (cap binding complex)
NCBP2	-0.0522209	-0.00210154	-2.8043	-2.54991	0.00554486	0.0312863	stoch_highfat-chow	DO mouse strains(P)	CRM1-RAN-PHAX-CBC complex (cap binding complex)
NCBP2	-0.0496446	-0.0644378	-1.04043	-4.99407	0.302383	0.856697	quant_male-female	Human Individuals(Battle,P)	CRM1-RAN-PHAX-CBC complex (cap binding complex)
NCBP2	-0.0364888	-0.0625573	-1.11874	-5.19742	0.267788	0.856697	stoch_male-female	Human Individuals(Battle,P)	CRM1-RAN-PHAX-CBC complex (cap binding complex)
NCBP2	-0.284375	9.98929	-2.32095	-3.38742	0.0213076	0.0492492	quant_male-female	DO mouse strains(P)	CRM1-RAN-PHAX-CBC complex (cap binding complex)
NCBP2	-0.0482334	-0.00210154	-2.58331	-3.10502	0.010506	0.026861	stoch_male-female	DO mouse strains(P)	CRM1-RAN-PHAX-CBC complex (cap binding complex)
NCBP2	-0.260101	9.98929	-2.11759	-3.73828	0.0354577	0.12872	quant_highfat-chow	DO mouse strains(P)	CRM1-RAN-PHAX-CBC complex (cap binding complex)
NCBP1	-0.0351797	-0.00142236	-1.73117	-4.77361	0.0849041	0.234149	stoch_highfat-chow	DO mouse strains(P)	CRM1-RAN-PHAX-CBC complex (cap binding complex)
NCBP1	-0.0368202	-0.0399073	-0.809277	-5.20262	0.421554	0.869496	quant_male-female	Human Individuals(Battle,P)	CRM1-RAN-PHAX-CBC complex (cap binding complex)
NCBP1	0.0019485	10.0113	0.0135596	-4.79255	0.989194	0.992339	quant_male-female	DO mouse strains(P)	CRM1-RAN-PHAX-CBC complex (cap binding complex)
NCBP1	-0.00667084	-0.00142236	-0.325907	-6.15072	0.744822	0.828772	stoch_male-female	DO mouse strains(P)	CRM1-RAN-PHAX-CBC complex (cap binding complex)
NCBP1	-0.153221	10.0113	-1.06953	-4.71038	0.286071	0.51968	quant_highfat-chow	DO mouse strains(P)	CRM1-RAN-PHAX-CBC complex (cap binding complex)
NCBP1	0.00816787	-0.0245525	0.409842	-6.14557	0.683381	0.92595	stoch_male-female	Human Individuals(Battle,P)	CRM1-RAN-PHAX-CBC complex (cap binding complex)
ZEB2	0.0971311	-0.0189228	1.51594	-4.48623	0.136093	0.327304	stoch_highfat-chow	DO mouse strains(P)	CtBP
ZEB2	-0.74676	9.95382	-1.84171	-4.1538	0.0717009	0.135027	quant_male-female	DO mouse strains(P)	CtBP
ZEB2	-0.0765107	-0.0189228	-1.18341	-4.71111	0.242474	0.362521	stoch_male-female	DO mouse strains(P)	CtBP
ZEB2	0.4114	9.95382	0.990539	-4.71069	0.326878	0.561052	quant_highfat-chow	DO mouse strains(P)	CtBP
RREB1	0.0382574	-0.0407749	0.639993	-5.11073	0.523238	0.72557	stoch_highfat-chow	DO mouse strains(P)	CtBP
RREB1	0.330226	9.93696	0.895598	-4.70318	0.372027	0.501867	quant_male-female	DO mouse strains(P)	CtBP
RREB1	0.0693979	-0.0407749	1.1649	-4.76365	0.24607	0.366994	stoch_male-female	DO mouse strains(P)	CtBP
RREB1	0.140442	9.93696	0.379986	-4.62549	0.70454	0.839506	quant_highfat-chow	DO mouse strains(P)	CtBP
RCOR3	0.262002	-0.0266432	3.07273	-2.12485	0.00468866	0.0275772	stoch_highfat-chow	DO mouse strains(P)	CtBP
RCOR3	1.50466	9.89077	1.98739	-3.98911	0.05674	0.110968	quant_male-female	DO mouse strains(P)	CtBP
RCOR3	0.0813257	-0.0266432	0.805894	-4.77339	0.427096	0.55574	stoch_male-female	DO mouse strains(P)	CtBP
RCOR3	1.79602	9.89077	2.5526	-3.11923	0.0164315	0.0733274	quant_highfat-chow	DO mouse strains(P)	CtBP
RCOR1	-0.0496753	-0.00660964	-1.71955	-4.51661	0.0871598	0.238669	stoch_highfat-chow	DO mouse strains(P)	CtBP
RCOR1	0.761252	10.0125	3.246	-1.24049	0.00138567	0.00438846	quant_male-female	DO mouse strains(P)	CtBP
RCOR1	0.100895	-0.00660964	3.57916	-0.262033	0.000438613	0.00154652	stoch_male-female	DO mouse strains(P)	CtBP
RCOR1	-0.575593	10.0125	-2.42708	-3.18738	0.0161641	0.0723536	quant_highfat-chow	DO mouse strains(P)	CtBP
MPC2	-0.134008	-0.0256543	-3.16897	-1.44237	0.00176033	0.0126664	stoch_highfat-chow	DO mouse strains(P)	CtBP
MPC2	-4.13435	10.1612	-14.7715	67.1749	3.05321e-34	1.89661e-31	quant_male-female	DO mouse strains(P)	CtBP
MPC2	-0.403233	-0.0256543	-12.191	48.6228	3.7899e-26	3.72084e-24	stoch_male-female	DO mouse strains(P)	CtBP
MPC2	-1.42633	10.1612	-3.67505	0.0564182	0.000302578	0.00311606	quant_highfat-chow	DO mouse strains(P)	CtBP
KDM1A	-0.0534756	0.103348	-0.998935	-4.95569	0.321838	0.856697	quant_male-female	Human Individuals(Battle,P)	CtBP
KDM1A	0.432062	9.88391	1.75178	-4.24643	0.0812856	0.148642	quant_male-female	DO mouse strains(P)	CtBP
KDM1A	0.0394332	-0.0254485	1.32178	-5.04492	0.187693	0.29573	stoch_male-female	DO mouse strains(P)	CtBP
KDM1A	-0.110314	9.88391	-0.444351	-4.65646	0.657251	0.811099	quant_highfat-chow	DO mouse strains(P)	CtBP
KDM1A	0.0919709	0.407239	0.812933	-4.7377	0.41947	0.869496	stoch_male-female	Human Individuals(Battle,P)	CtBP
KDM1A	0.00623238	-0.0254485	0.208122	-5.82387	0.835337	0.917725	stoch_highfat-chow	DO mouse strains(P)	CtBP
HDAC2	-0.0495402	0.10961	-1.02912	-4.99782	0.307625	0.856697	quant_male-female	Human Individuals(Battle,P)	CtBP
HDAC2	0.0243271	10.0373	0.107051	-4.68269	0.914857	0.946566	quant_male-female	DO mouse strains(P)	CtBP
HDAC2	0.044924	-0.00908148	1.59985	-4.71915	0.111226	0.193845	stoch_male-female	DO mouse strains(P)	CtBP
HDAC2	-0.316713	10.0373	-1.39905	-4.57328	0.163361	0.365063	quant_highfat-chow	DO mouse strains(P)	CtBP
HDAC2	-0.0207512	-0.00908148	-0.734496	-5.64682	0.463516	0.682377	stoch_highfat-chow	DO mouse strains(P)	CtBP
HDAC2	-0.0183076	0.196009	-0.417947	-5.43394	0.677503	0.92595	stoch_male-female	Human Individuals(Battle,P)	CtBP
HDAC1	-0.0448284	0.000968648	-3.21524	-1.60517	0.00151115	0.011183	stoch_highfat-chow	DO mouse strains(P)	CtBP
[truncated: 9,745 more rows]
