# Supplementary material for: Disentangling Genetic and Environmental Effects on the Proteotypes of Individuals
Source: Cell. 2019 May 16;177(5):1308–1318.e10. doi: 10.1016/j.cell.2019.03.015 (PMC6988111; doi:10.1016/j.cell.2019.03.015)
Supplement: Table S5. Effect Sizes of Sex and Diet and Combined on Proteins and Modules, Related to Figure 6 [file mmc5.xlsx]

## Sheet: Key Legend
	Key	Description
	Supplementary Table 5a	Explained variance on complex modules in DO mouse strains(P)
	Supplementary Table 5b	Explained variance on complex modules in DO mouse strains(RNA)
	Supplementary Table 5c	Explained variance on complex module components in DO mouse strains (P)
	Supplementary Table 5d	Explained variance on pathway modules in DO mouse strains(P)
	Supplementary Table 5e	Explained variance on pathway modules in DO mouse strains(RNA)
	Supplementary Table 5f	Explained variance on pathway module components in DO mouse strains (P)
	Key	Description
	Complex Name	official name of complex according to CORUM/COREST
	# of quantified complex[pathway] members	number of protein components of complex/pathway that could be quantified in given dataset
	covariates	co-variate affecting the given module, either 'sex', 'diet' or 'sex+diet'
	Type of Analysis	analysis could be either done before or after complex normalization, hence 'complex abundance' or 'complex stoichiometry'
	coefficient	coefficient of determination of linear regression
	mean standard error	mean standard error of linear regression
	explained variance	variance of module explained by given co-variate
	empirical p-value	p-value associated with explained variance, and calculated empirically
	empirical p-value.adj	adjusted p-value
	Protein	official gene name of protein complex member

## Sheet: Supplementary Table 5a
Supplementary Table 5a. Explained variance on protein complex modules in DO mouse strains(P)
Complex Name	# of quantified complex members	covariates	Type of Analysis	coefficient	mean standard error	explained variance	empirical p-value	empirical p-value.adj
eIF2B	5	~sex+diet	complex abundance	1.77416	1.40924	0.387666	1.51147e-07	2.55392e-05
Nucleosomal protein complex	6	~sex+diet	complex abundance	-1.83734	1.6955	0.382193	2.37899e-07	2.55392e-05
signal peptidase complex	4	~sex+diet	complex abundance	2.51237	2.81601	0.379196	3.04038e-07	2.55392e-05
eIF2B	5	~sex	complex abundance	1.78862	1.42518	0.366243	3.4771e-13	1.75246e-10
Nucleosomal protein complex	6	~sex	complex abundance	-1.85107	1.83942	0.359667	9.66066e-13	2.43449e-10
Chs5p/Arf-1binding proteins (ChAPs)	4	~sex+diet	complex stoichiometry	0.0902831	0.0720534	0.356357	2.48343e-28	6.05957e-26
actin cytoskeleton-regulatory complex	4	~sex+diet	complex stoichiometry	-0.0375384	0.0563494	0.346659	8.46077e-27	1.03221e-24
signal peptidase complex	4	~sex	complex abundance	2.48014	2.75376	0.346023	7.56581e-12	1.27106e-09
Chs5p/Arf-1binding proteins (ChAPs)	4	~sex	complex stoichiometry	0.0901873	0.0739454	0.339096	2.77606e-54	1.35472e-51
actin cytoskeleton-regulatory complex	4	~sex	complex stoichiometry	-0.0353688	0.0587672	0.333543	1.62069e-52	3.95447e-50
PRC1-core complex	2	~sex+diet	complex stoichiometry	-0.0797419	0.051832	0.329764	3.08438e-24	2.50863e-22
eEF1	4	~sex+diet	complex abundance	1.60543	1.12031	0.32953	1.29618e-05	0.000816595
eEF1	4	~sex	complex abundance	1.60579	1.11494	0.328987	8.78527e-11	1.10694e-08
PRC1-core complex	2	~sex	complex stoichiometry	-0.0809991	0.052373	0.307387	1.32822e-44	2.16056e-42
Snf1p/Snf4p/Sip2p complex	4	~sex+diet	complex abundance	-1.62184	1.839	0.305971	6.26153e-05	0.00315581
PCNA-DNA polymerase delta complex	1	~sex+diet	complex abundance	-2.02834	2.67687	0.302594	7.76355e-05	0.00326069
UTM-SGCE-DAG1-CAV1-NOS3 complex	4	~sex+diet	complex stoichiometry	0.1336	0.171753	0.300279	4.29301e-20	2.61874e-18
UTM-SGCE-DAG1-CAV1-NOS3 complex	4	~sex	complex stoichiometry	0.132697	0.170851	0.29875	3.88929e-42	4.74493e-40
glycosylphosphatidylinositol-N-acetylglucosaminyltransferase (GPI-GnT) complex	1	~sex+diet	complex abundance	-0.339812	4.88707	0.293054	0.000140474	0.00505707
glycosylphosphatidylinositol-N-acetylglucosaminyltransferase (GPI-GnT) complex	1	~diet	complex abundance	2.98333	4.85703	0.289264	1.60887e-08	1.62174e-06
PRC1-core complex	2	~sex+diet	complex abundance	-2.0143	2.71857	0.28024	0.000301236	0.00948895
PCNA-DNA polymerase delta complex	1	~sex	complex abundance	-2.00706	2.70485	0.27881	5.63583e-08	4.73409e-06
Gac1p/Glc7p complex	4	~sex+diet	complex stoichiometry	0.0107404	0.0579069	0.27199	1.65039e-16	8.05392e-15
LAT-PLC-gamma-1-p85-GRB2-CBL-VAV-SLP-76 signaling complex	3	~sex+diet	complex abundance	-0.747229	1.36084	0.270141	0.000534923	0.0149779
Chs5p/Arf-1binding proteins (ChAPs)	4	~diet	complex stoichiometry	-0.0382832	0.085307	0.26589	2.0303e-33	1.98157e-31
Gac1p/Glc7p complex	4	~diet	complex stoichiometry	0.00600687	0.0602403	0.262997	1.05829e-32	7.70104e-31
actin cytoskeleton-regulatory complex	4	~diet	complex stoichiometry	-0.00890868	0.0608415	0.262922	1.10466e-32	7.70104e-31
Spliceosome-U4/U6	4	~sex+diet	complex stoichiometry	-0.00147816	0.0224003	0.26263	2.08781e-15	8.49043e-14
multi-eIF complex	10	~sex+diet	complex abundance	1.02108	1.42752	0.262449	0.000815315	0.0205459
Spliceosome-U4/U6	4	~diet	complex stoichiometry	-0.0031216	0.0224716	0.26224	1.62567e-32	9.9166e-31
Gac1p/Glc7p complex	4	~sex	complex stoichiometry	0.0116464	0.05947	0.258916	1.05285e-31	5.70879e-30
PRC1-core complex	2	~sex	complex abundance	-2.03722	2.9426	0.255915	7.40305e-07	5.3302e-05
UTM-SGCE-DAG1-CAV1-NOS3 complex	4	~diet	complex stoichiometry	-0.0199733	0.188821	0.250991	8.1926e-30	3.99799e-28
multi-eIF complex	10	~sex	complex abundance	1.02167	1.46917	0.250593	1.30284e-06	8.20786e-05
Spliceosome-U4/U6	4	~sex	complex stoichiometry	0.000296461	0.0231945	0.250386	1.1353e-29	5.03662e-28
HMGB1-HMGB2-HSC70-ERP60-GAPDH complex	5	~sex+diet	complex abundance	-0.319204	3.00648	0.246588	0.0018621	0.042659
LAT-PLC-gamma-1-p85-GRB2-CBL-VAV-SLP-76 signaling complex	3	~sex	complex abundance	-0.732413	1.50217	0.241891	3.1956e-06	0.000178954
ASCOM complex	4	~sex+diet	complex abundance	0.201744	3.89296	0.241594	0.00238637	0.0501138
HMGB1-HMGB2-HSC70-ERP60-GAPDH complex	5	~sex+diet	complex stoichiometry	0.00887159	0.0533641	0.241546	4.46251e-13	1.54826e-11
Polycomb-group repressive complex 1 (PRC1)	3	~sex+diet	complex stoichiometry	0.105842	0.0510063	0.241014	5.07626e-13	1.54826e-11
eIF3	13	~sex+diet	complex abundance	1.12377	1.60773	0.238211	0.0028138	0.0545445
multi-tRNAsynthase complex	10	~sex+diet	complex abundance	0.921683	1.00043	0.229699	0.00421073	0.0687069
eIF4F	8	~sex+diet	complex abundance	0.983192	1.48437	0.229314	0.00428648	0.0687069
BLOC1-BLOC2 complex	2	~sex+diet	complex abundance	1.21905	1.71414	0.228872	0.00437487	0.0687069
ASCOM complex	4	~sex	complex abundance	0.201544	4.03887	0.22881	1.15584e-05	0.000582543
H2AX complex	13	~sex+diet	complex abundance	-0.0458193	1.28055	0.227485	0.00466353	0.0687069
Anaphase promoting complex (APC)	2	~sex+diet	complex abundance	-0.834045	1.12459	0.226197	0.00494642	0.0687069
Signal recognition particle (SRP) complex	5	~sex+diet	complex abundance	1.09531	1.3247	0.225181	0.00518028	0.0687069
Polycomb-group repressive complex 1 (PRC1)	3	~sex	complex stoichiometry	0.107107	0.0537576	0.224086	7.52615e-24	3.06064e-22
Polycystin-1 multiprotein complex (ACTN1	9	~sex+diet	complex stoichiometry	0.122872	0.0841607	0.223103	3.26904e-11	8.14641e-10
MCM complex	1	~sex+diet	complex stoichiometry	0.140763	0.232865	0.223008	3.33869e-11	8.14641e-10
COPI	12	~sex+diet	complex abundance	0.816943	1.45269	0.221953	0.0059902	0.0724103
Cohesin complex	7	~sex+diet	complex abundance	-0.678388	0.752227	0.221788	0.0060342	0.0724103
LAT-PLC-gamma-1-p85-GRB2-CBL-VAV-SLP-76 signaling complex	3	~sex+diet	complex stoichiometry	-0.118217	0.0321806	0.221786	4.37947e-11	9.71446e-10
Nucleosomal protein complex	6	~sex+diet	complex stoichiometry	-0.0622841	0.0289114	0.217113	1.21733e-10	2.47524e-09
UTP A complex	3	~sex+diet	complex abundance	1.00728	1.10409	0.212745	0.00894863	0.102502
H2AX complex	13	~sex+diet	complex stoichiometry	0.0217521	0.0286883	0.211644	3.9085e-10	7.33595e-09
NatA complex	4	~sex+diet	complex abundance	0.768441	0.66395	0.207745	0.0110395	0.115715
Nucleosomal protein complex	6	~sex	complex stoichiometry	-0.0626093	0.0293306	0.207569	1.54409e-20	5.79627e-19
SMG-1-Upf1-eRF1-eRF3 complex (SURF)	5	~sex+diet	complex abundance	1.19394	1.18925	0.207315	0.0112373	0.115715
multi-tRNAsynthase complex	10	~sex	complex abundance	0.92548	1.00716	0.207221	8.18358e-05	0.00374957
cytoplasmic ribosomal small subunit	32	~sex+diet	complex abundance	1.1168	1.87776	0.206788	0.0114847	0.115715
SRC-3 complex	3	~sex+diet	complex stoichiometry	0.0932238	0.0423248	0.206545	1.12599e-09	1.96245e-08
Snf1p/Snf4p/Sip2p complex	4	~sex	complex abundance	-1.5827	2.10496	0.206026	9.06526e-05	0.00380741
cytoplasmic ribosomal large subunit	43	~sex+diet	complex abundance	1.13462	2.26681	0.205845	0.0119388	0.115715
MCM complex	1	~diet	complex stoichiometry	-0.477814	0.245033	0.205156	4.46978e-20	1.55804e-18
Signal recognition particle (SRP) complex	5	~sex	complex abundance	1.10745	1.33276	0.20485	0.000100202	0.00388474
H2AX complex	13	~sex	complex abundance	-0.0664293	1.30138	0.203752	0.000109965	0.00392299
SRC-3 complex	3	~sex	complex stoichiometry	0.0935169	0.0424921	0.203484	9.26819e-20	3.01525e-18
Dsl1p complex	5	~sex+diet	complex abundance	0.44207	1.35331	0.203446	0.0131647	0.12287
LINC complex	1	~sex+diet	complex stoichiometry	0.0629435	0.00424024	0.203083	2.2727e-09	3.69693e-08
eIF3	13	~sex	complex abundance	1.11962	1.75762	0.203041	0.000116756	0.00392299
Elongator complex	5	~sex+diet	complex abundance	0.854814	1.14859	0.202305	0.013785	0.124065
eIF4F	8	~sex	complex abundance	0.984152	1.50725	0.20199	0.000127518	0.00401682
UTP A complex	3	~sex	complex abundance	0.995681	1.11503	0.200677	0.000142262	0.00421765
cytoplasmic ribosomal small subunit	32	~sex	complex abundance	1.1118	1.8856	0.199286	0.000159628	0.00446959
LAT-PLC-gamma-1-p85-GRB2-CBL-VAV-SLP-76 signaling complex	3	~sex	complex stoichiometry	-0.115618	0.0348077	0.19783	1.04067e-18	3.17406e-17
H2AX complex	13	~sex	complex stoichiometry	0.0219743	0.0291946	0.197345	1.27664e-18	3.66471e-17
B-WICH	6	~sex+diet	complex stoichiometry	0.00246114	0.010093	0.197109	7.40615e-09	1.118e-07
mitochondrial oxoglutarate dehydrogenase complex	3	~sex+diet	complex stoichiometry	-0.00323554	0.015188	0.19685	7.78938e-09	1.118e-07
mitochondrial oxoglutarate dehydrogenase complex	3	~diet	complex stoichiometry	-0.104891	0.0152124	0.196682	1.68615e-18	4.57134e-17
cytoplasmic ribosomal large subunit	43	~sex	complex abundance	1.13509	2.30189	0.196342	0.000203118	0.00538798
H+transporting ATPase	12	~sex+diet	complex abundance	-0.740958	2.12359	0.194506	0.0187373	0.157825
nuclear ubiquitin ligase complex	3	~sex+diet	complex abundance	1.30319	2.2285	0.193894	0.019183	0.157825
COPII	19	~sex+diet	complex abundance	0.947342	1.48793	0.192733	0.0200535	0.157825
SMG-1-Upf1-eRF1-eRF3 complex (SURF)	5	~sex	complex abundance	1.18788	1.24918	0.19248	0.000277032	0.00698121
Polycomb-group repressive complex 1 (PRC1)	3	~sex+diet	complex abundance	-0.366847	2.81793	0.191998	0.0206224	0.157825
SIN3 complex	1	~sex+diet	complex abundance	-0.951753	1.06633	0.19194	0.0206676	0.157825
B-WICH	6	~sex	complex stoichiometry	0.00258926	0.0100926	0.190619	2.05194e-17	5.27026e-16
HOPS complex	7	~sex+diet	complex abundance	0.181708	0.820117	0.190133	0.0221258	0.161132
Cell cycle kinase complex CDK5	2	~sex+diet	complex abundance	-0.782376	1.81562	0.189829	0.0223794	0.161132
B-WICH	6	~sex+diet	complex abundance	-0.0893603	0.655142	0.188735	0.0233126	0.163188
COPI	12	~sex	complex abundance	0.827817	1.4923	0.187589	0.000406607	0.00975858
SWI/SNF chromatin-remodeling complex	5	~sex+diet	complex abundance	-0.951753	1.05234	0.187435	0.0244641	0.166621
Polycystin-1 multiprotein complex (ACTN1	9	~sex+diet	complex abundance	0.107607	3.71906	0.185266	0.026491	0.175677
LINC complex	1	~sex	complex stoichiometry	0.0621555	0.00438964	0.181012	9.09284e-16	2.21865e-14
FIB-associated protein complex	5	~sex+diet	complex abundance	1.03894	2.74006	0.180522	0.0314165	0.202999
Yph1-L	15	~sex+diet	complex abundance	1.01724	2.07447	0.17971	0.032331	0.203686
H+transporting ATPase	12	~sex	complex abundance	-0.733601	2.17995	0.178941	0.0007814	0.0179012
Conserved oligomeric Golgi (COG) complex	8	~sex+diet	complex abundance	0.603972	0.916215	0.178507	0.0337267	0.206773
chromatin accessibility complex	2	~sex+diet	complex abundance	-0.802396	0.846876	0.177695	0.0346964	0.206773
H3.3 com	9	~sex+diet	complex abundance	-0.427405	1.45753	0.177213	0.0352827	0.206773
HMGB1-HMGB2-HSC70-ERP60-GAPDH complex	5	~sex	complex abundance	-0.320379	3.2661	0.176416	0.000939887	0.0198908
COPII	19	~sex	complex abundance	0.955684	1.50664	0.176278	0.000949347	0.0198908
chromatin accessibility complex	2	~sex	complex abundance	-0.799313	0.825518	0.175644	0.000993951	0.0198908
SIN3 complex	1	~sex	complex abundance	-0.962601	1.09477	0.175199	0.00102636	0.0198908
mitotic checkpoint complex	1	~sex+diet	complex abundance	-0.567086	0.460155	0.174925	0.0381773	0.218652
B-WICH	6	~sex	complex abundance	-0.0948706	0.657442	0.174678	0.00106558	0.0198908
oligosaccharyl transferase complex	7	~sex+diet	complex stoichiometry	0.047425	0.0219489	0.174631	4.46589e-07	6.05376e-06
Polycomb-group repressive complex 1 (PRC1)	3	~sex	complex abundance	-0.357092	2.98966	0.173915	0.0011255	0.0202591
SRC-3 complex	3	~sex+diet	complex abundance	1.29978	2.63751	0.173677	0.0398371	0.223088
HMGB1-HMGB2-HSC70-ERP60-GAPDH complex	5	~sex	complex stoichiometry	0.00850434	0.0589005	0.173304	1.64217e-14	3.81608e-13
TNF-alpha/Nf-kappa B signaling complex (RPL6	10	~sex+diet	complex abundance	0.767918	1.31339	0.172595	0.0413218	0.226372
GST-Smad3	5	~sex+diet	complex abundance	-0.361406	2.04869	0.17185	0.0423703	0.227177
chromatin assembly complex	2	~sex+diet	complex stoichiometry	-0.0193653	0.008989	0.170204	9.38891e-07	1.14545e-05
Polycomb-group repressive complex 2 (PRC2)	2	~sex+diet	complex stoichiometry	-0.0193653	0.008989	0.170204	9.38891e-07	1.14545e-05
PCNA-MutS-alpha-MutL-alpha-DNA complex	2	~sex+diet	complex abundance	-1.2383	2.31022	0.169446	0.045901	0.238389
CtBP	4	~sex+diet	complex abundance	-0.195005	1.8496	0.169149	0.0463535	0.238389
Cell cycle kinase complex CDK5	2	~sex	complex abundance	-0.76671	1.85059	0.168163	0.00168627	0.0288774
SWI/SNF chromatin-remodeling complex	5	~sex	complex abundance	-0.962146	1.07723	0.167885	0.00171889	0.0288774
COMPASS complex	4	~sex+diet	complex abundance	-0.655983	1.32087	0.166853	0.0499701	0.251849
NSL	2	~sex+diet	complex abundance	-0.628044	0.5495	0.165987	0.0513928	0.253941
GST-Smad3	5	~sex	complex abundance	-0.357544	2.05108	0.165964	0.00196077	0.0310303
SRC-3 complex	3	~sex	complex abundance	1.29988	2.6731	0.165894	0.00197018	0.0310303
oligosaccharyl transferase complex	7	~sex	complex stoichiometry	0.0470789	0.0222799	0.164162	4.27856e-13	9.49063e-12
DNA repair complex NEIL2-PNK-Pol(beta)-LigIII(alpha)-XRCC1	3	~sex+diet	complex abundance	1.08778	2.24385	0.163847	0.0550429	0.266746
nuclear ubiquitin ligase complex	3	~sex	complex abundance	1.33913	2.06546	0.163247	0.00235571	0.0359781
ASCOM complex	4	~sex+diet	complex stoichiometry	-0.010942	0.12024	0.163017	2.99999e-06	3.4857e-05
mitotic checkpoint complex	1	~sex+diet	complex stoichiometry	-0.0305884	0.0202997	0.162409	3.30166e-06	3.66184e-05
Tubulins	7	~sex+diet	complex abundance	0.593926	2.18962	0.161633	0.0590322	0.280681
BLOC1-BLOC2 complex	2	~sex	complex abundance	1.24842	1.98391	0.161502	0.00264609	0.0389563
Elongator complex	5	~sex	complex abundance	0.874897	1.2241	0.160954	0.00274361	0.0389563
Yph1-L	15	~sex	complex abundance	1.00126	2.04617	0.16074	0.00278259	0.0389563
ISW1b complex	4	~sex+diet	complex abundance	-0.618073	1.51496	0.160001	0.062116	0.289875
STE5-MAPK complex	5	~sex+diet	complex stoichiometry	0.0605938	0.0235537	0.159596	5.11506e-06	5.42642e-05
TNF-alpha/Nf-kappa B signaling complex (RPL6	10	~sex	complex abundance	0.772112	1.32761	0.159084	0.00310177	0.0419159
STE5-MAPK complex	5	~sex+diet	complex abundance	0.480847	1.20248	0.158971	0.064126	0.293813
Dsl1p complex	5	~diet	complex abundance	1.03299	1.44085	0.158796	0.00316032	0.0419159
AP-3 adaptor complex	4	~sex+diet	complex abundance	0.327203	1.29132	0.157681	0.0667146	0.299679
emerin C24	3	~sex+diet	complex abundance	-0.408933	1.81263	0.157159	0.0677845	0.299679
eIF3	13	~sex+diet	complex stoichiometry	0.0216702	0.0292861	0.157042	7.55593e-06	7.68187e-05
HOPS complex	7	~diet	complex abundance	0.830461	0.855214	0.156293	0.00371452	0.048003
oligosaccharyl transferase complex	7	~sex+diet	complex abundance	0.783437	1.44812	0.156096	0.0700033	0.304152
DNMT3B	3	~sex+diet	complex abundance	-0.692009	0.799405	0.154047	0.0744405	0.31179
actin cytoskeleton-regulatory complex	4	~sex+diet	complex abundance	-0.54518	2.51369	0.153754	0.075091	0.31179
RSC	11	~sex+diet	complex abundance	-0.361912	2.25552	0.153583	0.0754729	0.31179
mitotic checkpoint complex	1	~diet	complex stoichiometry	-0.121954	0.020386	0.152862	1.86281e-11	3.9524e-10
H3.3 com	9	~sex+diet	complex stoichiometry	-0.00302893	0.0201854	0.15278	1.42678e-05	0.000139253
Large Drosha complex	17	~sex+diet	complex abundance	-0.262659	0.872143	0.150096	0.0835964	0.334791
TNF-alpha/NF-kappa B signaling complex 6	13	~sex+diet	complex abundance	1.01724	1.2953	0.150054	0.0836978	0.334791
NSL	2	~sex	complex abundance	-0.635204	0.577093	0.14999	0.00551478	0.0694863
PCNA-MutS-alpha-MutL-alpha-DNA complex	2	~sex	complex abundance	-1.22032	2.3677	0.149122	0.00581547	0.0714877
mitochondrial pyruvate dehydrogenase complex	7	~sex+diet	complex abundance	-0.666843	2.63221	0.149096	0.0860407	0.338785
SRCAP	3	~sex+diet	complex abundance	-0.364138	0.694041	0.147424	0.0902501	0.349893
emerin C24	3	~sex+diet	complex stoichiometry	0.0079779	0.0402033	0.146647	3.44187e-05	0.000323006
Polycystin-1 multiprotein complex (ACTN1	9	~sex	complex stoichiometry	0.123005	0.0939262	0.146585	1.34075e-10	2.72619e-09
DNA repair complex NEIL2-PNK-Pol(beta)-LigIII(alpha)-XRCC1	3	~sex	complex abundance	1.05755	2.26351	0.146455	0.00683278	0.0804236
oligosaccharyl transferase complex	7	~sex	complex abundance	0.780692	1.46615	0.146384	0.00686154	0.0804236
RNA Degradation Complex	3	~sex+diet	complex abundance	-0.294416	0.762118	0.145263	0.095915	0.364412
CD147-gamma-secretase complex (APH-1a	2	~sex+diet	complex abundance	-0.641899	1.36497	0.144901	0.0968874	0.364412
CtBP	4	~sex+diet	complex stoichiometry	0.0210737	0.0347461	0.144516	4.6304e-05	0.000418451
NatA complex	4	~sex	complex abundance	0.754811	0.759123	0.144418	0.00771255	0.0883438
STE5-MAPK complex	5	~sex	complex stoichiometry	0.0589304	0.0238171	0.144225	2.75354e-10	5.05297e-09
chromatin assembly complex	2	~sex	complex stoichiometry	-0.0188014	0.00962976	0.144174	2.7957e-10	5.05297e-09
Polycomb-group repressive complex 2 (PRC2)	2	~sex	complex stoichiometry	-0.0188014	0.00962976	0.144174	2.7957e-10	5.05297e-09
Fatty Acid Import Complex	5	~sex+diet	complex abundance	-0.209669	4.04673	0.143597	0.100456	0.371557
Spliceosome-LSm	4	~sex+diet	complex abundance	-0.868714	1.17124	0.143138	0.101736	0.371557
UTP A complex	3	~sex+diet	complex stoichiometry	-0.0101455	0.0132707	0.141898	6.62353e-05	0.000577193
60S APC containing complex	5	~sex+diet	complex abundance	0.533861	2.88718	0.141602	0.106098	0.381953
H3.3 com	9	~sex	complex abundance	-0.418915	1.5657	0.141556	0.00911633	0.102103
SNARE complex (VAMP4	1	~sex+diet	complex stoichiometry	-0.0109059	0.0358153	0.140633	7.85323e-05	0.000660754
SNARE complex (VAMP4	1	~diet	complex stoichiometry	0.150674	0.0358421	0.139888	1.00057e-09	1.74384e-08
KMT2C/D containing complex	3	~sex+diet	complex abundance	-0.533283	0.651249	0.139606	0.111971	0.397417
nuclear ubiquitin ligase complex	3	~sex+diet	complex stoichiometry	0.108286	0.0348527	0.138926	9.85631e-05	0.000801647
BRCA1/BARD1	3	~sex+diet	complex abundance	-0.448266	1.61994	0.138525	0.115247	0.403365
TNF-alpha/NF-kappa B signaling complex 6	13	~sex	complex abundance	1.00126	1.32881	0.137376	0.0115672	0.126736
mitochondrial oxoglutarate dehydrogenase complex	3	~sex+diet	complex abundance	0.107951	1.63158	0.137245	0.119213	0.40796
mitochondrial pyruvate dehydrogenase complex	7	~sex+diet	complex stoichiometry	0.0122172	0.0381322	0.137052	0.000126029	0.00099197
retromer complex	7	~sex+diet	complex abundance	-0.0147279	0.801714	0.136569	0.121344	0.40796
Toposome	5	~sex+diet	complex abundance	-0.0911137	0.687794	0.136546	0.121417	0.40796
ASCOM complex	4	~sex	complex stoichiometry	-0.0118387	0.122681	0.136063	3.01592e-09	5.07507e-08
CtBP	4	~sex	complex abundance	-0.199989	2.0777	0.136	0.0124908	0.133944
P2X7 receptor signalling complex	8	~sex+diet	complex stoichiometry	0.046954	0.0362226	0.135758	0.000149016	0.00113624
60S APC containing complex	5	~sex+diet	complex stoichiometry	-0.0496241	0.053404	0.135476	0.000154524	0.00114254
retromer complex	7	~sex+diet	complex stoichiometry	0.0307407	0.0136854	0.134926	0.000165823	0.00119003
RSC	11	~sex	complex abundance	-0.341213	2.27466	0.134802	0.0133461	0.140134
Sin3-CI	7	~sex+diet	complex abundance	-0.612554	0.861249	0.134497	0.128047	0.424576
Large Drosha complex	17	~sex+diet	complex stoichiometry	0.00395929	0.0157544	0.133286	0.000204259	0.00142398
STE5-MAPK complex	5	~sex	complex abundance	0.473048	1.20637	0.132604	0.0150469	0.150271
ISW1b complex	4	~sex	complex abundance	-0.617749	1.546	0.13257	0.015075	0.150271
Spliceosome-LSm	4	~sex	complex abundance	-0.862618	1.15117	0.13241	0.015206	0.150271
BAF complex	8	~sex+diet	complex abundance	-0.501141	1.64297	0.130854	0.140449	0.459078
mitotic checkpoint complex	1	~sex	complex abundance	-0.579341	0.506704	0.1308	0.0165794	0.160693
COPII	19	~sex+diet	complex stoichiometry	0.0274093	0.0240632	0.130785	0.00027914	0.00189195
SCF-CDC4 complex	5	~sex+diet	complex abundance	1.04638	2.47065	0.130387	0.142096	0.459078
Dsl1p complex	5	~sex+diet	complex stoichiometry	-0.0596813	0.0230272	0.129974	0.000308469	0.00203423
FIB-associated protein complex	5	~sex	complex abundance	0.985273	3.05062	0.129604	0.0176672	0.168005
SCF-CDC4 complex	5	~sex+diet	complex stoichiometry	-0.0533303	0.0369983	0.12937	0.000332158	0.00213281
retromer complex	7	~sex	complex stoichiometry	0.0311132	0.0138678	0.128988	2.13328e-08	3.47013e-07
Chs5p/Arf-1binding proteins (ChAPs)	4	~sex+diet	complex abundance	0.42452	2.69206	0.128788	0.147833	0.469935
COMPASS complex	4	~sex	complex abundance	-0.635825	1.43992	0.128082	0.0191398	0.178638
Ndc80p complex	1	~sex+diet	complex abundance	0.531383	0.587552	0.127913	0.151037	0.469935
emerin C52	14	~sex+diet	complex abundance	-0.443681	2.05201	0.127909	0.151051	0.469935
eIF3	13	~sex	complex stoichiometry	0.0212021	0.0315828	0.127511	3.16491e-08	4.98218e-07
KMT2C/D containing complex	3	~sex	complex abundance	-0.538371	0.665586	0.12712	0.0201229	0.183902
NSL	2	~sex+diet	complex stoichiometry	-0.0753404	0.0125051	0.126945	0.000445282	0.00271298
retromer complex	7	~sex	complex abundance	-0.0163663	0.817309	0.126825	0.0204336	0.183902
Cytochrome bc1 complex (Ubiquinol-cytochrome c reductase complex	8	~sex+diet	complex abundance	-0.18057	2.9753	0.126767	0.155303	0.470064
TNF-alpha/Nf-kappa B signaling complex (RPL6	10	~sex+diet	complex stoichiometry	0.0509298	0.0199644	0.126755	0.000455539	0.00271298
TORC 2 complex	2	~sex+diet	complex stoichiometry	-0.00206875	0.00982795	0.126748	0.000455869	0.00271298
telomerase	5	~sex+diet	complex abundance	-0.348961	0.954551	0.126576	0.15602	0.470064
RNA Degradation Complex	3	~sex+diet	complex stoichiometry	-0.103167	0.0239344	0.126253	0.000483578	0.00276711
Rpd3L complex	4	~sex+diet	complex stoichiometry	-0.0126773	0.00995718	0.126183	0.000487647	0.00276711
Rpd3L complex	4	~sex+diet	complex abundance	-0.528228	0.901347	0.125931	0.158464	0.470064
HCF-1N	11	~sex+diet	complex abundance	-0.170217	1.00662	0.125908	0.158553	0.470064
actin cytoskeleton-regulatory complex	4	~sex	complex abundance	-0.540364	2.66104	0.125459	0.0219221	0.193838
TCF4-CTNNB1-SUMO1-EP300-HADAC6 complex	3	~sex+diet	complex stoichiometry	0.121345	0.0654242	0.124859	0.000570175	0.00316188
INO80.com	5	~sex+diet	complex abundance	-0.354772	1.02975	0.124509	0.16394	0.477976
DNA-PK-Ku-eIF2-NF90-NF45 complex	8	~sex+diet	complex abundance	0.379431	1.18165	0.124233	0.165015	0.477976
Polycystin-1 multiprotein complex (ACTN1	9	~sex	complex abundance	0.120154	3.94794	0.123876	0.0237603	0.206469
SNARE complex	3	~sex+diet	complex stoichiometry	0.124599	0.0330147	0.123274	0.000685877	0.00371898
DNMT3B	3	~sex	complex abundance	-0.69075	0.846823	0.123041	0.0247808	0.211687
GST-Smad3	5	~sex+diet	complex stoichiometry	-0.0210889	0.0282416	0.12296	0.000711226	0.00377259
Cohesin complex	7	~sex	complex abundance	-0.698563	0.845	0.122422	0.0255623	0.214723
TCF4-CTNNB1-SUMO1-EP300-HADAC6 complex	3	~sex+diet	complex abundance	-0.876921	1.83893	0.122046	0.173709	0.480699
N-CoR-1	5	~sex+diet	complex abundance	-0.459874	1.10101	0.121918	0.174226	0.480699
multi-tRNAsynthase complex	10	~sex+diet	complex stoichiometry	-0.0109278	0.0136796	0.121601	0.000831244	0.0043154
Survival of motor neuron (SMN) complex	5	~sex+diet	complex abundance	-0.147956	1.79696	0.121488	0.175969	0.480699
H3.3 com	9	~sex	complex stoichiometry	-0.00336861	0.0215917	0.121409	1.53527e-07	2.34128e-06
Nuclear cap binding complex (NCBC)	6	~sex+diet	complex abundance	0.078962	1.19128	0.121383	0.176398	0.480699
E2F6.com-1	1	~sex+diet	complex abundance	-1.18079	2.19471	0.121067	0.17769	0.480699
NSL	2	~sex	complex stoichiometry	-0.0759338	0.0128583	0.120543	1.9082e-07	2.82183e-06
HCF-1N	11	~sex+diet	complex stoichiometry	0.00887159	0.01659	0.120433	0.000948963	0.00482389
RNA polymerase II core complex	4	~sex+diet	complex abundance	-0.336395	1.76022	0.120262	0.181008	0.480699
mitochondrial oxoglutarate dehydrogenase complex	3	~diet	complex abundance	-0.992342	1.64297	0.119725	0.0292062	0.241116
Cytochrome bc1 complex (Ubiquinol-cytochrome c reductase complex	8	~diet	complex abundance	-0.988625	3.0685	0.119408	0.0296611	0.241116
P2X7 receptor signalling complex	8	~sex	complex stoichiometry	0.0462764	0.0363977	0.119302	2.59834e-07	3.72938e-06
p27-cyclinE-Cdk2 - Ubiquitin E3 ligase (SKP1A	2	~sex+diet	complex stoichiometry	0.0193584	0.0399727	0.118922	0.00112404	0.00559728
TNF-alpha/Nf-kappa B signaling complex (RPL6	10	~sex	complex stoichiometry	0.0509752	0.0199746	0.117864	3.70074e-07	5.15989e-06
Paf complex	3	~sex+diet	complex abundance	-0.466647	0.757235	0.117722	0.191731	0.493614
BAF complex	8	~sex	complex abundance	-0.487327	1.64286	0.117535	0.0324737	0.258713
Anaphase promoting complex (APC)	2	~sex	complex abundance	-0.805818	1.18106	0.117293	0.0328524	0.258713
GSE Complex	2	~sex+diet	complex abundance	-1.03659	2.01256	0.117081	0.194496	0.493614
multi-eIF complex	10	~sex+diet	complex stoichiometry	0.0356911	0.0224473	0.116768	0.00142489	0.00682061
Cell cycle kinase complex CDK5	2	~sex+diet	complex stoichiometry	-0.000626457	0.0178976	0.116661	0.00144173	0.00682061
GST-Smad3	5	~sex	complex stoichiometry	-0.0203445	0.0280482	0.11641	5.26731e-07	7.14013e-06
H+transporting ATPase	12	~sex+diet	complex stoichiometry	0.0125318	0.0386503	0.116312	0.00149746	0.00682061
emerin C52	14	~sex+diet	complex stoichiometry	-0.00584042	0.039889	0.116275	0.00150345	0.00682061
COPI	12	~sex+diet	complex stoichiometry	-0.00590013	0.0229326	0.116148	0.00152433	0.00682061
DNA-PK-Ku-eIF2-NF90-NF45 complex	8	~sex	complex abundance	0.380667	1.1941	0.116142	0.0347047	0.269095
Toposome	5	~sex+diet	complex stoichiometry	0.0303468	0.00776167	0.116069	0.00153743	0.00682061
emerin C24	3	~diet	complex stoichiometry	-0.106852	0.0430216	0.11571	6.23279e-07	8.22055e-06
mitochondrial outer membrane translocase complex	3	~sex+diet	complex stoichiometry	-0.169807	0.0707037	0.11557	0.00162247	0.00706933
Conserved oligomeric Golgi (COG) complex	8	~diet	complex abundance	0.624645	0.979866	0.115559	0.0356752	0.272429
chromatin assembly complex	2	~sex+diet	complex abundance	-0.412797	0.800466	0.11553	0.201291	0.493614
Polycomb-group repressive complex 2 (PRC2)	2	~sex+diet	complex abundance	-0.412797	0.800466	0.11553	0.201291	0.493614
RNA polymerase II complex	8	~sex+diet	complex abundance	-0.634545	1.34931	0.114984	0.203714	0.493614
Large Drosha complex	17	~sex	complex abundance	-0.28665	0.911139	0.114531	0.0374414	0.281649
Fatty Acid Import Complex	5	~sex+diet	complex stoichiometry	0.015682	0.0796508	0.113761	0.00196857	0.00842685
Sin3-CI	7	~sex	complex abundance	-0.610545	0.86242	0.11366	0.038992	0.289
hs4 enhancer complex (faster migrating complex)	3	~sex+diet	complex stoichiometry	-0.0645863	0.0275185	0.113044	0.00212318	0.0088817
INO80.com	5	~sex+diet	complex stoichiometry	0.00552243	0.0214718	0.112935	0.00214762	0.0088817
CtBP	4	~sex	complex stoichiometry	0.0216719	0.0348542	0.112731	1.26024e-06	1.61841e-05
Nuclear cap binding complex (NCBC)	6	~sex+diet	complex stoichiometry	0.00260956	0.0236622	0.112383	0.00227555	0.00925391
mitochondrial outer membrane translocase complex	3	~sex	complex stoichiometry	-0.168559	0.070205	0.112135	1.44777e-06	1.81157e-05
Toposome	5	~sex	complex stoichiometry	0.0310786	0.00780857	0.111528	1.66585e-06	2.03233e-05
SCF-CDC4 complex	5	~sex	complex abundance	1.05746	2.51787	0.111058	0.0439404	0.320956
Cdc42p/Ste20p complex	3	~sex+diet	complex abundance	-0.160298	1.47518	0.110398	0.224763	0.499602
Ndc80p complex	1	~sex	complex abundance	0.539292	0.625766	0.110078	0.045929	0.330689
P2X7 receptor signalling complex	8	~sex+diet	complex abundance	-0.203278	1.78098	0.109972	0.226775	0.499602
Cell cycle kinase complex CDK5	2	~sex	complex stoichiometry	-0.00119321	0.018145	0.109933	2.39927e-06	2.85572e-05
F0/F1 ATP synthase (complex V)	13	~sex+diet	complex abundance	-0.210145	2.59631	0.109433	0.229342	0.499602
COPII	19	~sex	complex stoichiometry	0.0273789	0.0244064	0.109407	2.70271e-06	3.14029e-05
RNA pol II containing coactivator complex Tat-SF	5	~sex+diet	complex abundance	-0.297869	0.882702	0.109083	0.231015	0.499602
ubiquitin ligase ERAD-L complex	3	~sex+diet	complex stoichiometry	-0.0491371	0.0158834	0.108631	0.00334354	0.0133742
GSE Complex	2	~sex	complex abundance	-1.02582	2.11083	0.108202	0.049941	0.354511
UTP A complex	3	~sex	complex stoichiometry	-0.0122073	0.0140912	0.107739	3.92778e-06	4.45757e-05
NuA4/Tip60 HAT complex	5	~sex+diet	complex abundance	-0.364138	0.839147	0.107703	0.237682	0.499602
Flag-FCP1	4	~sex+diet	complex abundance	0.00182741	0.799623	0.107689	0.237751	0.499602
SCF-CDC4 complex	5	~sex	complex stoichiometry	-0.0512728	0.038289	0.107519	4.12449e-06	4.57443e-05
RSC	11	~sex+diet	complex stoichiometry	0.003981	0.0457886	0.107513	0.00373941	0.0147164
E2F6.com-1	1	~sex	complex abundance	-1.19653	2.08878	0.107104	0.0524143	0.3669
FIB-associated protein complex	5	~sex+diet	complex stoichiometry	0.0402125	0.051036	0.106954	0.00395289	0.0153096
HCF-1N	11	~sex	complex stoichiometry	0.00850434	0.016962	0.106862	4.76853e-06	5.11894e-05
Large Drosha complex	17	~sex	complex stoichiometry	0.00425983	0.0164957	0.106809	4.82523e-06	5.11894e-05
DNA-PK-Ku-eIF2-NF90-NF45 complex	8	~sex+diet	complex stoichiometry	0.0356911	0.0137822	0.106696	0.00405498	0.0154596
Cohesin complex	7	~diet	complex abundance	-0.579423	0.851396	0.106405	0.0540407	0.373103
nuclear ubiquitin ligase complex	3	~sex	complex stoichiometry	0.112813	0.0358826	0.106355	5.33129e-06	5.53547e-05
TFIIIC complex	3	~sex+diet	complex abundance	-0.673601	1.7139	0.106079	0.245662	0.499602
HCF-1N	11	~sex	complex abundance	-0.173624	1.01688	0.105723	0.0556641	0.379118
Spliceosome-U5	6	~sex+diet	complex abundance	-0.44321	0.57299	0.105253	0.249776	0.499602
N-CoR-1	5	~sex	complex abundance	-0.474004	1.1172	0.105101	0.0571773	0.384231
COMPASS complex	4	~sex+diet	complex stoichiometry	-0.0180637	0.0263091	0.105054	0.00476135	0.0178734
Spliceosome-A	15	~sex+diet	complex abundance	-0.195776	1.17073	0.104663	0.252735	0.499602
Cohesin complex	7	~sex+diet	complex stoichiometry	0.0239963	0.0104465	0.10459	0.0049798	0.0184102
STAGA complex	2	~sex+diet	complex abundance	-0.430285	0.661186	0.104372	0.254203	0.499602
eIF4F	8	~sex+diet	complex stoichiometry	0.0102012	0.0294674	0.104015	0.00526323	0.0191676
Exocyst complex	8	~sex+diet	complex abundance	0.481764	0.750526	0.103172	0.260297	0.499602
emerin	9	~sex+diet	complex stoichiometry	0.0245752	0.0597699	0.102637	0.00600156	0.021535
dynactin complex	3	~sex+diet	complex abundance	0.175103	0.994645	0.102449	0.264005	0.499602
ESR1-CDK7-CCNH-MNAT1-MTA1-HDAC2 complex	2	~sex+diet	complex abundance	-0.391256	0.903793	0.102308	0.264731	0.499602
ITGA2b-ITGB3-CD9-GP1b-CD47 complex	3	~sex+diet	complex abundance	-0.976868	5.12403	0.102243	0.265068	0.499602
Nonsense-mediated mRNA decay pathway complex	5	~sex+diet	complex stoichiometry	-0.0298556	0.0189367	0.101791	0.006499	0.022982
TRBP containing complex (DICER	4	~sex+diet	complex abundance	0.0299249	2.41009	0.100869	0.272198	0.499602
RNA polymerase II complex	8	~sex	complex abundance	-0.63392	1.36677	0.100867	0.0683641	0.446855
Pol epsilon	3	~sex+diet	complex abundance	0.251847	0.837072	0.100856	0.27227	0.499602
Chs5p/Arf-1binding proteins (ChAPs)	4	~sex	complex abundance	0.449373	2.77904	0.100646	0.0689902	0.446855
ubiquitin ligase ERAD-L complex	3	~sex+diet	complex abundance	0.229772	1.51918	0.100625	0.273476	0.499602
Anaphase promoting complex (APC)	2	~diet	complex abundance	0.74586	1.18203	0.100552	0.0692578	0.446855
ELL.com	7	~sex+diet	complex stoichiometry	0.0337205	0.0208268	0.100486	0.00733781	0.0252371
NK-3-Groucho-HIPK2-SIN3A-RbpA48-HDAC1 complex	5	~sex+diet	complex stoichiometry	0.055369	0.0205695	0.100477	0.00734358	0.0252371
TFIIIC complex	3	~sex	complex abundance	-0.677563	1.73095	0.100279	0.0700427	0.446855
ELL.com	7	~sex+diet	complex abundance	0.128076	1.14693	0.100007	0.276726	0.499602
ESR1-CDK7-CCNH-MNAT1-MTA1-HDAC2 complex	2	~sex	complex abundance	-0.392608	0.89471	0.0996949	0.0717404	0.451964
mitochondrial outer membrane translocase complex	3	~sex+diet	complex abundance	-0.501617	1.41685	0.0996077	0.278833	0.499602
Elongator complex	5	~sex+diet	complex stoichiometry	-0.0692106	0.023018	0.0993341	0.00815564	0.0274327
LMO4-gp130 complex	3	~sex+diet	complex stoichiometry	-0.0357311	0.0148246	0.0992648	0.00820733	0.0274327
TRBP containing complex (DICER	4	~sex	complex abundance	0.0263244	2.3833	0.0989814	0.0738578	0.45956
CD147-gamma-secretase complex (APH-1a	2	~sex+diet	complex stoichiometry	-0.0625295	0.0322689	0.0988796	0.00849987	0.0280266
INO80.com	5	~sex	complex abundance	-0.364109	1.06712	0.0979747	0.0769264	0.472816
TORC 2 complex	2	~diet	complex stoichiometry	-0.00024101	0.0103569	0.0975685	3.36689e-05	0.000342301
Pol epsilon	3	~sex+diet	complex stoichiometry	0.0126492	0.013315	0.0973515	0.00975262	0.0317285
COPI	12	~sex	complex stoichiometry	-0.00599191	0.0236669	0.097297	3.55479e-05	0.000354028
WIP-WASp-actin-myosin-IIa complex	2	~sex+diet	complex abundance	0.226612	1.7148	0.0972873	0.291237	0.499602
Rpd3L complex	4	~sex	complex stoichiometry	-0.0139781	0.010458	0.0970867	3.70707e-05	0.00036181
RSC	11	~sex	complex stoichiometry	0.0057359	0.0482989	0.0968402	3.89342e-05	0.000372546
KMT2C/D containing complex	3	~sex+diet	complex stoichiometry	-0.0479709	0.0157429	0.0967301	0.0103064	0.0330888
multi-tRNAsynthase complex	10	~sex	complex stoichiometry	-0.010461	0.0139766	0.0966183	4.06867e-05	0.000381829
Sin3-CI	7	~sex+diet	complex stoichiometry	-0.0259072	0.0111364	0.0964322	0.0105815	0.0333332
SNARE complex	3	~sex+diet	complex abundance	0.261366	1.32035	0.0964171	0.295954	0.499602
Nonsense-mediated mRNA decay pathway complex	5	~sex+diet	complex abundance	0.508214	0.91282	0.0963929	0.296086	0.499602
Arp2/3 protein complex	9	~sex+diet	complex stoichiometry	0.0229349	0.0211208	0.096353	0.0106557	0.0333332
mRNA cleavage factor complex (CFI)	12	~sex+diet	complex abundance	-0.314186	1.5917	0.0959203	0.298663	0.499602
protein phosphatase type 2A complex (Rts1p)	8	~sex+diet	complex abundance	0.131733	1.22194	0.0958116	0.299257	0.499602
LMO4-gp130 complex	3	~sex+diet	complex abundance	-0.216679	0.89828	0.0957406	0.299646	0.499602
ESR1-CDK7-CCNH-MNAT1-MTA1-HDAC2 complex	2	~sex+diet	complex stoichiometry	-0.00112022	0.0144515	0.0956024	0.0113817	0.0351536
H+transporting ATPase	12	~sex	complex stoichiometry	0.0136446	0.0391356	0.0955194	5.05232e-05	0.000465194
AP-3 adaptor complex	4	~diet	complex abundance	0.54262	1.37562	0.0953374	0.0854238	0.498141
P2X7 receptor signalling complex	8	~sex	complex abundance	-0.210102	1.77789	0.0944904	0.0882971	0.498141
60S APC containing complex	5	~sex	complex abundance	0.559572	3.13678	0.0941692	0.0894053	0.498141
Survival of motor neuron (SMN) complex	5	~sex+diet	complex stoichiometry	-0.0102931	0.0371892	0.0941607	0.0128975	0.0389237
PCNA-DNA polymerase delta complex	1	~sex+diet	complex stoichiometry	-0.0941842	0.0233346	0.0941391	0.0129214	0.0389237
PCNA-DNA polymerase delta complex	1	~sex	complex stoichiometry	-0.0942276	0.0233571	0.0941257	6.62412e-05	0.000598624
dynactin complex	3	~diet	complex abundance	0.65156	1.01608	0.0939361	0.090216	0.498141
RNA Degradation Complex	3	~sex	complex abundance	-0.302486	0.779894	0.0934856	0.091798	0.498141
Sro1p/Sec4p/Sec9p complex	4	~sex+diet	complex stoichiometry	0.0762935	0.0323874	0.0932795	0.0139074	0.0413829
SNARE complex	3	~sex	complex stoichiometry	0.125552	0.0338905	0.092862	8.43768e-05	0.000748653
Snf1p/Snf4p/Sip2p complex	4	~diet	complex abundance	1.01751	2.48766	0.0928309	0.0941339	0.498141
DNA-PK-Ku-eIF2-NF90-NF45 complex	8	~sex	complex stoichiometry	0.0352638	0.0139759	0.0923957	9.21787e-05	0.000803271
ubiquitin ligase ERAD-L complex	3	~sex	complex stoichiometry	-0.0501649	0.016377	0.0922077	9.55111e-05	0.000817709
multi-eIF complex	10	~sex	complex stoichiometry	0.0352638	0.0230621	0.0921139	9.72161e-05	0.000817956
hs4 enhancer complex (faster migrating complex)	3	~sex+diet	complex abundance	-0.332529	1.61537	0.0919701	0.320589	0.499602
Tubulins	7	~sex+diet	complex stoichiometry	-0.0253638	0.0384404	0.0917113	0.0158739	0.0466655
Septin complex	6	~sex+diet	complex abundance	-0.283213	1.53618	0.0916576	0.322352	0.499602
Arp2/3 protein complex	9	~sex+diet	complex abundance	-0.103523	1.37793	0.091238	0.324726	0.499602
Spliceosome-U2	12	~sex+diet	complex abundance	-0.408658	1.40596	0.0909297	0.326475	0.499602
2A-DUB	3	~sex+diet	complex abundance	0.471319	1.65967	0.0906732	0.327932	0.499602
WIP-WASp-actin-myosin-IIa complex	2	~diet	complex abundance	0.812562	1.79402	0.0906471	0.102242	0.498141
Cdc42p/Ste20p complex	3	~sex+diet	complex stoichiometry	0.0243769	0.0311495	0.0906458	0.0173421	0.0503746
chromatin assembly complex	2	~sex	complex abundance	-0.409657	0.854994	0.0905157	0.102746	0.498141
Polycomb-group repressive complex 2 (PRC2)	2	~sex	complex abundance	-0.409657	0.854994	0.0905157	0.102746	0.498141
mitochondrial outer membrane translocase complex	3	~sex	complex abundance	-0.505345	1.42742	0.0904193	0.103116	0.498141
protein phosphatase type 2A complex (Rts1p)	8	~sex+diet	complex stoichiometry	0.00536083	0.0218205	0.0903376	0.0177878	0.0508485
Rpd3L complex	4	~sex	complex abundance	-0.542356	0.926925	0.0902917	0.103608	0.498141
DNA repair complex NEIL2-PNK-Pol(beta)-LigIII(alpha)-XRCC1	3	~sex+diet	complex stoichiometry	-0.132245	0.0495142	0.0902461	0.017922	0.0508485
ITGA2b-ITGB3-CD9-GP1b-CD47 complex	3	~sex	complex abundance	-0.966584	5.22265	0.09015	0.104157	0.498141
emerin C24	3	~sex	complex abundance	-0.412799	2.02218	0.0901336	0.10422	0.498141
emerin	9	~sex+diet	complex abundance	-0.241412	3.09054	0.0901334	0.331008	0.499602
SNARE complex	3	~sex	complex abundance	0.266377	1.31626	0.0901128	0.104301	0.498141
Ubiquitin E3 ligase (AHR	2	~sex+diet	complex abundance	0.416924	0.505575	0.0900592	0.331432	0.499602
KMT2C/D containing complex	3	~sex	complex stoichiometry	-0.0488679	0.0161466	0.0900119	0.000143813	0.00118951
SIN3 complex	1	~sex+diet	complex stoichiometry	-0.0590752	0.0107389	0.0891828	0.0195459	0.0548184
Spliceosome-U4/U6	4	~sex+diet	complex abundance	-0.344834	0.931136	0.0891386	0.336707	0.499602
Cdc42p/Ste20p complex	3	~sex	complex abundance	-0.156843	1.46147	0.0889046	0.109068	0.498141
ESCRT III complex	5	~sex+diet	complex stoichiometry	0.0336165	0.041203	0.0888627	0.0200586	0.0556169
Survival of motor neuron (SMN) complex	5	~sex	complex abundance	-0.157018	1.92656	0.0888604	0.109245	0.498141
INO80.com	5	~sex	complex stoichiometry	0.0057359	0.0227017	0.0885483	0.000187839	0.00152776
RalBP1-CCNB1-AP2A-NUMB-EPN1 complex	5	~sex+diet	complex abundance	0.197231	2.2495	0.0885187	0.340277	0.499602
Spliceosome-Bact	5	~sex+diet	complex abundance	-0.48083	1.26776	0.0884633	0.340597	0.499602
Sac3-Thp	3	~sex+diet	complex abundance	-0.327594	2.91119	0.0884365	0.340752	0.499602
Exon Junction Complex (EJC)	11	~sex+diet	complex abundance	-0.115656	1.37262	0.0883903	0.341019	0.499602
Arp2/3 protein complex	9	~sex	complex stoichiometry	0.023038	0.0215556	0.0876085	0.000222443	0.00177955
mitochondrial pyruvate dehydrogenase complex	7	~diet	complex stoichiometry	0.0104579	0.040894	0.0873099	0.000234629	0.00184676
p97/VCP-VIMP-DERL1-DERL2-HRD1-SEL1L complex	5	~sex+diet	complex stoichiometry	-0.0387481	0.0244126	0.0868995	0.0234586	0.0643134
p97/VCP-VIMP-DERL1-DERL2-HRD1-SEL1L complex	5	~sex+diet	complex abundance	0.257979	1.38451	0.086581	0.351529	0.499602
Nonsense-mediated mRNA decay pathway complex	5	~sex	complex stoichiometry	-0.0300529	0.0187162	0.0863427	0.000278504	0.0021573
Fatty Acid Import Complex	5	~sex	complex abundance	-0.187148	4.34974	0.0860004	0.12116	0.498141
hs4 enhancer complex (faster migrating complex)	3	~sex	complex stoichiometry	-0.0674369	0.0274502	0.0858118	0.000305722	0.00233113
Tubulins	7	~sex	complex abundance	0.62026	2.39058	0.085754	0.122228	0.498141
MDC1-MRN-ATM-FANCD2 complex	1	~sex+diet	complex abundance	-0.113243	2.26099	0.0857226	0.356556	0.499602
Nuclear pore complex (NPC)	26	~sex+diet	complex abundance	-0.464947	1.0452	0.0856345	0.357073	0.499602
calcineurin complex	3	~sex+diet	complex abundance	-0.283052	0.867133	0.0853411	0.358799	0.499602
emerin C52	14	~sex	complex abundance	-0.449177	2.17358	0.0850629	0.125258	0.498141
Wave-2 complex	5	~sex+diet	complex abundance	0.26892	1.1404	0.0850111	0.360742	0.499602
Exocyst complex	8	~sex	complex abundance	0.488795	0.748267	0.0847955	0.126444	0.498141
STAGA complex	2	~sex	complex abundance	-0.439498	0.694874	0.0847754	0.126533	0.498141
Wave-2 complex	5	~sex+diet	complex stoichiometry	-0.0447125	0.0234967	0.0844403	0.0283896	0.0769675
MDC1-MRN-ATM-FANCD2 complex	1	~diet	complex abundance	0.887927	2.25557	0.084339	0.128487	0.498141
ELL.com	7	~sex	complex stoichiometry	0.0320762	0.0209553	0.0840324	0.000416068	0.00312371
Flag-FCP1	4	~sex+diet	complex stoichiometry	-0.00914797	0.0141014	0.0840225	0.0293076	0.078583
SRCAP	3	~diet	complex abundance	-0.31632	0.819421	0.0839819	0.130101	0.498141
Elongator complex	5	~sex	complex stoichiometry	-0.0692172	0.0241324	0.0837982	0.00043307	0.00320209
BAHD1	3	~sex+diet	complex abundance	-0.372138	1.25779	0.0837118	0.368429	0.499602
RNA Degradation Complex	3	~sex	complex stoichiometry	-0.105648	0.0256179	0.0836763	0.000442175	0.00322061
Ubiquitin E3 ligase (AHR	2	~sex	complex abundance	0.419955	0.518328	0.083454	0.132513	0.498141
Fatty Acid Import Complex	5	~sex	complex stoichiometry	0.0148388	0.0810271	0.0834243	0.000461561	0.00331238
calcineurin complex	3	~sex+diet	complex stoichiometry	-0.0420985	0.0151394	0.0830885	0.0314492	0.0827612
60S APC containing complex	5	~sex	complex stoichiometry	-0.0472047	0.0567434	0.083062	0.000490821	0.00347132
Emerin regulatory complex	6	~sex+diet	complex stoichiometry	0.0291479	0.0630886	0.0830483	0.0315442	0.0827612
TCF4-CTNNB1-SUMO1-EP300-HADAC6 complex	3	~sex	complex stoichiometry	0.121792	0.0649208	0.0822483	0.000562889	0.00391906
Wave-2 complex	5	~sex	complex stoichiometry	-0.0447352	0.0234829	0.0821713	0.000570191	0.00391906
cytoplasmic dynein complex	3	~sex+diet	complex abundance	0.105046	1.95481	0.0819877	0.37871	0.499602
TNF-alpha/NF-kappa B signaling complex 6	13	~sex+diet	complex stoichiometry	0.0301471	0.018802	0.0816613	0.0349701	0.0907735
BRCA1/BARD1	3	~sex+diet	complex stoichiometry	0.0183184	0.0108041	0.0814613	0.0354884	0.0911492
AF4.com	4	~sex+diet	complex abundance	-0.163805	1.14735	0.0813812	0.382348	0.499602
Sro1p/Sec4p/Sec9p complex	4	~sex+diet	complex abundance	0.0827509	1.11766	0.0813656	0.382441	0.499602
mitochondrial pyruvate dehydrogenase complex	7	~diet	complex abundance	0.618266	2.90585	0.0813394	0.142483	0.498141
RNA polymerase I core complex	3	~sex+diet	complex abundance	0.299507	2.89969	0.0810731	0.3842	0.499602
ESR1-CDK7-CCNH-MNAT1-MTA1-HDAC2 complex	2	~sex	complex stoichiometry	-0.000163469	0.0147526	0.0807563	0.000721011	0.00488685
cAMP-dependent protein kinase	4	~sex+diet	complex stoichiometry	0.0648287	0.0327953	0.0807543	0.0373714	0.0942118
telomerase	5	~sex+diet	complex stoichiometry	-0.0158843	0.0138694	0.0807243	0.0374531	0.0942118
pRb2/p130-multimolecular complex (DNMT1	1	~sex+diet	complex abundance	-0.104702	0.751434	0.080724	0.386301	0.499602
NK-3-Groucho-HIPK2-SIN3A-RbpA48-HDAC1 complex	5	~sex+diet	complex abundance	0.179578	1.20758	0.0806935	0.386485	0.499602
Paf complex	3	~sex	complex abundance	-0.474468	0.802295	0.080548	0.146341	0.498141
UTM-SGCE-DAG1-CAV1-NOS3 complex	4	~sex+diet	complex abundance	-0.398889	7.23581	0.0805276	0.387485	0.499602
UTM-SGCE-DAG1-CAV1-NOS3 complex	4	~sex	complex abundance	-0.400218	7.22483	0.0802753	0.147687	0.498141
TORC 2 complex	2	~sex+diet	complex abundance	-0.11369	0.973131	0.0802252	0.38931	0.499602
Cdc42p/Ste20p complex	3	~sex	complex stoichiometry	0.0230201	0.0310021	0.0798093	0.000841634	0.00562627
emerin C25	12	~sex+diet	complex abundance	-0.292062	1.22131	0.0797467	0.392202	0.499602
AP-3 adaptor complex	4	~sex+diet	complex stoichiometry	-0.0330489	0.0210942	0.0797314	0.0402392	0.100187
TNF-alpha/NF-kappa B signaling complex (CHUK	8	~sex+diet	complex stoichiometry	-0.0276333	0.0322542	0.0795343	0.040812	0.100587
WIP-WASp-actin-myosin-IIa complex	2	~sex+diet	complex stoichiometry	0.080031	0.0271877	0.079199	0.0418015	0.101996
emerin	9	~sex	complex stoichiometry	0.0232767	0.0602843	0.0790529	0.00095103	0.00627166
NuRD complex	11	~sex+diet	complex abundance	-0.0231643	0.958643	0.0789757	0.396875	0.499602
emerin C32	7	~sex+diet	complex abundance	-0.129765	0.768179	0.0788479	0.397651	0.499602
Sin3-CI	7	~sex	complex stoichiometry	-0.0256753	0.0114159	0.0786521	0.00101415	0.00659876
E2F6.com-1	1	~sex+diet	complex stoichiometry	-0.146453	0.063814	0.0785524	0.0437641	0.105727
p27-cyclinE-Cdk2 - Ubiquitin E3 ligase (SKP1A	2	~sex+diet	complex abundance	0.718137	2.41458	0.0784315	0.400182	0.499602
Septin complex	6	~sex+diet	complex stoichiometry	0.0162077	0.0239934	0.078181	0.0449245	0.107467
Polycystin-1 multiprotein complex (ACTN1	9	~diet	complex stoichiometry	0.0455086	0.0963978	0.0781711	0.00109498	0.00703091
Spliceosome-B	8	~sex+diet	complex abundance	-0.254842	4.17407	0.0780957	0.402227	0.499602
Toposome	5	~sex	complex abundance	-0.0997245	0.735281	0.0780368	0.159045	0.498141
2A-DUB	3	~sex	complex abundance	0.452977	1.81676	0.077865	0.159939	0.498141
calcineurin complex	3	~sex	complex abundance	-0.279615	0.879244	0.0778637	0.159946	0.498141
ESCRT III complex	5	~sex+diet	complex abundance	0.335645	1.64718	0.0778532	0.403705	0.499602
CUL4/DDB1	4	~sex+diet	complex abundance	0.309684	0.516465	0.0778212	0.403899	0.499602
Tubulins	7	~diet	complex abundance	0.43271	2.38294	0.077771	0.160431	0.498141
RNA polymerase II core complex	4	~sex	complex abundance	-0.346373	1.90385	0.077455	0.162088	0.498141
Exon Junction Complex (EJC)	11	~sex+diet	complex stoichiometry	0.00667243	0.0269776	0.0774333	0.0473361	0.112136
pRb2/p130-multimolecular complex (DNMT1	1	~diet	complex abundance	-0.48252	0.753967	0.0771219	0.163848	0.498141
eIF4F	8	~sex	complex stoichiometry	0.00940304	0.0300177	0.0770683	0.00130304	0.0082582
Pol epsilon	3	~diet	complex abundance	-0.514798	0.858939	0.076618	0.166533	0.498141
TNF-alpha/NF-kappa B signaling complex 7	4	~sex+diet	complex stoichiometry	-0.0366704	0.0303054	0.076611	0.050107	0.116718
Signal recognition particle (SRP) complex	5	~sex+diet	complex stoichiometry	0.0238357	0.0158421	0.0765756	0.0502292	0.116718
MMS22L-TONSL	3	~sex+diet	complex abundance	-0.0458193	0.858057	0.0764281	0.412417	0.499602
Kinase maturation complex 2	4	~sex+diet	complex stoichiometry	-0.0307987	0.016793	0.0763734	0.0509314	0.116718
NuRD complex	11	~sex+diet	complex stoichiometry	0.0297864	0.0146942	0.0763012	0.0511838	0.116718
SPB components	3	~sex+diet	complex abundance	0.179902	3.11837	0.0760768	0.414572	0.499602
CD147-gamma-secretase complex (APH-1a	2	~diet	complex abundance	0.303714	1.53955	0.0759636	0.170062	0.498141
calcineurin complex	3	~sex	complex stoichiometry	-0.0422749	0.0156506	0.0759155	0.00155863	0.00975146
RNA polymerase II core complex	4	~sex+diet	complex stoichiometry	-0.0290998	0.0408941	0.0757734	0.0530607	0.119878
heterotrimeric G-protein complex	5	~sex+diet	complex abundance	-0.270865	3.57053	0.0757423	0.416626	0.499602
RalBP1-CCNB1-AP2A-NUMB-EPN1 complex	5	~sex+diet	complex stoichiometry	-0.0324738	0.0509981	0.0754095	0.0543864	0.121746
F0/F1 ATP synthase (complex V)	13	~diet	complex abundance	-0.669526	2.83107	0.0753817	0.17324	0.498141
BLOC1-BLOC2 complex	2	~diet	complex abundance	0.85204	2.13501	0.0751825	0.174337	0.498141
pRb2/p130-multimolecular complex (DNMT1	1	~sex+diet	complex stoichiometry	0.0337205	0.00966537	0.075139	0.0553884	0.122862
Pho85p/Pcl1p complex	2	~sex+diet	complex abundance	0.463064	1.3833	0.0750536	0.420862	0.499602
AP-3 adaptor complex	4	~sex	complex stoichiometry	-0.0334622	0.020493	0.0748951	0.00182214	0.0111957
SIN3 complex	1	~sex	complex stoichiometry	-0.0600324	0.0108386	0.0748476	0.00183536	0.0111957
ASF1-histone containing complex	2	~sex+diet	complex abundance	-0.393012	1.86021	0.0748207	0.422297	0.499602
BRCA1/BARD1	3	~diet	complex abundance	0.387458	1.63024	0.0746354	0.177371	0.498141
Kinase maturation complex 2	4	~sex+diet	complex abundance	-0.282514	1.14608	0.0746263	0.423495	0.499602
PFD-like	4	~sex+diet	complex abundance	0.0524582	1.61919	0.0741985	0.426135	0.499602
HES1 promoter-Notch enhancer complex	5	~sex+diet	complex abundance	-0.0458193	0.917305	0.0738177	0.428487	0.499602
p27-cyclinE-Cdk2 - Ubiquitin E3 ligase (SKP1A	2	~sex	complex stoichiometry	0.0207908	0.0386028	0.0737824	0.00215517	0.0129842
RNA pol II containing coactivator complex Tat-SF	5	~sex+diet	complex stoichiometry	-0.0231437	0.013947	0.0737316	0.0608404	0.133739
CF IIAm complex (Cleavage factor IIAm complex)	11	~sex+diet	complex abundance	-0.226174	0.900868	0.0735299	0.430267	0.499602
FIB-associated protein complex	5	~diet	complex stoichiometry	-0.0636657	0.0521803	0.0733095	0.00231275	0.0137637
Emerin regulatory complex	6	~sex+diet	complex abundance	-0.244878	3.12033	0.0726963	0.435428	0.499602
RANBP9-containing complex	6	~sex+diet	complex abundance	0.703399	1.96898	0.0722721	0.438059	0.499602
Pho85p/Pcl1p complex	2	~sex+diet	complex stoichiometry	0.0487804	0.00974847	0.0721685	0.0673772	0.146786
Rap1 complex	4	~sex+diet	complex abundance	-0.513898	2.05495	0.0721347	0.438912	0.499602
E2F6.com-1	1	~sex	complex stoichiometry	-0.148106	0.0666605	0.0718201	0.00287945	0.0169297
PFD-like	4	~sex+diet	complex stoichiometry	-0.0163688	0.0243841	0.071551	0.0701049	0.151377
Nonsense-mediated mRNA decay pathway complex	5	~sex	complex abundance	0.492949	0.950701	0.0715336	0.195198	0.498141
mitochondrial ribosomal large subunit	32	~sex+diet	complex abundance	0.483785	1.7117	0.071435	0.443259	0.499602
telomerase	5	~sex	complex abundance	-0.358306	1.05077	0.0714269	0.19583	0.498141
HDAC1-PP1	5	~sex+diet	complex abundance	-0.218288	1.24492	0.0712543	0.444383	0.499602
Nuclear pore complex (NPC)	26	~sex	complex abundance	-0.467219	1.10481	0.0711364	0.197557	0.498141
Pol epsilon	3	~sex	complex stoichiometry	0.0143037	0.0141557	0.0707968	0.00333841	0.0193946
HMGB1-HMGB2-HSC70-ERP60-GAPDH complex	5	~diet	complex abundance	-0.0439139	3.75302	0.0707921	0.199616	0.498141
emerin C25	12	~sex	complex abundance	-0.291421	1.21585	0.070783	0.199671	0.498141
Nuclear cap binding complex (NCBC)	6	~sex	complex abundance	0.0831188	1.24794	0.0707559	0.199833	0.498141
Spliceosome-A	15	~sex+diet	complex stoichiometry	-0.00595828	0.0193822	0.0706541	0.0742162	0.158849
EKC/KEOPS protein complex	2	~sex+diet	complex abundance	-0.71323	2.07765	0.0705869	0.448538	0.499602
Dsl1p complex	5	~diet	complex stoichiometry	-0.0478014	0.0261183	0.0704428	0.00351187	0.0201623
CCR4-NOT complex	6	~sex+diet	complex abundance	-0.0303184	1.03764	0.0703789	0.449834	0.499602
ELL.com	7	~sex	complex abundance	0.116337	1.18008	0.0702913	0.202633	0.498141
Prp19-associated complex	4	~sex+diet	complex abundance	-0.212886	0.750723	0.0702257	0.450789	0.499602
Cdc28p/Clb5p complex	2	~sex+diet	complex stoichiometry	0.0434865	0.0124013	0.0702143	0.0762983	0.161885
UTP B complex	3	~sex+diet	complex abundance	0.732724	1.55713	0.0700598	0.451823	0.499602
TNF-alpha/NF-kappa B signaling complex 6	13	~sex	complex stoichiometry	0.0293063	0.0190547	0.0698797	0.00380457	0.0215887
HMC Complex	8	~sex+diet	complex abundance	-0.0681122	1.92297	0.0692199	0.457065	0.499889
cAMP-dependent protein kinase	4	~sex+diet	complex abundance	-0.240626	1.26262	0.0691289	0.457633	0.499889
emerin C25	12	~sex+diet	complex stoichiometry	-0.00584042	0.0222615	0.0690396	0.0820778	0.172646
DNA repair complex NEIL2-PNK-Pol(beta)-LigIII(alpha)-XRCC1	3	~sex	complex stoichiometry	-0.138334	0.0480337	0.06888	0.00437841	0.0243745
Cohesin complex	7	~sex	complex stoichiometry	0.0247272	0.0106541	0.0688522	0.0043954	0.0243745
Decapping complex	2	~sex+diet	complex stoichiometry	-0.0625064	0.0411366	0.0686529	0.0840507	0.175285
Conserved oligomeric Golgi (COG) complex	8	~sex	complex abundance	0.62589	1.09073	0.0686434	0.212753	0.498141
BRCA1/BARD1	3	~diet	complex stoichiometry	-0.0252285	0.0110533	0.0685709	0.00457088	0.0250628
RNA pol II containing coactivator complex Tat-SF	5	~sex	complex stoichiometry	-0.0234413	0.0139986	0.0680987	0.00487945	0.0264574
CD147-gamma-secretase complex (APH-1a	2	~diet	complex stoichiometry	0.0937626	0.0354368	0.0680132	0.0049373	0.026477
Flag-FCP1	4	~sex	complex abundance	0.00455999	0.811765	0.0679933	0.216825	0.498141
emerin C24	3	~diet	complex abundance	-0.575092	2.02786	0.0678179	0.217931	0.498141
Wave-2 complex	5	~sex	complex abundance	0.273496	1.14893	0.0677641	0.218271	0.498141
BARD1-BRCA1-CSTF complex	3	~sex+diet	complex abundance	-0.20701	0.752059	0.0677232	0.466422	0.499889
SRCAP	3	~sex	complex abundance	-0.365806	0.800916	0.0676473	0.21901	0.498141
mitochondrial inner membrane presequence translocase complex	6	~sex+diet	complex abundance	-0.208766	1.65403	0.0676114	0.467123	0.499889
Survival of motor neuron (SMN) complex	5	~sex	complex stoichiometry	-0.0108241	0.03946	0.0675052	0.0052936	0.0280791
BCOR	2	~sex+diet	complex abundance	0.792105	2.50866	0.0672145	0.469608	0.499889
SRCAP	3	~sex+diet	complex stoichiometry	-0.0205632	0.0149425	0.0671894	0.0918408	0.189908
HMGB1-HMGB2-HSC70-ERP60-GAPDH complex	5	~diet	complex stoichiometry	-0.00977627	0.0765263	0.0670475	0.00563406	0.0295637
AP-3 adaptor complex	4	~sex	complex abundance	0.346079	1.25022	0.0668798	0.223904	0.498141
NK-3-Groucho-HIPK2-SIN3A-RbpA48-HDAC1 complex	5	~sex	complex stoichiometry	0.0546905	0.0209678	0.0668269	0.00580496	0.0301364
BRCA1/BARD1	3	~sex	complex abundance	-0.433583	1.70289	0.0667712	0.224601	0.498141
Signal recognition particle (SRP) complex	5	~sex	complex stoichiometry	0.0238104	0.015724	0.0662326	0.00628855	0.0323033
PCNA-MutS-alpha-MutL-alpha-DNA complex	2	~sex+diet	complex stoichiometry	-0.0309022	0.0164863	0.0661939	0.0974366	0.198793
HMC Complex	8	~sex+diet	complex stoichiometry	0.0149239	0.0353607	0.0661365	0.0977672	0.198793
Kinase maturation complex 1	12	~sex+diet	complex abundance	-0.128856	0.985173	0.0660248	0.477065	0.499889
TNF-alpha/NF-kappa B signaling complex 7	4	~sex+diet	complex abundance	-0.407328	1.94656	0.0657633	0.478704	0.499889
COMPASS complex	4	~sex	complex stoichiometry	-0.0153736	0.0290489	0.0657546	0.00670302	0.0340737
Spliceosome-Prp19	8	~sex+diet	complex abundance	-0.272583	1.11844	0.0653561	0.481259	0.499889
RANBP9-containing complex	6	~sex	complex abundance	0.705353	1.99764	0.0653035	0.234145	0.498141
mRNA cleavage factor complex (CFI)	12	~sex+diet	complex stoichiometry	0.0195143	0.0248623	0.0652191	0.103155	0.207107
HDAC1-PP1	5	~sex+diet	complex stoichiometry	0.0296333	0.022075	0.0651527	0.103553	0.207107
CD147-gamma-secretase complex (APH-1a	2	~sex	complex abundance	-0.630005	1.5357	0.0651003	0.235484	0.498141
mitochondrial pyruvate dehydrogenase complex	7	~sex	complex abundance	-0.643477	2.82249	0.0650291	0.235954	0.498141
TNF-alpha/NF-kappa B signaling complex (CHUK	8	~sex+diet	complex abundance	-0.0216576	1.87166	0.0650129	0.483413	0.499889
Nuclear cap binding complex (NCBC)	6	~sex	complex stoichiometry	0.00332667	0.024143	0.0649644	0.00744128	0.0374366
Sro1p/Sec4p/Sec9p complex	4	~diet	complex abundance	0.0451649	1.10388	0.0649086	0.23675	0.498141
26S Proteasome	37	~sex+diet	complex stoichiometry	0.00246073	0.027939	0.0647817	0.105799	0.209878
EKC/KEOPS protein complex	2	~sex	complex abundance	-0.705382	2.03806	0.0647049	0.238101	0.498141
UTP B complex	3	~sex	complex abundance	0.730627	1.55533	0.0645195	0.239333	0.498141
SMN-PolII-RHA complex	5	~sex+diet	complex abundance	-0.074322	1.16429	0.0644275	0.487088	0.499889
MMS22L-TONSL	3	~sex+diet	complex stoichiometry	0.0303468	0.0160629	0.0643605	0.108391	0.210416
Snf1p/Snf4p/Sip2p complex	4	~sex+diet	complex stoichiometry	0.000284229	0.0228482	0.0643268	0.1086	0.210416
Hse1p/Vps27p complex	5	~sex+diet	complex stoichiometry	-0.0956845	0.0969868	0.0643175	0.108658	0.210416
Exon Junction Complex (EJC)	11	~sex	complex stoichiometry	0.00772669	0.0272303	0.0640466	0.00838793	0.0417685
Gac1p/Glc7p complex	4	~sex+diet	complex abundance	-0.417345	2.46088	0.0639311	0.490205	0.499889
BARD1-BRCA1-CSTF complex	3	~sex	complex abundance	-0.204145	0.741368	0.0638467	0.243836	0.498141
ITGA2b-ITGB3-CD9-GP1b-CD47 complex	3	~sex+diet	complex stoichiometry	-0.108677	0.11166	0.0638257	0.111747	0.214355
NuA4/Tip60 HAT complex	5	~diet	complex abundance	-0.354576	0.866274	0.0637286	0.244631	0.498141
AP-1 adaptor complex	6	~sex+diet	complex stoichiometry	0.0466108	0.0110793	0.0637154	0.112448	0.214355
Pho85p/Pcl1p complex	2	~sex	complex stoichiometry	0.0483665	0.0094515	0.0636827	0.00879155	0.0433361
Dsl1p complex	5	~sex	complex stoichiometry	-0.0607088	0.0268984	0.0633902	0.00912829	0.044546
Cdc28p/Clb5p complex	2	~sex	complex stoichiometry	0.0428682	0.0121978	0.0633047	0.00922879	0.0445906
Polycystin-1 multiprotein complex (ACTN1	9	~diet	complex abundance	0.0389375	4.02848	0.0632413	0.247926	0.498141
TCF4-CTNNB1-SUMO1-EP300-HADAC6 complex	3	~diet	complex abundance	0.0602394	1.80358	0.0631039	0.248859	0.498141
26S Proteasome	37	~sex+diet	complex abundance	-0.214046	1.56549	0.0630789	0.495557	0.499889
cytoplasmic dynein complex	3	~diet	complex abundance	-0.0324634	1.951	0.0630091	0.249504	0.498141
Ecsit complex (ECSIT	4	~sex+diet	complex stoichiometry	0.0408155	0.0503683	0.0629426	0.11745	0.222154
Arp2/3 protein complex	9	~sex	complex abundance	-0.113165	1.44539	0.062833	0.250705	0.498141
Ecsit complex (ECSIT	4	~sex+diet	complex abundance	0.340494	2.57783	0.0626377	0.498328	0.499889
cAMP-dependent protein kinase	4	~sex	complex stoichiometry	0.0627216	0.0333041	0.0625369	0.0101758	0.0486841
mRNA cleavage factor complex (CFI)	12	~sex	complex abundance	-0.329018	1.61594	0.0625239	0.25282	0.498141
CRM1-RAN-PHAX-CBC complex (cap binding complex)	3	~sex+diet	complex abundance	-0.257721	0.893023	0.0623892	0.499889	0.499889
Tubulins	7	~diet	complex stoichiometry	0.0141511	0.0389917	0.0618651	0.0110729	0.0521611
emerin C52	14	~sex	complex stoichiometry	-0.00708414	0.0438464	0.0618338	0.0111163	0.0521611
Hse1p/Vps27p complex	5	~sex+diet	complex abundance	-0.164399	3.07518	0.0617687	0.496213	0.499889
BLM-CII	2	~sex+diet	complex abundance	-0.247507	2.48284	0.0613363	0.493497	0.499889
Suv39h1	3	~sex+diet	complex abundance	-0.372138	2.11837	0.0612453	0.492926	0.499889
RC complex during S-phase of cell cycle	4	~sex+diet	complex abundance	-0.247507	1.59491	0.0612099	0.492703	0.499889
WIP-WASp-actin-myosin-IIa complex	2	~sex	complex stoichiometry	0.0802267	0.0284661	0.0607259	0.0127517	0.0592652
F0/F1 ATP synthase (complex V)	13	~sex+diet	complex stoichiometry	0.0174203	0.0447947	0.0602704	0.135953	0.255174
53BP1-containing complex	3	~sex+diet	complex abundance	-0.60039	2.39351	0.0602446	0.486641	0.499889
Spliceosome-Bact	5	~sex	complex abundance	-0.504884	1.30937	0.0598146	0.27175	0.498141
Fatty Acid Import Complex	5	~diet	complex abundance	0.669165	4.70421	0.0597702	0.272066	0.498141
Spliceosome-U5	6	~sex	complex abundance	-0.453636	0.618688	0.0597251	0.272387	0.498141
RAF1-PPP2-PIN1 complex	5	~sex+diet	complex abundance	0.183528	0.894211	0.0596634	0.482993	0.499889
emerin C25	12	~sex	complex stoichiometry	-0.00708414	0.0224195	0.0595191	0.0147661	0.0679797
mitochondrial inner membrane presequence translocase complex	6	~diet	complex abundance	-0.473373	1.65098	0.0595148	0.273887	0.498141
LMO4-gp130 complex	3	~diet	complex abundance	-0.171154	0.87608	0.0594998	0.273994	0.498141
SMG-1-Upf1-eRF1-eRF3 complex (SURF)	5	~sex+diet	complex stoichiometry	0.014844	0.0187819	0.0593785	0.14255	0.265514
Ecsit complex (ECSIT	4	~sex	complex stoichiometry	0.0405295	0.0500593	0.0593173	0.0151282	0.068996
Spliceosome-A	15	~diet	complex abundance	-0.457814	1.19664	0.0593067	0.275376	0.498141
Ubiquitin E3 ligase (DET1	2	~sex+diet	complex abundance	0.170757	0.682874	0.0591077	0.479507	0.499889
Ubiquilin-proteasome complex	5	~sex+diet	complex stoichiometry	-0.0288579	0.0128319	0.0591034	0.144629	0.267344
LMO4-gp130 complex	3	~diet	complex stoichiometry	-0.0363767	0.0158117	0.0590924	0.015541	0.0702222
mitochondrial ribosomal large subunit	32	~sex	complex abundance	0.492927	1.73953	0.0590857	0.276961	0.498141
Toposome	5	~diet	complex abundance	-0.406198	0.743226	0.0589934	0.277624	0.498141
Spliceosome-C	5	~sex+diet	complex stoichiometry	0.0429909	0.0619113	0.0586624	0.148002	0.271522
HOPS complex	7	~sex+diet	complex stoichiometry	0.0224577	0.0129328	0.058458	0.149584	0.272376
PCNA-MutS-alpha-MutL-alpha-DNA complex	2	~sex	complex stoichiometry	-0.031404	0.0164689	0.0582667	0.0171401	0.0767374
nascent polypeptide-associated complex	3	~sex+diet	complex abundance	0.392837	2.13111	0.0582324	0.474018	0.499889
SMN-PolII-RHA complex	5	~sex+diet	complex stoichiometry	0.0363463	0.0195032	0.0581821	0.151736	0.274249
emerin	9	~sex	complex abundance	-0.255615	3.22727	0.05815	0.283721	0.498141
protein phosphatase type 2A complex (Rts1p)	8	~sex	complex abundance	0.150847	1.28778	0.0579888	0.284893	0.498141
Kinase maturation complex 1	12	~sex+diet	complex stoichiometry	-0.0159166	0.0160855	0.057928	0.153736	0.275821
NatA complex	4	~diet	complex abundance	-0.390042	0.836352	0.0578919	0.285599	0.498141
Spliceosome-U4/U6	4	~diet	complex abundance	-0.429599	0.996031	0.0576407	0.287433	0.498141
NuRD complex	11	~sex	complex stoichiometry	0.0281283	0.0149452	0.0575027	0.018743	0.0831506
TRAPP complex	6	~sex+diet	complex stoichiometry	0.0296749	0.018768	0.0574061	0.157899	0.281222
TCF4-CTNNB1-SUMO1-EP300-HADAC6 complex	3	~sex	complex abundance	-0.852843	2.00361	0.0573648	0.289454	0.498141
SRCAP	3	~diet	complex stoichiometry	-0.0296681	0.0156601	0.0573471	0.0190845	0.083903
ubiquitin ligase ERAD-L complex	3	~sex	complex abundance	0.20142	1.63138	0.0573418	0.289622	0.498141
telomerase	5	~diet	complex abundance	-0.477601	1.0336	0.0572573	0.290243	0.498141
Yph1-L	15	~sex+diet	complex stoichiometry	0.00618815	0.0301772	0.0571412	0.160041	0.282971
hs4 enhancer complex (faster migrating complex)	3	~sex	complex abundance	-0.354988	1.67678	0.0569197	0.292728	0.498141
RNA Degradation Complex	3	~diet	complex abundance	-0.232625	0.829088	0.0568958	0.292903	0.498141
MAP2K1-BRAF-RAF1-YWHAE-KSR1 complex	3	~sex+diet	complex abundance	0.233914	0.622818	0.0568759	0.465521	0.499889
RNA pol II containing coactivator complex Tat-SF	5	~sex	complex abundance	-0.30705	0.92637	0.0568592	0.293173	0.498141
Ubiquilin-proteasome complex	5	~sex	complex stoichiometry	-0.0290555	0.0130628	0.0564562	0.021144	0.0921275
Rot2p/Gtb1p complex	4	~sex+diet	complex abundance	0.255158	3.50975	0.0564538	0.46288	0.499889
Spliceosome-U2	12	~sex	complex abundance	-0.421117	1.48234	0.0562633	0.297586	0.498141
RalBP1-CCNB1-AP2A-NUMB-EPN1 complex	5	~sex	complex stoichiometry	-0.0324355	0.0512438	0.0562471	0.0216538	0.0935139
SWI/SNF chromatin-remodeling complex	5	~sex+diet	complex stoichiometry	-0.0321567	0.0158643	0.0560767	0.168835	0.296372
SMN-PolII-RHA complex	5	~sex	complex stoichiometry	0.0353356	0.0194981	0.0559655	0.0223566	0.0957018
heterotrimeric G-protein complex	5	~sex+diet	complex stoichiometry	0.049252	0.0740055	0.0556703	0.172273	0.300247
BLM-CII	2	~diet	complex abundance	0.777266	2.51097	0.0556123	0.302442	0.498141
emerin C32	7	~sex	complex abundance	-0.135416	0.78461	0.0555206	0.303129	0.498141
DNMT3B	3	~sex+diet	complex stoichiometry	0.000573507	0.00902547	0.0552609	0.175781	0.303761
RNA polymerase II complex	8	~sex+diet	complex stoichiometry	-0.029032	0.0249422	0.0550029	0.178015	0.303761
Conserved oligomeric Golgi (COG) complex	8	~sex+diet	complex stoichiometry	0.0347083	0.0110098	0.0548632	0.179232	0.303761
TRBP containing complex (DICER	4	~sex+diet	complex stoichiometry	-0.0461802	0.0637007	0.054859	0.179269	0.303761
Mob1p/Dbf2p complex	4	~sex+diet	complex abundance	-0.0896074	0.666801	0.0547151	0.452021	0.499602
BAF complex	8	~sex+diet	complex stoichiometry	-0.0109631	0.0270401	0.0546622	0.180992	0.304566
CF IIAm complex (Cleavage factor IIAm complex)	11	~sex	complex abundance	-0.235687	0.928981	0.0546202	0.309908	0.498141
HES1 promoter-Notch enhancer complex	5	~diet	complex abundance	-0.382173	0.944639	0.0544544	0.311163	0.498141
Polzeta-Rev1p complex	1	~sex+diet	complex abundance	0.585477	1.84928	0.0542489	0.449115	0.499602
emerin C52	14	~diet	complex stoichiometry	-0.0193174	0.0424853	0.0542064	0.0271961	0.115406
TORC 2 complex	2	~diet	complex abundance	-0.198196	1.00718	0.0540453	0.314271	0.498141
TRBP containing complex (DICER	4	~sex	complex stoichiometry	-0.0460693	0.0640829	0.0540136	0.0277761	0.116851
DotCom	1	~sex+diet	complex abundance	-0.380522	0.99773	0.0538827	0.446834	0.499602
RNA pol II containing coactivator complex Tat-SF	5	~diet	complex abundance	-0.373176	0.910741	0.053872	0.315591	0.498141
Nuclear cap binding complex (NCBC)	6	~diet	complex abundance	-0.121515	1.27074	0.0536279	0.317455	0.498141
Cul3p-RING ubiquitin ligase complex	4	~sex+diet	complex stoichiometry	-0.0303592	0.0355423	0.053561	0.190827	0.318133
MAP2K1-BRAF-RAF1-YWHAE-KSR1 complex	3	~sex+diet	complex stoichiometry	-0.00620614	0.0099695	0.0534107	0.192194	0.318133
N-CoR-1	5	~sex+diet	complex stoichiometry	-0.0210889	0.0189065	0.0533262	0.192966	0.318133
RalBP1-CCNB1-AP2A-NUMB-EPN1 complex	5	~sex	complex abundance	0.186708	2.27576	0.0532191	0.320587	0.498141
Spliceosome-Bact	5	~sex+diet	complex stoichiometry	-0.0296513	0.023114	0.0530687	0.195327	0.319865
Gyl1p/Gyp5p complex	3	~sex+diet	complex abundance	-0.0231079	1.37108	0.0530324	0.441545	0.499602
telomerase	5	~sex	complex stoichiometry	-0.0164503	0.0142386	0.0524989	0.0327002	0.13639
MDC1-MRN-ATM-FANCD2 complex	1	~sex+diet	complex stoichiometry	0.0183184	0.0101556	0.0524245	0.201313	0.324156
Spliceosome-C	5	~sex+diet	complex abundance	-0.0448934	3.0635	0.0523931	0.437576	0.499602
Nuclear pore complex (NPC)	26	~sex+diet	complex stoichiometry	-0.0052757	0.0174825	0.0523892	0.201645	0.324156
BCOR	2	~sex+diet	complex stoichiometry	0.0764114	0.0491806	0.0523585	0.201933	0.324156
Septin complex	6	~sex	complex abundance	-0.259915	1.60511	0.0520544	0.329579	0.498141
AP-1 adaptor complex	6	~sex	complex stoichiometry	0.0459118	0.0111504	0.0520382	0.0343334	0.141989
Ubiquitin E3 ligase (DET1	2	~sex	complex abundance	0.172425	0.69104	0.0515955	0.33315	0.498141
BAHD1	3	~sex+diet	complex stoichiometry	-0.000755308	0.0295969	0.051457	0.210507	0.33353
Kinase maturation complex 2	4	~sex	complex stoichiometry	-0.0307608	0.0170844	0.0513127	0.0370409	0.151899
Ubiquilin-proteasome complex	5	~sex+diet	complex abundance	-0.0191796	0.926567	0.0512572	0.430538	0.499602
BAHD1	3	~sex	complex abundance	-0.378144	1.27386	0.0511684	0.336486	0.498141
Flag-FCP1	4	~diet	complex stoichiometry	0.0232055	0.0150765	0.0511585	0.0376383	0.153062
CUL4/DDB1	4	~sex	complex abundance	0.315054	0.533201	0.0509937	0.337856	0.498141
TNF-alpha/NF-kappa B signaling complex 7	4	~sex	complex stoichiometry	-0.0371146	0.0303927	0.0509894	0.0383024	0.154476
RNA polymerase II core complex	4	~sex	complex stoichiometry	-0.0294134	0.0489828	0.0508415	0.0388909	0.155564
Suv39h1	3	~sex	complex abundance	-0.378144	2.12374	0.0508264	0.339168	0.498141
INO80 complex	2	~sex+diet	complex stoichiometry	-0.0336671	0.0263233	0.0508143	0.216748	0.33948
ESCRT III complex	5	~diet	complex stoichiometry	-0.0357696	0.0438425	0.0507003	0.0394596	0.156555
MAP2K1-BRAF-RAF1-YWHAE-KSR1 complex	3	~sex	complex abundance	0.232465	0.620953	0.0504901	0.341813	0.498141
Mob2p/Cbk1p complex	2	~sex+diet	complex stoichiometry	0.0102732	0.013371	0.0503825	0.221001	0.342712
mitochondrial ribosomal small subunit	17	~sex+diet	complex abundance	0.261766	2.04539	0.0503454	0.424905	0.499602
TFIIIC complex	3	~sex+diet	complex stoichiometry	0.00810102	0.0399877	0.0502898	0.22192	0.342712
Ecsit complex (ECSIT	4	~sex	complex abundance	0.331561	2.60125	0.0501345	0.344617	0.498141
Dsl1p complex	5	~sex	complex abundance	0.482639	1.68189	0.0500711	0.345118	0.498141
protein phosphatase type 2A complex (Rts1p)	8	~sex	complex stoichiometry	0.00293915	0.0229006	0.0500235	0.0422808	0.166395
mitotic checkpoint complex	1	~diet	complex abundance	-0.357599	0.569197	0.0498652	0.346747	0.498141
Emerin regulatory complex	6	~sex	complex stoichiometry	0.0276764	0.0640777	0.049747	0.0434794	0.169744
Spliceosome-B	8	~sex+diet	complex stoichiometry	0.000843923	0.0710189	0.0497122	0.227696	0.348306
Snf1p/Snf4p/Sip2p complex	4	~diet	complex stoichiometry	0.00163762	0.0233185	0.0496224	0.0440283	0.170185
RNA polymerase II complex	8	~sex	complex stoichiometry	-0.0289052	0.0249595	0.0494909	0.0446142	0.170185
Nuclear cap binding complex (NCBC)	6	~diet	complex stoichiometry	-0.0300761	0.0258617	0.0494384	0.0448494	0.170185
p97/VCP-VIMP-DERL1-DERL2-HRD1-SEL1L complex	5	~diet	complex stoichiometry	0.0179757	0.0240677	0.0494078	0.0449873	0.170185
ISW1b complex	4	~sex+diet	complex stoichiometry	0.00232386	0.0262542	0.0493403	0.23146	0.348618
p27-cyclinE-Cdk2 - Ubiquitin E3 ligase (SKP1A	2	~diet	complex stoichiometry	0.0400927	0.0415616	0.0493072	0.0454425	0.170584
Decapping complex	2	~sex+diet	complex abundance	0.0380418	0.693796	0.0491536	0.417565	0.499602
CRM1-RAN-PHAX-CBC complex (cap binding complex)	3	~sex	complex abundance	-0.2437	0.914053	0.0490242	0.35343	0.498141
60S APC containing complex	5	~diet	complex stoichiometry	-0.023699	0.06033	0.0490236	0.0467453	0.174135
Hse1p/Vps27p complex	5	~diet	complex abundance	-0.0667627	3.12958	0.0489761	0.353813	0.498141
ASF1-histone containing complex	2	~sex+diet	complex stoichiometry	-0.000142458	0.0203244	0.0488815	0.23615	0.351335
BCOR	2	~sex	complex abundance	0.811049	2.22855	0.048815	0.355099	0.498141
chromatin accessibility complex	2	~sex+diet	complex stoichiometry	-0.0453684	0.0110604	0.0487423	0.237583	0.351335
FIB-associated protein complex	5	~diet	complex abundance	-0.362867	3.05383	0.0486843	0.356143	0.498141
Spliceosome-U5	6	~diet	complex abundance	-0.334958	0.631196	0.048371	0.358651	0.498141
BARD1-BRCA1-CSTF complex	3	~sex+diet	complex stoichiometry	-0.0235248	0.0187354	0.0483175	0.241986	0.355691
chromatin accessibility complex	2	~sex	complex stoichiometry	-0.0452194	0.0110799	0.0479993	0.0517029	0.191144
Spliceosome-A	15	~sex	complex abundance	-0.212166	1.20494	0.0478324	0.362976	0.498141
Cul3p-RING ubiquitin ligase complex	4	~sex+diet	complex abundance	0.162195	1.35873	0.0474437	0.407085	0.499602
Sro1p/Sec4p/Sec9p complex	4	~diet	complex stoichiometry	-0.0113772	0.0328274	0.047362	0.0549929	0.200271
VEGF transcriptional complex	1	~sex+diet	complex abundance	-0.276313	2.09571	0.0473464	0.40649	0.499602
pRb2/p130-multimolecular complex (DNMT1	1	~diet	complex stoichiometry	-0.0439898	0.0092028	0.0473311	0.0551563	0.200271
NuRD complex	11	~sex	complex abundance	-0.0344276	0.967478	0.0473053	0.367227	0.498141
Spliceosome-B	8	~diet	complex abundance	-0.333762	4.58576	0.0472933	0.367323	0.498141
mitochondrial pyruvate dehydrogenase complex	7	~sex	complex stoichiometry	0.0133955	0.0409242	0.0472847	0.0554029	0.200271
AF4.com	4	~sex	complex abundance	-0.182652	1.17239	0.0472304	0.367832	0.498141
Elongator complex	5	~diet	complex abundance	0.510437	1.39381	0.0470826	0.369027	0.498141
Exon Junction Complex (EJC)	11	~sex	complex abundance	-0.1177	1.41739	0.0470475	0.369311	0.498141
NuA4/Tip60 HAT complex	5	~sex+diet	complex stoichiometry	-0.0205632	0.0180829	0.0468558	0.25747	0.369623
SPB components	3	~sex+diet	complex stoichiometry	-0.0572909	0.238789	0.0468508	0.257525	0.369623
RNA Degradation Complex	3	~diet	complex stoichiometry	-0.0719722	0.0262552	0.0468425	0.057795	0.207382
NuA4/Tip60 HAT complex	5	~sex	complex abundance	-0.365806	0.895871	0.046823	0.37113	0.498141
RNA polymerase II core complex	4	~diet	complex abundance	-0.237433	1.94064	0.0467259	0.371917	0.498141
Spliceosome-U5	6	~sex+diet	complex stoichiometry	-0.0172778	0.00602663	0.0464098	0.262295	0.372696
PAM complex	5	~sex+diet	complex stoichiometry	0.0150576	0.0142569	0.0460908	0.265775	0.372696
PAM complex	5	~sex+diet	complex abundance	-0.179219	1.17676	0.0459527	0.398	0.499602
MDC1-MRN-ATM-FANCD2 complex	1	~diet	complex stoichiometry	0.0478852	0.0106419	0.0457633	0.0639739	0.227878
60S APC containing complex	5	~diet	complex abundance	0.162912	3.25508	0.0457494	0.379866	0.498141
ASF1-histone containing complex	2	~diet	complex abundance	-0.588532	1.95486	0.0453691	0.382975	0.498141
Ubiquilin-proteasome complex	5	~sex	complex abundance	-0.0164793	0.92322	0.0453687	0.382978	0.498141
26S Proteasome	37	~sex	complex stoichiometry	0.0026501	0.0287655	0.0453364	0.0665559	0.235357
Respiratory chain complex I (early intermediate NDUFAF1 assembly)	7	~sex+diet	complex abundance	-0.397736	2.09169	0.0451882	0.393363	0.499602
STAGA complex	2	~sex+diet	complex stoichiometry	-0.050679	0.0194344	0.0451445	0.276232	0.382711
smc5p-Smc6p complex	1	~sex+diet	complex abundance	0.525766	1.06106	0.0450681	0.392636	0.499602
Sko1p/Cyc8p/Tup1 repressor complex	1	~sex+diet	complex stoichiometry	0.054835	0.0211461	0.04502	0.277622	0.382711
SRm160/300 complex	5	~sex+diet	complex abundance	-0.31951	1.00206	0.0449787	0.392094	0.499602
Cul3p-RING ubiquitin ligase complex	4	~diet	complex stoichiometry	-0.0763321	0.0372921	0.0449764	0.068795	0.241525
Sac3-Thp	3	~sex	complex abundance	-0.384845	3.20646	0.0449757	0.3862	0.498141
RNA polymerase I core complex	3	~sex	complex abundance	0.300052	3.14482	0.0448709	0.38706	0.498141
Sro1p/Sec4p/Sec9p complex	4	~sex	complex stoichiometry	0.0713684	0.0371716	0.0448565	0.0695531	0.242442
nascent polypeptide-associated complex	3	~sex	complex abundance	0.382781	2.16333	0.0448354	0.387352	0.498141
AP-1 adaptor complex	6	~sex+diet	complex abundance	-0.147783	0.5935	0.0447962	0.390991	0.499602
Rap1 complex	4	~sex	complex abundance	-0.512418	2.08307	0.0445922	0.38935	0.498141
cAMP-dependent protein kinase	4	~sex	complex abundance	-0.236876	1.29795	0.0445902	0.389367	0.498141
CCR4-NOT complex	6	~sex+diet	complex stoichiometry	-0.0165413	0.0249792	0.0445792	0.282573	0.385521
Spliceosome-LSm	4	~sex+diet	complex stoichiometry	-0.0521439	0.0221263	0.0445572	0.282821	0.385521
HDAC1-PP1	5	~sex	complex abundance	-0.225917	1.24426	0.0444805	0.39027	0.498141
TRAPP complex	6	~sex+diet	complex abundance	-0.0847969	0.963766	0.0443802	0.388478	0.499602
LINC complex	1	~sex+diet	complex abundance	0.184836	0.418293	0.0443304	0.388178	0.499602
BAF complex	8	~sex	complex stoichiometry	-0.00996972	0.0287303	0.0442987	0.073167	0.25323
p97/VCP-VIMP-DERL1-DERL2-HRD1-SEL1L complex	5	~diet	complex abundance	-0.131192	1.51628	0.0442595	0.39209	0.498141
Mob2p/Cbk1p complex	2	~diet	complex stoichiometry	0.0424583	0.0135143	0.0441125	0.0744044	0.255699
26S Proteasome	37	~sex	complex abundance	-0.212474	1.62227	0.0440984	0.393418	0.498141
Pho85p/Pcl1p complex	2	~sex	complex abundance	0.478516	1.41462	0.0439517	0.394629	0.498141
MMS22L-TONSL	3	~sex	complex stoichiometry	0.0310786	0.0163182	0.0437911	0.0765789	0.259691
LMO4-gp130 complex	3	~sex	complex stoichiometry	-0.0370068	0.0160153	0.0437836	0.0766302	0.259691
emerin C52	14	~diet	complex abundance	-0.133171	2.23165	0.0437689	0.396139	0.498141
Sac3-Thp	3	~diet	complex abundance	-0.146135	2.97812	0.0437475	0.396316	0.498141
p27-cyclinE-Cdk2 - Ubiquitin E3 ligase (SKP1A	2	~diet	complex abundance	0.350638	2.55781	0.0436196	0.397374	0.498141
Flag-FCP1	4	~diet	complex abundance	0.0752055	0.884107	0.043525	0.398156	0.498141
Prp19-associated complex	4	~diet	complex abundance	-0.345986	0.770959	0.0434435	0.398831	0.498141
Decapping complex	2	~sex	complex stoichiometry	-0.0647219	0.0433457	0.0430573	0.0817225	0.275039
ESCRT III complex	5	~sex	complex abundance	0.322051	1.68619	0.0430168	0.402369	0.498141
GPI-anchor transamidase complex	4	~sex+diet	complex stoichiometry	0.00634717	0.0163744	0.0429296	0.301468	0.404166
Spliceosome-A	15	~sex	complex stoichiometry	-0.00610479	0.0202219	0.0427943	0.0836287	0.279526
Exon Junction Complex (EJC)	11	~diet	complex abundance	-0.387802	1.44878	0.0427484	0.404598	0.498141
SWI/SNF chromatin-remodeling complex	5	~sex	complex stoichiometry	-0.032135	0.0159266	0.0426158	0.0849409	0.281981
PFD-like	4	~diet	complex abundance	0.00743052	1.68342	0.0426096	0.405752	0.498141
UTP C complex	3	~sex+diet	complex abundance	0.169058	0.79729	0.0425387	0.377413	0.499602
SPB components	3	~sex	complex abundance	0.193191	3.44711	0.0425045	0.406626	0.498141
BRCA	1	~sex+diet	complex abundance	0.0528611	0.947597	0.0423604	0.376347	0.499602
SMG-1-Upf1-eRF1-eRF3 complex (SURF)	5	~sex	complex stoichiometry	0.015772	0.0189025	0.0422275	0.0878486	0.289663
HOPS complex	7	~sex	complex stoichiometry	0.0239834	0.0131024	0.0421429	0.0884924	0.289827
Emerin regulatory complex	6	~sex	complex abundance	-0.250918	3.26687	0.0420976	0.410016	0.498141
TNF-alpha/NF-kappa B signaling complex (CHUK	8	~sex	complex stoichiometry	-0.0283366	0.0328863	0.0420541	0.0891714	0.290104
Conserved oligomeric Golgi (COG) complex	8	~sex	complex stoichiometry	0.0345171	0.0112392	0.04196	0.0898947	0.290521
NK-3-Groucho-HIPK2-SIN3A-RbpA48-HDAC1 complex	5	~sex	complex abundance	0.170718	1.23629	0.0416411	0.413827	0.498141
BRCA	1	~diet	complex abundance	-0.396185	0.957434	0.0416136	0.414056	0.498141
RC complex during S-phase of cell cycle	4	~diet	complex abundance	0.458532	1.61653	0.0416066	0.414115	0.498141
PFD-like	4	~sex	complex stoichiometry	-0.0167182	0.0239213	0.0415925	0.0927638	0.297164
emerin C32	7	~sex+diet	complex stoichiometry	0.0079779	0.0136684	0.0415776	0.317365	0.418578
STAGA complex	2	~sex	complex stoichiometry	-0.0511853	0.0192048	0.041481	0.0936468	0.297164
HMC Complex	8	~sex	complex stoichiometry	0.0144709	0.0359256	0.0414647	0.0937771	0.297164
ubiquitin ligase ERAD-L complex	3	~diet	complex abundance	-0.44585	1.54666	0.0412235	0.417319	0.498141
SMN-PolII-RHA complex	5	~diet	complex abundance	-0.373176	1.19233	0.0411796	0.417687	0.498141
Yph1-L	15	~sex	complex stoichiometry	0.00676884	0.0319429	0.0411793	0.0960686	0.302
Paf complex	3	~diet	complex abundance	-0.232014	0.810499	0.0411218	0.418171	0.498141
BARD1-BRCA1-CSTF complex	3	~sex	complex stoichiometry	-0.024639	0.0188417	0.0410537	0.0970905	0.302
Spliceosome-Prp19	8	~diet	complex abundance	-0.39932	1.14271	0.0410463	0.418804	0.498141
Septin complex	6	~sex	complex stoichiometry	0.0165355	0.0240562	0.0410452	0.0971599	0.302
NatA complex	4	~sex+diet	complex stoichiometry	0.010318	0.00986794	0.0409768	0.324541	0.421213
p97/VCP-VIMP-DERL1-DERL2-HRD1-SEL1L complex	5	~sex	complex abundance	0.252867	1.51428	0.0408962	0.420062	0.498141
Aurora B-INCENP protein kinase complex	1	~sex+diet	complex abundance	-0.142339	5.84001	0.0406784	0.366336	0.499602
MMS22L-TONSL	3	~diet	complex abundance	-0.240087	0.905212	0.0406778	0.421894	0.498141
COMPASS complex	4	~diet	complex stoichiometry	-0.0267879	0.0272529	0.0406714	0.100249	0.308512
Spliceosome-Bact	5	~sex	complex stoichiometry	-0.0316943	0.0233902	0.0406392	0.100519	0.308512
cytoplasmic ribosomal large subunit	43	~sex+diet	complex stoichiometry	0.00857137	0.0323496	0.040638	0.328617	0.422893
COMPASS complex	4	~diet	complex abundance	-0.16971	1.45194	0.040552	0.42295	0.498141
RC complex during S-phase of cell cycle	4	~sex+diet	complex stoichiometry	-0.00413173	0.0263929	0.0403573	0.33201	0.422893
GPI-anchor transamidase complex	4	~sex	complex stoichiometry	0.00664446	0.0163674	0.0402715	0.103633	0.316081
ASF1-histone containing complex	2	~diet	complex stoichiometry	-0.0326971	0.0201453	0.0401539	0.104644	0.317182
AF4.com	4	~sex+diet	complex stoichiometry	-0.020898	0.0258267	0.0400673	0.335529	0.424193
Aurora B-INCENP protein kinase complex	1	~diet	complex abundance	1.07301	5.87219	0.0399693	0.427849	0.498141
TNF-alpha/NF-kappa B signaling complex (CHUK	8	~diet	complex stoichiometry	-0.0203431	0.0335983	0.0399145	0.106723	0.321487
NK-3-Groucho-HIPK2-SIN3A-RbpA48-HDAC1 complex	5	~diet	complex abundance	-0.305938	1.2954	0.039878	0.428618	0.498141
LMO4-gp130 complex	3	~sex	complex abundance	-0.222617	0.954492	0.0396736	0.430339	0.498141
F0/F1 ATP synthase (complex V)	13	~sex	complex stoichiometry	0.0181186	0.0457354	0.0395891	0.109598	0.326347
protein phosphatase type 2A complex (Rts1p)	8	~diet	complex stoichiometry	0.001465	0.0234632	0.0395806	0.109674	0.326347
Respiratory chain complex I (early intermediate NDUFAF1 assembly)	7	~sex+diet	complex stoichiometry	-0.0254726	0.0238682	0.0395326	0.342056	0.430215
Cdc28p/Clb5p complex	2	~sex+diet	complex abundance	0.248807	0.674935	0.0394006	0.35879	0.499602
RICH1/AMOT polarity complex	7	~sex+diet	complex abundance	-0.197224	2.37461	0.039383	0.358687	0.499602
VEGF transcriptional complex	1	~diet	complex abundance	-0.598704	2.0886	0.0390653	0.435471	0.498141
TNF-alpha/NF-kappa B signaling complex 7	4	~sex	complex abundance	-0.41913	1.94817	0.0390006	0.436017	0.498141
Mob1p/Dbf2p complex	4	~sex+diet	complex stoichiometry	-0.0159485	0.0168108	0.0389726	0.348943	0.436626
mRNA cleavage factor complex (CFI)	12	~sex	complex stoichiometry	0.0188122	0.02546	0.0388657	0.116185	0.343627
TCF4-CTNNB1-SUMO1-EP300-HADAC6 complex	3	~diet	complex stoichiometry	-0.0769611	0.0731292	0.0387645	0.117129	0.344331
Kinase maturation complex 2	4	~diet	complex abundance	-0.290404	1.15677	0.0386042	0.439368	0.498141
heterotrimeric G-protein complex	5	~sex	complex abundance	-0.260077	3.67253	0.0385335	0.439966	0.498141
AP-1 adaptor complex	6	~sex	complex abundance	-0.147819	0.588025	0.0383862	0.441212	0.498141
Septin complex	6	~diet	complex abundance	0.290673	1.7595	0.0383193	0.441779	0.498141
ESCRT III complex	5	~sex	complex stoichiometry	0.0322713	0.0428042	0.0383169	0.121367	0.354654
MSH2/6-BLM-p53-RAD51 complex	1	~sex+diet	complex stoichiometry	0.0323799	0.0068156	0.0382488	0.357919	0.438784
53BP1-containing complex	3	~sex	complex abundance	-0.605921	2.47665	0.0381951	0.442831	0.498141
HMC Complex	8	~diet	complex abundance	-0.222814	1.96482	0.0381152	0.443507	0.498141
Suv39h1	3	~sex+diet	complex stoichiometry	-0.000755308	0.0555995	0.0380854	0.359956	0.438784
HDAC1-PP1	5	~sex	complex stoichiometry	0.0283856	0.0226247	0.0380165	0.124272	0.360979
Hym1p/Kic1p/Sog2p complex	4	~sex+diet	complex abundance	-0.25816	0.653731	0.0380082	0.35063	0.499602
Kinase maturation complex 2	4	~sex	complex abundance	-0.293407	1.1581	0.0379539	0.444874	0.498141
hMOF	1	~sex+diet	complex abundance	-0.265888	0.393267	0.037934	0.350197	0.499602
RNA polymerase I core complex	3	~diet	complex abundance	0.699132	3.08867	0.0378765	0.44553	0.498141
CF IIAm complex (Cleavage factor IIAm complex)	11	~sex+diet	complex stoichiometry	0.00156799	0.0185814	0.0377737	0.363853	0.439506
protein phosphatase type 2A complex (Rts1p)	8	~diet	complex abundance	0.190206	1.32593	0.0377412	0.446677	0.498141
Septin complex	6	~diet	complex stoichiometry	-0.0403945	0.0251582	0.0377124	0.127261	0.367475
Spliceosome-U2	12	~diet	complex abundance	-0.374489	1.48009	0.0376154	0.447744	0.498141
smc5p-Smc6p complex	1	~sex	complex abundance	0.534509	1.10289	0.0375073	0.448661	0.498141
p97/VCP-VIMP-DERL1-DERL2-HRD1-SEL1L complex	5	~sex	complex stoichiometry	-0.0354616	0.028365	0.0374572	0.129808	0.371798
Ubiquitin E3 ligase (DET1	2	~sex+diet	complex stoichiometry	-0.0648798	0.0337774	0.0374493	0.367924	0.440466
Large Drosha complex	17	~diet	complex abundance	-0.340658	0.997829	0.03743	0.449317	0.498141
53BP1-containing complex	3	~sex+diet	complex stoichiometry	-0.0336997	0.0259614	0.0374227	0.368259	0.440466
UTP A complex	3	~diet	complex stoichiometry	-0.048358	0.0149349	0.0374101	0.130282	0.371798
COPI	12	~diet	complex abundance	0.375056	1.85093	0.0373787	0.449753	0.498141
INO80 complex	2	~diet	complex stoichiometry	-0.0180121	0.0268707	0.0372917	0.131478	0.373029
TNF-alpha/NF-kappa B signaling complex (CHUK	8	~diet	complex abundance	-0.14043	1.90928	0.0372395	0.450935	0.498141
Transcription-export (TREX) complex	9	~sex+diet	complex abundance	-0.377282	1.90269	0.0371059	0.345379	0.499602
Cohesin complex	7	~diet	complex stoichiometry	0.00793947	0.0114069	0.0369689	0.134778	0.378098
NuA4/Tip60 HAT complex	5	~diet	complex stoichiometry	-0.0296681	0.0184804	0.0369655	0.134814	0.378098
CCR4-NOT complex	6	~diet	complex abundance	-0.486427	1.09287	0.0368386	0.454341	0.498141
ITGA2b-ITGB3-CD9-GP1b-CD47 complex	3	~sex	complex stoichiometry	-0.111602	0.119023	0.0368118	0.136406	0.380377
Rap1 complex	4	~sex+diet	complex stoichiometry	-0.0183643	0.0191776	0.0367155	0.377187	0.448599
Spliceosome-LSm	4	~sex	complex stoichiometry	-0.0520714	0.0222233	0.0367104	0.137463	0.381146
hMOF	1	~sex	complex abundance	-0.267731	0.393224	0.036632	0.456098	0.498141
HOPS complex	7	~sex	complex abundance	0.219387	1.00242	0.0363938	0.458124	0.498141
H3.3 com	9	~diet	complex abundance	-0.203626	1.77973	0.0363879	0.458175	0.498141
CtBP	4	~diet	complex abundance	-0.295385	2.89269	0.036314	0.458804	0.498141
nuclear ubiquitin ligase complex	3	~diet	complex stoichiometry	0.0341716	0.0369162	0.0363047	0.141747	0.390806
MSH2/6-BLM-p53-RAD51 complex	1	~sex+diet	complex abundance	-0.448266	2.14899	0.0362979	0.340702	0.499602
Kinase maturation complex 1	12	~diet	complex abundance	0.152569	1.00379	0.0362061	0.459722	0.498141
MMS22L-TONSL	3	~sex	complex abundance	-0.0664293	0.86708	0.036018	0.461324	0.498141
Hse1p/Vps27p complex	5	~diet	complex stoichiometry	-0.103618	0.101143	0.0359852	0.145185	0.398034
p27-cyclinE-Cdk2 - Ubiquitin E3 ligase (SKP1A	2	~sex	complex abundance	0.72994	2.16114	0.0359436	0.461958	0.498141
eIF3	13	~diet	complex abundance	-0.0553079	1.84909	0.0359208	0.462152	0.498141
mRNA cleavage factor complex (CFI)	12	~diet	complex abundance	-0.186269	1.70897	0.0359008	0.462323	0.498141
ESCRT III complex	5	~diet	complex abundance	0.337612	1.78957	0.0358832	0.462472	0.498141
Gyl1p/Gyp5p complex	3	~sex+diet	complex stoichiometry	0.00740966	0.0270313	0.035857	0.388115	0.454452
COP9 signalosome	8	~sex+diet	complex abundance	0.180677	0.946191	0.0357348	0.337456	0.499602
Mob2p/Cbk1p complex	2	~sex+diet	complex abundance	0.220726	0.713312	0.0357057	0.337289	0.499602
Spliceosome-U2	12	~sex+diet	complex stoichiometry	-0.0128334	0.0259141	0.0356216	0.391126	0.454452
Suv39h1	3	~sex	complex stoichiometry	-0.000995936	0.0553702	0.0356189	0.149194	0.406742
F0/F1 ATP synthase (complex V)	13	~sex	complex abundance	-0.230696	2.84362	0.0355945	0.464933	0.498141
SPB components	3	~diet	complex abundance	0.371943	3.41954	0.0355835	0.465027	0.498141
Rpd3L complex	4	~diet	complex abundance	-0.268258	0.949669	0.0355119	0.465637	0.498141
Flag-FCP1	4	~sex	complex stoichiometry	-0.00811264	0.0143674	0.0352129	0.153725	0.412309
N-CoR-1	5	~sex	complex stoichiometry	-0.0203445	0.0192057	0.0351857	0.154032	0.412309
Gyl1p/Gyp5p complex	3	~diet	complex abundance	0.44445	1.38313	0.0351733	0.468524	0.498141
heterotrimeric G-protein complex	5	~sex	complex stoichiometry	0.0456853	0.0742876	0.0350934	0.155075	0.412309
Spliceosome-C	5	~diet	complex stoichiometry	0.0353546	0.0611365	0.0350739	0.155297	0.412309
hs4 enhancer complex (faster migrating complex)	3	~diet	complex abundance	0.347405	1.68415	0.035069	0.469414	0.498141
Mis12 centromere complex	1	~sex+diet	complex stoichiometry	0.115942	0.0792967	0.0350241	0.398802	0.457935
Mis12 centromere complex	1	~sex	complex stoichiometry	0.11591	0.079345	0.0350217	0.15589	0.412309
Spliceosome-U5	6	~sex	complex stoichiometry	-0.017178	0.0060561	0.0349851	0.156306	0.412309
TFIID complex	1	~sex+diet	complex abundance	-0.333747	0.813386	0.0349616	0.33302	0.499602
heterotrimeric G-protein complex	5	~diet	complex abundance	0.301638	3.6887	0.0348096	0.471627	0.498141
AF4.com	4	~diet	complex abundance	-0.355711	1.18615	0.0347452	0.472178	0.498141
BAHD1	3	~diet	complex abundance	-0.475882	1.41071	0.0344457	0.474735	0.498141
RC complex during S-phase of cell cycle	4	~diet	complex stoichiometry	-0.00141641	0.0263101	0.0344111	0.162935	0.427486
Survival of motor neuron (SMN) complex	5	~diet	complex abundance	-0.135696	2.00963	0.0343444	0.4756	0.498141
Respiratory chain complex I (early intermediate NDUFAF1 assembly)	7	~sex	complex abundance	-0.410771	2.0696	0.034317	0.475834	0.498141
Profilin 1 complex	5	~sex+diet	complex stoichiometry	0.028024	0.0151193	0.0342935	0.408239	0.463304
TFIID complex	1	~sex	complex abundance	-0.335687	0.808128	0.0341082	0.477617	0.498141
CCR4-NOT complex	6	~sex	complex stoichiometry	-0.0162436	0.0252998	0.0341044	0.166552	0.434639
Spliceosome-U4/U6	4	~sex	complex abundance	-0.346244	1.00665	0.0340571	0.478054	0.498141
CCR4-NOT complex	6	~sex	complex abundance	-0.0414411	1.05652	0.0340218	0.478356	0.498141
Nuclear pore complex (NPC)	26	~sex	complex stoichiometry	-0.00494878	0.0183542	0.0340064	0.167719	0.435355
RalBP1-CCNB1-AP2A-NUMB-EPN1 complex	5	~diet	complex abundance	-0.28218	2.47463	0.0338947	0.479442	0.498141
Rot2p/Gtb1p complex	4	~sex+diet	complex stoichiometry	0.119889	0.164031	0.0337725	0.415002	0.466631
Sko1p/Cyc8p/Tup1 repressor complex	1	~sex	complex stoichiometry	0.0560127	0.0209908	0.0337659	0.170602	0.440497
Pho85p/Pcl1p complex	2	~diet	complex abundance	0.44171	1.41896	0.0336922	0.481172	0.498141
CtBP	4	~diet	complex stoichiometry	-0.018937	0.0462334	0.0336456	0.172058	0.441918
emerin	9	~diet	complex abundance	-0.121162	3.28858	0.0334059	0.48362	0.498141
Decapping complex	2	~sex	complex abundance	0.0323502	0.730276	0.0333469	0.484124	0.498141
DNMT3B	3	~sex	complex stoichiometry	0.000798643	0.00948687	0.0333406	0.175781	0.449117
Polzeta-Rev1p complex	1	~sex	complex abundance	0.569062	1.95281	0.0332857	0.484648	0.498141
Anaphase promoting complex (APC)	2	~sex+diet	complex stoichiometry	-0.0361046	0.0167823	0.0332486	0.421828	0.467846
Gac1p/Glc7p complex	4	~diet	complex abundance	0.52484	2.48939	0.0331016	0.486222	0.498141
PFD-like	4	~sex	complex abundance	0.0523302	1.52361	0.0330358	0.486785	0.498141
NK-3-Groucho-HIPK2-SIN3A-RbpA48-HDAC1 complex	5	~diet	complex stoichiometry	-0.0193817	0.0225753	0.0330314	0.179608	0.454594
Fatty Acid Import Complex	5	~diet	complex stoichiometry	-0.0226177	0.0919215	0.0330169	0.179788	0.454594
Mob1p/Dbf2p complex	4	~sex	complex abundance	-0.0939345	0.688855	0.0329517	0.487504	0.498141
nuclear ubiquitin ligase complex	3	~diet	complex abundance	0.348469	2.77022	0.0329201	0.487774	0.498141
mitochondrial ribosomal small subunit	17	~sex	complex abundance	0.259233	2.11609	0.0328152	0.488672	0.498141
TFIIIC complex	3	~sex	complex stoichiometry	0.0069068	0.0395729	0.0327125	0.183609	0.45994
DNMT3B	3	~diet	complex abundance	-0.33289	0.898571	0.0327077	0.489591	0.498141
Respiratory chain complex I (early intermediate NDUFAF1 assembly)	7	~sex	complex stoichiometry	-0.0260476	0.0241292	0.0326427	0.184491	0.45994
Rot2p/Gtb1p complex	4	~diet	complex abundance	-0.284858	3.50432	0.0326272	0.49028	0.498141
RAF1-PPP2-PIN1 complex	5	~sex+diet	complex stoichiometry	0.00100377	0.0159771	0.0326196	0.430055	0.474812
Spliceosome-B	8	~sex	complex abundance	-0.280127	4.23471	0.0325049	0.491327	0.498141
TRAPP complex	6	~sex	complex stoichiometry	0.0278695	0.0195185	0.0324819	0.186536	0.45994
eIF3	13	~diet	complex stoichiometry	-0.000266607	0.0340248	0.032466	0.186739	0.45994
INO80 complex	2	~sex+diet	complex abundance	-0.21623	1.65916	0.0323632	0.318284	0.499602
PFD-like	4	~diet	complex stoichiometry	-0.010201	0.0253653	0.0323582	0.188119	0.45994
Kinase maturation complex 1	12	~sex	complex stoichiometry	-0.016119	0.0166979	0.0323372	0.188388	0.45994
BAHD1	3	~sex	complex stoichiometry	-0.000995936	0.0307046	0.0323285	0.1885	0.45994
RICH1/AMOT polarity complex	7	~sex	complex abundance	-0.196083	2.4332	0.0320331	0.495363	0.498141
cytoplasmic ribosomal large subunit	43	~sex	complex stoichiometry	0.00931251	0.0329565	0.031935	0.193594	0.470019
SNARE complex	3	~diet	complex stoichiometry	0.0687091	0.0381945	0.0316346	0.197539	0.477223
Prp19-associated complex	4	~sex+diet	complex stoichiometry	0.00868987	0.0151556	0.0315795	0.443724	0.476956
Emerin regulatory complex	6	~diet	complex stoichiometry	-0.0269095	0.0686133	0.0314238	0.200336	0.481596
HMC Complex	8	~sex	complex abundance	-0.0761252	2.02003	0.0313373	0.498683	0.498683
ASF1-histone containing complex	2	~sex	complex abundance	-0.413896	2.04384	0.0311585	0.497153	0.498141
NuRD complex	11	~diet	complex abundance	-0.203626	1.01348	0.0311021	0.49667	0.498141
PAM complex	5	~diet	complex abundance	-0.272749	1.1953	0.0310916	0.496581	0.498141
Profilin 1 complex	5	~sex	complex stoichiometry	0.0281611	0.0151451	0.0310848	0.204884	0.490114
Spliceosome-Bact	5	~diet	complex abundance	-0.328906	1.45334	0.031073	0.496422	0.498141
Cytochrome bc1 complex (Ubiquinol-cytochrome c reductase complex	8	~sex+diet	complex stoichiometry	-0.00472181	0.0356117	0.0310717	0.450421	0.476993
EKC/KEOPS protein complex	2	~sex+diet	complex stoichiometry	0.00488072	0.00945223	0.0309841	0.451579	0.476993
RAF1-PPP2-PIN1 complex	5	~sex	complex abundance	0.193952	0.96391	0.030977	0.4956	0.498141
MAP2K1-BRAF-RAF1-YWHAE-KSR1 complex	3	~diet	complex stoichiometry	-0.0327622	0.0103138	0.0309383	0.206868	0.490217
H3.3 com	9	~diet	complex stoichiometry	-0.0248562	0.0235388	0.0309333	0.206936	0.490217
FIB-associated protein complex	5	~sex	complex stoichiometry	0.037844	0.0533746	0.0308431	0.208163	0.490741
DotCom	1	~sex	complex abundance	-0.392914	1.0612	0.0307826	0.493936	0.498141
Hym1p/Kic1p/Sog2p complex	4	~sex	complex abundance	-0.261141	0.66815	0.0306387	0.492706	0.498141
Sko1p/Cyc8p/Tup1 repressor complex	1	~sex+diet	complex abundance	0.288167	1.15419	0.0305975	0.308429	0.499602
eIF4F	8	~diet	complex abundance	0.129061	1.75746	0.0304823	0.491367	0.498141
PRC1-core complex	2	~diet	complex abundance	-0.703706	4.16529	0.0304805	0.491352	0.498141
Hse1p/Vps27p complex	5	~sex	complex stoichiometry	-0.0993263	0.0992531	0.0304541	0.213506	0.494697
ISW1b complex	4	~diet	complex abundance	-0.0912611	1.59766	0.0304451	0.491049	0.498141
CF IIAm complex (Cleavage factor IIAm complex)	11	~sex	complex stoichiometry	0.000961229	0.0188233	0.0304041	0.214199	0.494697
EKC/KEOPS protein complex	2	~sex	complex stoichiometry	0.00485888	0.00941576	0.0302417	0.216457	0.494697
Spliceosome-C	5	~sex	complex abundance	-0.04958	3.11993	0.0302025	0.488973	0.498141
emerin C24	3	~sex	complex stoichiometry	0.00624821	0.0522496	0.0301463	0.217789	0.494697
Spliceosome-Sm	3	~sex+diet	complex abundance	-0.348961	2.12153	0.0300937	0.305643	0.499602
RAF1-PPP2-PIN1 complex	5	~diet	complex abundance	0.294833	0.908223	0.0300439	0.487617	0.498141
UTP C complex	3	~sex	complex abundance	0.177898	0.7918	0.0300224	0.487433	0.498141
Gac1p/Glc7p complex	4	~sex	complex abundance	-0.39889	2.50764	0.0299504	0.486817	0.498141
INO80.com	5	~diet	complex abundance	-0.0124602	1.14558	0.0299371	0.486703	0.498141
Sac3-Thp	3	~sex+diet	complex stoichiometry	0.00228665	0.12068	0.0298238	0.46694	0.488482
SRm160/300 complex	5	~sex	complex abundance	-0.329294	1.02499	0.0298024	0.485552	0.498141
Kinase maturation complex 1	12	~sex	complex abundance	-0.121121	1.00364	0.0297542	0.48514	0.498141
actin cytoskeleton-regulatory complex	4	~diet	complex abundance	-0.311646	2.69205	0.0297488	0.485094	0.498141
mitochondrial inner membrane presequence translocase complex	6	~sex+diet	complex stoichiometry	-0.00136767	0.023462	0.0296237	0.469594	0.488482
ELL.com	7	~diet	complex abundance	-0.31815	1.2345	0.0296135	0.483936	0.498141
SPB components	3	~diet	complex stoichiometry	-0.194618	0.244698	0.0295469	0.226272	0.494697
telomerase	5	~diet	complex stoichiometry	-0.0029175	0.0150692	0.0295357	0.226433	0.494697
eIF4F	8	~diet	complex stoichiometry	-0.0104933	0.0305557	0.0295295	0.226521	0.494697
Emerin regulatory complex	6	~diet	complex abundance	-0.11531	3.53661	0.0294976	0.482945	0.498141
UTP C complex	3	~sex+diet	complex stoichiometry	-0.0265078	0.0268979	0.0294073	0.472467	0.488482
ITGA2b-ITGB3-CD9-GP1b-CD47 complex	3	~diet	complex stoichiometry	-0.0843697	0.11515	0.0293372	0.229284	0.494697
TNF-alpha/NF-kappa B signaling complex (CHUK	8	~sex	complex abundance	-0.0220683	1.93768	0.02926	0.480915	0.498141
BCOR	2	~sex	complex stoichiometry	0.0784652	0.0475662	0.0291859	0.23147	0.494697
Cdc28p/Clb5p complex	2	~sex	complex abundance	0.254673	0.701843	0.0290837	0.479408	0.498141
2A-DUB	3	~sex+diet	complex stoichiometry	0.0151432	0.0380896	0.0288413	0.479986	0.490027
emerin C32	7	~sex	complex stoichiometry	0.00767777	0.0138243	0.0288316	0.236635	0.494697
PRC1-core complex	2	~diet	complex stoichiometry	-0.0374696	0.0754815	0.0288288	0.236676	0.494697
Survival of motor neuron (SMN) complex	5	~diet	complex stoichiometry	-0.0029175	0.0394121	0.0287612	0.237669	0.494697
Arp2/3 protein complex	9	~diet	complex abundance	-0.329204	1.55278	0.0286399	0.475616	0.498141
Spliceosome-A	15	~diet	complex stoichiometry	-0.0125564	0.0199261	0.0285844	0.240277	0.494697
TNF-alpha/NF-kappa B signaling complex 7	4	~diet	complex abundance	-0.290404	2.02016	0.0285702	0.475021	0.498141
CUL4/DDB1	4	~diet	complex abundance	0.253183	0.560402	0.0285151	0.47455	0.498141
cytoplasmic ribosomal small subunit	32	~sex+diet	complex stoichiometry	0.00695804	0.0336255	0.0283675	0.486287	0.493444
Profilin 1 complex	5	~sex+diet	complex abundance	0.111182	0.824586	0.0282992	0.295808	0.499602
eIF2B	5	~diet	complex abundance	0.461925	2.17543	0.0282221	0.472048	0.498141
multi-tRNAsynthase complex	10	~diet	complex stoichiometry	0.00341556	0.0153739	0.0281827	0.246258	0.494697
mitochondrial ribosomal small subunit	17	~sex+diet	complex stoichiometry	0.016065	0.0272381	0.0281461	0.489231	0.493444
Prp19-associated complex	4	~sex	complex abundance	-0.22733	0.795013	0.0280485	0.470567	0.498141
Nucleosomal protein complex	6	~diet	complex abundance	-0.516781	2.72399	0.0280471	0.470555	0.498141
Ubiquitin E3 ligase (DET1	2	~sex	complex stoichiometry	-0.0639701	0.0328568	0.0279654	0.249526	0.494697
mRNA cleavage factor complex (CFI)	12	~diet	complex stoichiometry	0.0112857	0.0256051	0.0277493	0.2528	0.494697
DotCom	1	~sex+diet	complex stoichiometry	-0.0463529	0.028623	0.0276799	0.495435	0.495435
INO80.com	5	~diet	complex stoichiometry	0.0060706	0.022857	0.0275989	0.255091	0.494697
hs4 enhancer complex (faster migrating complex)	3	~diet	complex stoichiometry	0.0350558	0.0299005	0.0275493	0.255849	0.494697
Kel1p/Kel2p/Lte1p complex	2	~sex+diet	complex abundance	0.00583408	0.929544	0.0275283	0.291628	0.499602
CD147-gamma-secretase complex (APH-1a	2	~sex	complex stoichiometry	-0.059037	0.0367775	0.0275277	0.256179	0.494697
Chs5p/Arf-1binding proteins (ChAPs)	4	~diet	complex abundance	0.449459	3.39505	0.02748	0.465717	0.498141
Cul3p-RING ubiquitin ligase complex	4	~diet	complex abundance	-0.134795	1.36293	0.0274329	0.465316	0.498141
Tubulins	7	~sex	complex stoichiometry	-0.0232251	0.041425	0.0274028	0.258095	0.494697
ASCOM complex	4	~diet	complex stoichiometry	-0.0513074	0.176198	0.0273699	0.2586	0.494697
Rap1 complex	4	~diet	complex abundance	0.0220083	2.06403	0.0272025	0.463352	0.498141
Mob1p/Dbf2p complex	4	~diet	complex stoichiometry	0.0334343	0.0171656	0.0271881	0.261405	0.494697
Large Drosha complex	17	~diet	complex stoichiometry	-0.0084925	0.0176226	0.027121	0.262444	0.494697
TNF-alpha/NF-kappa B signaling complex 7	4	~diet	complex stoichiometry	-0.0157888	0.0298073	0.02702	0.264012	0.494697
Decapping complex	2	~diet	complex stoichiometry	-0.0631925	0.0405554	0.0269657	0.264856	0.494697
Rpd3L complex	4	~diet	complex stoichiometry	-0.023925	0.0109359	0.0269204	0.265561	0.494697
LAT-PLC-gamma-1-p85-GRB2-CBL-VAV-SLP-76 signaling complex	3	~diet	complex abundance	-0.322107	1.8574	0.0267145	0.459196	0.498141
CRM1-RAN-PHAX-CBC complex (cap binding complex)	3	~sex+diet	complex stoichiometry	-0.0156571	0.0177769	0.0266923	0.491422	0.493444
53BP1-containing complex	3	~sex	complex stoichiometry	-0.0346002	0.0264494	0.026654	0.269731	0.494697
RNA polymerase II core complex	4	~diet	complex stoichiometry	0.00347393	0.0434854	0.0265544	0.271298	0.494697
Integrator	8	~sex+diet	complex stoichiometry	-0.0187724	0.0191772	0.0265481	0.489503	0.493444
HDAC1-PP1	5	~diet	complex abundance	-0.0734142	1.25806	0.0265472	0.457773	0.498141
ISW1b complex	4	~diet	complex stoichiometry	-0.000187304	0.0274775	0.0265318	0.271655	0.494697
Kinase maturation complex 2	4	~diet	complex stoichiometry	-0.0109242	0.0166119	0.0264597	0.272792	0.494697
NatA complex	4	~diet	complex stoichiometry	-0.0174989	0.0102408	0.0259875	0.280306	0.494697
HDAC1-PP1	5	~diet	complex stoichiometry	-0.0332321	0.0228685	0.0259401	0.281065	0.494697
signal peptidase complex	4	~diet	complex abundance	-0.680821	4.44054	0.0257828	0.451273	0.498141
Spliceosome-Prp19	8	~sex	complex abundance	-0.285419	1.19586	0.0256328	0.45	0.498141
HES1 promoter-Notch enhancer complex	5	~sex+diet	complex stoichiometry	0.0125997	0.0166665	0.0256049	0.476962	0.488986
Spliceosome-B	8	~diet	complex stoichiometry	-0.0111788	0.0893537	0.0256043	0.286474	0.494697
smc5p-Smc6p complex	1	~sex+diet	complex stoichiometry	0.082539	0.0656348	0.0255999	0.476895	0.488986
Kinase maturation complex 1	12	~diet	complex stoichiometry	0.0083663	0.0164313	0.0255297	0.287683	0.494697
Pol epsilon	3	~diet	complex stoichiometry	-0.0178373	0.01372	0.0254464	0.289036	0.494697
Sac3-Thp	3	~diet	complex stoichiometry	-0.051051	0.121619	0.0253871	0.289999	0.494697
TORC 2 complex	2	~sex	complex stoichiometry	-0.00207478	0.0119085	0.0253315	0.290905	0.494697
H2AX complex	13	~diet	complex abundance	-0.24485	1.72771	0.0252023	0.446347	0.498141
HMC Complex	8	~diet	complex stoichiometry	-0.0119148	0.0356201	0.0251897	0.29322	0.494697
pRb2/p130-multimolecular complex (DNMT1	1	~sex	complex stoichiometry	0.0320762	0.0105584	0.0251502	0.293867	0.494697
TFIID complex	1	~sex+diet	complex stoichiometry	-0.00293657	0.0294934	0.0251477	0.47089	0.488482
DotCom	1	~diet	complex abundance	-0.354576	0.993049	0.0250838	0.445343	0.498141
TFIID complex	1	~diet	complex stoichiometry	0.054738	0.0294593	0.0250739	0.295118	0.494697
INO80 complex	2	~diet	complex abundance	-0.249151	1.73858	0.0249012	0.443795	0.498141
Cytochrome bc1 complex (Ubiquinol-cytochrome c reductase complex	8	~diet	complex stoichiometry	-0.00659079	0.0344557	0.0248714	0.298448	0.494697
Signal recognition particle (SRP) complex	5	~diet	complex abundance	0.373819	1.70318	0.0248434	0.443306	0.498141
Spliceosome-C	5	~sex	complex stoichiometry	0.0442199	0.0620303	0.0247605	0.30028	0.494697
PAM complex	5	~sex	complex stoichiometry	0.0145751	0.0145323	0.0246268	0.302495	0.494697
emerin	9	~diet	complex stoichiometry	-0.0348126	0.0661569	0.0245889	0.303125	0.494697
AF4.com	4	~sex	complex stoichiometry	-0.0206482	0.025784	0.0245067	0.304493	0.494697
BCOR	2	~diet	complex stoichiometry	0.0592524	0.0500938	0.0244794	0.304946	0.494697
TRAPP complex	6	~diet	complex stoichiometry	-0.039367	0.0191607	0.0244269	0.305821	0.494697
emerin C32	7	~diet	complex abundance	-0.160109	0.831839	0.0244029	0.439577	0.498141
COP9 signalosome	8	~diet	complex abundance	0.269431	0.958062	0.0243636	0.439244	0.498141
STE5-MAPK complex	5	~diet	complex abundance	0.263231	1.4311	0.0243561	0.439181	0.498141
Spliceosome-B	8	~sex	complex stoichiometry	-0.00151765	0.0715777	0.0243536	0.307045	0.494697
LINC complex	1	~diet	complex abundance	-0.203626	0.417946	0.024309	0.438782	0.498141
multi-tRNAsynthase complex	10	~diet	complex abundance	0.0909415	1.26276	0.0242957	0.43867	0.498141
Profilin 1 complex	5	~sex	complex abundance	0.114989	0.837166	0.0242503	0.438286	0.498141
smc5p-Smc6p complex	1	~sex	complex stoichiometry	0.0832665	0.0655262	0.0242111	0.309428	0.494697
ISW1b complex	4	~sex	complex stoichiometry	0.00279705	0.0262366	0.0241871	0.309831	0.494697
Nonsense-mediated mRNA decay pathway complex	5	~diet	complex abundance	-0.31338	0.961703	0.0241404	0.437358	0.498141
TORC 2 complex	2	~sex	complex abundance	-0.120747	1.10225	0.0241122	0.437119	0.498141
multi-eIF complex	10	~diet	complex stoichiometry	0.00628133	0.0255703	0.0240128	0.31276	0.494697
SMN-PolII-RHA complex	5	~sex	complex abundance	-0.0909732	1.21059	0.0239934	0.436115	0.498141
chaperonin-containing T-complex	7	~sex+diet	complex stoichiometry	-0.00246559	0.00427149	0.0239604	0.455157	0.478699
SCF-CDC4 complex	5	~diet	complex stoichiometry	0.0341716	0.0404468	0.0237869	0.316574	0.494697
Integrator	8	~sex+diet	complex abundance	-0.0413394	1.05643	0.0236376	0.270966	0.499602
Mob1p/Dbf2p complex	4	~diet	complex abundance	-0.0416007	0.688071	0.0236266	0.433019	0.498141
ITGA6-ITGB4-Laminin10/12 complex	4	~sex+diet	complex stoichiometry	0.00813198	0.0723554	0.0236038	0.450444	0.476993
TRAPP complex	6	~diet	complex abundance	0.0753536	0.987812	0.0234903	0.431869	0.498141
Pol epsilon	3	~sex	complex abundance	0.232792	0.91639	0.0234631	0.43164	0.498141
Transcription-export (TREX) complex	9	~sex	complex abundance	-0.376315	1.9411	0.0233944	0.43106	0.498141
Kel1p/Kel2p/Lte1p complex	2	~sex	complex abundance	0.00082436	0.954481	0.02336	0.430771	0.498141
DNA repair complex NEIL2-PNK-Pol(beta)-LigIII(alpha)-XRCC1	3	~diet	complex stoichiometry	-0.0370757	0.0504759	0.0233363	0.324241	0.494697
cytoplasmic dynein complex	3	~sex+diet	complex stoichiometry	-0.00492432	0.0431056	0.0232926	0.446338	0.476993
RAF1-PPP2-PIN1 complex	5	~diet	complex stoichiometry	0.00293743	0.0159839	0.0232699	0.325376	0.494697
cAMP-dependent protein kinase	4	~diet	complex abundance	0.273284	1.35345	0.0232618	0.429943	0.498141
RICH1/AMOT polarity complex	7	~sex+diet	complex stoichiometry	-0.00494083	0.0447717	0.0230944	0.443725	0.476956
Prp19-associated complex	4	~sex	complex stoichiometry	0.00939677	0.0153509	0.0230821	0.328598	0.494697
prefoldin complex	5	~sex+diet	complex stoichiometry	0.0283396	0.0187318	0.0229745	0.442146	0.476956
Transcription-export (TREX) complex	9	~sex+diet	complex stoichiometry	-0.00806014	0.0402143	0.0229325	0.441592	0.476956
Spliceosome-C	5	~diet	complex abundance	-0.130503	3.16707	0.0228806	0.426734	0.498141
Kel1p/Kel2p/Lte1p complex	2	~sex+diet	complex stoichiometry	-0.0443565	0.0295132	0.0228538	0.440557	0.476956
dynactin complex	3	~sex+diet	complex stoichiometry	0.0348888	0.0472518	0.0225423	0.436459	0.476956
53BP1-containing complex	3	~diet	complex abundance	-0.173914	2.33125	0.0224462	0.423083	0.498141
STAGA complex	2	~diet	complex abundance	-0.268965	0.716675	0.0224204	0.422866	0.498141
MSH2/6-BLM-p53-RAD51 complex	1	~sex	complex stoichiometry	0.0314196	0.00675295	0.0224077	0.340271	0.494697
MAP2K1-BRAF-RAF1-YWHAE-KSR1 complex	3	~sex	complex stoichiometry	-0.00738939	0.0103292	0.0223131	0.341923	0.494697
UTP C complex	3	~sex	complex stoichiometry	-0.0255706	0.0269705	0.022128	0.34516	0.494697
Polycomb-group repressive complex 1 (PRC1)	3	~diet	complex abundance	-0.00776269	4.15884	0.0220052	0.419383	0.498141
Rap1 complex	4	~sex	complex stoichiometry	-0.0189844	0.0191236	0.0220041	0.347333	0.494697
chromatin assembly complex	2	~diet	complex abundance	0.0713279	0.87446	0.0219801	0.419172	0.498141
Polycomb-group repressive complex 2 (PRC2)	2	~diet	complex abundance	0.0713279	0.87446	0.0219801	0.419172	0.498141
prefoldin complex	5	~sex+diet	complex abundance	0.145706	1.32325	0.0219557	0.262265	0.499602
Rot2p/Gtb1p complex	4	~sex	complex abundance	0.244462	3.6568	0.0219395	0.418833	0.498141
DNMT3B	3	~diet	complex stoichiometry	-0.0284682	0.00908836	0.0218739	0.349622	0.494697
chromatin assembly complex	2	~diet	complex stoichiometry	0.0148018	0.0103471	0.0217543	0.35173	0.494697
Polycomb-group repressive complex 2 (PRC2)	2	~diet	complex stoichiometry	0.0148018	0.0103471	0.0217543	0.35173	0.494697
Polycomb-group repressive complex 1 (PRC1)	3	~diet	complex stoichiometry	0.0386218	0.0717805	0.0217122	0.352473	0.494697
H+transporting ATPase	12	~diet	complex stoichiometry	-0.00619585	0.0470435	0.0215307	0.355684	0.494697
SWI/SNF chromatin-remodeling complex	5	~diet	complex abundance	-0.260715	1.26221	0.0214848	0.415026	0.498141
cytoplasmic dynein complex	3	~sex	complex abundance	0.103727	1.98954	0.0214718	0.414917	0.498141
cytoplasmic dynein complex	3	~diet	complex stoichiometry	0.00921941	0.0433437	0.0212952	0.359864	0.494697
MMS22L-TONSL	3	~diet	complex stoichiometry	0.0212256	0.017943	0.02128	0.360135	0.494697
Ndc80p complex	1	~diet	complex abundance	0.236817	0.650082	0.0212395	0.412976	0.498141
Ubiquitin E3 ligase (AHR	2	~sex+diet	complex stoichiometry	-0.0146594	0.0118993	0.0211946	0.418821	0.466631
ITGA6-ITGB4-Laminin10/12 complex	4	~sex+diet	complex abundance	-0.506063	6.04741	0.0211754	0.258278	0.499602
LAT-PLC-gamma-1-p85-GRB2-CBL-VAV-SLP-76 signaling complex	3	~diet	complex stoichiometry	-0.0178174	0.0432041	0.0211481	0.362484	0.494697
Exocyst complex	8	~diet	complex abundance	0.227404	0.843331	0.0211151	0.411937	0.498141
BCDIN3-TAP	5	~sex+diet	complex abundance	0.131494	1.95917	0.0211094	0.257942	0.499602
Sin3-CI	7	~diet	complex abundance	-0.121185	0.97299	0.0210862	0.411696	0.498141
RNA polymerase I core complex	3	~sex+diet	complex stoichiometry	0.0102689	0.0797813	0.0210592	0.417057	0.466631
F0/F1 ATP synthase (complex V)	13	~diet	complex stoichiometry	0.00348407	0.0491265	0.0210038	0.36506	0.494697
SRm160/300 complex	5	~sex+diet	complex stoichiometry	-0.0162328	0.0202075	0.0210037	0.416335	0.466631
SIN3 complex	1	~diet	complex abundance	-0.33289	1.25105	0.0209656	0.41069	0.498141
SCF-CDC4 complex	5	~diet	complex abundance	0.342803	2.82921	0.0209612	0.410653	0.498141
mitochondrial inner membrane presequence translocase complex	6	~diet	complex stoichiometry	0.017902	0.0236686	0.0208998	0.36692	0.494697
TRAPP complex	6	~sex	complex abundance	-0.0842225	0.99616	0.0208564	0.409778	0.498141
GPI-anchor transamidase complex	4	~sex+diet	complex abundance	-0.0775741	1.37137	0.020808	0.256411	0.499602
cytoplasmic ribosomal small subunit	32	~sex	complex stoichiometry	0.00675153	0.0340252	0.0207445	0.369704	0.494697
PAM complex	5	~diet	complex stoichiometry	0.0175481	0.0145733	0.0206967	0.370562	0.494697
COPII	19	~diet	complex stoichiometry	-0.0080818	0.0290013	0.0205637	0.372953	0.494697
CF IIAm complex (Cleavage factor IIAm complex)	11	~diet	complex abundance	-0.203842	0.958325	0.0204806	0.406648	0.498141
HCF-1N	11	~diet	complex abundance	-0.203626	1.27803	0.0204726	0.406582	0.498141
BCOR	2	~diet	complex abundance	0.549699	2.6435	0.0204542	0.406429	0.498141
DotCom	1	~sex	complex stoichiometry	-0.0473875	0.0287792	0.0203616	0.376596	0.494697
Cul3p-RING ubiquitin ligase complex	4	~sex	complex abundance	0.159939	1.36933	0.0202485	0.404718	0.498141
HES1 promoter-Notch enhancer complex	5	~sex	complex abundance	-0.0664293	0.984299	0.020213	0.404423	0.498141
Spliceosome-U2	12	~sex	complex stoichiometry	-0.0129854	0.0264216	0.0201335	0.380721	0.494697
Cell cycle kinase complex CDK5	2	~diet	complex abundance	0.402364	2.29847	0.020095	0.403443	0.498141
2A-DUB	3	~diet	complex stoichiometry	0.00823168	0.0386914	0.01987	0.385504	0.494697
mitochondrial ribosomal large subunit	32	~sex+diet	complex stoichiometry	0.00155964	0.0259919	0.0198692	0.401631	0.457935
mitochondrial oxoglutarate dehydrogenase complex	3	~sex	complex abundance	0.122819	1.76099	0.0198613	0.401503	0.498141
BLOC1-BLOC2 complex	2	~sex+diet	complex stoichiometry	-0.0321024	0.037721	0.0198563	0.401465	0.457935
NSL	2	~diet	complex abundance	-0.219704	0.704403	0.0197625	0.400684	0.498141
BP-SMAD complex	2	~sex+diet	complex abundance	-0.465899	4.02196	0.0196913	0.250781	0.499602
26S Proteasome	37	~diet	complex stoichiometry	0.00197788	0.0330762	0.0196729	0.389092	0.494697
WIP-WASp-actin-myosin-IIa complex	2	~diet	complex stoichiometry	0.00829007	0.0269391	0.0195384	0.391547	0.494697
BLM-CII	2	~sex+diet	complex stoichiometry	-0.0235145	0.0244589	0.0195222	0.39716	0.457935
MSH2/6-BLM-p53-RAD51 complex	1	~sex	complex abundance	-0.433583	2.33398	0.0194336	0.397959	0.498141
heterotrimeric G-protein complex	5	~diet	complex stoichiometry	-0.0105414	0.0768257	0.0193179	0.395579	0.494697
Gyl1p/Gyp5p complex	3	~diet	complex stoichiometry	0.0405751	0.027773	0.0192812	0.396252	0.494697
Spliceosome-Prp19	8	~sex+diet	complex stoichiometry	0.00194355	0.0195348	0.0190429	0.391008	0.454452
Cytochrome c oxidase (complex IV)	6	~sex+diet	complex stoichiometry	-0.0352451	0.0433676	0.0190272	0.390807	0.454452
Polzeta-Rev1p complex	1	~diet	complex abundance	-0.430097	1.87227	0.0190255	0.394586	0.498141
BAHD1	3	~diet	complex stoichiometry	-0.0439898	0.0312928	0.018817	0.404783	0.494697
COPI	12	~diet	complex stoichiometry	0.001887	0.0286794	0.0188017	0.405063	0.494697
N-CoR-1	5	~diet	complex abundance	-0.121185	1.16508	0.0187949	0.392683	0.498141
BP-SMAD complex	2	~sex	complex abundance	-0.464524	4.01178	0.0187489	0.392304	0.498141
Cdc42p/Ste20p complex	3	~diet	complex abundance	0.209973	1.7715	0.0187181	0.39205	0.498141
BRCC complex	1	~sex+diet	complex abundance	0.0590504	2.60406	0.0186864	0.245772	0.499602
RICH1/AMOT polarity complex	7	~sex	complex stoichiometry	-0.00551143	0.0454779	0.0186812	0.407287	0.494697
Gyl1p/Gyp5p complex	3	~sex	complex abundance	-0.0120678	1.42154	0.0186271	0.391301	0.498141
Cleavage and polyadenylation specificity factor (CPSF) complex	4	~sex+diet	complex abundance	-0.0385022	0.839219	0.0186227	0.245456	0.499602
Nuclear pore complex (NPC)	26	~diet	complex stoichiometry	0.00481265	0.0183315	0.0186216	0.408386	0.494697
Spliceosome-Sm	3	~sex	complex abundance	-0.358306	2.09764	0.0186123	0.391178	0.498141
RalBP1-CCNB1-AP2A-NUMB-EPN1 complex	5	~diet	complex stoichiometry	-0.000125688	0.058488	0.0185876	0.409014	0.494697
Yph1-L	15	~diet	complex abundance	-0.090814	2.27881	0.0185804	0.390915	0.498141
Wave-2 complex	5	~diet	complex abundance	0.24847	1.28967	0.0185362	0.390551	0.498141
Mob2p/Cbk1p complex	2	~diet	complex abundance	0.205245	0.74409	0.0185034	0.390282	0.498141
RSC	11	~diet	complex abundance	-0.0234335	2.66082	0.0184961	0.390222	0.498141
Mob2p/Cbk1p complex	2	~sex	complex abundance	0.227899	0.764499	0.0184858	0.390137	0.498141
RC complex during S-phase of cell cycle	4	~sex	complex abundance	-0.218914	1.65484	0.0184123	0.389532	0.498141
26S Proteasome	37	~diet	complex abundance	0.102067	1.79129	0.018411	0.389521	0.498141
LINC complex	1	~sex	complex abundance	0.177187	0.449435	0.0183949	0.389389	0.498141
BRCC complex	1	~diet	complex abundance	0.443282	2.61239	0.0183644	0.389138	0.498141
SPB components	3	~sex	complex stoichiometry	-0.0651459	0.241903	0.0182915	0.414493	0.494697
PCNA-DNA polymerase delta complex	1	~diet	complex abundance	0.511338	3.57459	0.018108	0.387031	0.498141
N-CoR-1	5	~diet	complex stoichiometry	-0.00664413	0.0191275	0.0180924	0.418187	0.494697
Paf complex	3	~sex+diet	complex stoichiometry	-0.00130637	0.0182812	0.0180803	0.378735	0.448599
HOPS complex	7	~diet	complex stoichiometry	0.0185773	0.0133219	0.0179317	0.421173	0.494697
LINC complex	1	~diet	complex stoichiometry	-0.0193817	0.00475826	0.0176117	0.427133	0.494697
Rot2p/Gtb1p complex	4	~sex	complex stoichiometry	0.116643	0.172093	0.0175615	0.428069	0.494697
NuRD complex	11	~diet	complex stoichiometry	-0.00375486	0.0156847	0.0175438	0.428399	0.494697
Elongator complex	5	~diet	complex stoichiometry	-0.0112851	0.0268562	0.0174752	0.429681	0.494697
Kel1p/Kel2p/Lte1p complex	2	~sex	complex stoichiometry	-0.0452425	0.0292499	0.0174314	0.430498	0.494697
mitochondrial ribosomal small subunit	17	~diet	complex abundance	-0.0729262	2.08888	0.0174105	0.381315	0.498141
Ubiquitin E3 ligase (AHR	2	~diet	complex stoichiometry	0.000519939	0.0118016	0.0174026	0.431036	0.494697
ITGA6-ITGB4-Laminin10/12 complex	4	~diet	complex stoichiometry	-0.013901	0.0728998	0.0173584	0.431863	0.494697
Cytochrome c oxidase (complex IV)	6	~sex+diet	complex abundance	-0.29137	2.59171	0.0173109	0.239003	0.499602
DNA repair complex NEIL2-PNK-Pol(beta)-LigIII(alpha)-XRCC1	3	~diet	complex abundance	0.0711897	2.88099	0.0172608	0.380092	0.498141
GPI-anchor transamidase complex	4	~sex	complex abundance	-0.0785669	1.37415	0.0172146	0.379715	0.498141
P2X7 receptor signalling complex	8	~diet	complex stoichiometry	0.0140002	0.0416776	0.0171504	0.435754	0.494697
Gyl1p/Gyp5p complex	3	~sex	complex stoichiometry	0.00760669	0.0279197	0.0170836	0.437004	0.494697
TFIIIC complex	3	~diet	complex stoichiometry	-0.0325436	0.0424944	0.0170266	0.438072	0.494697
E2F6.com-1	1	~diet	complex abundance	-0.475882	2.54843	0.016952	0.377573	0.498141
Sin3-CI	7	~diet	complex stoichiometry	-0.0171532	0.0120444	0.0168866	0.440698	0.494697
SIN3 complex	1	~diet	complex stoichiometry	-0.0284682	0.0118853	0.016842	0.441534	0.494697
ubiquitin ligase ERAD-L complex	3	~diet	complex stoichiometry	0.0179757	0.0172298	0.0168283	0.441792	0.494697
cAMP-dependent protein kinase	4	~diet	complex stoichiometry	-0.021942	0.0348553	0.016825	0.441854	0.494697
PCNA-MutS-alpha-MutL-alpha-DNA complex	2	~diet	complex abundance	0.449398	2.61566	0.0168182	0.376482	0.498141
HES1 promoter-Notch enhancer complex	5	~sex	complex stoichiometry	0.0126906	0.0166586	0.016745	0.443354	0.494697
SRm160/300 complex	5	~diet	complex abundance	-0.280654	1.05729	0.0167275	0.375744	0.498141
Hym1p/Kic1p/Sog2p complex	4	~sex+diet	complex stoichiometry	0.00515109	0.0138308	0.0167086	0.361457	0.438784
Anaphase promoting complex (APC)	2	~sex	complex stoichiometry	-0.0348259	0.0175019	0.0164753	0.448424	0.494697
CUL4/DDB1	4	~sex+diet	complex stoichiometry	-0.0146594	0.0117769	0.0164515	0.358249	0.438784
Yph1-L	15	~diet	complex stoichiometry	0.0039575	0.0313347	0.016304	0.451647	0.494697
mitochondrial ribosomal small subunit	17	~diet	complex stoichiometry	-0.00269644	0.0278133	0.0162616	0.452446	0.494697
Sko1p/Cyc8p/Tup1 repressor complex	1	~sex	complex abundance	0.298402	1.09472	0.0162088	0.37153	0.498141
Exocyst complex	8	~sex+diet	complex stoichiometry	0.00721792	0.0117474	0.0162041	0.355171	0.438784
NatA complex	4	~sex	complex stoichiometry	0.00966802	0.0100291	0.0161677	0.454216	0.494697
H+transporting ATPase	12	~diet	complex abundance	-0.1413	2.54224	0.0161285	0.370879	0.498141
COPII	19	~diet	complex abundance	-0.0264666	1.93414	0.0160435	0.37019	0.498141
hMOF	1	~sex+diet	complex stoichiometry	-0.0301307	0.013027	0.0159966	0.352597	0.438784
P2X7 receptor signalling complex	8	~diet	complex abundance	-0.0353348	1.99471	0.0159064	0.369081	0.498141
Snf1p/Snf4p/Sip2p complex	4	~sex	complex stoichiometry	0.000343408	0.0246206	0.0158933	0.45939	0.494697
H2AX complex	13	~diet	complex stoichiometry	0.000865893	0.0362239	0.0158346	0.460498	0.494697
COREST complex	1	~sex+diet	complex abundance	0.428478	2.11082	0.0157784	0.231583	0.499602
hMOF	1	~sex	complex stoichiometry	-0.0302707	0.0130811	0.015745	0.462189	0.494697
SMG-1-Upf1-eRF1-eRF3 complex (SURF)	5	~diet	complex stoichiometry	0.0260576	0.0191381	0.0157127	0.462798	0.494697
Spliceosome-U2	12	~diet	complex stoichiometry	-0.0142233	0.0266939	0.0157057	0.462931	0.494697
Rap1 complex	4	~diet	complex stoichiometry	-0.0177177	0.0196527	0.0156391	0.464189	0.494697
BLOC1-BLOC2 complex	2	~sex	complex stoichiometry	-0.0328958	0.0375497	0.0156304	0.464355	0.494697
KMT2C/D containing complex	3	~diet	complex abundance	-0.159284	0.797165	0.015551	0.366208	0.498141
Anaphase promoting complex (APC)	2	~diet	complex stoichiometry	0.0338478	0.0172643	0.0155429	0.466007	0.494697
MSH2/6-BLM-p53-RAD51 complex	1	~diet	complex abundance	0.387458	2.17233	0.0155283	0.366025	0.498141
Sro1p/Sec4p/Sec9p complex	4	~sex	complex abundance	0.0552566	1.19998	0.0155213	0.365968	0.498141
Sko1p/Cyc8p/Tup1 repressor complex	1	~diet	complex abundance	0.291915	1.14156	0.0155212	0.365968	0.498141
chaperonin-containing T-complex	7	~sex	complex stoichiometry	-0.0022102	0.00429201	0.015456	0.467651	0.494697
ELL.com	7	~diet	complex stoichiometry	-0.00414527	0.0219845	0.0154379	0.467992	0.494697
Nuclear pore complex (NPC)	26	~diet	complex abundance	-0.033759	1.14535	0.0154105	0.365074	0.498141
DNA-PK-Ku-eIF2-NF90-NF45 complex	8	~diet	complex stoichiometry	4.37973e-05	0.0148542	0.0153994	0.468721	0.494697
Rot2p/Gtb1p complex	4	~diet	complex stoichiometry	-0.0848959	0.16441	0.0149936	0.4764	0.494697
AF4.com	4	~diet	complex stoichiometry	-0.000594128	0.0271108	0.014945	0.477321	0.494697
RNA polymerase II complex	8	~diet	complex abundance	-0.0829661	1.44262	0.0149105	0.361051	0.498141
Exon Junction Complex (EJC)	11	~diet	complex stoichiometry	-0.0073552	0.0279403	0.0149059	0.47806	0.494697
PAM complex	5	~sex	complex abundance	-0.189957	1.18347	0.0148819	0.360821	0.498141
Nonsense-mediated mRNA decay pathway complex	5	~diet	complex stoichiometry	0.00657536	0.0195326	0.0148141	0.4798	0.494697
Integrator	8	~sex	complex stoichiometry	-0.0176727	0.0195243	0.0147653	0.480724	0.494697
INO80 complex	2	~sex	complex stoichiometry	-0.0342777	0.0278454	0.014728	0.48143	0.494697
Transcription-export (TREX) complex	9	~diet	complex abundance	-0.0870866	1.97152	0.0145701	0.35832	0.498141
COREST complex	1	~sex	complex abundance	0.423975	2.09557	0.0145339	0.35803	0.498141
Transcription-export (TREX) complex	9	~diet	complex stoichiometry	-0.00343764	0.0403429	0.0145203	0.485368	0.494697
CRM1-RAN-PHAX-CBC complex (cap binding complex)	3	~diet	complex stoichiometry	-0.0135057	0.0176747	0.0145202	0.485369	0.494697
Decapping complex	2	~diet	complex abundance	-0.155124	0.688147	0.0145124	0.357858	0.498141
MSH2/6-BLM-p53-RAD51 complex	1	~diet	complex stoichiometry	-0.0252285	0.00706605	0.0144559	0.486587	0.494697
Exosome	5	~sex+diet	complex stoichiometry	0.00381937	0.0242026	0.014379	0.332768	0.422893
ASCOM complex	4	~diet	complex abundance	-0.261075	6.21122	0.0143021	0.356175	0.498141
SRm160/300 complex	5	~sex	complex stoichiometry	-0.0167359	0.0199275	0.014253	0.490436	0.496541
Spliceosome-Sm	3	~sex+diet	complex stoichiometry	-0.0330078	0.0384722	0.0141078	0.329486	0.422893
Mcm1-SFF	1	~sex+diet	complex abundance	0.0193495	1.82435	0.0140298	0.223275	0.499602
Hse1p/Vps27p complex	5	~sex	complex abundance	-0.16661	3.31664	0.0140106	0.353847	0.498141
Mcm1-SFF	1	~diet	complex abundance	-0.391805	1.82835	0.0139948	0.353721	0.498141
B-WICH	6	~diet	complex abundance	-0.0363578	0.905211	0.0139179	0.353108	0.498141
Conserved oligomeric Golgi (COG) complex	8	~diet	complex stoichiometry	-0.00399752	0.0114879	0.0138758	0.497589	0.499184
BRCA1/BARD1	3	~sex	complex stoichiometry	0.0200357	0.0115842	0.0137929	0.499163	0.499184
Cleavage and polyadenylation specificity factor (CPSF) complex	4	~diet	complex abundance	-0.243084	0.849237	0.0137367	0.351665	0.498141
STE5-MAPK complex	5	~diet	complex stoichiometry	-0.000255944	0.0310844	0.0137057	0.499184	0.499184
BP-SMAD complex	2	~sex+diet	complex stoichiometry	-0.00522704	0.0293217	0.0136764	0.324295	0.421213
MCM complex	1	~sex	complex stoichiometry	0.1232	0.264168	0.0136308	0.497764	0.499184
SWI/SNF chromatin-remodeling complex	5	~diet	complex stoichiometry	-0.0155572	0.0166314	0.0136302	0.497752	0.499184
BAF complex	8	~diet	complex abundance	0.0102659	1.71857	0.0136066	0.35063	0.498141
ESR1-CDK7-CCNH-MNAT1-MTA1-HDAC2 complex	2	~diet	complex stoichiometry	0.0262677	0.0159816	0.0135634	0.496486	0.499184
BCDIN3-TAP	5	~sex+diet	complex stoichiometry	0.0125997	0.0337329	0.0134735	0.321864	0.421213
Ubiquitin ligase complex (TRAF6	1	~sex+diet	complex abundance	0.0163568	0.600348	0.0134122	0.220383	0.499602
Mis12 centromere complex	1	~sex+diet	complex abundance	-0.259258	3.29077	0.0133246	0.219974	0.499602
mitochondrial ribosomal large subunit	32	~diet	complex abundance	0.179331	1.82547	0.0133186	0.348343	0.498141
Ubiquitin ligase complex (TRAF6	1	~diet	complex abundance	0.18106	0.600976	0.0133055	0.348239	0.498141
ITGA2b-ITGB3-CD9-GP1b-CD47 complex	3	~diet	complex abundance	0.247272	5.54109	0.0132818	0.348051	0.498141
Spliceosome-Bact	5	~diet	complex stoichiometry	-0.00503376	0.0255875	0.0131968	0.489532	0.496541
CUL4/DDB1	4	~diet	complex stoichiometry	0.0178678	0.0117931	0.0130157	0.486099	0.494697
Spliceosome-Prp19	8	~sex	complex stoichiometry	0.00217152	0.0197987	0.0130086	0.485963	0.494697
dynactin complex	3	~sex	complex stoichiometry	0.0358099	0.0472928	0.0129397	0.484657	0.494697
Hym1p/Kic1p/Sog2p complex	4	~sex	complex stoichiometry	0.00584585	0.0139194	0.0129304	0.484481	0.494697
UTP C complex	3	~diet	complex abundance	0.249211	0.794248	0.0129056	0.345073	0.498141
BCDIN3-TAP	5	~sex	complex abundance	0.126162	1.9466	0.0128974	0.345008	0.498141
2A-DUB	3	~diet	complex abundance	0.0593485	1.76981	0.0128949	0.344989	0.498141
prefoldin complex	5	~diet	complex abundance	0.184857	1.34461	0.0128693	0.344786	0.498141
HCF-1N	11	~diet	complex stoichiometry	-0.0187142	0.0207575	0.0127934	0.481886	0.494697
Sko1p/Cyc8p/Tup1 repressor complex	1	~diet	complex stoichiometry	0.0343782	0.0221089	0.0127274	0.480634	0.494697
emerin C32	7	~diet	complex stoichiometry	-0.0152881	0.0143439	0.0127155	0.480409	0.494697
CRM1-RAN-PHAX-CBC complex (cap binding complex)	3	~diet	complex abundance	0.0256606	0.893386	0.0125867	0.342556	0.498141
mitotic checkpoint complex	1	~sex	complex stoichiometry	-0.0349831	0.0237764	0.0125706	0.477664	0.494697
Integrator	8	~diet	complex abundance	0.0990513	1.07429	0.0125151	0.341992	0.498141
Spliceosome-Sm	3	~sex	complex stoichiometry	-0.0330702	0.0386573	0.0125049	0.47642	0.494697
ITGA6-ITGB4-Laminin10/12 complex	4	~sex	complex abundance	-0.518573	6.06935	0.0124521	0.341496	0.498141
Integrator	8	~diet	complex stoichiometry	0.0035039	0.0187484	0.0124423	0.475234	0.494697
COP9 signalosome	8	~sex	complex abundance	0.186505	0.966993	0.01237	0.34085	0.498141
TNF-alpha/NF-kappa B signaling complex 6	13	~diet	complex stoichiometry	0.00559955	0.0202303	0.0123105	0.472739	0.494697
Spliceosome-Sm	3	~diet	complex abundance	-0.254538	2.12749	0.012239	0.33982	0.498141
TNF-alpha/NF-kappa B signaling complex 6	13	~diet	complex abundance	-0.090814	1.45017	0.0122103	0.339594	0.498141
TNF-alpha/Nf-kappa B signaling complex (RPL6	10	~diet	complex abundance	0.0369655	1.49347	0.012193	0.339458	0.498141
CRM1-RAN-PHAX-CBC complex (cap binding complex)	3	~sex	complex stoichiometry	-0.0143912	0.0175472	0.0121512	0.469726	0.494697
nascent polypeptide-associated complex	3	~diet	complex abundance	-0.262224	2.12472	0.0121368	0.339017	0.498141
mitochondrial ribosomal small subunit	17	~sex	complex stoichiometry	0.0160607	0.0277376	0.0120386	0.467596	0.494697
COP9 signalosome	8	~sex+diet	complex stoichiometry	0.0116048	0.0138187	0.0120365	0.304874	0.40429
nascent polypeptide-associated complex	3	~sex+diet	complex stoichiometry	-0.000242754	0.0275562	0.0120055	0.304512	0.40429
BCDIN3-TAP	5	~sex	complex stoichiometry	0.0126906	0.0335392	0.0119629	0.466166	0.494697
Nucleosomal protein complex	6	~diet	complex stoichiometry	-0.0169798	0.0516545	0.0119403	0.465739	0.494697
Paf complex	3	~sex	complex stoichiometry	-0.000709212	0.0188675	0.0118689	0.46439	0.494697
RNA polymerase I core complex	3	~sex	complex stoichiometry	0.00902461	0.0792001	0.0118686	0.464383	0.494697
Mob1p/Dbf2p complex	4	~sex	complex stoichiometry	-0.0150738	0.0173405	0.0118607	0.464234	0.494697
SMG-1-Upf1-eRF1-eRF3 complex (SURF)	5	~diet	complex abundance	-0.123214	1.44566	0.0118215	0.336546	0.498141
Spliceosome-U5	6	~diet	complex stoichiometry	0.00211525	0.00616752	0.0117354	0.461868	0.494697
prefoldin complex	5	~diet	complex stoichiometry	-0.0284191	0.0186563	0.0117348	0.461857	0.494697
Suv39h1	3	~diet	complex abundance	-0.178675	2.30568	0.0117243	0.335785	0.498141
UTP A complex	3	~diet	complex abundance	-0.152359	1.51182	0.0117092	0.335667	0.498141
Integrator	8	~sex	complex abundance	-0.0312056	1.0871	0.0117041	0.335627	0.498141
Cdc28p/Clb5p complex	2	~diet	complex abundance	0.17036	0.695575	0.0116144	0.334925	0.498141
retromer complex	7	~diet	complex abundance	-0.0647066	0.893798	0.0115894	0.33473	0.498141
Exosome	5	~sex+diet	complex abundance	-0.0359442	1.39487	0.0115699	0.211882	0.499602
SRCAP	3	~sex	complex stoichiometry	-0.0216149	0.0166072	0.0115568	0.458496	0.494697
53BP1-containing complex	3	~diet	complex stoichiometry	-0.0259849	0.0268042	0.0114942	0.457316	0.494697
mitochondrial outer membrane translocase complex	3	~diet	complex abundance	-0.121722	1.41406	0.0113827	0.333117	0.498141
Ubiquitin E3 ligase (ASB2	3	~sex+diet	complex stoichiometry	-0.0221789	0.0555972	0.0112026	0.295203	0.397953
Ecsit complex (ECSIT	4	~diet	complex abundance	-0.392786	2.71559	0.0111847	0.331574	0.498141
multi-eIF complex	10	~diet	complex abundance	0.0890551	1.77913	0.0111636	0.331411	0.498141
Respiratory chain complex I (early intermediate NDUFAF1 assembly)	7	~diet	complex abundance	-0.322073	2.09551	0.011155	0.331344	0.498141
BAF complex	8	~diet	complex stoichiometry	0.00575245	0.0275836	0.0111029	0.449942	0.494697
NuA4/Tip60 HAT complex	5	~sex	complex stoichiometry	-0.0216149	0.0192934	0.0110824	0.449558	0.494697
Exocyst complex	8	~sex	complex stoichiometry	0.00719844	0.0118663	0.0109446	0.446966	0.494697
prefoldin complex	5	~sex	complex stoichiometry	0.0272687	0.019553	0.0106979	0.442331	0.494697
mitochondrial ribosomal large subunit	32	~sex	complex stoichiometry	0.00120841	0.0262914	0.0106698	0.441804	0.494697
eIF2B	5	~sex+diet	complex stoichiometry	-0.000302431	0.0193258	0.0105705	0.287965	0.390353
dynactin complex	3	~diet	complex stoichiometry	0.0265956	0.0481939	0.0104285	0.43728	0.494697
CCR4-NOT complex	6	~diet	complex stoichiometry	-0.0214613	0.0268743	0.0103856	0.436475	0.494697
dynactin complex	3	~sex	complex abundance	0.199189	1.05612	0.0103456	0.32507	0.498141
AP-1 adaptor complex	6	~diet	complex stoichiometry	-0.0175282	0.0119852	0.010274	0.434386	0.494697
RSC	11	~diet	complex stoichiometry	-0.00056986	0.055805	0.0102663	0.434242	0.494697
Exosome	5	~sex	complex stoichiometry	0.00330455	0.0243232	0.0101111	0.431339	0.494697
Cul3p-RING ubiquitin ligase complex	4	~sex	complex stoichiometry	-0.033095	0.0394284	0.0100735	0.430637	0.494697
Cytochrome c oxidase (complex IV)	6	~sex	complex abundance	-0.295281	2.55427	0.010052	0.322807	0.498141
Cytochrome c oxidase (complex IV)	6	~diet	complex stoichiometry	-0.00964684	0.0431418	0.00994431	0.428225	0.494697
BLM-CII	2	~diet	complex stoichiometry	0.0244642	0.0243967	0.00984611	0.426394	0.494697
Signal recognition particle (SRP) complex	5	~diet	complex stoichiometry	0.000171257	0.0164885	0.00982783	0.426053	0.494697
BP-SMAD complex	2	~sex	complex stoichiometry	-0.00590937	0.0292549	0.00972559	0.424148	0.494697
VEGF transcriptional complex	1	~sex	complex abundance	-0.297721	2.24301	0.00965424	0.31975	0.498141
mitochondrial inner membrane presequence translocase complex	6	~sex	complex abundance	-0.223051	1.7321	0.00960453	0.319369	0.498141
mitochondrial inner membrane presequence translocase complex	6	~sex	complex stoichiometry	-0.000714825	0.0244406	0.00959237	0.421668	0.494697
SNARE complex (VAMP4	1	~sex+diet	complex abundance	0.178693	1.37261	0.00951778	0.202642	0.493614
BLM-CII	2	~sex	complex stoichiometry	-0.0225938	0.0243537	0.00947623	0.419509	0.494697
signal peptidase complex	4	~sex+diet	complex stoichiometry	-0.00490518	0.0289166	0.00940786	0.274879	0.382711
mitochondrial ribosomal large subunit	32	~diet	complex stoichiometry	-0.00674229	0.0261372	0.00927933	0.415854	0.494697
RAF1-PPP2-PIN1 complex	5	~sex	complex stoichiometry	0.00110927	0.0165114	0.00924701	0.415254	0.494697
ITGA6-ITGB4-Laminin10/12 complex	4	~diet	complex abundance	-0.362385	6.22589	0.00923723	0.316559	0.498141
RNA polymerase I core complex	3	~diet	complex stoichiometry	0.0224654	0.081655	0.00919188	0.414232	0.494697
chaperonin-containing T-complex	7	~diet	complex stoichiometry	0.00459963	0.00430922	0.0091294	0.413075	0.494697
2A-DUB	3	~sex	complex stoichiometry	0.0183009	0.0381559	0.00903521	0.411332	0.494697
Ubiquitin E3 ligase (DET1	2	~diet	complex abundance	0.0520615	0.73439	0.00901466	0.314862	0.498141
calcineurin complex	3	~diet	complex abundance	0.0842154	0.877594	0.00899275	0.314695	0.498141
Cdc42p/Ste20p complex	3	~diet	complex stoichiometry	-0.0151621	0.0351751	0.00898915	0.41048	0.494697
Ubiquitin E3 ligase (DET1	2	~diet	complex stoichiometry	0.0226586	0.0364427	0.00896341	0.410004	0.494697
Mis12 centromere complex	1	~diet	complex abundance	0.37133	3.30349	0.00895784	0.314429	0.498141
emerin C25	12	~diet	complex stoichiometry	0.0014717	0.0245272	0.00893038	0.409394	0.494697
Cytochrome c oxidase (complex IV)	6	~sex	complex stoichiometry	-0.0358764	0.0444825	0.00889708	0.408779	0.494697
prefoldin complex	5	~sex	complex abundance	0.146457	1.35089	0.00886778	0.313744	0.498141
smc5p-Smc6p complex	1	~diet	complex abundance	0.259528	1.04926	0.00884791	0.313592	0.498141
DNA-PK-Ku-eIF2-NF90-NF45 complex	8	~diet	complex abundance	-0.0227632	1.23866	0.00880571	0.313272	0.498141
cytoplasmic ribosomal large subunit	43	~diet	complex stoichiometry	0.00283291	0.0346133	0.00877956	0.406609	0.494697
Cytochrome bc1 complex (Ubiquinol-cytochrome c reductase complex	8	~sex	complex abundance	-0.208845	3.12741	0.00876407	0.312955	0.498141
emerin C25	12	~diet	complex abundance	0.0660716	1.33965	0.00873647	0.312745	0.498141
HES1 promoter-Notch enhancer complex	5	~diet	complex stoichiometry	-0.00414527	0.0168911	0.00864959	0.404213	0.494697
Transcription-export (TREX) complex	9	~sex	complex stoichiometry	-0.00679454	0.0404967	0.0086411	0.404057	0.494697
NSL	2	~diet	complex stoichiometry	-0.0190575	0.0157064	0.00860015	0.403303	0.494697
HDAC3/NCOR complex	2	~sex+diet	complex abundance	-0.145424	1.75177	0.00857557	0.198481	0.493614
KMT2C/D containing complex	3	~diet	complex stoichiometry	-0.0264075	0.0173988	0.00855314	0.402438	0.494697
Prp19-associated complex	4	~diet	complex stoichiometry	0.00100104	0.0155138	0.00845497	0.400633	0.494697
COREST complex	1	~sex+diet	complex stoichiometry	0.0385236	0.0383642	0.00844889	0.264309	0.372696
E2F6.com-1	1	~diet	complex stoichiometry	-0.0507822	0.0718982	0.00844866	0.400517	0.494697
calcineurin complex	3	~diet	complex stoichiometry	-0.0063806	0.0152952	0.008424	0.400064	0.494697
Spliceosome-LSm	4	~diet	complex abundance	0.136218	1.36077	0.0084158	0.310314	0.498141
WIP-WASp-actin-myosin-IIa complex	2	~sex	complex abundance	0.255863	2.12018	0.00835226	0.309833	0.498141
HDAC3/NCOR complex	2	~sex+diet	complex stoichiometry	-3.19556e-06	0.0254065	0.00835062	0.263238	0.372696
COREST complex	1	~sex	complex stoichiometry	0.0386951	0.0382812	0.00832666	0.398277	0.494697
Arp2/3 protein complex	9	~diet	complex stoichiometry	-0.0111856	0.0258744	0.00828631	0.397536	0.494697
INO80 complex	2	~sex	complex abundance	-0.225005	1.68166	0.00828366	0.309314	0.498141
DotCom	1	~diet	complex stoichiometry	-0.0301353	0.0288457	0.00823948	0.396678	0.494697
cytoplasmic ribosomal large subunit	43	~diet	complex abundance	-0.090814	2.59221	0.00823865	0.308974	0.498141
TNF-alpha/Nf-kappa B signaling complex (RPL6	10	~diet	complex stoichiometry	0.00704085	0.0225856	0.00818872	0.395748	0.494697
RANBP9-containing complex	6	~diet	complex abundance	0.161422	2.13631	0.00811615	0.308049	0.498141
Hym1p/Kic1p/Sog2p complex	4	~diet	complex abundance	-0.0897972	0.698993	0.00803472	0.307434	0.498141
MDC1-MRN-ATM-FANCD2 complex	1	~sex	complex stoichiometry	0.0200357	0.0102876	0.00800675	0.392418	0.494697
BCDIN3-TAP	5	~diet	complex abundance	-0.196576	1.99666	0.00798529	0.307062	0.498141
Ubiquitin E3 ligase (AHR	2	~diet	complex abundance	0.0984939	0.53373	0.00797808	0.307008	0.498141
BARD1-BRCA1-CSTF complex	3	~diet	complex stoichiometry	0.00567989	0.0199118	0.00796274	0.391614	0.494697
oligosaccharyl transferase complex	7	~diet	complex stoichiometry	-0.0077933	0.0250982	0.00796052	0.391574	0.494697
oligosaccharyl transferase complex	7	~diet	complex abundance	-0.0160107	1.62437	0.00795189	0.30681	0.498141
Ubiquitin E3 ligase (ASB2	3	~sex+diet	complex abundance	0.177903	1.54673	0.00791707	0.195605	0.493614
Exosome	5	~sex	complex abundance	-0.0374577	1.38965	0.00789182	0.306358	0.498141
chaperonin-containing T-complex	7	~sex+diet	complex abundance	0.0751479	1.08379	0.00788072	0.195447	0.493614
RANBP9-containing complex	6	~sex+diet	complex stoichiometry	0.00358158	0.0369062	0.00781618	0.257451	0.369623
SRC-3 complex	3	~diet	complex abundance	-0.243588	3.24645	0.00769472	0.304876	0.498141
ASF1-histone containing complex	2	~sex	complex stoichiometry	-0.00133136	0.0204867	0.00762361	0.385434	0.494697
CF IIAm complex (Cleavage factor IIAm complex)	11	~diet	complex stoichiometry	0.0147095	0.0191937	0.00759501	0.384914	0.494697
cytoplasmic ribosomal small subunit	32	~diet	complex stoichiometry	4.65567e-05	0.034524	0.00756665	0.384399	0.494697
B-WICH	6	~diet	complex stoichiometry	3.29576e-05	0.0124051	0.00748472	0.382911	0.494697
Spliceosome-LSm	4	~diet	complex stoichiometry	0.0015344	0.023134	0.00748046	0.382834	0.494697
RICH1/AMOT polarity complex	7	~diet	complex abundance	0.0959989	2.44529	0.00740841	0.302728	0.498141
Mob2p/Cbk1p complex	2	~sex	complex stoichiometry	0.0118037	0.0143915	0.00740629	0.381489	0.494697
TFIIIC complex	3	~diet	complex abundance	-0.133415	1.77613	0.00740436	0.302698	0.498141
SRm160/300 complex	5	~diet	complex stoichiometry	-0.0144256	0.0207228	0.0073809	0.381029	0.494697
Ubiquitin E3 ligase (ASB2	3	~diet	complex stoichiometry	-0.0255822	0.0562754	0.00735311	0.380525	0.494697
PCNA-MutS-alpha-MutL-alpha-DNA complex	2	~diet	complex stoichiometry	-0.0149218	0.0177283	0.00734093	0.380305	0.494697
Pho85p/Pcl1p complex	2	~diet	complex stoichiometry	-0.00960792	0.0115125	0.0071291	0.376475	0.494697
retromer complex	7	~diet	complex stoichiometry	0.00917888	0.0161148	0.00712024	0.376315	0.494697
Cytochrome c oxidase (complex IV)	6	~diet	complex abundance	-0.0439062	2.64551	0.00709536	0.300388	0.498141
eIF2B	5	~sex	complex stoichiometry	-0.000348573	0.0189932	0.0069671	0.373554	0.494697
UTP C complex	3	~diet	complex stoichiometry	0.0246287	0.0272908	0.00679866	0.370524	0.494697
nascent polypeptide-associated complex	3	~sex	complex stoichiometry	0.000321288	0.0278315	0.00678408	0.370263	0.494697
Paf complex	3	~diet	complex stoichiometry	0.016373	0.0183011	0.00675914	0.369815	0.494697
ITGA6-ITGB4-Laminin10/12 complex	4	~sex	complex stoichiometry	0.00877058	0.0735982	0.00675257	0.369697	0.494697
Respiratory chain complex I (early intermediate NDUFAF1 assembly)	7	~diet	complex stoichiometry	-0.00934897	0.0254449	0.00674502	0.369561	0.494697
GSE Complex	2	~diet	complex abundance	0.258599	2.34261	0.00673332	0.297692	0.498141
tRNA splicing endonuclease	1	~sex+diet	complex stoichiometry	0.0226964	0.0419517	0.00669545	0.245534	0.358744
COP9 signalosome	8	~sex	complex stoichiometry	0.0106568	0.0138537	0.00649033	0.365	0.494697
cytoplasmic ribosomal small subunit	32	~diet	complex abundance	-0.055926	2.14432	0.00620424	0.293772	0.498141
AP-3 adaptor complex	4	~diet	complex stoichiometry	-0.0102324	0.0240153	0.00619879	0.359802	0.494697
MAP2K1-BRAF-RAF1-YWHAE-KSR1 complex	3	~diet	complex abundance	-0.101584	0.663084	0.00616618	0.293491	0.498141
RNA pol II containing coactivator complex Tat-SF	5	~diet	complex stoichiometry	-0.00588442	0.0146724	0.00612776	0.35854	0.494697
Ubiquitin E3 ligase (ASB2	3	~sex	complex abundance	0.174495	1.52756	0.00612748	0.293205	0.498141
Kel1p/Kel2p/Lte1p complex	2	~diet	complex stoichiometry	-0.0259749	0.0298157	0.00603903	0.356965	0.494697
HDAC3/NCOR complex	2	~sex	complex abundance	-0.145698	1.73621	0.00588529	0.29142	0.498141
Cytochrome bc1 complex (Ubiquinol-cytochrome c reductase complex	8	~sex	complex stoichiometry	-0.00424879	0.036312	0.00588335	0.354207	0.494697
AP-1 adaptor complex	6	~diet	complex abundance	-0.00635997	0.614677	0.00583827	0.291074	0.498141
eEF1	4	~sex+diet	complex stoichiometry	-0.00497109	0.0183636	0.00582458	0.236482	0.351335
Spliceosome-Prp19	8	~diet	complex stoichiometry	-0.0107971	0.019567	0.00574832	0.351822	0.494697
SNARE complex (VAMP4	1	~sex	complex abundance	0.184138	1.41531	0.00573483	0.290314	0.498141
GST-Smad3	5	~diet	complex stoichiometry	-0.0171532	0.0347661	0.00568042	0.350624	0.494697
Ubiquilin-proteasome complex	5	~diet	complex abundance	0.0683201	0.940503	0.0055607	0.289036	0.498141
HDAC3/NCOR complex	2	~sex	complex stoichiometry	0.000616603	0.0251873	0.00554594	0.348257	0.494697
RNA polymerase II complex	8	~diet	complex stoichiometry	-0.00108427	0.0282249	0.00551638	0.347738	0.494697
Cdc28p/Clb5p complex	2	~diet	complex stoichiometry	-0.0154223	0.0137054	0.00548713	0.347224	0.494697
RC complex during S-phase of cell cycle	4	~sex	complex stoichiometry	-0.00352876	0.0289929	0.00548136	0.347123	0.494697
nascent polypeptide-associated complex	3	~diet	complex stoichiometry	0.015501	0.0290492	0.00547735	0.347052	0.494697
SNARE complex	3	~diet	complex abundance	0.147277	1.34494	0.00545498	0.288262	0.498141
Cell cycle kinase complex CDK5	2	~diet	complex stoichiometry	-0.0156071	0.0196956	0.0053898	0.345516	0.494697
Exocyst complex	8	~diet	complex stoichiometry	0.00039333	0.0116861	0.00534859	0.344794	0.494697
Cleavage and polyadenylation specificity factor (CPSF) complex	4	~sex	complex abundance	-0.0442371	0.868418	0.00532798	0.287332	0.498141
COP9 signalosome	8	~diet	complex stoichiometry	-0.00066302	0.0139284	0.00529874	0.343922	0.494697
UTP B complex	3	~sex+diet	complex stoichiometry	-0.00158736	0.0230031	0.0052296	0.230405	0.348618
BRCA	1	~sex+diet	complex stoichiometry	0.0064114	0.0219145	0.00503114	0.228398	0.348306
signal peptidase complex	4	~diet	complex stoichiometry	-0.0144313	0.0290792	0.00494368	0.33773	0.494697
GST-Smad3	5	~diet	complex abundance	-0.121185	2.62254	0.00493823	0.28449	0.498141
pRb2/p130-multimolecular complex (DNMT1	1	~sex	complex abundance	-0.122111	0.766325	0.00493622	0.284475	0.498141
BLOC1-BLOC2 complex	2	~diet	complex stoichiometry	-0.0229815	0.0376354	0.00482295	0.335635	0.494697
UTP B complex	3	~diet	complex abundance	-0.0310241	1.83709	0.00471196	0.282846	0.498141
chaperonin-containing T-complex	7	~sex	complex abundance	0.0788601	1.09786	0.00463586	0.282294	0.498141
RICH1/AMOT polarity complex	7	~diet	complex stoichiometry	-0.00653135	0.0472728	0.00461824	0.332093	0.494697
BLM-CII	2	~sex	complex abundance	-0.218914	2.69764	0.00457538	0.281856	0.498141
BRCA	1	~diet	complex stoichiometry	-0.0196621	0.021866	0.00454664	0.330858	0.494697
EKC/KEOPS protein complex	2	~diet	complex abundance	0.189862	2.13269	0.00453857	0.281589	0.498141
tRNA splicing endonuclease	1	~sex+diet	complex abundance	0.131494	1.4812	0.00453108	0.181216	0.480699
Toposome	5	~diet	complex stoichiometry	-0.00228329	0.00936483	0.00445637	0.329304	0.494697
Exosome	5	~diet	complex stoichiometry	0.0188847	0.0240205	0.00444899	0.329177	0.494697
signal peptidase complex	4	~sex	complex stoichiometry	-0.00591066	0.0288624	0.00444329	0.329079	0.494697
Sac3-Thp	3	~sex	complex stoichiometry	-0.00611027	0.127256	0.00430954	0.326781	0.494697
RANBP9-containing complex	6	~diet	complex stoichiometry	0.0116764	0.0369615	0.00430029	0.326623	0.494697
Ubiquitin E3 ligase (ASB2	3	~sex	complex stoichiometry	-0.0234532	0.0560973	0.00421695	0.325195	0.494697
STAGA complex	2	~diet	complex stoichiometry	-0.0157635	0.0192118	0.00413981	0.323875	0.494697
Profilin 1 complex	5	~diet	complex abundance	0.0646136	0.837314	0.00413953	0.278707	0.498141
Kel1p/Kel2p/Lte1p complex	2	~diet	complex abundance	-0.137543	0.95303	0.0041384	0.278699	0.498141
SNARE complex (VAMP4	1	~diet	complex abundance	0.156221	1.38445	0.00413028	0.27864	0.498141
eEF1	4	~diet	complex stoichiometry	-0.0107457	0.0187209	0.0041102	0.32337	0.494697
tRNA splicing endonuclease	1	~diet	complex stoichiometry	0.0271637	0.0422067	0.00394849	0.320613	0.494697
eIF2B	5	~diet	complex stoichiometry	-0.00127979	0.0197133	0.00393385	0.320364	0.494697
Mis12 centromere complex	1	~sex	complex abundance	-0.245412	3.1309	0.00391027	0.277058	0.498141
GSE Complex	2	~sex+diet	complex stoichiometry	0.000397859	0.0128194	0.00388973	0.217045	0.33948
Ubiquitin E3 ligase (AHR	2	~sex	complex stoichiometry	-0.0146211	0.0124001	0.00387463	0.319357	0.494697
BARD1-BRCA1-CSTF complex	3	~diet	complex abundance	0.0712624	0.789793	0.00380132	0.276276	0.498141
BP-SMAD complex	2	~diet	complex stoichiometry	-0.0189522	0.0300261	0.00379681	0.318036	0.494697
Exosome	5	~diet	complex abundance	0.149134	1.39125	0.00376763	0.276034	0.498141
Profilin 1 complex	5	~diet	complex stoichiometry	0.0141795	0.015703	0.00369116	0.316246	0.494697
GSE Complex	2	~sex	complex stoichiometry	0.000531311	0.0128866	0.00359697	0.314654	0.494697
Hym1p/Kic1p/Sog2p complex	4	~diet	complex stoichiometry	0.0118629	0.0141641	0.00356742	0.314156	0.494697
RANBP9-containing complex	6	~sex	complex stoichiometry	0.00369757	0.0373233	0.00352238	0.313396	0.494697
chaperonin-containing T-complex	7	~diet	complex abundance	0.0927819	1.09182	0.00349623	0.274091	0.498141
GPI-anchor transamidase complex	4	~diet	complex abundance	-0.0990222	1.38249	0.00342552	0.273586	0.498141
CUL4/DDB1	4	~sex	complex stoichiometry	-0.0137228	0.0116809	0.00329363	0.309551	0.494697
Ecsit complex (ECSIT	4	~diet	complex stoichiometry	-0.0245608	0.0523704	0.00309645	0.306253	0.494697
Suv39h1	3	~diet	complex stoichiometry	-0.00664413	0.0569032	0.00304955	0.305471	0.494697
UTP B complex	3	~sex	complex stoichiometry	-0.000913709	0.0226921	0.00300178	0.304675	0.494697
tRNA splicing endonuclease	1	~sex	complex stoichiometry	0.0236543	0.0426582	0.00299231	0.304518	0.494697
HDAC3/NCOR complex	2	~diet	complex stoichiometry	0.0170428	0.0249368	0.0029486	0.303791	0.494697
Ubiquilin-proteasome complex	5	~diet	complex stoichiometry	-0.00538709	0.013198	0.00282402	0.301723	0.494697
GPI-anchor transamidase complex	4	~diet	complex stoichiometry	-0.00140099	0.0167847	0.00271684	0.299949	0.494697
TRBP containing complex (DICER	4	~diet	complex abundance	-0.0799578	2.57182	0.0026876	0.268344	0.498141
Cleavage and polyadenylation specificity factor (CPSF) complex	4	~sex+diet	complex stoichiometry	0.0136468	0.0275554	0.00254482	0.204096	0.325486
SRC-3 complex	3	~diet	complex stoichiometry	-0.0155727	0.0538351	0.00253619	0.296969	0.494697
HDAC3/NCOR complex	2	~diet	complex abundance	-0.0128375	1.70644	0.00248976	0.266947	0.498141
cytoplasmic dynein complex	3	~sex	complex stoichiometry	-0.00458253	0.0450494	0.00246462	0.295792	0.494697
tRNA splicing endonuclease	1	~diet	complex abundance	-0.141844	1.51068	0.00243738	0.266577	0.498141
mitochondrial outer membrane translocase complex	3	~diet	complex stoichiometry	0.0281255	0.0837908	0.00241707	0.295012	0.494697
UTP B complex	3	~diet	complex stoichiometry	0.0184661	0.023055	0.00234247	0.293789	0.494697
ESR1-CDK7-CCNH-MNAT1-MTA1-HDAC2 complex	2	~diet	complex abundance	-0.051392	0.974051	0.0022235	0.265072	0.498141
SMN-PolII-RHA complex	5	~diet	complex stoichiometry	-0.0029175	0.0198887	0.00218574	0.291228	0.494697
tRNA splicing endonuclease	1	~sex	complex abundance	0.126162	1.4932	0.00192702	0.262993	0.498141
eEF1	4	~sex	complex stoichiometry	-0.00561637	0.0184523	0.00186316	0.285989	0.494697
hMOF	1	~diet	complex abundance	-0.060334	0.42787	0.00186146	0.262535	0.498141
smc5p-Smc6p complex	1	~diet	complex stoichiometry	0.0230045	0.063524	0.00184912	0.285762	0.494697
Wave-2 complex	5	~diet	complex stoichiometry	0.0135635	0.0251576	0.00183244	0.285493	0.494697
BCDIN3-TAP	5	~diet	complex stoichiometry	0.00295702	0.0345128	0.00178373	0.284706	0.494697
Ubiquitin E3 ligase (ASB2	3	~diet	complex abundance	0.0269679	1.57835	0.00174287	0.261706	0.498141
glycosylphosphatidylinositol-N-acetylglucosaminyltransferase (GPI-GnT) complex	1	~sex	complex abundance	-0.230869	7.61481	0.00173124	0.261625	0.498141
Spliceosome-Sm	3	~diet	complex stoichiometry	-0.0029175	0.0384546	0.00172922	0.283827	0.494697
MCM complex	1	~sex+diet	complex abundance	-0.0114341	1.8481	0.0016099	0.16935	0.480699
MCM complex	1	~diet	complex abundance	-0.114289	1.84866	0.00159419	0.260669	0.498141
eEF1	4	~diet	complex abundance	0.0933447	1.56441	0.00155025	0.260363	0.498141
Cleavage and polyadenylation specificity factor (CPSF) complex	4	~sex	complex stoichiometry	0.0138002	0.0275296	0.00153044	0.280634	0.494697
TFIID complex	1	~diet	complex abundance	-0.0654709	0.837264	0.00129823	0.258612	0.498141
BP-SMAD complex	2	~diet	complex abundance	0.0208672	3.91439	0.00107731	0.257081	0.498141
chromatin accessibility complex	2	~diet	complex abundance	0.0556229	1.00612	0.00103801	0.256809	0.498141
Cleavage and polyadenylation specificity factor (CPSF) complex	4	~diet	complex stoichiometry	-0.00580901	0.0274341	0.00100302	0.272245	0.494697
TRBP containing complex (DICER	4	~diet	complex stoichiometry	0.0031408	0.0680102	0.000995987	0.272134	0.494697
COREST complex	1	~diet	complex abundance	-0.10825	2.09077	0.000948037	0.256188	0.498141
chromatin accessibility complex	2	~diet	complex stoichiometry	0.00244754	0.0126188	0.000734357	0.26802	0.494697
MDC1-MRN-ATM-FANCD2 complex	1	~sex	complex abundance	-0.0808021	2.41255	0.000697996	0.254464	0.498141
UTM-SGCE-DAG1-CAV1-NOS3 complex	4	~diet	complex abundance	-0.0510329	7.76835	0.000553141	0.253469	0.498141
BRCC complex	1	~sex	complex abundance	0.0750931	2.73806	0.000526686	0.253287	0.498141
mitochondrial oxoglutarate dehydrogenase complex	3	~sex	complex stoichiometry	-0.00173874	0.0198516	0.00047628	0.263993	0.494697
EKC/KEOPS protein complex	2	~diet	complex stoichiometry	-0.000423191	0.0104918	0.000432353	0.26331	0.494697
hMOF	1	~diet	complex stoichiometry	-0.00494316	0.0136758	0.00042012	0.263121	0.494697
BRCA	1	~sex	complex abundance	0.0383832	0.956576	0.00039035	0.252352	0.498141
BRCA	1	~sex	complex stoichiometry	0.00568788	0.0218442	0.000380247	0.262502	0.494697
Aurora B-INCENP protein kinase complex	1	~sex	complex abundance	-0.103129	5.97762	0.000368996	0.252206	0.498141
GSE Complex	2	~diet	complex stoichiometry	0.00368409	0.0128998	0.000329706	0.26172	0.494697
PCNA-DNA polymerase delta complex	1	~diet	complex stoichiometry	-0.00461504	0.0253758	0.000225928	0.260116	0.494697
Ubiquitin ligase complex (TRAF6	1	~sex	complex abundance	0.0229198	0.627866	0.000213078	0.25114	0.498141
COREST complex	1	~diet	complex stoichiometry	0.0061158	0.0381131	0.000208128	0.259842	0.494697
SNARE complex (VAMP4	1	~sex	complex stoichiometry	-0.00541197	0.0447183	0.000180363	0.259414	0.494697
MCM complex	1	~sex	complex abundance	-0.0155754	1.85227	2.95897e-05	0.249888	0.498141
Mis12 centromere complex	1	~diet	complex stoichiometry	0.0033265	0.0762359	2.88629e-05	0.257085	0.494697
TFIID complex	1	~sex	complex stoichiometry	-0.000942034	0.0300957	7.42183e-06	0.256757	0.494697
Mcm1-SFF	1	~sex	complex abundance	0.00507523	1.87436	2.34678e-06	0.249702	0.498141

## Sheet: Supplementary Table 5b
Supplementary Table 5b. Explained variance on protein complex modules in DO mouse strains(RNA)
Complex Name	# of quantified complex members	covariates	Type of Analysis	coefficient	mean standard error	explained variance	empirical p-value	empirical p-value.adj
Sko1p/Cyc8p/Tup1 repressor complex	3	~sex+diet	complex stoichiometry	0.333627	0.756823	0.353306	1.92258e-19	4.88335e-17
multi-tRNAsynthase complex	11	~sex+diet	complex abundance	0.779546	0.656852	0.329467	1.94714e-19	5.43252e-17
GSE Complex	5	~sex+diet	complex abundance	-0.215984	0.635741	0.323613	9.7282e-19	1.35708e-16
transcription factor TFIIA complex	4	~sex+diet	complex stoichiometry	-0.247315	1.57848	0.282384	1.30789e-12	1.66101e-10
transcription factor TFIIA complex	4	~sex	complex stoichiometry	-0.247218	1.5913	0.278682	3.34041e-28	1.69693e-25
eIF2B	5	~sex+diet	complex abundance	0.901934	0.721047	0.277981	9.13812e-14	8.49846e-12
Sko1p/Cyc8p/Tup1 repressor complex	3	~sex	complex stoichiometry	0.333511	0.845469	0.276258	1.00404e-27	2.55025e-25
multi-eIF complex	8	~sex+diet	complex stoichiometry	0.510461	0.562752	0.272675	8.43763e-12	7.14386e-10
SMG-1-Upf1-eRF1-eRF3 complex (SURF)	1	~sex+diet	complex stoichiometry	-0.551825	0.705031	0.269052	1.66209e-11	1.05543e-09
multi-eIF complex	11	~sex+diet	complex abundance	0.745806	0.68273	0.26816	8.34939e-13	5.8237e-11
nascent polypeptide-associated complex	4	~sex+diet	complex stoichiometry	-0.0953782	1.17713	0.265364	3.28122e-11	1.66686e-09
MAP2K1-BRAF-RAF1-YWHAE-KSR1 complex	5	~sex+diet	complex abundance	0.677744	0.724487	0.264283	1.95075e-12	1.04321e-10
nascent polypeptide-associated complex	4	~sex	complex stoichiometry	-0.0953728	1.20374	0.264131	2.13012e-25	3.607e-23
signal peptidase complex	7	~sex+diet	complex abundance	1.00818	0.577032	0.263639	2.24347e-12	1.04321e-10
TFIIIC complex	4	~sex+diet	complex stoichiometry	0.152322	1.1632	0.262444	5.5816e-11	2.36288e-09
TFIIIC complex	4	~sex	complex stoichiometry	0.15233	1.16616	0.261656	6.16389e-25	7.82814e-23
MAP2K1-BRAF-RAF1-YWHAE-KSR1 complex	3	~sex+diet	complex stoichiometry	0.557731	0.641153	0.255942	1.78193e-10	6.13958e-09
cAMP-dependent protein kinase	7	~sex+diet	complex stoichiometry	-0.574267	0.720335	0.255228	2.02016e-10	6.13958e-09
BP-SMAD complex	2	~sex+diet	complex stoichiometry	0.827029	0.587115	0.254806	2.17544e-10	6.13958e-09
transcription factor TFIIA complex	4	~diet	complex stoichiometry	-0.0930908	1.72089	0.253703	1.74838e-23	1.77635e-21
UTM-SGCE-DAG1-CAV1-NOS3 complex	5	~sex+diet	complex stoichiometry	-0.606444	0.768617	0.252849	3.0614e-10	7.77595e-09
nascent polypeptide-associated complex	4	~diet	complex stoichiometry	-0.0460719	1.21357	0.251235	4.83e-23	4.0894e-21
TFIIIC complex	4	~diet	complex stoichiometry	-0.00411399	1.16083	0.250789	5.79672e-23	4.20676e-21
BP-SMAD complex	2	~sex	complex stoichiometry	0.82706	0.577177	0.249245	1.08779e-22	6.90747e-21
COPI	12	~sex+diet	complex abundance	0.76195	0.683805	0.24892	4.91623e-11	1.95947e-09
Aurora B-INCENP protein kinase complex	1	~sex+diet	complex stoichiometry	0.77887	0.486661	0.248666	6.29439e-10	1.33231e-08
smc5p-Smc6p complex	1	~sex+diet	complex stoichiometry	0.77887	0.486661	0.248666	6.29439e-10	1.33231e-08
signal peptidase complex	7	~sex+diet	complex stoichiometry	0.532798	0.514597	0.246928	8.46054e-10	1.65306e-08
GSE Complex	5	~sex	complex abundance	-0.216326	0.692976	0.24641	1.84534e-23	1.0297e-20
glycosylphosphatidylinositol-N-acetylglucosaminyltransferase (GPI-GnT) complex	6	~sex+diet	complex abundance	-0.315082	0.719066	0.244833	1.11826e-10	3.89992e-09
multi-tRNAsynthase complex	11	~sex	complex abundance	0.779576	0.726419	0.244535	4.16688e-23	1.16256e-20
chromatin assembly complex	7	~sex+diet	complex abundance	0.416392	0.698484	0.243672	1.40839e-10	4.36601e-09
Aurora B-INCENP protein kinase complex	1	~sex	complex stoichiometry	0.778821	0.486638	0.243173	1.24307e-21	6.31481e-20
smc5p-Smc6p complex	1	~sex	complex stoichiometry	0.778821	0.486638	0.243173	1.24307e-21	6.31481e-20
cAMP-dependent protein kinase	7	~sex+diet	complex abundance	-0.43409	0.689464	0.239276	3.33541e-10	9.30581e-09
Nonsense-mediated mRNA decay pathway complex	2	~sex+diet	complex stoichiometry	0.112729	0.730399	0.237724	3.90303e-09	7.08121e-08
multi-eIF complex	8	~sex	complex stoichiometry	0.510537	0.580942	0.236652	1.58682e-20	7.32823e-19
UTM-SGCE-DAG1-CAV1-NOS3 complex	5	~sex+diet	complex abundance	-0.463685	0.715579	0.233838	9.45343e-10	2.36747e-08
Cleavage and polyadenylation specificity factor (CPSF) complex	5	~sex+diet	complex abundance	0.450852	0.714877	0.233445	1.01827e-09	2.36747e-08
BP-SMAD complex	8	~sex+diet	complex abundance	-0.230943	0.724477	0.232634	1.18633e-09	2.54604e-08
glycosylphosphatidylinositol-N-acetylglucosaminyltransferase (GPI-GnT) complex	6	~sex+diet	complex stoichiometry	-0.743814	0.805631	0.2278	1.89334e-08	3.20606e-07
eIF2B	5	~sex	complex abundance	0.902098	0.752868	0.227176	5.72587e-20	1.06501e-17
signal peptidase complex	7	~sex	complex abundance	1.00851	0.613676	0.223279	2.68317e-19	3.74302e-17
DNA-PK-Ku-eIF2-NF90-NF45 complex	10	~sex+diet	complex stoichiometry	0.018082	0.626623	0.22061	5.68335e-08	9.02231e-07
Ada2p/Gcn5p/Ada3 transcription activator complex	9	~sex+diet	complex abundance	0.523987	0.741725	0.220203	1.14369e-08	2.1371e-07
Mob1p/Dbf2p complex	10	~sex+diet	complex abundance	0.0320563	0.757285	0.220177	1.14898e-08	2.1371e-07
SCF-CDC4 complex	9	~sex+diet	complex abundance	0.560742	0.703484	0.219417	1.31354e-08	2.19272e-07
p97/VCP-VIMP-DERL1-DERL2-HRD1-SEL1L complex	6	~sex+diet	complex abundance	0.70945	0.767713	0.219321	1.33607e-08	2.19272e-07
TNF-alpha/NF-kappa B signaling complex (CHUK	7	~sex+diet	complex stoichiometry	-0.473289	0.662593	0.218295	8.03157e-08	1.20001e-06
Mob1p/Dbf2p complex	10	~sex+diet	complex stoichiometry	0.21698	0.705484	0.217795	8.65092e-08	1.22074e-06
HMGB1-HMGB2-HSC70-ERP60-GAPDH complex	5	~sex+diet	complex stoichiometry	-0.343611	0.707705	0.216816	9.99779e-08	1.33655e-06
Spliceosome-U5	8	~sex+diet	complex abundance	0.53239	0.746759	0.21518	2.74509e-08	4.2549e-07
UTP A complex	5	~sex+diet	complex abundance	0.92965	0.762709	0.214806	2.92686e-08	4.25871e-07
Rot2p/Gtb1p complex	5	~sex+diet	complex abundance	-0.517688	0.761804	0.214561	3.05284e-08	4.25871e-07
DNA-PK-Ku-eIF2-NF90-NF45 complex	10	~sex+diet	complex abundance	0.0785068	0.757323	0.213664	3.55869e-08	4.72798e-07
multi-eIF complex	11	~sex	complex abundance	0.746093	0.763983	0.213372	1.19711e-17	1.33597e-15
CUL4/DDB1	5	~sex+diet	complex abundance	0.218076	0.754673	0.212826	4.10424e-08	5.04184e-07
COPII	24	~sex+diet	complex abundance	0.36775	0.752416	0.212752	4.15636e-08	5.04184e-07
SRC-3 complex	9	~sex+diet	complex abundance	-2.40469e-05	0.769572	0.21238	4.42739e-08	5.14684e-07
UTM-SGCE-DAG1-CAV1-NOS3 complex	5	~sex	complex stoichiometry	-0.606635	0.770327	0.212076	1.2275e-16	5.19643e-15
Sko1p/Cyc8p/Tup1 repressor complex	5	~sex+diet	complex abundance	0.0701467	0.720457	0.210876	5.70587e-08	6.14998e-07
HMGB1-HMGB2-HSC70-ERP60-GAPDH complex	5	~sex+diet	complex abundance	-0.352811	0.770869	0.21085	5.73117e-08	6.14998e-07
UTM-SGCE-DAG1-CAV1-NOS3 complex	5	~sex	complex abundance	-0.463891	0.749964	0.210741	3.18249e-17	2.95971e-15
Polycystin-1 multiprotein complex (ACTN1	11	~sex+diet	complex stoichiometry	-0.274402	0.749315	0.209227	2.99816e-07	3.80766e-06
multi-tRNAsynthase complex	11	~sex+diet	complex stoichiometry	0.0198605	0.540959	0.207589	3.77972e-07	4.57166e-06
ubiquitin ligase ERAD-L complex	5	~sex+diet	complex abundance	0.623282	0.771	0.207083	1.07234e-07	1.10809e-06
BRCC complex	3	~sex+diet	complex stoichiometry	-0.571499	0.465582	0.20692	4.15213e-07	4.79382e-06
oligosaccharyl transferase complex	9	~sex+diet	complex abundance	0.735512	0.751736	0.20557	1.37433e-07	1.36942e-06
SRC-3 complex	6	~sex+diet	complex stoichiometry	-0.231511	0.648904	0.204929	5.48198e-07	6.05401e-06
Elongator complex	6	~sex+diet	complex abundance	0.597857	0.717807	0.20429	1.69229e-07	1.6281e-06
emerin	6	~sex+diet	complex stoichiometry	-0.624432	0.689757	0.204008	6.22806e-07	6.59137e-06
Chs5p/Arf-1binding proteins (ChAPs)	5	~sex+diet	complex abundance	0.842229	0.769316	0.203787	1.83578e-07	1.70727e-06
COPII	24	~sex+diet	complex stoichiometry	-0.154455	0.752022	0.201076	9.30918e-07	9.45813e-06
COPI	12	~sex	complex abundance	0.762151	0.745883	0.200472	1.27699e-15	1.01794e-13
SMAD3/4-E2F4/5-p107-DP1 complex	6	~sex+diet	complex abundance	0.433111	0.732631	0.200349	3.18282e-07	2.85068e-06
TNF-alpha/NF-kappa B signaling complex (CHUK	13	~sex+diet	complex abundance	0.243696	0.767452	0.200179	3.2696e-07	2.85068e-06
Cleavage and polyadenylation specificity factor (CPSF) complex	5	~sex+diet	complex stoichiometry	-0.373972	0.648381	0.198627	1.2962e-06	1.26629e-05
Ubiquitin E3 ligase (DET1	5	~sex+diet	complex stoichiometry	0.237828	0.603849	0.19833	1.349e-06	1.26906e-05
Toposome	6	~sex+diet	complex stoichiometry	-0.291002	0.638997	0.197497	1.50792e-06	1.3679e-05
BRCC complex	5	~sex+diet	complex abundance	-0.092864	0.717362	0.19748	4.99623e-07	4.22408e-06
HDAC3/NCOR complex	6	~sex+diet	complex abundance	0.0624549	0.793375	0.195932	6.35218e-07	5.21253e-06
Toposome	6	~sex+diet	complex abundance	0.0899798	0.730116	0.194622	7.77121e-07	6.19476e-06
SCF-CDC4 complex	9	~sex+diet	complex stoichiometry	0.205399	0.634544	0.194077	2.37002e-06	2.04857e-05
Ada2p/Gcn5p/Ada3 transcription activator complex	4	~sex+diet	complex stoichiometry	0.434115	0.720638	0.193919	2.41957e-06	2.04857e-05
p97/VCP-VIMP-DERL1-DERL2-HRD1-SEL1L complex	6	~sex	complex abundance	0.709547	0.785336	0.193767	1.2794e-14	8.92381e-13
60S APC containing complex	8	~sex+diet	complex stoichiometry	-0.200918	0.6979	0.193408	2.58675e-06	2.11947e-05
DNA-PK-Ku-eIF2-NF90-NF45 complex	10	~sex	complex stoichiometry	0.018179	0.659264	0.193247	5.87886e-14	2.29728e-12
Sli15p/Bir1p complex	10	~sex+diet	complex abundance	-0.525252	0.694656	0.192423	1.0861e-06	8.41725e-06
AF4.com	19	~sex+diet	complex abundance	0.40964	0.760911	0.190593	1.43034e-06	1.05462e-05
WIP-WASp-actin-myosin-IIa complex	6	~sex+diet	complex abundance	-0.175856	0.755451	0.190565	1.4364e-06	1.05462e-05
Replication factor C (RFC) complex	2	~sex+diet	complex stoichiometry	0.227089	0.560879	0.190205	3.91432e-06	3.10699e-05
Polycystin-1 multiprotein complex (ACTN1	11	~sex+diet	complex abundance	-0.206429	0.784459	0.190155	1.52711e-06	1.0891e-05
Fatty Acid Import Complex	8	~sex+diet	complex abundance	-0.374603	0.781177	0.189995	1.564e-06	1.0891e-05
Signal recognition particle (SRP) complex	6	~sex+diet	complex abundance	0.697008	0.752603	0.18984	1.60046e-06	1.0891e-05
signal peptidase complex	7	~sex	complex stoichiometry	0.533052	0.541217	0.189718	1.74902e-13	6.34646e-12
hs4 enhancer complex (faster migrating complex)	3	~sex+diet	complex stoichiometry	-0.493443	0.649514	0.189529	4.26795e-06	3.28503e-05
Cohesin complex	10	~sex+diet	complex abundance	0.221515	0.737262	0.189126	1.7798e-06	1.1823e-05
SMG-1-Upf1-eRF1-eRF3 complex (SURF)	1	~diet	complex stoichiometry	0.843247	0.77492	0.188381	2.62972e-13	8.90599e-12
RANBP9-containing complex	10	~sex+diet	complex stoichiometry	-0.127288	0.765516	0.188063	5.14236e-06	3.84165e-05
Mob1p/Dbf2p complex	10	~sex	complex abundance	0.0320594	0.768361	0.18724	1.11215e-13	6.58763e-12
Flag-FCP1	7	~sex+diet	complex abundance	0.784688	0.741059	0.187233	2.35271e-06	1.52653e-05
ubiquitin ligase ERAD-L complex	5	~sex	complex abundance	0.623245	0.821123	0.187056	1.18058e-13	6.58763e-12
60S APC containing complex	8	~sex+diet	complex abundance	0.156434	0.768393	0.186796	2.50817e-06	1.59041e-05
RNA polymerase II core complex	3	~sex+diet	complex stoichiometry	-0.633827	0.665463	0.185892	6.75779e-06	4.90422e-05
Mob1p/Dbf2p complex	10	~sex	complex stoichiometry	0.217007	0.721387	0.183204	1.23915e-12	3.9343e-11
MAP2K1-BRAF-RAF1-YWHAE-KSR1 complex	5	~sex	complex abundance	0.678064	0.805652	0.181051	8.03234e-13	4.07459e-11
DotCom	6	~sex+diet	complex stoichiometry	0.224404	0.75819	0.180631	1.29193e-05	9.1153e-05
MCM complex	7	~sex+diet	complex abundance	0.118161	0.773631	0.18059	6.10624e-06	3.78587e-05
TNF-alpha/Nf-kappa B signaling complex (RPL6	13	~sex+diet	complex stoichiometry	-0.122618	0.737075	0.180359	1.33518e-05	9.16582e-05
RANBP9-containing complex	10	~sex+diet	complex abundance	0.0116327	0.787671	0.180097	6.54356e-06	3.96881e-05
p27-cyclinE-Cdk2 - Ubiquitin E3 ligase (SKP1A	9	~sex+diet	complex abundance	0.10711	0.714613	0.179145	7.47381e-06	4.43658e-05
COPII	24	~sex	complex abundance	0.36762	0.793279	0.178809	1.61527e-12	7.51102e-11
heterotrimeric G-protein complex	12	~sex+diet	complex stoichiometry	0.247997	0.841554	0.178499	1.67047e-05	0.000111658
Ubiquitin ligase complex (TRAF6	6	~sex+diet	complex abundance	0.164177	0.785701	0.178221	8.49684e-06	4.93879e-05
LINC complex	8	~sex+diet	complex abundance	0.125918	0.797283	0.177746	9.07402e-06	5.16663e-05
Kel1p/Kel2p/Lte1p complex	10	~sex+diet	complex abundance	0.32727	0.744269	0.176855	1.02578e-05	5.72386e-05
Signal recognition particle (SRP) complex	6	~sex	complex abundance	0.697016	0.765043	0.175888	3.95742e-12	1.69865e-10
BRCA	5	~sex+diet	complex stoichiometry	0.204743	0.76703	0.175604	2.3555e-05	0.00015341
DNA-PK-Ku-eIF2-NF90-NF45 complex	10	~sex	complex abundance	0.0786048	0.785468	0.175512	4.43628e-12	1.76817e-10
dynactin complex	6	~sex+diet	complex abundance	0.608818	0.767754	0.175286	1.27065e-05	6.9512e-05
retromer complex	7	~sex+diet	complex abundance	-0.394274	0.787345	0.174989	1.32296e-05	7.09821e-05
eEF1	5	~sex+diet	complex stoichiometry	0.451976	0.582876	0.174595	2.6513e-05	0.000168358
HCF-1N	17	~sex+diet	complex abundance	0.241951	0.800074	0.174592	1.39588e-05	7.34811e-05
UTP A complex	5	~sex	complex abundance	0.929701	0.788448	0.174376	6.25412e-12	2.32653e-10
eIF4F	9	~sex+diet	complex abundance	0.381147	0.762823	0.174141	1.48364e-05	7.52799e-05
MMS22L-TONSL	7	~sex+diet	complex abundance	0.256354	0.761661	0.174139	1.48401e-05	7.52799e-05
glycosylphosphatidylinositol-N-acetylglucosaminyltransferase (GPI-GnT) complex	6	~sex	complex stoichiometry	-0.743929	0.860397	0.173601	1.95083e-11	5.82953e-10
emerin	11	~sex+diet	complex abundance	-0.532076	0.754338	0.173342	1.65183e-05	8.22966e-05
Sli15p/Bir1p complex	10	~sex	complex abundance	-0.52531	0.719175	0.17322	8.84847e-12	3.0859e-10
HDAC3/NCOR complex	6	~sex+diet	complex stoichiometry	-0.0656291	0.755973	0.173125	3.14605e-05	0.000194902
eIF3	14	~sex+diet	complex abundance	0.512693	0.774385	0.173085	1.7097e-05	8.36852e-05
RSC	19	~sex+diet	complex abundance	0.154729	0.81168	0.172696	1.8007e-05	8.662e-05
Mis12 centromere complex	6	~sex+diet	complex abundance	0.0519021	0.789415	0.172532	1.84067e-05	8.70419e-05
ELL.com	19	~sex+diet	complex abundance	0.252475	0.793987	0.172357	1.88402e-05	8.76072e-05
Cleavage and polyadenylation specificity factor (CPSF) complex	5	~sex	complex stoichiometry	-0.37397	0.675422	0.1718	3.21596e-11	9.07614e-10
DotCom	6	~sex+diet	complex abundance	-0.169125	0.786041	0.171024	2.24803e-05	0.00010282
P2X7 receptor signalling complex	5	~sex+diet	complex stoichiometry	-0.51682	0.653842	0.170472	4.26813e-05	0.000258121
heterotrimeric G-protein complex	12	~sex+diet	complex abundance	-0.114104	0.75947	0.170184	2.51083e-05	0.000112987
LINC complex	8	~sex+diet	complex stoichiometry	-0.0586405	0.735449	0.170152	4.42636e-05	0.000261464
multi-tRNAsynthase complex	11	~sex	complex stoichiometry	0.0196591	0.572911	0.169321	6.34217e-11	1.6957e-09
emerin	6	~sex	complex stoichiometry	-0.624557	0.708459	0.168856	7.19422e-11	1.82733e-09
MAP2K1-BRAF-RAF1-YWHAE-KSR1 complex	3	~sex	complex stoichiometry	0.557945	0.75276	0.168658	7.59201e-11	1.83654e-09
UTP B complex	6	~sex+diet	complex abundance	0.739732	0.789262	0.168369	3.18151e-05	0.000140895
BP-SMAD complex	8	~sex	complex abundance	-0.230881	0.784553	0.168231	3.84487e-11	1.26202e-09
RSC	19	~sex+diet	complex stoichiometry	-0.190199	0.770736	0.168028	5.6271e-05	0.000319038
Cohesin complex	10	~sex+diet	complex stoichiometry	-0.228079	0.574979	0.167988	5.65225e-05	0.000319038
SMAD3/4-E2F4/5-p107-DP1 complex	6	~sex+diet	complex stoichiometry	0.327212	0.764792	0.167318	6.09272e-05	0.000336424
Exocyst complex	9	~sex+diet	complex stoichiometry	-0.15078	0.753813	0.166877	6.39979e-05	0.000345861
NatA complex	6	~sex+diet	complex abundance	0.612607	0.814961	0.166358	4.12071e-05	0.000179637
COPII	24	~sex	complex stoichiometry	-0.154597	0.776083	0.16589	1.59606e-10	3.68545e-09
TNF-alpha/Nf-kappa B signaling complex (RPL6	19	~sex+diet	complex abundance	-0.330534	0.785575	0.165575	4.55337e-05	0.000195445
emerin C24	7	~sex+diet	complex abundance	-0.0319464	0.769037	0.165026	4.88116e-05	0.00020634
Polycomb-group repressive complex 1 (PRC1)	20	~sex+diet	complex abundance	0.169867	0.793567	0.164645	5.12242e-05	0.000213307
Nonsense-mediated mRNA decay pathway complex	5	~sex+diet	complex abundance	0.210262	0.778327	0.164434	5.26044e-05	0.000215833
DotCom	6	~sex	complex stoichiometry	0.224392	0.797439	0.164356	2.39581e-10	5.29163e-09
Fatty Acid Import Complex	8	~sex+diet	complex stoichiometry	-0.12262	0.841171	0.164341	8.47014e-05	0.000448212
Snf1p/Snf4p/Sip2p complex	9	~sex+diet	complex abundance	0.066063	0.791457	0.16424	5.39037e-05	0.000217244
TCF4-CTNNB1-SUMO1-EP300-HADAC6 complex	7	~sex+diet	complex abundance	-0.252219	0.831856	0.164152	5.45057e-05	0.000217244
Ubiquitin ligase complex (TRAF6	6	~sex+diet	complex stoichiometry	0.539249	0.819433	0.163573	9.21248e-05	0.000477545
SCF-CDC4 complex	9	~sex	complex abundance	0.560943	0.73872	0.163143	1.64035e-10	5.08508e-09
Signal recognition particle (SRP) complex	6	~sex+diet	complex stoichiometry	-0.164409	0.642698	0.163011	9.79341e-05	0.000497505
chromatin assembly complex	7	~sex	complex abundance	0.416687	0.788905	0.162887	1.76225e-10	5.17545e-09
chromatin assembly complex	7	~sex+diet	complex stoichiometry	-0.232431	0.6627	0.162666	0.000101669	0.00050635
Origin recognition complex (ORC) complex	5	~sex+diet	complex abundance	0.337628	0.782884	0.161754	7.3505e-05	0.000288843
E2F6.com-1	12	~sex+diet	complex abundance	0.17238	0.779411	0.160434	8.64724e-05	0.00033508
Polycystin-1 multiprotein complex (ACTN1	11	~sex	complex stoichiometry	-0.274424	0.78506	0.159409	8.6481e-10	1.83051e-08
Pho85p/Pcl1p complex	8	~sex+diet	complex abundance	0.0596625	0.795808	0.159387	9.82573e-05	0.000375532
HCF-1N	15	~sex+diet	complex stoichiometry	0.0570588	0.65458	0.158927	0.000151729	0.000741136
TORC 2 complex	5	~sex+diet	complex abundance	-0.155774	0.805426	0.158874	0.00010456	0.00039422
Flag-FCP1	7	~sex	complex abundance	0.78466	0.76836	0.158827	5.40787e-10	1.5088e-08
STE5-MAPK complex	12	~sex+diet	complex stoichiometry	0.29416	0.795143	0.157653	0.000173514	0.000831557
oligosaccharyl transferase complex	9	~sex	complex abundance	0.735598	0.794954	0.157176	8.45744e-10	2.24726e-08
DNA repair complex NEIL2-PNK-Pol(beta)-LigIII(alpha)-XRCC1	5	~sex+diet	complex abundance	-0.00278056	0.775642	0.157132	0.000128947	0.000477406
Ubiquitin E3 ligase (DET1	5	~sex+diet	complex abundance	0.0458386	0.801492	0.157061	0.000130046	0.000477406
Nuclear cap binding complex (NCBC)	8	~sex+diet	complex abundance	0.268961	0.762985	0.156919	0.000132274	0.000479279
Nuclear cap binding complex (NCBC)	8	~sex+diet	complex stoichiometry	-0.165436	0.626591	0.156352	0.000198756	0.000934889
HDAC3/NCOR complex	6	~sex	complex abundance	0.0624755	0.849449	0.156016	1.15452e-09	2.92828e-08
eIF4F	9	~sex	complex abundance	0.381182	0.790917	0.155848	1.20719e-09	2.92875e-08
COREST complex	9	~sex+diet	complex abundance	0.167069	0.776057	0.155745	0.00015206	0.000543907
CD147-gamma-secretase complex (APH-1a	5	~sex+diet	complex abundance	-0.612332	0.754745	0.15557	0.000155243	0.000548264
Profilin 1 complex	6	~sex+diet	complex stoichiometry	-0.473014	0.715997	0.155546	0.000216075	0.000993244
chromatin accessibility complex	6	~sex+diet	complex stoichiometry	-0.212582	0.638369	0.155296	0.000221733	0.000993244
Spliceosome-U5	8	~sex+diet	complex stoichiometry	0.111223	0.652198	0.155245	0.000222893	0.000993244
KMT2C/D containing complex	13	~sex+diet	complex abundance	0.196139	0.83577	0.154474	0.000176615	0.000615944
CRM1-RAN-PHAX-CBC complex (cap binding complex)	5	~sex+diet	complex stoichiometry	-0.429451	0.763795	0.15437	0.000243878	0.00106802
HMGB1-HMGB2-HSC70-ERP60-GAPDH complex	5	~sex	complex stoichiometry	-0.343651	0.798731	0.153999	3.35899e-09	6.82548e-08
Prp19-associated complex	6	~sex+diet	complex abundance	0.312323	0.785465	0.153967	0.000187401	0.000645494
HMGB1-HMGB2-HSC70-ERP60-GAPDH complex	5	~sex	complex abundance	-0.35312	0.805492	0.153608	2.18496e-09	5.08004e-08
LMO4-gp130 complex	6	~sex+diet	complex abundance	0.379474	0.829256	0.153568	0.000196307	0.000667921
BRCA	5	~sex+diet	complex abundance	-0.302002	0.795533	0.15343	0.00019949	0.000670576
COREST complex	9	~sex+diet	complex stoichiometry	0.165145	0.739948	0.153202	0.000274768	0.0011829
26S Proteasome	43	~sex+diet	complex abundance	0.35837	0.73663	0.152619	0.000219145	0.000727875
NuRD complex	15	~sex+diet	complex abundance	0.596268	0.80184	0.152125	0.000232002	0.000757826
Polycomb-group repressive complex 2 (PRC2)	12	~sex+diet	complex abundance	-0.0428752	0.799811	0.152065	0.000233595	0.000757826
P2X7 receptor signalling complex	5	~sex	complex stoichiometry	-0.516894	0.659768	0.151582	6.06151e-09	1.18433e-07
TNF-alpha/NF-kappa B signaling complex 7	9	~sex+diet	complex abundance	0.497193	0.795872	0.151343	0.000253778	0.000813839
UTP A complex	5	~sex+diet	complex stoichiometry	0.368089	0.564608	0.151229	0.000335339	0.0014196
RC complex during S-phase of cell cycle	13	~sex+diet	complex abundance	0.113387	0.794289	0.151122	0.000260275	0.000825189
Exocyst complex	9	~sex+diet	complex abundance	0.117168	0.806746	0.150801	0.000269962	0.000846285
Spliceosome-U5	8	~sex	complex abundance	0.532466	0.803156	0.150403	5.02353e-09	1.12125e-07
hs4 enhancer complex (faster migrating complex)	5	~sex+diet	complex abundance	-0.257416	0.780584	0.150222	0.000288315	0.000893776
Polycomb-group repressive complex 1 (PRC1)	20	~sex+diet	complex stoichiometry	0.0400841	0.800592	0.150177	0.000372535	0.00155121
cAMP-dependent protein kinase	7	~sex	complex stoichiometry	-0.573887	0.885954	0.150147	8.5686e-09	1.61217e-07
ESCRT III complex	7	~sex+diet	complex abundance	0.176423	0.827863	0.150098	0.0002924	0.000896479
Spliceosome-Prp19	9	~sex+diet	complex stoichiometry	-0.0564915	0.733093	0.149843	0.000385123	0.00156624
KMT2C/D containing complex	10	~sex+diet	complex stoichiometry	-0.0917494	0.622542	0.149755	0.000388478	0.00156624
CF IIAm complex (Cleavage factor IIAm complex)	6	~sex+diet	complex stoichiometry	-0.193431	0.674395	0.14914	0.000412887	0.00163744
Mis12 centromere complex	6	~sex+diet	complex stoichiometry	0.279179	0.752294	0.14899	0.000419031	0.00163744
P2X7 receptor signalling complex	13	~sex+diet	complex abundance	-0.0813585	0.788281	0.148714	0.000341748	0.00103639
TFIIH complex	3	~sex+diet	complex stoichiometry	-0.185961	0.787064	0.148704	0.000431018	0.00165877
STE5-MAPK complex	12	~sex+diet	complex abundance	0.160667	0.761546	0.148112	0.000365557	0.00108829
Profilin 1 complex	6	~sex+diet	complex abundance	-0.00301128	0.807909	0.148085	0.000366665	0.00108829
MMS22L-TONSL	5	~sex+diet	complex stoichiometry	-0.016836	0.426645	0.147692	0.00047604	0.00180469
ITGA6-ITGB4-Laminin10/12 complex	8	~sex+diet	complex abundance	-0.443471	0.712131	0.14735	0.000397888	0.00116853
Arp2/3 protein complex	11	~sex+diet	complex abundance	-0.284454	0.738413	0.147162	0.000406238	0.00118063
CUL4/DDB1	4	~sex+diet	complex stoichiometry	0.433045	0.449794	0.147005	0.000509046	0.00188986
DotCom	6	~sex	complex abundance	-0.169057	0.813005	0.146959	1.20323e-08	2.58232e-07
Cdc28p/Clb5p complex	9	~sex+diet	complex abundance	0.113387	0.754154	0.146899	0.000418238	0.00120297
Kel1p/Kel2p/Lte1p complex	10	~sex+diet	complex stoichiometry	0.0310233	0.707828	0.146817	0.000518452	0.00188986
Polycomb-group repressive complex 2 (PRC2)	12	~sex+diet	complex stoichiometry	-0.272409	0.808178	0.14677	0.000520828	0.00188986
Polycystin-1 multiprotein complex (ACTN1	11	~sex	complex abundance	-0.206455	0.827652	0.146762	1.26386e-08	2.61198e-07
SRC-3 complex	6	~sex	complex stoichiometry	-0.231386	0.701413	0.146496	2.0347e-08	3.69153e-07
Elongator complex	6	~sex	complex abundance	0.597948	0.780827	0.146061	1.5055e-08	2.90755e-07
SRC-3 complex	9	~sex	complex abundance	0.000142918	0.835148	0.146046	1.51109e-08	2.90755e-07
Cell cycle kinase complex CDK5	6	~sex+diet	complex abundance	-0.346429	0.685002	0.145779	0.000473042	0.00133526
telomerase	12	~sex+diet	complex abundance	0.311224	0.806672	0.145764	0.000473802	0.00133526
Sli15p/Bir1p complex	10	~sex+diet	complex stoichiometry	-0.174263	0.537973	0.145443	0.0005921	0.00211822
PFD-like	10	~sex+diet	complex abundance	0.303556	0.782306	0.145324	0.000497137	0.00138701
LINC complex	8	~sex	complex abundance	0.125844	0.815688	0.145146	1.88887e-08	3.5133e-07
Rb-tal-1-E2A-Lmo2-Ldb1 complex	7	~sex+diet	complex abundance	-0.580143	0.815434	0.144869	0.000522388	0.00144303
Sac3-Thp	7	~sex+diet	complex stoichiometry	0.427737	0.807174	0.144625	0.000640456	0.00223197
COPI	12	~sex+diet	complex stoichiometry	-0.128057	0.64572	0.144608	0.000641472	0.00223197
MCM complex	7	~diet	complex abundance	0.805639	0.820415	0.144605	2.15834e-08	3.88501e-07
STAGA complex	15	~sex+diet	complex abundance	0.235026	0.772875	0.144444	0.000547038	0.00149631
SMG-1-Upf1-eRF1-eRF3 complex (SURF)	7	~sex+diet	complex abundance	-0.0767598	0.802179	0.144193	0.000562095	0.00152257
Chs5p/Arf-1binding proteins (ChAPs)	5	~sex	complex abundance	0.842011	0.822165	0.144154	2.41154e-08	4.20512e-07
p27-cyclinE-Cdk2 - Ubiquitin E3 ligase (SKP1A	5	~sex+diet	complex stoichiometry	-0.111957	0.684724	0.144066	0.000675524	0.00231699
Elongator complex	6	~sex+diet	complex stoichiometry	0.286928	0.745632	0.143933	0.00068415	0.00231699
LMO4-gp130 complex	6	~sex	complex abundance	0.379544	0.825339	0.143844	2.60144e-08	4.3988e-07
LAT-PLC-gamma-1-p85-GRB2-CBL-VAV-SLP-76 signaling complex	7	~sex+diet	complex abundance	-0.537063	0.799183	0.143234	0.000623221	0.00167191
Signal recognition particle (SRP) complex	6	~sex	complex stoichiometry	-0.164539	0.65113	0.142872	4.69675e-08	8.22741e-07
ELL.com	19	~sex	complex abundance	0.252597	0.826266	0.142626	3.50019e-08	5.74443e-07
Hym1p/Kic1p/Sog2p complex	6	~sex+diet	complex abundance	0.251395	0.825738	0.142591	0.000667602	0.00177391
TAF complex	16	~sex+diet	complex abundance	0.172247	0.765428	0.142489	0.000674914	0.00177642
CF IIAm complex (Cleavage factor IIAm complex)	17	~sex+diet	complex abundance	0.159907	0.787988	0.142296	0.000688877	0.00179623
HMC Complex	7	~sex+diet	complex stoichiometry	-0.51682	0.824922	0.14219	0.000806739	0.00269621
Rot2p/Gtb1p complex	5	~sex	complex abundance	-0.51771	0.82959	0.141779	4.29523e-08	6.8384e-07
BCOR	8	~sex+diet	complex abundance	0.153482	0.793506	0.141766	0.000728763	0.00188264
Cleavage and polyadenylation specificity factor (CPSF) complex	5	~sex	complex abundance	0.451049	0.8278	0.141667	4.41187e-08	6.8384e-07
NatA complex	6	~sex	complex abundance	0.61273	0.831582	0.14111	5.04434e-08	7.53419e-07
dynactin complex	6	~sex	complex abundance	0.60884	0.801879	0.141039	5.13081e-08	7.53419e-07
26S Proteasome	43	~sex+diet	complex stoichiometry	-0.0590343	0.550342	0.140988	0.000902672	0.00297765
hs4 enhancer complex (faster migrating complex)	3	~sex	complex stoichiometry	-0.493239	0.711281	0.140866	7.39256e-08	1.25118e-06
cAMP-dependent protein kinase	7	~sex	complex abundance	-0.433674	0.825884	0.140778	5.46122e-08	7.81375e-07
CUL4/DDB1	4	~sex	complex stoichiometry	0.43308	0.453077	0.140722	7.63518e-08	1.25118e-06
AF4.com	19	~sex	complex abundance	0.409654	0.786562	0.14057	5.7387e-08	8.00549e-07
Large Drosha complex	19	~sex+diet	complex abundance	-0.122816	0.806597	0.140543	0.000829013	0.00212197
mitochondrial pyruvate dehydrogenase complex	10	~sex+diet	complex abundance	-0.137748	0.833088	0.140408	0.000840795	0.00213119
AP-1 adaptor complex	10	~sex+diet	complex abundance	-0.196573	0.799615	0.140328	0.000847892	0.00213119
E2F6.com-1	12	~sex+diet	complex stoichiometry	-0.0249317	0.749056	0.140136	0.000976956	0.00317627
BCOR	8	~sex+diet	complex stoichiometry	0.19211	0.737594	0.140015	0.000987894	0.00317627
B-WICH	8	~sex+diet	complex abundance	0.416717	0.785534	0.13993	0.000883922	0.00220191
NatA complex	6	~sex+diet	complex stoichiometry	-0.146692	0.895279	0.139825	0.00100542	0.0031922
DNA repair complex NEIL2-PNK-Pol(beta)-LigIII(alpha)-XRCC1	5	~sex	complex abundance	-0.00281752	0.78336	0.139757	6.96313e-08	9.47666e-07
eEF1	5	~sex	complex stoichiometry	0.451876	0.624402	0.139708	9.57733e-08	1.5204e-06
emerin	11	~sex	complex abundance	-0.532288	0.777245	0.139479	7.43731e-08	9.881e-07
Sac3-Thp	7	~sex+diet	complex abundance	-0.0389062	0.802514	0.139449	0.000929269	0.00229439
Sko1p/Cyc8p/Tup1 repressor complex	5	~sex	complex abundance	0.0701114	0.780367	0.139114	8.10759e-08	1.0521e-06
Kinase maturation complex 2	9	~sex+diet	complex abundance	0.201522	0.851379	0.139094	0.000964128	0.00235958
CRM1-RAN-PHAX-CBC complex (cap binding complex)	5	~sex	complex stoichiometry	-0.429596	0.777982	0.139003	1.12006e-07	1.72421e-06
CUL4/DDB1	5	~sex	complex abundance	0.218246	0.794932	0.138883	8.56147e-08	1.08575e-06
BRCA1/BARD1	7	~sex+diet	complex stoichiometry	-0.148907	0.673696	0.138825	0.00110222	0.00345635
nuclear ubiquitin ligase complex	10	~sex+diet	complex abundance	0.124683	0.824743	0.138398	0.00103603	0.00251023
Spliceosome-Prp19	9	~sex+diet	complex abundance	0.11681	0.824336	0.138326	0.00104368	0.00251023
Gac1p/Glc7p complex	7	~sex+diet	complex abundance	-0.388605	0.760454	0.138145	0.00106329	0.00253478
Paf complex	5	~sex+diet	complex abundance	0.342038	0.847108	0.138065	0.00107206	0.00253478
Nonsense-mediated mRNA decay pathway complex	2	~sex	complex stoichiometry	0.112589	0.758941	0.137875	1.43631e-07	2.14602e-06
BRCC complex	5	~sex	complex abundance	-0.093164	0.799755	0.137687	1.13318e-07	1.40514e-06
Ndc80p complex	6	~sex+diet	complex abundance	-0.00160444	0.770211	0.137516	0.00113411	0.00265897
RNA Degradation Complex	8	~sex+diet	complex abundance	0.528349	0.809437	0.137403	0.00114727	0.00266741
glycosylphosphatidylinositol-N-acetylglucosaminyltransferase (GPI-GnT) complex	6	~sex	complex abundance	-0.315343	0.839628	0.136689	1.42912e-07	1.73358e-06
nuclear ubiquitin ligase complex	10	~sex+diet	complex stoichiometry	-0.0224515	0.783061	0.136652	0.00134263	0.00415886
Arp2/3 protein complex	11	~sex+diet	complex stoichiometry	-0.111717	0.604582	0.136411	0.00137203	0.00419873
actin cytoskeleton-regulatory complex	10	~sex+diet	complex abundance	-0.12986	0.787334	0.135667	0.00136791	0.00315412
TFIIH complex	7	~sex+diet	complex abundance	0.220176	0.823046	0.13525	0.00142641	0.00326204
CF IIAm complex (Cleavage factor IIAm complex)	6	~sex	complex stoichiometry	-0.193318	0.686098	0.134868	2.75908e-07	4.0046e-06
Fatty Acid Import Complex	8	~sex	complex abundance	-0.374527	0.819061	0.134675	2.26961e-07	2.69455e-06
COMPASS complex	17	~sex+diet	complex abundance	-0.205278	0.807165	0.134481	0.0015403	0.00349384
Toposome	6	~sex	complex stoichiometry	-0.291086	0.700338	0.134465	3.00743e-07	4.24382e-06
CD147-gamma-secretase complex (APH-1a	5	~sex	complex abundance	-0.612301	0.775346	0.134425	2.40252e-07	2.79293e-06
DNA polymerase epsilon complex	3	~sex+diet	complex stoichiometry	-0.207039	0.828081	0.134256	0.00166265	0.00502753
Large Drosha complex	11	~sex+diet	complex stoichiometry	-0.219934	0.741538	0.133947	0.00170863	0.0051058
Cdc42p/Ste20p complex	6	~sex+diet	complex abundance	-0.0271822	0.719566	0.133637	0.00167485	0.00376842
NuRD complex	15	~sex	complex abundance	0.596437	0.844237	0.133598	2.89773e-07	3.29987e-06
Polycomb-group repressive complex 1 (PRC1)	20	~sex	complex abundance	0.169941	0.81927	0.133368	3.05234e-07	3.40641e-06
Spliceosome-U4/U6	5	~sex+diet	complex abundance	0.574355	0.828574	0.133172	0.00175343	0.00389059
Pol epsilon	6	~sex+diet	complex abundance	0.0689935	0.760242	0.133151	0.00175704	0.00389059
Prp19-associated complex	6	~sex+diet	complex stoichiometry	0.229198	0.728546	0.133033	0.00185137	0.00546799
GST-Smad3	12	~sex+diet	complex abundance	0.0653969	0.825049	0.133009	0.00178173	0.0039142
ELL.com	16	~sex+diet	complex stoichiometry	0.112125	0.689453	0.132829	0.0018848	0.00550276
mitochondrial pyruvate dehydrogenase complex	10	~sex+diet	complex stoichiometry	-0.0110441	0.743685	0.132642	0.00191573	0.00552949
mitotic checkpoint complex	6	~sex+diet	complex abundance	-0.0398575	0.780344	0.13262	0.00185095	0.00403449
HCF-1N	15	~sex	complex stoichiometry	0.0570101	0.663709	0.132542	4.52464e-07	6.21221e-06
PRC1-core complex	9	~sex+diet	complex abundance	0.260172	0.800747	0.131888	0.00198805	0.00429973
P2X7 receptor signalling complex	13	~sex	complex abundance	-0.0813611	0.801288	0.131839	4.2985e-07	4.70306e-06
TNF-alpha/Nf-kappa B signaling complex (RPL6	13	~sex	complex stoichiometry	-0.122461	0.760516	0.131681	5.42135e-07	7.24749e-06
RICH1/AMOT polarity complex	11	~sex+diet	complex stoichiometry	0.094555	0.767076	0.131649	0.00208841	0.00596019
RSC	19	~sex	complex abundance	0.154791	0.838527	0.131412	4.72644e-07	5.07183e-06
Toposome	6	~sex	complex abundance	0.089926	0.824342	0.131178	4.97835e-07	5.24135e-06
telomerase	12	~sex+diet	complex stoichiometry	0.0569032	0.786311	0.131169	0.00217693	0.00602191
emerin C24	7	~sex+diet	complex stoichiometry	-0.016836	0.586207	0.131166	0.00217742	0.00602191
AP-1 adaptor complex	10	~sex+diet	complex stoichiometry	-0.156074	0.790108	0.131045	0.00220019	0.00602191
TAF complex	16	~sex+diet	complex stoichiometry	0.0590386	0.753116	0.131021	0.00220487	0.00602191
CRM1-RAN-PHAX-CBC complex (cap binding complex)	5	~sex+diet	complex abundance	0.252728	0.782319	0.130804	0.00220805	0.00473881
mitochondrial inner membrane presequence translocase complex	10	~sex+diet	complex stoichiometry	0.32331	0.761017	0.130598	0.00228656	0.00617859
SCF-CDC4 complex	9	~sex	complex stoichiometry	0.205532	0.69041	0.130592	6.80328e-07	8.86171e-06
Rot2p/Gtb1p complex	5	~sex+diet	complex stoichiometry	0.194088	0.774848	0.130127	0.00238066	0.00636513
WIP-WASp-actin-myosin-IIa complex	6	~sex+diet	complex stoichiometry	0.379954	0.616793	0.129707	0.00246758	0.00652881
Sli15p/Bir1p complex	10	~sex	complex stoichiometry	-0.174263	0.539848	0.129693	8.19224e-07	1.04041e-05
HCF-1N	17	~sex	complex abundance	0.242144	0.829661	0.129569	7.09218e-07	7.32859e-06
Spliceosome-A	18	~sex+diet	complex abundance	0.236723	0.822201	0.129236	0.00256534	0.00546359
Ubiquitin E3 ligase (AHR	6	~sex+diet	complex stoichiometry	-0.141599	0.79894	0.129221	0.00257155	0.00673376
SPB components	12	~sex+diet	complex abundance	0.173432	0.790736	0.129129	0.00259149	0.00547746
Conserved oligomeric Golgi (COG) complex	8	~sex+diet	complex abundance	0.441448	0.839957	0.128873	0.00265531	0.00557016
retromer complex	7	~sex	complex abundance	-0.394617	0.809902	0.128714	8.54244e-07	8.6667e-06
2A-DUB	8	~sex+diet	complex abundance	0.197453	0.78975	0.128419	0.00277165	0.00577081
oligosaccharyl transferase complex	9	~sex+diet	complex stoichiometry	0.0158082	0.566365	0.128343	0.00276982	0.00714546
NK-3-Groucho-HIPK2-SIN3A-RbpA48-HDAC1 complex	12	~sex+diet	complex stoichiometry	-0.175503	0.796553	0.128206	0.00280203	0.00714546
TCF4-CTNNB1-SUMO1-EP300-HADAC6 complex	7	~sex+diet	complex stoichiometry	0.183932	0.791747	0.128159	0.00281317	0.00714546
Ada2p/Gcn5p/Ada3 transcription activator complex	9	~sex	complex abundance	0.524427	0.841319	0.128	9.96771e-07	9.7745e-06
Kel1p/Kel2p/Lte1p complex	10	~sex	complex abundance	0.327409	0.774679	0.127993	9.98471e-07	9.7745e-06
H+transporting ATPase	21	~sex+diet	complex abundance	0.0236883	0.784762	0.127557	0.00300517	0.00621069
Rpd3L complex	16	~sex+diet	complex stoichiometry	-0.108174	0.746405	0.127538	0.00296369	0.00745324
HDAC3/NCOR complex	6	~sex	complex stoichiometry	-0.0655687	0.798029	0.127403	1.30765e-06	1.62021e-05
NuA4/Tip60 HAT complex	13	~sex+diet	complex abundance	-0.182088	0.83955	0.127063	0.00314711	0.00645621
Arp2/3 protein complex	11	~sex	complex stoichiometry	-0.111693	0.621412	0.126698	1.50732e-06	1.82314e-05
MCM complex	4	~sex+diet	complex stoichiometry	0.00786096	0.362292	0.126529	0.00322369	0.00802603
Spliceosome-A	18	~sex+diet	complex stoichiometry	0.171617	0.722312	0.126414	0.00325465	0.00802603
B-WICH	8	~sex+diet	complex stoichiometry	-0.0173567	0.72607	0.126174	0.00332002	0.00810852
Nuclear cap binding complex (NCBC)	8	~sex	complex abundance	0.268844	0.768988	0.125921	1.55447e-06	1.4955e-05
NK-3-Groucho-HIPK2-SIN3A-RbpA48-HDAC1 complex	12	~sex+diet	complex abundance	-0.0134804	0.812519	0.125765	0.00354873	0.00718256
mRNA cleavage factor complex (CFI)	18	~sex+diet	complex abundance	-0.117294	0.843066	0.125753	0.00355266	0.00718256
TNF-alpha/NF-kappa B signaling complex 7	9	~sex	complex abundance	0.497283	0.815262	0.12573	1.61848e-06	1.5307e-05
CCR4-NOT complex	13	~sex+diet	complex abundance	-0.138152	0.818405	0.125473	0.00364505	0.00731632
TNF-alpha/NF-kappa B signaling complex (CHUK	7	~sex	complex stoichiometry	-0.473241	0.753819	0.12546	1.93108e-06	2.28136e-05
LINC complex	8	~sex	complex stoichiometry	-0.058601	0.774161	0.125056	2.09281e-06	2.41624e-05
PFD-like	10	~sex+diet	complex stoichiometry	0.0704597	0.710872	0.125002	0.00365642	0.00884506
Spliceosome-Prp19	9	~sex	complex stoichiometry	-0.0566798	0.739177	0.124942	2.14046e-06	2.41635e-05
BRCC complex	3	~sex	complex stoichiometry	-0.571616	0.519975	0.12476	2.21919e-06	2.45076e-05
CRM1-RAN-PHAX-CBC complex (cap binding complex)	5	~sex	complex abundance	0.252628	0.778737	0.124695	2.01257e-06	1.87169e-05
ITGA2b-ITGB3-CD9-GP1b-CD47 complex	6	~sex+diet	complex abundance	-0.589576	0.759174	0.124565	0.00396018	0.00787224
Rpd3L complex	16	~sex+diet	complex abundance	-0.081816	0.846413	0.124515	0.00397844	0.00787224
STAGA complex	11	~sex+diet	complex stoichiometry	0.281383	0.668847	0.124428	0.00383206	0.00918248
eIF3	14	~sex+diet	complex stoichiometry	0.0545165	0.760523	0.124287	0.00387641	0.00920195
CtBP	18	~sex+diet	complex abundance	-0.0874644	0.846522	0.12416	0.0041086	0.00807254
Ubiquitin E3 ligase (DET1	5	~sex	complex stoichiometry	0.238091	0.67487	0.124152	2.50221e-06	2.70452e-05
BAF complex	14	~sex+diet	complex stoichiometry	-0.192554	0.711581	0.124032	0.00395765	0.00925638
ISW1b complex	8	~sex+diet	complex stoichiometry	-0.00832045	0.763092	0.123987	0.00397223	0.00925638
BRCA	5	~sex	complex stoichiometry	0.204796	0.784056	0.123971	2.59301e-06	2.74426e-05
PAM complex	8	~sex+diet	complex stoichiometry	0.352673	0.704266	0.123467	0.00414304	0.00956666
RSC	19	~sex	complex stoichiometry	-0.190566	0.798764	0.123023	3.12215e-06	3.23684e-05
Rb-tal-1-E2A-Lmo2-Ldb1 complex	2	~sex+diet	complex stoichiometry	-0.0398197	0.488618	0.122813	0.0043675	0.00999411
Polycomb-group repressive complex 1 (PRC1)	20	~sex	complex stoichiometry	0.0401471	0.827912	0.122806	3.25673e-06	3.30883e-05
chromatin accessibility complex	6	~sex+diet	complex abundance	-0.273448	0.80551	0.12252	0.00476118	0.00923404
Nuclear pore complex (NPC)	30	~sex+diet	complex abundance	0.32071	0.813795	0.122508	0.00476596	0.00923404
eIF3	14	~sex	complex abundance	0.512698	0.834183	0.122382	3.25181e-06	2.97461e-05
ISW1b complex	8	~sex+diet	complex abundance	-0.0911842	0.777381	0.122163	0.00491488	0.0093977
emerin C32	15	~sex+diet	complex abundance	-0.127975	0.836353	0.122156	0.00491779	0.0093977
SMAD3/4-E2F4/5-p107-DP1 complex	6	~sex	complex abundance	0.433266	0.82123	0.122058	3.47485e-06	3.12737e-05
Hym1p/Kic1p/Sog2p complex	6	~sex+diet	complex stoichiometry	0.0284298	0.885663	0.12195	0.00468031	0.0105228
Mot1p complex	5	~sex+diet	complex abundance	-0.0319918	0.752156	0.121828	0.00506284	0.00960907
TNF-alpha/NF-kappa B signaling complex 7	5	~sex+diet	complex stoichiometry	0.337013	0.678169	0.121819	0.00472975	0.0105228
protein phosphatase type 2A complex (Rts1p)	4	~sex+diet	complex stoichiometry	0.0572472	0.687381	0.121732	0.00476271	0.0105228
chaperonin-containing T-complex	10	~sex+diet	complex stoichiometry	-0.162383	0.578641	0.121634	0.00480005	0.0105228
CtBP	18	~sex+diet	complex stoichiometry	-0.025184	0.785579	0.121619	0.00480567	0.0105228
TFIIH complex	3	~sex	complex stoichiometry	-0.185784	0.795584	0.121506	4.18954e-06	4.17311e-05
chaperonin-containing T-complex	10	~sex+diet	complex abundance	0.0856735	0.781807	0.12143	0.00524429	0.00988619
E2F6.com-1	12	~sex	complex abundance	0.172517	0.817264	0.121403	3.97189e-06	3.51796e-05
Hym1p/Kic1p/Sog2p complex	6	~sex	complex abundance	0.25151	0.844604	0.121227	4.11648e-06	3.58906e-05
Sin3-CI	15	~sex+diet	complex stoichiometry	-0.0392766	0.700654	0.121068	0.00502064	0.0108995
prefoldin complex	6	~sex+diet	complex stoichiometry	0.0349021	0.706673	0.120836	0.00511393	0.0109598
Synaptonemal complex (SC)	4	~sex+diet	complex stoichiometry	0.535846	1.17353	0.120784	0.0051347	0.0109598
Ecsit complex (ECSIT	4	~sex+diet	complex abundance	0.48781	0.872343	0.120685	0.00559931	0.010431
53BP1-containing complex	5	~sex+diet	complex abundance	0.0883367	0.856879	0.120667	0.00560807	0.010431
TRBP containing complex (DICER	6	~sex+diet	complex stoichiometry	0.00707799	0.918741	0.120566	0.00522382	0.0110571
UTP B complex	6	~sex	complex abundance	0.739876	0.844211	0.120449	4.81946e-06	4.13732e-05
Spliceosome-U4/U6	5	~sex	complex abundance	0.574367	0.866419	0.120355	4.91116e-06	4.15216e-05
Gac1p/Glc7p complex	7	~sex+diet	complex stoichiometry	0.0678735	0.732228	0.120291	0.00533848	0.0111739
SPB components	12	~sex+diet	complex stoichiometry	0.121976	0.780673	0.120223	0.00536701	0.0111739
Sin3-CI	15	~sex+diet	complex abundance	0.0790024	0.816426	0.119947	0.00597182	0.011034
60S APC containing complex	8	~sex	complex abundance	0.156582	0.840762	0.119759	5.53642e-06	4.61093e-05
Ubiquitin E3 ligase (AHR	6	~sex+diet	complex abundance	0.121496	0.829256	0.119711	0.00609576	0.0111889
dynactin complex	6	~sex+diet	complex stoichiometry	-0.215214	0.821358	0.119515	0.00567364	0.0117163
ELL.com	16	~sex	complex stoichiometry	0.112025	0.710249	0.119501	6.14288e-06	6.00112e-05
Spliceosome-B	11	~sex+diet	complex abundance	0.169135	0.81655	0.119299	0.00631667	0.0115186
Septin complex	6	~sex+diet	complex stoichiometry	-0.368746	0.866853	0.119155	0.00583523	0.0119528
protein phosphatase type 2A complex (Rts1p)	9	~sex+diet	complex abundance	0.301468	0.832377	0.119146	0.00640069	0.0115419
Integrator	18	~sex+diet	complex abundance	0.411453	0.822112	0.119126	0.00641215	0.0115419
MSH2/6-BLM-p53-RAD51 complex	4	~sex+diet	complex stoichiometry	0.0813978	0.657624	0.118969	0.00592029	0.01203
BLM-CII	8	~sex+diet	complex abundance	0.0682905	0.852307	0.118611	0.00670245	0.0119871
Spliceosome-U2	13	~sex+diet	complex stoichiometry	0.155345	0.729708	0.118565	0.006109	0.0123147
HMC Complex	7	~sex	complex stoichiometry	-0.516894	0.851141	0.118539	7.36506e-06	7.02517e-05
Prp19-associated complex	6	~sex	complex stoichiometry	0.229209	0.745366	0.118465	7.4677e-06	7.02517e-05
Pho85p/Pcl1p complex	8	~sex+diet	complex stoichiometry	-0.0282347	0.8061	0.118463	0.00615735	0.0123147
COP9 signalosome	10	~sex+diet	complex abundance	0.268676	0.748383	0.118328	0.00686685	0.0122029
nuclear condensin complex	5	~sex+diet	complex abundance	-0.19239	0.852497	0.118227	0.00692644	0.0122309
TNF-alpha/Nf-kappa B signaling complex (RPL6	19	~sex	complex abundance	-0.330668	0.815992	0.118162	7.6082e-06	6.2432e-05
ASCOM complex	10	~sex+diet	complex abundance	0.117164	0.825091	0.118103	0.00700017	0.0122833
Hym1p/Kic1p/Sog2p complex	6	~sex	complex stoichiometry	0.0284644	0.865043	0.117899	8.3022e-06	7.58578e-05
HMC Complex	13	~sex+diet	complex abundance	0.219552	0.852562	0.117898	0.0071235	0.0124216
BCOR	8	~sex	complex stoichiometry	0.192071	0.758497	0.11786	8.36228e-06	7.58578e-05
BCOR	8	~sex	complex abundance	0.153392	0.822502	0.117842	8.10533e-06	6.55475e-05
Profilin 1 complex	6	~sex	complex stoichiometry	-0.473206	0.743554	0.117727	8.57319e-06	7.64067e-05
Polycomb-group repressive complex 2 (PRC2)	12	~sex	complex abundance	-0.0428754	0.849392	0.117712	8.31476e-06	6.62805e-05
ITGA6-ITGB4-Laminin10/12 complex	8	~sex+diet	complex stoichiometry	-0.143378	0.709428	0.117625	0.00656917	0.0129616
BCDIN3-TAP	6	~sex+diet	complex stoichiometry	-0.0421209	0.753433	0.117597	0.00658286	0.0129616
nucleolar ribonuclease P complex	5	~sex+diet	complex abundance	-0.0859243	0.842433	0.117583	0.00731744	0.0126805
RANBP9-containing complex	10	~sex	complex stoichiometry	-0.127457	0.823808	0.117422	9.07474e-06	7.94822e-05
Arp2/3 protein complex	11	~sex	complex abundance	-0.28454	0.750921	0.117055	9.45927e-06	7.43419e-05
COREST complex	9	~sex	complex abundance	0.166949	0.829314	0.116808	9.92724e-06	7.69361e-05
prefoldin complex	6	~sex+diet	complex abundance	-0.0271223	0.797107	0.116607	0.00794628	0.0136853
Tubulins	14	~sex+diet	complex stoichiometry	-0.0964673	0.656927	0.116525	0.00714564	0.0139298
TRBP containing complex (DICER	6	~sex+diet	complex abundance	0.159758	0.856582	0.116505	0.00801467	0.0137184
emerin C32	15	~sex+diet	complex stoichiometry	-0.225473	0.754105	0.116339	0.00724762	0.0139298
BAF complex	19	~sex+diet	complex abundance	0.0517913	0.812149	0.116315	0.00814347	0.0138538
TNF-alpha/NF-kappa B signaling complex 6	16	~sex+diet	complex stoichiometry	0.00828969	0.639816	0.116269	0.00728636	0.0139298
mRNA cleavage factor complex (CFI)	18	~sex+diet	complex stoichiometry	-0.157988	0.775281	0.116255	0.00729395	0.0139298
UTP C complex	7	~sex+diet	complex abundance	0.0361837	0.820354	0.116202	0.00822113	0.0139012
60S APC containing complex	8	~sex	complex stoichiometry	-0.201029	0.747447	0.116132	1.15176e-05	9.91687e-05
RecQ helicase-Topo III complex	6	~sex+diet	complex abundance	0.404557	0.846993	0.115961	0.008389	0.0140996
Polycomb-group repressive complex 2 (PRC2)	12	~sex	complex stoichiometry	-0.272465	0.841033	0.115922	1.19713e-05	0.000101357
COREST complex	9	~sex	complex stoichiometry	0.165083	0.796413	0.115678	1.25172e-05	0.000104242
chromatin assembly complex	7	~sex	complex stoichiometry	-0.232375	0.726488	0.115496	1.29416e-05	0.000106037
NuA4/Tip60 HAT complex	11	~sex+diet	complex stoichiometry	-0.21762	0.705899	0.115462	0.00774492	0.0146807
STAGA complex	15	~sex	complex abundance	0.235141	0.805071	0.115355	1.31552e-05	0.000100013
Profilin 1 complex	6	~sex	complex abundance	-0.00321076	0.826812	0.115313	1.32634e-05	0.000100013
MMS22L-TONSL	7	~diet	complex abundance	0.395331	0.7926	0.115053	1.39437e-05	0.000103741
Paf complex	5	~sex+diet	complex stoichiometry	0.333627	0.841485	0.11479	0.0081464	0.0153273
BCDIN3-TAP	6	~sex+diet	complex abundance	0.251154	0.818645	0.114573	0.00941267	0.0157254
GST-Smad3	12	~sex+diet	complex stoichiometry	-0.144959	0.692311	0.114388	0.0083949	0.0156787
RNA polymerase II core complex	11	~sex+diet	complex abundance	0.0346452	0.80114	0.114371	0.00957028	0.0158935
TAF complex	16	~sex	complex abundance	0.1724	0.784857	0.114234	1.63075e-05	0.000117295
LAT-PLC-gamma-1-p85-GRB2-CBL-VAV-SLP-76 signaling complex	7	~sex	complex abundance	-0.536983	0.842289	0.11423	1.63177e-05	0.000117295
cytoplasmic dynein complex	8	~sex+diet	complex abundance	0.296378	0.6847	0.114224	0.00968673	0.0159917
Prp19-associated complex	6	~sex	complex abundance	0.31248	0.850121	0.114205	1.63961e-05	0.000117295
Ada2p/Gcn5p/Ada3 transcription activator complex	4	~sex	complex stoichiometry	0.434388	0.778865	0.114069	1.6769e-05	0.000135217
emerin C25	18	~sex+diet	complex abundance	0.169485	0.808371	0.114067	0.00981227	0.0160419
PCNA-DNA polymerase delta complex	6	~sex+diet	complex abundance	-0.633299	0.714333	0.114042	0.00983216	0.0160419
PRC1-core complex	9	~sex+diet	complex stoichiometry	0.188887	0.765489	0.113725	0.00881988	0.0163522
ESR1-CDK7-CCNH-MNAT1-MTA1-HDAC2 complex	7	~sex+diet	complex abundance	-0.0954138	0.869197	0.113577	0.0102127	0.0165659
Kinase maturation complex 2	9	~sex	complex abundance	0.201514	0.865562	0.113457	1.88969e-05	0.000133474
Yph1-L	26	~sex+diet	complex abundance	0.250592	0.80115	0.113212	0.0105208	0.016967
TNF-alpha/NF-kappa B signaling complex (CHUK	13	~sex	complex abundance	0.243992	0.831585	0.112974	2.06988e-05	0.000144374
Fatty Acid Import Complex	8	~sex	complex stoichiometry	-0.122551	0.894243	0.112729	2.1327e-05	0.000169283
prefoldin complex	6	~sex	complex stoichiometry	0.0348216	0.712146	0.112376	2.2707e-05	0.000177464
Cohesin complex	10	~sex	complex stoichiometry	-0.228161	0.579964	0.112258	2.31876e-05	0.000178475
RAF1-PPP2-PIN1 complex	7	~sex+diet	complex abundance	0.3642	0.779887	0.112253	0.0113686	0.018229
FANC complex	9	~sex+diet	complex abundance	0.157803	0.828909	0.111895	0.0117	0.0186531
ASCOM complex	10	~sex+diet	complex stoichiometry	-0.0208747	0.620635	0.111871	0.0101097	0.0186077
p27-cyclinE-Cdk2 - Ubiquitin E3 ligase (SKP1A	9	~sex	complex abundance	0.10709	0.799663	0.111671	2.64106e-05	0.00018194
FIB-associated protein complex	7	~sex+diet	complex stoichiometry	0.0260962	0.659301	0.111614	0.0103007	0.0188229
Anaphase promoting complex (APC)	11	~sex+diet	complex abundance	0.0208297	0.804805	0.111557	0.0120205	0.0190553
AF4.com	14	~sex+diet	complex stoichiometry	0.115491	0.733416	0.110866	0.0108745	0.0197295
SIN3 complex	13	~sex+diet	complex stoichiometry	0.0410879	0.828645	0.110725	0.0109862	0.0197907
mitochondrial outer membrane translocase complex	8	~sex+diet	complex abundance	-0.0978432	0.771884	0.110679	0.0128886	0.0202474
emerin C52	19	~sex+diet	complex abundance	0.0861177	0.831759	0.110651	0.0129177	0.0202474
KMT2C/D containing complex	10	~sex	complex stoichiometry	-0.0916191	0.668733	0.110595	3.10801e-05	0.000235652
H3.3 com	32	~sex+diet	complex stoichiometry	-0.0738371	0.719513	0.110499	0.0111669	0.0199033
mitochondrial ribosomal small subunit	22	~sex+diet	complex stoichiometry	-0.128843	0.683688	0.110398	0.0112484	0.0199033
actin cytoskeleton-regulatory complex	10	~sex+diet	complex stoichiometry	0.211289	0.716747	0.110354	0.0112838	0.0199033
STE5-MAPK complex	12	~sex	complex stoichiometry	0.294175	0.85388	0.110272	3.28845e-05	0.000245667
LMO4-gp130 complex	6	~sex+diet	complex stoichiometry	-0.0239989	0.849549	0.110223	0.0113906	0.019906
Respiratory chain complex I (early intermediate NDUFAF1 assembly)	1	~sex+diet	complex stoichiometry	0.242767	0.214777	0.11016	0.011442	0.019906
WIP-WASp-actin-myosin-IIa complex	6	~sex	complex stoichiometry	0.37983	0.638615	0.11011	3.38224e-05	0.000249011
N-CoR-1	9	~sex+diet	complex stoichiometry	-0.190199	0.772665	0.109967	0.0116018	0.0200466
Nuclear cap binding complex (NCBC)	8	~sex	complex stoichiometry	-0.165605	0.683677	0.109949	3.4785e-05	0.00025244
Ubiquitin ligase complex (TRAF6	6	~sex	complex stoichiometry	0.539099	0.936202	0.109562	3.71955e-05	0.000266131
ESCRT III complex	7	~sex	complex abundance	0.176361	0.838525	0.109539	3.90942e-05	0.000266031
TAF complex	16	~sex	complex stoichiometry	0.0591403	0.773174	0.109358	3.85303e-05	0.000271853
BRCA1/BARD1	9	~sex+diet	complex abundance	-0.197281	0.853446	0.109142	0.0145396	0.0226332
RICH1/AMOT polarity complex	11	~sex+diet	complex abundance	0.11051	0.835874	0.109085	0.0146041	0.0226332
Septin complex	6	~sex+diet	complex abundance	-0.324836	0.886228	0.109016	0.0146832	0.0226332
PRC1-core complex	9	~sex	complex abundance	0.260009	0.831928	0.108742	4.5173e-05	0.000303693
SRCAP	11	~sex+diet	complex abundance	-0.00795657	0.874332	0.108685	0.0150644	0.0230933
Ubiquitin E3 ligase (DET1	5	~sex	complex abundance	0.0458971	0.841742	0.108615	4.62186e-05	0.000307023
COPI	12	~sex	complex stoichiometry	-0.128003	0.679259	0.108561	4.42e-05	0.000307583
TNF-alpha/NF-kappa B signaling complex 6	16	~sex+diet	complex abundance	0.163928	0.832164	0.108487	0.0152963	0.0233206
WIP-WASp-actin-myosin-IIa complex	6	~sex	complex abundance	-0.176116	0.843725	0.108283	4.90621e-05	0.000322078
N-CoR-1	9	~sex+diet	complex abundance	0.0790024	0.870181	0.108249	0.01558	0.023624
glycosylphosphatidylinositol-N-acetylglucosaminyltransferase (GPI-GnT) complex	6	~diet	complex abundance	0.412374	0.880082	0.108154	5.02139e-05	0.000325807
H3.3 com	32	~sex+diet	complex abundance	-0.00693013	0.773912	0.108077	0.0157884	0.0238106
RNA polymerase II core complex	3	~sex	complex stoichiometry	-0.634116	0.761906	0.108073	4.8047e-05	0.000328754
RANBP9-containing complex	10	~sex	complex abundance	0.0115455	0.861718	0.108054	5.11189e-05	0.000327866
Rb-tal-1-E2A-Lmo2-Ldb1 complex	2	~sex	complex stoichiometry	-0.0397552	0.483754	0.108013	4.85365e-05	0.000328754
Cdc42p/Ste20p complex	6	~sex+diet	complex stoichiometry	0.0661554	0.655381	0.107845	0.0134877	0.0229244
SMG-1-Upf1-eRF1-eRF3 complex (SURF)	7	~sex	complex abundance	-0.0767877	0.862982	0.107792	5.35747e-05	0.000339712
2A-DUB	8	~sex+diet	complex stoichiometry	-0.0166449	0.708341	0.107758	0.0135698	0.0229244
BARD1-BRCA1-CSTF complex	4	~sex+diet	complex stoichiometry	-0.0641197	0.702417	0.107727	0.0135998	0.0229244
INO80.com	14	~sex+diet	complex stoichiometry	-0.11896	0.739336	0.107697	0.0136283	0.0229244
RNA polymerase II complex	19	~sex+diet	complex abundance	0.154729	0.834972	0.107257	0.01681	0.025215
SMN-PolII-RHA complex	9	~sex+diet	complex abundance	0.0708868	0.810122	0.106977	0.0171719	0.0256202
pRb2/p130-multimolecular complex (DNMT1	6	~sex+diet	complex stoichiometry	-0.18614	0.896508	0.106841	0.0144679	0.0241766
Cell cycle kinase complex CDK5	6	~sex	complex abundance	-0.346586	0.731445	0.106707	6.49801e-05	0.000407403
Wave-2 complex	7	~sex+diet	complex abundance	-0.407522	0.811623	0.106705	0.0175305	0.0260131
Ubiquitin E3 ligase (ASB2	6	~sex+diet	complex abundance	0.206911	0.868297	0.106636	0.0176218	0.0260131
Rb-tal-1-E2A-Lmo2-Ldb1 complex	7	~sex	complex abundance	-0.580388	0.82568	0.106585	6.63999e-05	0.000411679
prefoldin complex	6	~sex	complex abundance	-0.027144	0.816936	0.106299	6.98345e-05	0.000428216
emerin C52	19	~sex+diet	complex stoichiometry	-0.0172068	0.767752	0.106204	0.0151211	0.025103
Spliceosome-A	18	~sex	complex stoichiometry	0.17159	0.733014	0.105904	6.93099e-05	0.000463282
mitochondrial inner membrane presequence translocase complex	10	~sex	complex stoichiometry	0.32339	0.780778	0.105822	7.02632e-05	0.000463554
Rpd3L complex	16	~sex	complex stoichiometry	-0.108206	0.767979	0.105702	7.16872e-05	0.000466886
Paf complex	5	~sex	complex stoichiometry	0.333511	0.848025	0.105451	7.47467e-05	0.00048065
Synaptonemal complex (SC)	4	~sex+diet	complex abundance	-0.195549	0.833126	0.105412	0.0193204	0.0283705
cAMP-dependent protein kinase	7	~diet	complex stoichiometry	0.40586	0.852463	0.105121	7.89521e-05	0.000501346
emerin C25	18	~sex+diet	complex stoichiometry	-0.0369118	0.709011	0.105014	0.0164099	0.0270657
RNA polymerase I core complex	10	~sex+diet	complex abundance	0.194496	0.830736	0.104946	0.0200018	0.0292173
Kel1p/Kel2p/Lte1p complex	10	~sex	complex stoichiometry	0.031077	0.741825	0.104823	8.29456e-05	0.000520202
RNA pol II containing coactivator complex Tat-SF	5	~sex+diet	complex stoichiometry	-0.204673	0.866961	0.104811	0.0166387	0.027266
NSL	8	~sex+diet	complex abundance	0.266262	0.861078	0.10476	0.0202796	0.0294688
Spliceosome-Prp19	9	~sex	complex abundance	0.116754	0.856925	0.104615	9.37103e-05	0.000568373
Mcm1-SFF	6	~sex+diet	complex stoichiometry	-0.324637	0.795197	0.104595	0.0168854	0.027493
DNA polymerase epsilon complex	3	~sex	complex stoichiometry	-0.207241	0.858277	0.104534	8.70107e-05	0.000539042
SRCAP	11	~sex+diet	complex stoichiometry	-0.158351	0.759829	0.104443	0.0170615	0.0275169
Pol epsilon	6	~sex+diet	complex stoichiometry	-0.0262276	0.761274	0.104395	0.0171168	0.0275169
LAT-PLC-gamma-1-p85-GRB2-CBL-VAV-SLP-76 signaling complex	7	~sex+diet	complex stoichiometry	-0.0959697	0.684045	0.104221	0.0173203	0.027669
Spliceosome-U2	13	~sex+diet	complex abundance	0.138237	0.867289	0.104045	0.0213786	0.0309047
DNA polymerase epsilon complex	5	~sex+diet	complex abundance	-0.20167	0.847462	0.103968	0.0214996	0.0309195
STAGA complex	11	~sex	complex stoichiometry	0.281377	0.675185	0.103878	9.69165e-05	0.000593176
Kinase maturation complex 1	17	~sex+diet	complex abundance	0.187641	0.879029	0.103734	0.0218718	0.0312935
ITGA6-ITGB4-Laminin10/12 complex	8	~sex	complex abundance	-0.443648	0.732267	0.103717	0.000109381	0.000656286
RNA pol II containing coactivator complex Tat-SF	5	~sex+diet	complex abundance	0.162207	0.869759	0.103636	0.0220297	0.0313586
cytoplasmic dynein complex	8	~sex+diet	complex stoichiometry	0.145168	0.726974	0.103341	0.0183804	0.0291788
NatA complex	6	~sex	complex stoichiometry	-0.146591	0.882177	0.102758	0.000116318	0.000703446
MDC1-MRN-ATM-FANCD2 complex	6	~sex+diet	complex stoichiometry	-0.223234	0.738092	0.102466	0.0194895	0.0307474
Ubiquitin ligase complex (TRAF6	6	~sex	complex abundance	0.163957	0.901842	0.102344	0.000138195	0.000819931
Snf1p/Snf4p/Sip2p complex	9	~sex	complex abundance	0.0662118	0.846479	0.102284	0.000139594	0.000819931
SNARE complex	14	~sex+diet	complex abundance	-0.344544	0.796766	0.10208	0.0246597	0.0349241
heterotrimeric G-protein complex	12	~sex	complex stoichiometry	0.247908	0.940207	0.102068	0.000130036	0.000777154
mitochondrial pyruvate dehydrogenase complex	10	~sex	complex abundance	-0.137589	0.860542	0.101864	0.000149856	0.000871039
mitochondrial inner membrane presequence translocase complex	10	~sex+diet	complex abundance	0.0302583	0.805995	0.101826	0.0251141	0.035388
STE5-MAPK complex	12	~sex	complex abundance	0.160619	0.804122	0.101701	0.000153995	0.000885868
MDC1-MRN-ATM-FANCD2 complex	6	~sex+diet	complex abundance	-0.157258	0.862594	0.101678	0.0253821	0.035586
Cdc28p/Clb5p complex	5	~sex+diet	complex stoichiometry	-0.109543	0.527471	0.101653	0.0205698	0.0322514
Spliceosome-A	18	~sex	complex abundance	0.236912	0.862611	0.101593	0.000156832	0.000892981
Emerin regulatory complex	17	~sex+diet	complex stoichiometry	-0.162074	0.642928	0.10147	0.0208192	0.0324421
ESCRT III complex	1	~sex+diet	complex stoichiometry	0.305474	0.656255	0.101311	0.0210392	0.0325851
LMO4-gp130 complex	6	~sex	complex stoichiometry	-0.0239561	0.854525	0.10111	0.000151601	0.000895501
Rpd3L complex	16	~sex	complex abundance	-0.0818459	0.85668	0.101055	0.000171591	0.000967147
Replication factor C (RFC) complex	5	~sex+diet	complex abundance	0.208909	0.851875	0.100852	0.0269193	0.0375525
PAM complex	8	~sex	complex stoichiometry	0.352595	0.712949	0.100782	0.000159708	0.000932549
emerin C32	15	~sex	complex abundance	-0.127962	0.869634	0.100767	0.000180013	0.00100447
Emerin regulatory complex	17	~sex+diet	complex abundance	-0.187003	0.702966	0.100615	0.0273732	0.0378101
AP-3 adaptor complex	8	~sex+diet	complex abundance	0.189919	0.742994	0.100614	0.027375	0.0378101
mitochondrial pyruvate dehydrogenase complex	10	~sex	complex stoichiometry	-0.0108656	0.787498	0.10057	0.000165178	0.000953529
RecQ helicase-Topo III complex	6	~sex+diet	complex stoichiometry	0.0777501	0.796794	0.100519	0.0221605	0.0340781
mitochondrial outer membrane translocase complex	8	~sex+diet	complex stoichiometry	0.18752	0.783714	0.100443	0.0222715	0.0340781
nuclear condensin complex	5	~diet	complex abundance	0.603369	0.880119	0.100431	0.000190333	0.00105155
Pho85p/Pcl1p complex	8	~sex	complex abundance	0.0596018	0.804555	0.100192	0.000197995	0.00108315
Mediator	22	~sex+diet	complex abundance	0.227691	0.840087	0.100112	0.0283614	0.0388483
Aurora B-INCENP protein kinase complex	5	~sex+diet	complex abundance	0.205796	0.835314	0.10009	0.0284052	0.0388483
Exocyst complex	9	~sex	complex stoichiometry	-0.150871	0.819289	0.100051	0.000179302	0.00102343
Nonsense-mediated mRNA decay pathway complex	2	~diet	complex stoichiometry	0.327364	0.795814	0.0999235	0.000182949	0.0010292
Sac3-Thp	7	~sex	complex stoichiometry	0.427596	0.826348	0.0998725	0.000184424	0.0010292
Ubiquitin E3 ligase (AHR	6	~sex	complex stoichiometry	-0.141542	0.872451	0.0998051	0.00018639	0.0010292
Spliceosome-U5	8	~sex	complex stoichiometry	0.111184	0.707579	0.0996844	0.000189962	0.00103764
ITGA2b-ITGB3-CD9-GP1b-CD47 complex	6	~sex	complex abundance	-0.589609	0.797002	0.0995687	0.000219393	0.00118856
RC complex during S-phase of cell cycle	10	~sex+diet	complex stoichiometry	-0.145742	0.597657	0.0995447	0.0236096	0.0358086
E2F6.com-1	12	~sex	complex stoichiometry	-0.024858	0.795297	0.0995017	0.000195488	0.00105454
protein phosphatase type 2A complex (Rts1p)	4	~sex	complex stoichiometry	0.0571252	0.701585	0.0994458	0.000197208	0.00105454
Nuclear pore complex (NPC)	30	~sex+diet	complex stoichiometry	0.0178384	0.762271	0.099416	0.0238067	0.0358086
nucleolar ribonuclease P complex	5	~sex+diet	complex stoichiometry	-0.109393	0.932805	0.0994039	0.0238254	0.0358086
ESR1-CDK7-CCNH-MNAT1-MTA1-HDAC2 complex	7	~sex	complex abundance	-0.0952037	0.883483	0.0993677	0.00022674	0.00120771
Cdc28p/Clb5p complex	9	~diet	complex abundance	0.682024	0.79841	0.0993538	0.000227257	0.00120771
PAM complex	8	~sex+diet	complex abundance	-0.0531248	0.861286	0.0991483	0.030335	0.0412853
Ubiquilin-proteasome complex	7	~sex+diet	complex abundance	0.345135	0.860578	0.0990002	0.0306482	0.041509
RNA polymerase II complex	16	~sex+diet	complex stoichiometry	-0.151956	0.766938	0.0986941	0.0249388	0.0371981
H2AX complex	28	~sex+diet	complex abundance	-0.0544687	0.714404	0.0986831	0.0313281	0.0422248
COMPASS complex	8	~sex+diet	complex stoichiometry	-0.0155646	0.770632	0.0986292	0.0250428	0.0371981
eEF1	5	~sex+diet	complex abundance	-0.136089	0.773662	0.0985793	0.0315533	0.0423239
cAMP-dependent protein kinase	7	~diet	complex abundance	0.320427	0.818252	0.0985284	0.000259969	0.00134904
Replication factor C (RFC) complex	2	~sex	complex stoichiometry	0.227086	0.547393	0.0985236	0.000227711	0.00120381
heterotrimeric G-protein complex	12	~sex	complex abundance	-0.114336	0.83014	0.0984718	0.000262367	0.00134904
BLM-CII	8	~sex+diet	complex stoichiometry	0.0612768	0.690074	0.0984667	0.0253046	0.0373685
MMS22L-TONSL	5	~diet	complex stoichiometry	-0.252561	0.436673	0.0984631	0.000229862	0.00120381
Cohesin complex	10	~diet	complex abundance	-0.593359	0.800191	0.0984467	0.000263435	0.00134904
Origin recognition complex (ORC) complex	5	~sex	complex abundance	0.337389	0.837016	0.0984446	0.000263523	0.00134904
TRAPP complex	11	~sex+diet	complex abundance	0.222833	0.842748	0.0983949	0.0319567	0.0426599
RalBP1-CCNB1-AP2A-NUMB-EPN1 complex	7	~sex+diet	complex abundance	0.154392	0.864756	0.0982509	0.0322745	0.0428789
Mot1p complex	5	~sex	complex abundance	-0.0319628	0.766965	0.0978698	0.000289162	0.00145573
Conserved oligomeric Golgi (COG) complex	8	~sex	complex abundance	0.441519	0.862044	0.0978608	0.00028958	0.00145573
BRCA1/BARD1	7	~sex	complex stoichiometry	-0.149177	0.70846	0.097815	0.000254085	0.00131709
RNA Degradation Complex	8	~sex	complex abundance	0.528444	0.863912	0.0978017	0.00029235	0.00145653
Cdc42p/Ste20p complex	6	~diet	complex abundance	0.543569	0.759373	0.0976999	0.000297173	0.00146745
emerin C32	15	~sex	complex stoichiometry	-0.225437	0.780017	0.0971713	0.000280486	0.00143926
Ndc80p complex	6	~sex+diet	complex stoichiometry	-0.0410225	0.70257	0.0969726	0.0278219	0.0408483
COP9 signalosome	10	~sex+diet	complex stoichiometry	-0.0159542	0.648637	0.0968736	0.0279958	0.0408675
PCNA-DNA polymerase delta complex	6	~sex	complex abundance	-0.633422	0.709158	0.0966514	0.000351371	0.00171987
chaperonin-containing T-complex	10	~sex	complex stoichiometry	-0.162317	0.574784	0.096559	0.000307947	0.00156437
Yph1-L	26	~sex+diet	complex stoichiometry	0.0182309	0.666272	0.0965418	0.0285853	0.0414895
FIB-associated protein complex	7	~sex+diet	complex abundance	0.22304	0.817377	0.0965146	0.0363178	0.0480221
TRBP containing complex (DICER	6	~sex	complex stoichiometry	0.00707321	0.913518	0.0964698	0.000312151	0.00157003
BRCA	5	~sex	complex abundance	-0.302047	0.844671	0.0964122	0.000364961	0.00176207
Mis12 centromere complex	6	~sex	complex abundance	0.0517617	0.853991	0.0963889	0.000366308	0.00176207
Kinase maturation complex 1	10	~sex+diet	complex stoichiometry	0.0550816	0.70092	0.0960661	0.0294484	0.0424994
SIN3 complex	13	~sex+diet	complex abundance	0.00144197	0.89282	0.0960221	0.0375373	0.0494005
H2AX complex	28	~sex+diet	complex stoichiometry	-0.106996	0.666186	0.0957244	0.0300816	0.0431679
Large Drosha complex	19	~sex	complex abundance	-0.12293	0.836668	0.0956527	0.000411405	0.00196209
SMAD3/4-E2F4/5-p107-DP1 complex	6	~sex	complex stoichiometry	0.32736	0.825068	0.0956429	0.000353741	0.00176177
MSH2/6-BLM-p53-RAD51 complex	5	~sex+diet	complex abundance	0.029384	0.843499	0.0955999	0.038609	0.0505724
2A-DUB	8	~diet	complex abundance	-0.130001	0.832159	0.0955361	0.000419004	0.00198139
Elongator complex	6	~sex	complex stoichiometry	0.286775	0.766818	0.0951568	0.000380535	0.00187681
smc5p-Smc6p complex	12	~sex+diet	complex abundance	-0.141783	0.805117	0.0950077	0.0401544	0.0523508
INO80.com	19	~sex+diet	complex abundance	0.0210694	0.756042	0.0948781	0.0404991	0.0525547
mitotic checkpoint complex	6	~diet	complex abundance	0.54148	0.825898	0.0946524	0.000480965	0.00225528
RNA polymerase I core complex	10	~sex+diet	complex stoichiometry	-0.0514449	0.727255	0.0945656	0.0323138	0.0461107
BARD1-BRCA1-CSTF complex	5	~sex+diet	complex abundance	0.0860655	0.808304	0.0942913	0.0420905	0.0541542
Spliceosome-C	16	~sex+diet	complex abundance	0.20059	0.867865	0.0942807	0.0421199	0.0541542
MCM complex	4	~diet	complex stoichiometry	0.318442	0.362333	0.0942645	0.000434683	0.00212326
Nuclear pore complex (NPC)	30	~sex	complex abundance	0.320626	0.835588	0.0936332	0.000562914	0.00261755
ASF1-histone containing complex	14	~sex+diet	complex abundance	-0.0573702	0.7165	0.0935168	0.044268	0.0566549
mitochondrial oxoglutarate dehydrogenase complex	5	~sex+diet	complex stoichiometry	0.0767711	0.711969	0.0935088	0.0344669	0.0489083
Gac1p/Glc7p complex	7	~sex	complex abundance	-0.388734	0.793646	0.0934786	0.000576417	0.00265819
Paf complex	5	~sex	complex abundance	0.342288	0.88175	0.0933905	0.000584248	0.00267222
2A-DUB	8	~diet	complex stoichiometry	0.0885628	0.712937	0.0932688	0.000503486	0.00243591
26S Proteasome	44	~sex	complex abundance	0.351915	0.798864	0.0932279	0.000598952	0.0027172
TRBP containing complex (DICER	6	~sex	complex abundance	0.159864	0.870681	0.0929985	0.000620281	0.00279127
Anaphase promoting complex (APC)	11	~sex	complex abundance	0.0207131	0.828999	0.0929282	0.000626961	0.00279875
TNF-alpha/NF-kappa B signaling complex (CHUK	7	~diet	complex stoichiometry	0.210317	0.82007	0.0928921	0.000532052	0.00254983
CtBP	18	~sex	complex abundance	-0.087542	0.882795	0.092843	0.000635137	0.00280668
ISW1b complex	8	~sex	complex abundance	-0.0910697	0.801071	0.0928052	0.000638796	0.00280668
H+transporting ATPase	21	~sex	complex abundance	0.023714	0.832513	0.0925717	0.000661838	0.0028852
Spliceosome-C	16	~sex+diet	complex stoichiometry	0.166459	0.878572	0.0922913	0.0370921	0.052341
Ada2p/Gcn5p/Ada3 transcription activator complex	9	~diet	complex abundance	-0.325148	0.848061	0.0922632	0.00069347	0.00299966
pRb2/p130-multimolecular complex (DNMT1	6	~sex+diet	complex abundance	-0.164733	0.867053	0.0921743	0.0482568	0.0614778
CtBP	18	~sex	complex stoichiometry	-0.0252873	0.819951	0.0919039	0.000614255	0.00289985
PRC1-core complex	9	~sex	complex stoichiometry	0.188821	0.770974	0.0917808	0.000625284	0.00289985
Cleavage and polyadenylation specificity factor (CPSF) complex	5	~diet	complex abundance	-0.675961	0.844711	0.0917776	0.000746082	0.00320241
Replication factor C (RFC) complex	2	~diet	complex stoichiometry	0.00705923	0.624219	0.0917541	0.000627697	0.00289985
ISW1b complex	8	~sex	complex stoichiometry	-0.0082365	0.790959	0.0917516	0.000627921	0.00289985
p27-cyclinE-Cdk2 - Ubiquitin E3 ligase (SKP1A	5	~diet	complex stoichiometry	-0.0747896	0.701753	0.0916358	0.000638501	0.00292215
emerin C24	7	~diet	complex abundance	-0.129994	0.84964	0.0916018	0.000766024	0.00324509
hs4 enhancer complex (faster migrating complex)	5	~sex	complex abundance	-0.257089	0.832768	0.0915876	0.000767655	0.00324509
F0/F1 ATP synthase (complex V)	16	~sex+diet	complex stoichiometry	0.052623	0.660657	0.0915742	0.0387135	0.0543272
Large Drosha complex	11	~sex	complex stoichiometry	-0.220163	0.77563	0.0914054	0.000660039	0.00299375
PFD-like	10	~sex	complex abundance	0.303665	0.810391	0.0911366	0.000821164	0.0034291
Sin3-CI	15	~sex	complex abundance	0.0786661	0.857818	0.0911178	0.000823475	0.0034291
Sin3-CI	15	~sex	complex stoichiometry	-0.0393925	0.727646	0.0909469	0.000704905	0.00316895
telomerase	12	~sex	complex abundance	0.31126	0.859736	0.0909388	0.000845702	0.00349557
Cohesin complex	10	~sex	complex abundance	0.221691	0.851692	0.0907038	0.000875736	0.00359309
eIF3	14	~sex	complex stoichiometry	0.0544022	0.788922	0.0904079	0.000761238	0.00339218
RecQ helicase-Topo III complex	6	~sex	complex abundance	0.404718	0.851036	0.0903981	0.000916265	0.00373194
Nonsense-mediated mRNA decay pathway complex	5	~diet	complex abundance	-0.45553	0.851968	0.0899866	0.000973548	0.00393652
Ubiquitin E3 ligase (AHR	6	~sex	complex abundance	0.121623	0.87407	0.0899134	0.000984073	0.00395045
RAD51B-RAD51C-RAD51D-XRCC2-XRCC3 complex	6	~sex+diet	complex abundance	-0.0636268	0.792013	0.0898172	0.0559512	0.0709563
SPB components	12	~sex	complex abundance	0.173491	0.822933	0.0897128	0.00101346	0.00403934
Condensin II complex	6	~sex+diet	complex abundance	-0.302633	0.790889	0.0895824	0.056768	0.0716664
Exocyst complex	9	~sex	complex abundance	0.11707	0.864454	0.0894842	0.00104793	0.00414714
RalBP1-CCNB1-AP2A-NUMB-EPN1 complex	7	~sex+diet	complex stoichiometry	0.127252	0.764696	0.0894113	0.0439558	0.0613449
FANC complex	9	~sex	complex abundance	0.157721	0.874065	0.0892015	0.00109204	0.00429125
Rot2p/Gtb1p complex	5	~sex	complex stoichiometry	0.194001	0.829885	0.0891525	0.000908888	0.00401491
Dsl1p complex	5	~sex+diet	complex abundance	0.547841	0.839321	0.0891204	0.058402	0.0733971
AP-3 adaptor complex	8	~sex+diet	complex stoichiometry	-0.0240584	0.731806	0.0890563	0.0448687	0.0621132
Cell cycle kinase complex CDK5	6	~sex+diet	complex stoichiometry	-0.21353	0.636862	0.0890074	0.0449954	0.0621132
ASF1-histone containing complex	14	~sex+diet	complex stoichiometry	-0.0690835	0.723545	0.0888671	0.0453611	0.0622796
Synaptonemal complex (SC)	4	~sex	complex stoichiometry	0.535646	1.23249	0.0887963	0.000955337	0.00418372
TFIID complex	8	~sex+diet	complex abundance	0.247329	0.815784	0.088606	0.0602652	0.0753991
Conserved oligomeric Golgi (COG) complex	8	~sex+diet	complex stoichiometry	0.00654568	0.731328	0.0885402	0.0462228	0.0631215
KMT2C/D containing complex	13	~sex	complex abundance	0.196124	0.885265	0.0884053	0.00122559	0.00478237
CF IIAm complex (Cleavage factor IIAm complex)	17	~sex	complex abundance	0.160201	0.864156	0.0882888	0.00124632	0.00482951
Mcm1-SFF	6	~sex+diet	complex abundance	-0.110149	0.684929	0.0882467	0.0615937	0.0767172
TRAPP complex	11	~sex+diet	complex stoichiometry	-0.00667102	0.803488	0.0882391	0.0470277	0.0638772
mitochondrial ribosomal small subunit	22	~sex+diet	complex abundance	-0.0530049	0.826218	0.0879376	0.0627547	0.0778159
BLOC1-BLOC2 complex	11	~sex+diet	complex abundance	-0.038469	0.844684	0.0876827	0.0637251	0.0786694
AF4.com	14	~sex	complex stoichiometry	0.11552	0.739858	0.0876209	0.00112452	0.00488254
Tubulins	14	~sex+diet	complex abundance	0.110264	0.802747	0.0875482	0.064242	0.0787381
GPI-anchor transamidase complex	5	~sex+diet	complex abundance	0.389875	0.880666	0.0875214	0.0643451	0.0787381
SNARE complex	14	~sex+diet	complex stoichiometry	-0.0851895	0.769677	0.0874809	0.0491049	0.0663439
protein phosphatase type 2A complex (Rts1p)	9	~sex	complex abundance	0.301434	0.872219	0.0873851	0.00141852	0.00545887
MAP2K1-BRAF-RAF1-YWHAE-KSR1 complex	3	~diet	complex stoichiometry	-0.50415	0.830646	0.0873202	0.001172	0.00503485
HES1 promoter-Notch enhancer complex	8	~sex+diet	complex stoichiometry	0.106331	0.793019	0.0872938	0.0496285	0.0666965
SIN3 complex	13	~sex	complex stoichiometry	0.0410352	0.852031	0.0872742	0.00117942	0.00503485
TNF-alpha/NF-kappa B signaling complex (CHUK	13	~diet	complex abundance	-0.102196	0.869559	0.087235	0.00144913	0.00553845
Sro1p/Sec4p/Sec9p complex	10	~sex+diet	complex stoichiometry	0.0319097	0.771942	0.0868584	0.0508644	0.0679977
Spliceosome-U2	13	~sex	complex stoichiometry	0.155474	0.770103	0.0864995	0.00131109	0.00555028
picNuA4	7	~sex+diet	complex abundance	-0.0356564	0.878917	0.0864955	0.0683988	0.0829842
Sro1p/Sec4p/Sec9p complex	10	~sex+diet	complex abundance	-0.147079	0.789417	0.086454	0.0685672	0.0829842
EKC/KEOPS protein complex	5	~sex+diet	complex abundance	-0.0546887	0.871872	0.0864194	0.0687074	0.0829842
Pho85p/Pcl1p complex	8	~sex	complex stoichiometry	-0.0281168	0.827794	0.0862298	0.00135998	0.00570968
TCF4-CTNNB1-SUMO1-EP300-HADAC6 complex	7	~sex	complex abundance	-0.252291	0.91816	0.0862211	0.00167226	0.00634776
Sac3-Thp	7	~sex	complex abundance	-0.0389553	0.82985	0.0860205	0.00171994	0.00648464
mitochondrial ribosomal large subunit	7	~sex+diet	complex stoichiometry	-0.0789066	0.56174	0.0857061	0.0542537	0.0721489
DNMT3B	8	~sex+diet	complex abundance	-0.164733	0.861857	0.0854888	0.0725659	0.0872667
DNMT3B	8	~sex+diet	complex stoichiometry	-0.15777	0.638534	0.0853983	0.0551885	0.0730098
cytoplasmic dynein complex	8	~sex	complex abundance	0.296399	0.726893	0.08537	0.00188323	0.00705263
multi-tRNAsynthase complex	11	~diet	complex abundance	-0.437574	0.863973	0.0850056	0.00198073	0.0073271
Integrator	18	~sex	complex abundance	0.411675	0.860262	0.0849981	0.00198278	0.0073271
mRNA cleavage factor complex (CFI)	18	~sex	complex stoichiometry	-0.157976	0.795221	0.0849936	0.00160617	0.00668294
chromatin accessibility complex	6	~diet	complex stoichiometry	0.192022	0.699664	0.0849381	0.00161811	0.00668294
ITGA6-ITGB4-Laminin10/12 complex	8	~sex	complex stoichiometry	-0.143464	0.737525	0.0848068	0.0016467	0.00672161
B-WICH	8	~sex	complex abundance	0.416917	0.841672	0.0847753	0.00204471	0.00750624
26S Proteasome	44	~sex	complex stoichiometry	-0.0584484	0.594371	0.0847739	0.00165394	0.00672161
NK-3-Groucho-HIPK2-SIN3A-RbpA48-HDAC1 complex	12	~sex	complex stoichiometry	-0.17548	0.835998	0.0846532	0.00168074	0.00677632
Mis12 centromere complex	6	~sex	complex stoichiometry	0.278982	0.787788	0.084553	0.00170329	0.00681317
COP9 signalosome	10	~sex	complex abundance	0.268869	0.779542	0.0840813	0.00224895	0.00820206
SPB components	12	~sex	complex stoichiometry	0.122122	0.803734	0.0838476	0.00186998	0.00742147
HES1 promoter-Notch enhancer complex	13	~sex+diet	complex abundance	0.0222328	0.900686	0.0838088	0.0799484	0.0957322
mitochondrial inner membrane presequence translocase complex	10	~sex	complex abundance	0.0302564	0.828862	0.0837796	0.00234339	0.008491
hMOF	7	~sex+diet	complex abundance	0.0402886	0.89434	0.0834297	0.0816902	0.0973998
GST-Smad3	12	~sex	complex abundance	0.0652931	0.871686	0.0834016	0.00246675	0.00888029
MAP2K1-BRAF-RAF1-YWHAE-KSR1 complex	5	~diet	complex abundance	-0.459216	0.870375	0.0832975	0.00250175	0.00894857
CENP-A NAC-CAD complex	13	~sex+diet	complex abundance	-0.0172297	0.866709	0.0831479	0.0830034	0.0985444
SMN-PolII-RHA complex	9	~sex+diet	complex stoichiometry	-0.179961	0.701622	0.0829854	0.0629652	0.0827222
picNuA4	4	~sex+diet	complex stoichiometry	0.00900701	0.764446	0.0829217	0.0631815	0.0827222
RC complex during S-phase of cell cycle	13	~sex	complex abundance	0.113068	0.873536	0.0828813	0.00264618	0.00940489
Ecsit complex (ECSIT	4	~sex	complex abundance	0.48784	0.895712	0.0826191	0.00274099	0.0096802
Septin complex	6	~sex	complex stoichiometry	-0.368796	0.885379	0.0825826	0.00220643	0.00868889
HOPS complex	7	~sex+diet	complex abundance	0.181329	0.893164	0.0824704	0.0862259	0.101937
mitotic checkpoint complex	6	~sex+diet	complex stoichiometry	-0.197365	0.596732	0.0823809	0.0650413	0.0847204
dynactin complex	6	~sex	complex stoichiometry	-0.215124	0.842343	0.0823419	0.00227635	0.00889527
WIP-WASp-actin-myosin-IIa complex	6	~diet	complex abundance	0.44621	0.919591	0.082314	0.00285517	0.01002
BRCC complex	3	~diet	complex stoichiometry	0.491407	0.536498	0.0822321	0.00230889	0.00895354
Ecsit complex (ECSIT	4	~sex+diet	complex stoichiometry	0.177394	1.04868	0.0822255	0.0655835	0.0849909
nuclear ubiquitin ligase complex	10	~sex	complex abundance	0.124655	0.891573	0.0820973	0.00293885	0.0102493
TNF-alpha/NF-kappa B signaling complex 6	16	~sex	complex stoichiometry	0.0083026	0.664914	0.0814848	0.0025419	0.00973998
NuA4/Tip60 HAT complex	11	~sex	complex stoichiometry	-0.217565	0.735508	0.0814598	0.00255003	0.00973998
Pol epsilon	6	~sex	complex abundance	0.0690039	0.812102	0.0813429	0.00324769	0.011256
chromatin assembly complex	7	~diet	complex abundance	-0.507767	0.87536	0.0808482	0.00346575	0.0119376
SMG-1-Upf1-eRF1-eRF3 complex (SURF)	1	~sex	complex stoichiometry	-0.552183	0.87904	0.0807781	0.00278157	0.010545
BAF complex	14	~sex	complex stoichiometry	-0.192736	0.725977	0.0806641	0.00282208	0.0106194
RAF1-PPP2-PIN1 complex	7	~sex+diet	complex stoichiometry	0.0837045	0.729823	0.0805045	0.0718247	0.0926064
TORC 2 complex	5	~sex	complex abundance	-0.155393	0.862591	0.0804797	0.00363666	0.0124494
Gac1p/Glc7p complex	7	~sex	complex stoichiometry	0.06772	0.790576	0.0803757	0.00292698	0.0109331
tRNA splicing endonuclease	7	~sex+diet	complex stoichiometry	0.0713821	0.660538	0.0799269	0.0740185	0.0949531
Suv39h1	8	~sex+diet	complex abundance	-0.284325	0.891951	0.0799172	0.0992108	0.116459
Ada2p/Gcn5p/Ada3 transcription activator complex	4	~diet	complex stoichiometry	-0.140619	0.845014	0.0798997	0.00310781	0.0115239
tRNA splicing endonuclease	7	~sex+diet	complex abundance	0.145484	0.665462	0.0798922	0.0993448	0.116459
Mediator	22	~sex+diet	complex stoichiometry	-0.104402	0.814564	0.0797974	0.0745174	0.0951126
calcineurin complex	6	~sex+diet	complex abundance	-0.36434	0.853621	0.079744	0.100141	0.116901
BCDIN3-TAP	6	~sex	complex stoichiometry	-0.0421294	0.801517	0.0797263	0.00317615	0.0116919
HMC Complex	13	~sex	complex abundance	0.219399	0.908501	0.0796753	0.00403622	0.01368
TRAPP complex	11	~sex	complex abundance	0.222891	0.841666	0.0796582	0.00404515	0.01368
PAM complex	8	~sex	complex abundance	-0.0532421	0.871415	0.0795415	0.00410637	0.0138033
INO80.com	14	~sex	complex stoichiometry	-0.118873	0.758045	0.0795297	0.00325526	0.0118969
Met4p/Met28p/Met32p complex	5	~sex+diet	complex abundance	-0.281804	0.87463	0.0795169	0.10137	0.117843
eIF4F	1	~sex+diet	complex stoichiometry	0.0420983	0.62426	0.0794526	0.075858	0.0963396
RAF1-PPP2-PIN1 complex	7	~sex	complex abundance	0.36393	0.819482	0.079294	0.00423903	0.0141639
UTP A complex	5	~sex	complex stoichiometry	0.368024	0.628829	0.0792001	0.0033919	0.0123078
mitochondrial outer membrane translocase complex	8	~sex	complex stoichiometry	0.187508	0.814035	0.0790769	0.00344427	0.0124091
telomerase	12	~sex	complex stoichiometry	0.0568929	0.827014	0.0790061	0.00347467	0.0124305
AP-1 adaptor complex	10	~diet	complex abundance	0.00232731	0.856061	0.0789892	0.00440764	0.0146194
mRNA cleavage factor complex (CFI)	18	~sex	complex abundance	-0.117168	0.875802	0.0789282	0.0044421	0.0146194
mitochondrial outer membrane translocase complex	8	~sex	complex abundance	-0.0979205	0.805135	0.0789073	0.00445393	0.0146194
eIF4F	1	~diet	complex stoichiometry	-0.418619	0.619075	0.0786573	0.00362814	0.0128888
NuRD complex	15	~sex+diet	complex stoichiometry	0.0570588	0.740313	0.0784875	0.079708	0.100726
TORC 2 complex	5	~diet	complex abundance	0.279802	0.878718	0.0784105	0.00474432	0.0154605
RNA polymerase III core complex	9	~sex+diet	complex abundance	0.00393479	0.866441	0.0783358	0.10794	0.12496
Yph1-L	26	~sex	complex abundance	0.250709	0.841379	0.0783344	0.00479022	0.0154605
SMAD3/4-E2F4/5-p107-DP1 complex	6	~diet	complex abundance	-0.22655	0.874457	0.0783213	0.00479821	0.0154605
TFIID complex	8	~sex+diet	complex stoichiometry	0.111251	0.752065	0.07831	0.0804321	0.101137
actin cytoskeleton-regulatory complex	10	~sex	complex abundance	-0.1301	0.821807	0.0782838	0.00482102	0.0154605
TCF4-CTNNB1-SUMO1-EP300-HADAC6 complex	7	~diet	complex abundance	0.169133	0.939535	0.0779599	0.00502216	0.0160116
emerin C25	18	~sex	complex abundance	0.169439	0.840326	0.0779156	0.00505024	0.0160116
RNA polymerase II core complex	3	~diet	complex stoichiometry	0.337936	0.767429	0.0778925	0.00398604	0.0139873
MDC1-MRN-ATM-FANCD2 complex	6	~sex	complex stoichiometry	-0.223316	0.769572	0.0778794	0.00399243	0.0139873
TNF-alpha/NF-kappa B signaling complex 6	16	~sex	complex abundance	0.163968	0.854279	0.0778136	0.00511544	0.0161266
eEF1	5	~sex	complex abundance	-0.136017	0.809578	0.0775828	0.00526574	0.0165072
H2AX complex	28	~sex	complex abundance	-0.0544313	0.738592	0.0775328	0.00529877	0.016518
oligosaccharyl transferase complex	9	~diet	complex stoichiometry	0.292565	0.643118	0.0775294	0.00416679	0.0144981
ubiquitin ligase ERAD-L complex	2	~sex+diet	complex stoichiometry	-0.0025004	0.352201	0.0773109	0.0845996	0.105854
60S APC containing complex	8	~diet	complex stoichiometry	0.098246	0.766744	0.0773016	0.0042839	0.0148042
SMN-PolII-RHA complex	9	~sex	complex abundance	0.0709077	0.834486	0.0772861	0.00546469	0.0168689
GSE Complex	5	~diet	complex abundance	0.188035	0.888296	0.0772756	0.0054718	0.0168689
F0/F1 ATP synthase (complex V)	16	~sex+diet	complex abundance	-0.0522857	0.878493	0.0771954	0.114569	0.132086
Septin complex	6	~sex	complex abundance	-0.324827	0.898305	0.0770989	0.00559364	0.0171497
Sko1p/Cyc8p/Tup1 repressor complex	3	~diet	complex stoichiometry	0.273776	0.99818	0.0769813	0.00445355	0.0152609
emerin C24	7	~sex	complex stoichiometry	-0.017008	0.609753	0.0769395	0.00447613	0.0152609
cytoplasmic ribosomal large subunit	22	~sex+diet	complex stoichiometry	-0.107376	0.721585	0.0767861	0.0868527	0.107982
BAF complex	19	~sex	complex abundance	0.05192	0.846037	0.0767291	0.00585632	0.017857
Ubiquitin E3 ligase (ASB2	6	~sex+diet	complex stoichiometry	0.13861	0.836893	0.0767175	0.0871504	0.107982
heterotrimeric G-protein complex	12	~diet	complex stoichiometry	-0.28401	0.950278	0.0764721	0.00473562	0.016038
nuclear ubiquitin ligase complex	10	~sex	complex stoichiometry	-0.0224635	0.844148	0.0762647	0.00485498	0.0163333
Mis12 centromere complex	6	~diet	complex abundance	0.263398	0.896748	0.076163	0.00627967	0.0190438
TFIID complex	8	~sex	complex abundance	0.247381	0.817449	0.076038	0.00637671	0.0192335
Emerin regulatory complex	17	~sex	complex stoichiometry	-0.162027	0.665285	0.0760253	0.0049961	0.0166975
53BP1-containing complex	5	~sex	complex abundance	0.0884254	0.903718	0.0759276	0.00646349	0.0193101
mitochondrial ribosomal small subunit	22	~sex	complex stoichiometry	-0.128965	0.705643	0.0759187	0.00506009	0.0168008
Ubiquitin ligase complex (TRAF6	6	~diet	complex abundance	0.0912583	0.885134	0.0759177	0.00647132	0.0193101
Cytochrome bc1 complex (Ubiquinol-cytochrome c reductase complex	8	~sex+diet	complex stoichiometry	0.0475553	0.561615	0.0758828	0.0908352	0.112001
LAT-PLC-gamma-1-p85-GRB2-CBL-VAV-SLP-76 signaling complex	7	~sex	complex stoichiometry	-0.0957915	0.726531	0.0758062	0.00512841	0.0169171
Cul3p-RING ubiquitin ligase complex	6	~sex+diet	complex abundance	0.215239	0.896903	0.075765	0.123287	0.141552
AP-1 adaptor complex	10	~diet	complex stoichiometry	-0.0548443	0.830175	0.0754754	0.00533418	0.0174824
NSL	8	~sex+diet	complex stoichiometry	0.122584	0.835396	0.0753318	0.0933304	0.114521
tRNA splicing endonuclease	7	~sex	complex stoichiometry	0.0714091	0.656054	0.0751037	0.00557407	0.0181514
BLM-CII	8	~sex	complex abundance	0.0681106	0.907869	0.0748307	0.00738457	0.021918
H2AX complex	28	~sex	complex stoichiometry	-0.107015	0.684414	0.0748258	0.00575965	0.0186043
H3.3 com	32	~sex	complex stoichiometry	-0.0740223	0.740291	0.0747864	0.00578638	0.0186043
Nonsense-mediated mRNA decay pathway complex	5	~sex	complex abundance	0.210467	0.858715	0.0744977	0.00768618	0.0226925
mitochondrial oxoglutarate dehydrogenase complex	5	~diet	complex stoichiometry	0.202762	0.724277	0.0744006	0.00605422	0.019343
tRNA splicing endonuclease	7	~sex	complex abundance	0.145448	0.66312	0.0743424	0.00783046	0.0229968
NuA3 histone acetyltransferase complex	11	~sex+diet	complex abundance	0.0310362	0.877841	0.0743271	0.132509	0.151516
H3.3 com	32	~sex	complex abundance	-0.0071275	0.791616	0.0742801	0.00788907	0.0230476
Ubiquitin E3 ligase (DET1	5	~diet	complex stoichiometry	-0.141003	0.734551	0.0742108	0.00618994	0.0195773
TCF4-CTNNB1-SUMO1-EP300-HADAC6 complex	7	~sex	complex stoichiometry	0.184003	0.824141	0.0741905	0.00620461	0.0195773
chaperonin-containing T-complex	10	~sex	complex abundance	0.0858937	0.816414	0.0741645	0.00799874	0.0232463
FIB-associated protein complex	7	~diet	complex stoichiometry	0.0988515	0.697387	0.0741353	0.00624468	0.0195821
CUL4/DDB1	5	~diet	complex abundance	-0.269829	0.845665	0.0739666	0.00818968	0.0236779
RICH1/AMOT polarity complex	11	~sex	complex stoichiometry	0.0948004	0.801302	0.0739651	0.00636964	0.0198514
Exosome	10	~sex+diet	complex abundance	0.347816	0.865678	0.0739174	0.135222	0.153987
SIN3 complex	13	~sex	complex abundance	0.00138835	0.914642	0.0737562	0.00839696	0.0241521
Integrator	18	~sex+diet	complex stoichiometry	0.057366	0.81896	0.0737228	0.100905	0.123221
chromatin accessibility complex	6	~sex	complex abundance	-0.273637	0.85668	0.0735673	0.00858708	0.0245722
emerin C24	7	~sex	complex abundance	-0.032289	0.874825	0.073419	0.00873897	0.0248793
mitochondrial ribosomal large subunit	37	~sex+diet	complex abundance	0.0952822	0.839316	0.0732144	0.139964	0.15874
Cdc28p/Clb5p complex	5	~sex	complex stoichiometry	-0.109713	0.5316	0.0731853	0.006971	0.0215931
MDC1-MRN-ATM-FANCD2 complex	6	~sex	complex abundance	-0.157271	0.91003	0.0731578	0.0090121	0.0255267
Survival of motor neuron (SMN) complex	17	~sex+diet	complex abundance	0.123954	0.871427	0.0730483	0.141101	0.159381
Kinase maturation complex 2	4	~sex+diet	complex stoichiometry	0.173578	0.690723	0.0730043	0.104429	0.126913
Gyl1p/Gyp5p complex	10	~sex+diet	complex abundance	-0.096961	0.771962	0.0728687	0.142337	0.160086
cytoplasmic dynein complex	8	~sex	complex stoichiometry	0.145254	0.75958	0.0728201	0.00726941	0.022381
Rot2p/Gtb1p complex	5	~diet	complex abundance	-0.359132	0.863578	0.0728043	0.00939371	0.0264732
Telomeric Complex	7	~sex+diet	complex abundance	-0.333192	0.857247	0.0727913	0.142872	0.160086
p97/VCP-VIMP-DERL1-DERL2-HRD1-SEL1L complex	6	~sex+diet	complex stoichiometry	-0.0895959	0.516903	0.072334	0.107796	0.130382
Spliceosome-LSm	9	~sex+diet	complex abundance	0.0365831	0.873781	0.0722965	0.146325	0.163298
B-WICH	8	~diet	complex stoichiometry	0.169773	0.784967	0.0721035	0.00788795	0.0239926
Tubulins	14	~diet	complex stoichiometry	0.233626	0.672826	0.0720851	0.00790444	0.0239926
UTP A complex	5	~diet	complex stoichiometry	0.152759	0.557463	0.0720516	0.00793457	0.0239926
RANBP9-containing complex	10	~diet	complex abundance	-0.151672	0.872858	0.0720405	0.0102669	0.0287885
HDAC1-PP1	7	~sex+diet	complex stoichiometry	-0.218643	0.784438	0.0719164	0.109932	0.132335
Nuclear pore complex (NPC)	30	~sex	complex stoichiometry	0.0177008	0.766557	0.0718502	0.00811745	0.0244004
heterotrimeric G-protein complex	12	~diet	complex abundance	0.0523088	0.854874	0.0717451	0.0106231	0.0295867
Sko1p/Cyc8p/Tup1 repressor complex	5	~diet	complex abundance	0.244839	0.843847	0.0717169	0.0106576	0.0295867
SMAD3/4-E2F4/5-p107-DP1 complex	6	~diet	complex stoichiometry	-0.14625	0.837202	0.0716994	0.0082568	0.0246733
Polzeta-Rev1p complex	7	~sex+diet	complex abundance	0.151813	0.803574	0.0716769	0.150726	0.16754
Ndc80p complex	6	~diet	complex abundance	0.486358	0.85161	0.0715264	0.0108937	0.0300925
TNF-alpha/NF-kappa B signaling complex 7	5	~sex	complex stoichiometry	0.337096	0.730453	0.0712229	0.00871112	0.0258786
EKC/KEOPS protein complex	5	~sex	complex abundance	-0.0547171	0.887079	0.071136	0.0113917	0.031313
COMPASS complex	17	~sex	complex abundance	-0.205271	0.872186	0.0709827	0.0115925	0.0317089
Cell cycle kinase complex CDK5	6	~sex	complex stoichiometry	-0.213518	0.655229	0.0709733	0.00895778	0.0264567
Pol epsilon	6	~sex	complex stoichiometry	-0.0262696	0.791383	0.0708855	0.00904597	0.0265627
BCDIN3-TAP	6	~sex	complex abundance	0.251071	0.864208	0.0708124	0.0118193	0.0321715
CCR4-NOT complex	13	~diet	complex abundance	-0.4036	0.859024	0.0706986	0.0119729	0.0324315
RANBP9-containing complex	10	~diet	complex stoichiometry	0.0419973	0.862228	0.0706397	0.00929691	0.0271427
SNARE complex	14	~sex	complex abundance	-0.344511	0.822332	0.0704898	0.0122594	0.033047
TRAPP complex	11	~sex	complex stoichiometry	-0.00657529	0.807379	0.0704827	0.00946034	0.027462
SNARE complex (VAMP4	5	~sex+diet	complex abundance	0.107218	0.88693	0.070416	0.159953	0.177091
chromatin accessibility complex	6	~sex	complex stoichiometry	-0.212871	0.707211	0.0703732	0.00957581	0.0276393
NK-3-Groucho-HIPK2-SIN3A-RbpA48-HDAC1 complex	12	~sex	complex abundance	-0.0133372	0.880002	0.0703491	0.0124557	0.0334148
RNA polymerase II core complex	11	~sex	complex abundance	0.0349128	0.843167	0.0703024	0.0125216	0.033424
RalBP1-CCNB1-AP2A-NUMB-EPN1 complex	7	~sex	complex abundance	0.154229	0.884289	0.0702494	0.0125965	0.033424
smc5p-Smc6p complex	12	~sex	complex abundance	-0.141657	0.832533	0.0702196	0.0126388	0.033424
Transcription-export (TREX) complex	13	~sex+diet	complex abundance	0.256914	0.870698	0.0699622	0.163362	0.18015
Gyl1p/Gyp5p complex	10	~sex+diet	complex stoichiometry	0.118218	0.791061	0.0699411	0.120451	0.144314
DNA polymerase epsilon complex	5	~sex	complex abundance	-0.201821	0.868747	0.0699163	0.0130769	0.0344194
Kornberg's mediator (SRB) complex	10	~sex+diet	complex abundance	0.171262	0.859798	0.0698622	0.16412	0.180273
calcineurin complex	6	~sex+diet	complex stoichiometry	0.151902	0.892852	0.0696311	0.122164	0.14568
N-CoR-1	9	~sex	complex stoichiometry	-0.190566	0.790501	0.0694811	0.0105635	0.0303179
Mediator	22	~sex	complex abundance	0.227862	0.869096	0.0694198	0.0138224	0.0362108
BRCA1/BARD1	9	~sex	complex abundance	-0.197247	0.899012	0.069295	0.0140153	0.0365446
Dsl1p complex	5	~sex	complex abundance	0.547968	0.847925	0.0691137	0.0142999	0.0371133
PFD-like	10	~sex	complex stoichiometry	0.0704838	0.733863	0.0690674	0.011051	0.0315387
TFIIH complex	7	~sex	complex abundance	0.220257	0.880144	0.0690195	0.0144497	0.0373284
mitochondrial oxoglutarate dehydrogenase complex	5	~sex+diet	complex abundance	0.0683545	0.82518	0.0690043	0.170712	0.186779
RAD51B-RAD51C-RAD51D-XRCC2-XRCC3 complex	6	~sex+diet	complex stoichiometry	0.10751	0.841634	0.0690043	0.125681	0.149172
nucleolar ribonuclease P complex	5	~sex	complex abundance	-0.0858116	0.878504	0.0687715	0.0148506	0.0381873
PCNA-DNA polymerase delta complex	6	~sex+diet	complex stoichiometry	-0.133386	0.619147	0.0683723	0.129296	0.15253
RecQ helicase-Topo III complex	6	~sex	complex stoichiometry	0.0777932	0.82762	0.0683196	0.0119817	0.034004
Suv39h1	8	~sex+diet	complex stoichiometry	-0.271759	0.838475	0.0683006	0.129711	0.15253
Exon Junction Complex (EJC)	16	~sex+diet	complex abundance	0.15025	0.889781	0.0682909	0.176322	0.192163
RC complex during S-phase of cell cycle	13	~diet	complex abundance	0.362359	0.884643	0.068263	0.0157025	0.0401927
transcription factor TFIIA complex	4	~sex+diet	complex abundance	0.422356	0.896015	0.0682022	0.177028	0.192182
Spliceosome-U2	13	~sex	complex abundance	0.138538	0.902153	0.0681423	0.0159109	0.0405401
Kinase maturation complex 1	10	~sex	complex stoichiometry	0.0551144	0.723478	0.0681129	0.0122507	0.0345742
Emerin regulatory complex	17	~sex	complex abundance	-0.187222	0.746885	0.0679199	0.0163009	0.0413449
pRb2/p130-multimolecular complex (DNMT1	6	~diet	complex stoichiometry	0.14348	0.915948	0.0678606	0.0125861	0.0353245
p27-cyclinE-Cdk2 - Ubiquitin E3 ligase (SKP1A	9	~diet	complex abundance	0.279354	0.796944	0.0674598	0.0171336	0.0432605
SWI/SNF chromatin-remodeling complex	6	~sex+diet	complex stoichiometry	-0.0748131	0.764857	0.0673732	0.135158	0.157687
Flag-FCP1	4	~sex+diet	complex stoichiometry	0.238262	0.621556	0.0673431	0.135337	0.157687
Spliceosome-C	16	~sex	complex abundance	0.200743	0.883482	0.0671139	0.0177834	0.0446988
60S APC containing complex	8	~diet	complex abundance	-0.202214	0.870634	0.0670686	0.01787	0.0447151
HDAC1-PP1	7	~sex+diet	complex abundance	-0.127975	0.899554	0.0670363	0.186467	0.201644
Exocyst complex	9	~diet	complex stoichiometry	-0.14009	0.854045	0.0668372	0.0140293	0.0391588
N-CoR-1	9	~sex	complex abundance	0.0786661	0.922366	0.0668365	0.0183196	0.0456355
COP9 signalosome	10	~sex	complex stoichiometry	-0.0158557	0.663832	0.066567	0.0144334	0.0400666
ESCRT III complex	1	~diet	complex stoichiometry	-0.421431	0.627647	0.066416	0.0146635	0.0404307
emerin C25	18	~sex	complex stoichiometry	-0.0369713	0.739051	0.0663769	0.0147238	0.0404307
SRC-3 complex	9	~diet	complex abundance	-0.392534	0.884949	0.0663702	0.019252	0.0477449
TFIIH complex	7	~diet	complex abundance	-0.189632	0.909727	0.0662445	0.01951	0.0481707
KMT2C/D containing complex	13	~diet	complex abundance	-0.43643	0.888746	0.0660833	0.0198453	0.0487415
NuA4/Tip60 HAT complex	13	~sex	complex abundance	-0.181974	0.878439	0.0660243	0.0199693	0.0487415
Ndc80p complex	6	~sex	complex abundance	-0.00187803	0.84875	0.0660082	0.0200033	0.0487415
INO80 complex	12	~sex+diet	complex abundance	0.0650578	0.882769	0.0659934	0.195168	0.210239
SRCAP	11	~sex	complex stoichiometry	-0.158465	0.804362	0.0658636	0.0155326	0.0424224
GST-Smad3	12	~sex	complex stoichiometry	-0.145086	0.74287	0.0658024	0.0156315	0.0424642
RNA polymerase II complex	19	~sex	complex abundance	0.154791	0.875352	0.0655326	0.021028	0.0510157
Spliceosome-C	16	~sex	complex stoichiometry	0.166595	0.901704	0.0655204	0.0160945	0.0434895
TFIID complex	8	~sex	complex stoichiometry	0.111274	0.751343	0.0654568	0.0162005	0.0435442
Spliceosome-B	11	~diet	complex abundance	-0.278915	0.875852	0.065449	0.0212126	0.0512409
RalBP1-CCNB1-AP2A-NUMB-EPN1 complex	7	~sex	complex stoichiometry	0.127187	0.774943	0.0650933	0.0168179	0.0449658
Polzeta-Rev1p complex	7	~sex+diet	complex stoichiometry	0.0406001	0.819977	0.0650478	0.149499	0.173392
UTP B complex	6	~sex+diet	complex stoichiometry	0.282942	0.799935	0.0648916	0.150498	0.173757
Spliceosome-U5	8	~diet	complex abundance	-0.303211	0.88643	0.0647767	0.0227481	0.0544867
RAD51B-RAD51C-RAD51D-XRCC2-XRCC3 complex	6	~diet	complex abundance	0.356019	0.80893	0.0647752	0.0227516	0.0544867
emerin C52	19	~sex	complex abundance	0.0863428	0.863911	0.0647274	0.0228642	0.0545223
Yph1-L	26	~sex	complex stoichiometry	0.0183338	0.691637	0.0647042	0.0175012	0.0465476
ASCOM complex	10	~diet	complex abundance	-0.252699	0.871609	0.0646175	0.0231252	0.05491
BP-SMAD complex	8	~diet	complex abundance	-0.207323	0.881818	0.0644367	0.0235596	0.0557045
Mis12 centromere complex	6	~diet	complex stoichiometry	-0.145987	0.843063	0.0644353	0.017987	0.0475905
BLOC1-BLOC2 complex	11	~sex	complex abundance	-0.0384858	0.877466	0.0641722	0.0242077	0.0569952
Met4p/Met28p/Met32p complex	5	~sex	complex abundance	-0.281946	0.883912	0.063851	0.0250146	0.0586476
COMPASS complex	17	~diet	complex abundance	-0.18857	0.846981	0.0635212	0.0258665	0.0603912
SCF-CDC4 complex	9	~diet	complex stoichiometry	0.0154311	0.754877	0.0634967	0.019774	0.0520477
Toposome	6	~diet	complex abundance	-0.340196	0.850466	0.0634777	0.0259808	0.0604054
Origin recognition complex (ORC) complex	5	~diet	complex abundance	0.377793	0.901655	0.063301	0.0264489	0.0612385
RNA pol II containing coactivator complex Tat-SF	5	~diet	complex stoichiometry	-0.262892	0.914589	0.0632522	0.0202636	0.0530613
Toposome	6	~diet	complex stoichiometry	-0.126574	0.753945	0.0630594	0.0206567	0.0538135
HMGB1-HMGB2-HSC70-ERP60-GAPDH complex	5	~diet	complex stoichiometry	-0.0960458	0.918086	0.0628546	0.0210814	0.0546395
Telomeric Complex	2	~sex+diet	complex stoichiometry	0.133226	0.71607	0.0628478	0.163971	0.188455
actin cytoskeleton-regulatory complex	10	~sex	complex stoichiometry	0.211135	0.781828	0.062634	0.0215472	0.0555635
NuRD complex	15	~sex	complex stoichiometry	0.0570101	0.773142	0.0624308	0.0219838	0.0564029
PCNA-MutS-alpha-MutL-alpha-DNA complex	5	~sex+diet	complex stoichiometry	0.109324	0.675956	0.0622604	0.167984	0.192197
MSH2/6-BLM-p53-RAD51 complex	4	~sex	complex stoichiometry	0.0813781	0.692222	0.0621418	0.0226177	0.0577377
emerin C52	19	~sex	complex stoichiometry	-0.0170828	0.810804	0.0620823	0.0227502	0.0577855
Snf1p/Snf4p/Sip2p complex	9	~diet	complex abundance	-0.135211	0.893252	0.0619802	0.0301753	0.0695779
DNMT3B	8	~diet	complex abundance	-0.0186527	0.909201	0.0618641	0.0305228	0.0700204
Synaptonemal complex (SC)	4	~diet	complex abundance	0.104968	0.915632	0.0618324	0.0306182	0.0700204
Decapping complex	5	~sex+diet	complex abundance	0.155905	0.961052	0.0617717	0.23284	0.249855
Ubiquitin E3 ligase (ASB2	6	~sex	complex abundance	0.206899	0.919221	0.0617641	0.0308247	0.0702048
Ndc80p complex	6	~sex	complex stoichiometry	-0.0411024	0.769385	0.0614166	0.0242767	0.0613561
AP-1 adaptor complex	10	~sex	complex abundance	-0.196757	0.901157	0.0613696	0.03204	0.0726761
Conserved oligomeric Golgi (COG) complex	8	~sex	complex stoichiometry	0.00658858	0.761911	0.0613398	0.0244583	0.0615089
Exocyst complex	9	~diet	complex abundance	-0.123665	0.914883	0.0613205	0.032194	0.0727298
COMPASS complex	8	~sex	complex stoichiometry	-0.0156874	0.784933	0.0611767	0.0248474	0.0621578
ASCOM complex	10	~diet	complex stoichiometry	0.142636	0.671289	0.0611295	0.024961	0.0621578
NuA4/Tip60 HAT complex	13	~diet	complex abundance	-0.436083	0.902302	0.0610338	0.0331053	0.0744868
Wave-2 complex	7	~sex	complex abundance	-0.407479	0.857439	0.0608812	0.0335989	0.0752939
SMN-PolII-RHA complex	9	~sex	complex stoichiometry	-0.180089	0.72136	0.0608734	0.0255852	0.0634014
BLM-CII	8	~sex	complex stoichiometry	0.0611721	0.723277	0.0608052	0.0257535	0.0635086
Cytochrome bc1 complex (Ubiquinol-cytochrome c reductase complex	8	~sex+diet	complex abundance	-0.0862288	0.94087	0.0605906	0.244061	0.260893
FIB-associated protein complex	7	~diet	complex abundance	-0.162906	0.86563	0.0604325	0.0350857	0.0781764
nuclear ubiquitin ligase complex	10	~diet	complex stoichiometry	-0.0698752	0.827358	0.0604148	0.0267354	0.0656114
transcription factor TFIIA complex	4	~sex	complex abundance	0.422445	0.909723	0.0604089	0.0351654	0.0781764
Kornberg's mediator (SRB) complex	10	~sex+diet	complex stoichiometry	-0.181094	0.832022	0.0603072	0.181777	0.206073
Exon Junction Complex (EJC)	16	~sex+diet	complex stoichiometry	-0.069488	0.813212	0.0602383	0.182276	0.206073
eIF2B	5	~sex+diet	complex stoichiometry	-0.0508951	0.441442	0.0602011	0.182545	0.206073
RNA polymerase I core complex	10	~diet	complex stoichiometry	-0.0425904	0.74486	0.06014	0.027445	0.0670291
Respiratory chain complex I (early intermediate NDUFAF1 assembly)	1	~sex	complex stoichiometry	0.242861	0.227436	0.0599744	0.02788	0.0677659
Cul3p-RING ubiquitin ligase complex	6	~sex+diet	complex stoichiometry	-0.181932	0.845818	0.0599463	0.184401	0.207247
BRCC complex	5	~diet	complex abundance	0.353201	0.852451	0.0598478	0.0371036	0.0821579
Cdc42p/Ste20p complex	6	~sex	complex stoichiometry	0.0662948	0.734496	0.0598028	0.0283372	0.0685489
ASF1-histone containing complex	14	~sex	complex stoichiometry	-0.0692255	0.745368	0.0597278	0.0285389	0.0687097
RNA Degradation Complex	8	~sex+diet	complex stoichiometry	0.180079	0.812318	0.0596261	0.186748	0.208961
Chs5p/Arf-1binding proteins (ChAPs)	5	~diet	complex abundance	0.46285	0.883633	0.0595864	0.038036	0.0838896
Sro1p/Sec4p/Sec9p complex	10	~sex	complex stoichiometry	0.0318819	0.796662	0.0593611	0.0295422	0.0707898
mitochondrial ribosomal small subunit	22	~sex	complex abundance	-0.0531705	0.850095	0.0592765	0.0391661	0.0860421
Pho85p/Pcl1p complex	8	~diet	complex abundance	0.422261	0.869553	0.0591603	0.0395968	0.0864487
Replication factor C (RFC) complex	5	~sex	complex abundance	0.208742	0.886721	0.059136	0.0396873	0.0864487
MMS22L-TONSL	7	~sex	complex abundance	0.255976	0.890962	0.0591015	0.039816	0.0864487
Sro1p/Sec4p/Sec9p complex	10	~sex	complex abundance	-0.147093	0.799162	0.0589569	0.0403598	0.0872897
ASF1-histone containing complex	14	~sex	complex abundance	-0.0575525	0.740098	0.0588556	0.0407443	0.0877812
VEGF transcriptional complex	5	~sex+diet	complex abundance	-0.094267	0.797102	0.0587437	0.262176	0.279187
UTP C complex	7	~diet	complex abundance	0.0960817	0.874847	0.0586386	0.0415782	0.0888012
hs4 enhancer complex (faster migrating complex)	5	~diet	complex abundance	0.155944	0.887792	0.0586359	0.0415885	0.0888012
INO80.com	19	~sex	complex abundance	0.0212639	0.79559	0.0586084	0.0416952	0.0888012
SRC-3 complex	6	~diet	complex stoichiometry	-0.292162	0.832715	0.0584844	0.0320604	0.0764633
BARD1-BRCA1-CSTF complex	4	~diet	complex stoichiometry	0.41518	0.739402	0.0583499	0.0324618	0.0768179
SNARE complex	14	~sex	complex stoichiometry	-0.0850626	0.791732	0.0583334	0.0325115	0.0768179
Mcm1-SFF	6	~diet	complex abundance	-0.0991994	0.710533	0.0582599	0.0430659	0.0911967
Elongator complex	6	~diet	complex abundance	-0.215887	0.865186	0.0582396	0.0431468	0.0911967
Mcm1-SFF	6	~diet	complex stoichiometry	0.0113225	0.878494	0.0581156	0.0331712	0.0780137
Suv39h1	8	~sex	complex abundance	-0.284264	0.908724	0.0580301	0.0439896	0.0924757
26S Proteasome	44	~diet	complex abundance	-0.304905	0.844055	0.058007	0.0440834	0.0924757
ESR1-CDK7-CCNH-MNAT1-MTA1-HDAC2 complex	4	~sex+diet	complex stoichiometry	0.00305997	0.830883	0.0578405	0.200176	0.223004
Mediator	22	~sex	complex stoichiometry	-0.104249	0.836671	0.0577174	0.0344063	0.080047
Kinase maturation complex 2	4	~sex	complex stoichiometry	0.173624	0.703987	0.0577101	0.0344291	0.080047
AP-3 adaptor complex	8	~sex	complex abundance	0.189841	0.796955	0.0577029	0.0453326	0.0947401
SNARE complex (VAMP4	1	~sex+diet	complex stoichiometry	-0.226127	0.572429	0.0577014	0.201247	0.223093
RICH1/AMOT polarity complex	11	~diet	complex stoichiometry	-0.242496	0.8299	0.057685	0.0345084	0.080047
Condensin II complex	6	~sex+diet	complex stoichiometry	-0.0264459	0.673646	0.057602	0.202013	0.223093
UTP C complex	7	~sex	complex abundance	0.0361991	0.900537	0.0575629	0.0459169	0.0956031
RICH1/AMOT polarity complex	11	~sex	complex abundance	0.11068	0.860985	0.0575161	0.0461138	0.0956562
actin cytoskeleton-regulatory complex	10	~diet	complex abundance	0.232436	0.871316	0.0574107	0.0465591	0.0962221
HMGB1-HMGB2-HSC70-ERP60-GAPDH complex	5	~diet	complex abundance	0.134567	0.948562	0.0572749	0.0471385	0.0970601
signal peptidase complex	7	~diet	complex stoichiometry	0.188262	0.578084	0.0572441	0.035923	0.0829494
Condensin II complex	6	~diet	complex abundance	0.467179	0.790909	0.0571735	0.0475746	0.0975979
BRCA	5	~diet	complex abundance	0.104534	0.915746	0.0570547	0.0480897	0.0982933
MSH2/6-BLM-p53-RAD51 complex	4	~diet	complex stoichiometry	0.133854	0.731675	0.0568549	0.037211	0.0855347
PCNA-MutS-alpha-MutL-alpha-DNA complex	6	~sex+diet	complex abundance	-0.0738898	0.769326	0.0568436	0.281505	0.298631
mitochondrial ribosomal large subunit	7	~diet	complex stoichiometry	-0.219894	0.592076	0.0566963	0.0377463	0.0863745
Spliceosome-Sm	8	~sex+diet	complex stoichiometry	-0.215416	0.785234	0.0566903	0.209126	0.229948
Spliceosome-LSm	3	~sex+diet	complex stoichiometry	0.12502	0.77203	0.056389	0.211509	0.231565
nuclear ubiquitin ligase complex	10	~diet	complex abundance	-0.0500334	0.910292	0.056335	0.0513066	0.1044
SCF-CDC4 complex	9	~diet	complex abundance	-0.144827	0.866604	0.0562935	0.051497	0.1044
Exosome	10	~sex	complex abundance	0.347806	0.884544	0.0562627	0.0516389	0.1044
cytoplasmic ribosomal small subunit	51	~sex+diet	complex abundance	0.0239548	0.832841	0.0561308	0.28893	0.305346
RNA polymerase I core complex	10	~diet	complex abundance	0.105769	0.870785	0.0561026	0.0523811	0.105519
PFD-like	10	~diet	complex stoichiometry	0.0632235	0.750394	0.0559493	0.0403538	0.091927
Ubiquilin-proteasome complex	7	~sex	complex abundance	0.34533	0.892736	0.0559349	0.0531677	0.106718
NSL	8	~diet	complex abundance	-0.356866	0.901655	0.0557967	0.0538229	0.107646
Telomeric Complex	2	~diet	complex stoichiometry	0.401792	0.717285	0.055778	0.040972	0.0928965
Cohesin complex	10	~diet	complex stoichiometry	-0.00494853	0.646687	0.0557304	0.0411451	0.0928965
SRCAP	11	~sex	complex abundance	-0.00799	0.920091	0.0556717	0.0544208	0.108453
AP-1 adaptor complex	10	~sex	complex stoichiometry	-0.156234	0.878207	0.0555965	0.0416354	0.0935876
Spliceosome-U5	8	~diet	complex stoichiometry	-0.0483988	0.759317	0.055526	0.0418951	0.0937564
Survival of motor neuron (SMN) complex	11	~sex+diet	complex stoichiometry	-0.241831	0.756126	0.0554659	0.218907	0.238637
NK-3-Groucho-HIPK2-SIN3A-RbpA48-HDAC1 complex	12	~diet	complex abundance	-0.277072	0.877531	0.055416	0.0556607	0.110529
nascent polypeptide-associated complex	4	~sex+diet	complex abundance	-0.195662	0.914435	0.0554097	0.296534	0.3122
Fatty Acid Import Complex	8	~diet	complex abundance	0.122276	0.911367	0.0553046	0.0562075	0.111219
B-WICH	8	~diet	complex abundance	-0.117468	0.869742	0.0551721	0.056864	0.112121
AP-3 adaptor complex	8	~sex	complex stoichiometry	-0.0240601	0.753222	0.055023	0.0437883	0.0975621
Gyl1p/Gyp5p complex	10	~sex	complex abundance	-0.0969121	0.778421	0.0550012	0.057719	0.113406
RNA polymerase II complex	16	~sex	complex stoichiometry	-0.151996	0.811935	0.0549731	0.0439798	0.0975621
cytoplasmic ribosomal large subunit	75	~sex+diet	complex abundance	0.0409286	0.801873	0.0549386	0.301549	0.316287
SRm160/300 complex	3	~sex+diet	complex stoichiometry	-0.253329	0.751356	0.0549085	0.223445	0.242543
Aurora B-INCENP protein kinase complex	5	~diet	complex abundance	0.339593	0.872847	0.054863	0.0584182	0.113851
telomerase	12	~diet	complex abundance	-0.258319	0.871809	0.054829	0.058591	0.113851
multi-eIF complex	11	~diet	complex abundance	-0.242144	0.90792	0.0548114	0.0586805	0.113851
CCR4-NOT complex	13	~sex	complex abundance	-0.137926	0.887098	0.0547955	0.0587618	0.113851
Kinase maturation complex 1	17	~diet	complex abundance	0.20229	0.917224	0.0546154	0.0596869	0.115243
GPI-anchor transamidase complex	5	~sex	complex abundance	0.390043	0.920374	0.0545204	0.0601791	0.115793
H+transporting ATPase	1	~sex+diet	complex stoichiometry	-0.206526	1.14331	0.0543416	0.228116	0.246559
emerin C24	7	~diet	complex stoichiometry	-0.0329403	0.630457	0.0542291	0.0469163	0.103516
PFD-like	10	~diet	complex abundance	0.0442806	0.854955	0.0541928	0.0619022	0.118699
glycosylphosphatidylinositol-N-acetylglucosaminyltransferase (GPI-GnT) complex	6	~diet	complex stoichiometry	0.0706209	1.04782	0.0541909	0.0470711	0.103516
B-WICH	8	~sex	complex stoichiometry	-0.0175121	0.77894	0.0540863	0.0474973	0.103971
Ubiquitin ligase complex (TRAF6	6	~diet	complex stoichiometry	-0.0717266	0.936459	0.0540399	0.0476876	0.103971
CF IIAm complex (Cleavage factor IIAm complex)	17	~diet	complex abundance	-0.281773	0.890628	0.0540284	0.0627812	0.119972
TCF4-CTNNB1-SUMO1-EP300-HADAC6 complex	7	~diet	complex stoichiometry	-0.214846	0.850273	0.0539608	0.0480129	0.104233
SWI/SNF chromatin-remodeling complex	7	~sex+diet	complex abundance	-0.127975	0.903056	0.0539416	0.31229	0.326325
Spliceosome-B	11	~sex	complex abundance	0.169051	0.88367	0.0538705	0.0636345	0.121188
UTP B complex	6	~sex	complex stoichiometry	0.282965	0.808565	0.0538509	0.0484682	0.104774
ASCOM complex	10	~sex	complex abundance	0.117308	0.899838	0.0535195	0.0655638	0.124437
Survival of motor neuron (SMN) complex	17	~sex	complex abundance	0.1239	0.88995	0.0534514	0.0659434	0.12463
Sac3-Thp	7	~diet	complex abundance	-0.122205	0.880409	0.053421	0.0661134	0.12463
RNA pol II containing coactivator complex Tat-SF	5	~diet	complex abundance	-0.204271	0.902797	0.0533814	0.0663352	0.12463
picNuA4	7	~diet	complex abundance	-0.331325	0.930779	0.053236	0.0671546	0.12554
HDAC1-PP1	7	~sex	complex abundance	-0.127962	0.898851	0.0532158	0.0672695	0.12554
26S Proteasome	44	~diet	complex stoichiometry	-0.0147537	0.640614	0.0531964	0.0512503	0.110318
Gyl1p/Gyp5p complex	10	~sex	complex stoichiometry	0.118232	0.801934	0.0531284	0.0515464	0.110482
ubiquitin ligase ERAD-L complex	2	~sex	complex stoichiometry	-0.00254668	0.344974	0.0530366	0.0519487	0.110482
Tubulins	14	~diet	complex abundance	-0.00562431	0.816154	0.0530314	0.0683214	0.126715
RNA Degradation Complex	8	~sex	complex stoichiometry	0.180011	0.830287	0.0530298	0.0519787	0.110482
SRCAP	11	~diet	complex abundance	-0.273024	0.919174	0.0530259	0.0683532	0.126715
INO80 complex	12	~diet	complex abundance	-0.321846	0.894206	0.0529115	0.0690127	0.127513
Rap1 complex	7	~sex+diet	complex stoichiometry	0.0199448	0.669419	0.0525022	0.243641	0.262224
p27-cyclinE-Cdk2 - Ubiquitin E3 ligase (SKP1A	5	~sex	complex stoichiometry	-0.111897	0.779113	0.0524515	0.0545701	0.115199
HDAC1-PP1	7	~sex	complex stoichiometry	-0.218665	0.77676	0.0524336	0.0546517	0.115199
Suv39h1	8	~sex	complex stoichiometry	-0.271716	0.854267	0.0523805	0.0548948	0.115234
hMOF	7	~sex+diet	complex stoichiometry	-0.0874305	0.786686	0.0522189	0.246082	0.263733
picNuA4	4	~sex	complex stoichiometry	0.00889781	0.798434	0.0521882	0.055783	0.116375
telomerase	12	~diet	complex stoichiometry	-0.0315192	0.864962	0.0521638	0.0558967	0.116375
Pol epsilon	6	~diet	complex abundance	-0.188752	0.850277	0.0518379	0.0754412	0.138931
HES1 promoter-Notch enhancer complex	13	~sex	complex abundance	0.0224177	0.928239	0.0517348	0.0760822	0.139651
BRCA	5	~diet	complex stoichiometry	-0.124334	0.926758	0.0516885	0.0581441	0.12056
Fatty Acid Import Complex	8	~diet	complex stoichiometry	0.140234	0.960658	0.0515923	0.0586074	0.121027
RICH1/AMOT polarity complex	11	~diet	complex abundance	-0.0645376	0.885889	0.0515655	0.0771432	0.141134
53BP1-containing complex	4	~sex+diet	complex stoichiometry	0.018082	0.653477	0.0513551	0.253605	0.270654
cytoplasmic ribosomal large subunit	22	~sex	complex stoichiometry	-0.107386	0.722071	0.0513449	0.0598126	0.123015
nucleolar ribonuclease P complex	5	~diet	complex stoichiometry	-0.286999	0.952568	0.0509536	0.0617583	0.126505
eIF2B	5	~diet	complex abundance	-0.385266	0.93662	0.0508612	0.0816777	0.148942
oligosaccharyl transferase complex	9	~sex	complex stoichiometry	0.0157535	0.624379	0.0508337	0.0623643	0.127233
ASCOM complex	10	~sex	complex stoichiometry	-0.0209514	0.649867	0.0507756	0.0626594	0.127324
MSH2/6-BLM-p53-RAD51 complex	5	~sex	complex abundance	0.0295023	0.897198	0.0507633	0.0823236	0.149569
eIF3	14	~diet	complex abundance	-0.263673	0.893587	0.0507279	0.082558	0.149569
INO80 complex	12	~sex+diet	complex stoichiometry	-0.0314496	0.9457	0.0507219	0.259195	0.275462
TNF-alpha/NF-kappa B signaling complex 7	5	~diet	complex stoichiometry	-0.0217072	0.761269	0.0506228	0.063441	0.128399
PCNA-MutS-alpha-MutL-alpha-DNA complex	5	~sex	complex stoichiometry	0.10933	0.681503	0.0504314	0.0644312	0.129885
RC complex during S-phase of cell cycle	10	~sex	complex stoichiometry	-0.145931	0.628054	0.0503535	0.0648373	0.130187
RNA pol II containing coactivator complex Tat-SF	5	~sex	complex abundance	0.162293	0.878892	0.0502643	0.0856756	0.154715
Respiratory chain complex I (early intermediate NDUFAF1 assembly)	1	~diet	complex stoichiometry	-0.222265	0.257471	0.0502336	0.0654669	0.130626
PCNA-DNA polymerase delta complex	6	~sex	complex stoichiometry	-0.133364	0.626308	0.050214	0.0655699	0.130626
calcineurin complex	6	~sex	complex abundance	-0.364405	0.884723	0.0500854	0.0869025	0.156326
AF4.com	19	~diet	complex abundance	-0.141815	0.886142	0.0500527	0.0871278	0.156326
Exosome	10	~sex+diet	complex stoichiometry	-0.151534	0.76669	0.049896	0.266581	0.282131
Polycystin-1 multiprotein complex (ACTN1	11	~diet	complex stoichiometry	-0.0440095	0.907177	0.0498354	0.0675904	0.134125
Spliceosome-Sm	8	~sex+diet	complex abundance	0.0406583	0.901392	0.0496399	0.360384	0.375176
GST-Smad3	12	~diet	complex abundance	-0.278414	0.885539	0.049625	0.0901183	0.161173
BARD1-BRCA1-CSTF complex	4	~sex	complex stoichiometry	-0.0643219	0.783744	0.0494061	0.0699396	0.138246
DNMT3B	8	~diet	complex stoichiometry	0.0634969	0.665645	0.0493387	0.070314	0.138448
Spliceosome-Bact	17	~sex+diet	complex abundance	0.148102	0.853477	0.0492765	0.364564	0.377962
MMS22L-TONSL	5	~sex	complex stoichiometry	-0.017008	0.464535	0.0492692	0.0707018	0.138674
RC complex during S-phase of cell cycle	10	~diet	complex stoichiometry	0.103748	0.649323	0.0492124	0.07102	0.138762
Mob2p/Cbk1p complex	5	~sex+diet	complex abundance	-0.0661991	0.879449	0.0491719	0.36577	0.377962
Kinase maturation complex 1	17	~sex	complex abundance	0.187529	0.928453	0.0491235	0.0937216	0.167082
Cytochrome bc1 complex (Ubiquinol-cytochrome c reductase complex	8	~sex	complex stoichiometry	0.047553	0.56338	0.0490088	0.0721689	0.140467
NSL	8	~sex	complex abundance	0.266511	0.902288	0.0489972	0.0946455	0.168192
chromatin accessibility complex	6	~diet	complex abundance	0.132179	0.890556	0.0489541	0.0949626	0.168219
Kel1p/Kel2p/Lte1p complex	10	~diet	complex abundance	-0.0296811	0.883098	0.0488967	0.0953859	0.168435
RNA polymerase I core complex	10	~sex	complex abundance	0.194731	0.903645	0.0488474	0.0957503	0.168545
nucleolar ribonuclease P complex	5	~diet	complex abundance	-0.264949	0.883758	0.048786	0.0962061	0.168814
Elongator complex	6	~diet	complex stoichiometry	0.360316	0.799835	0.0487425	0.0736936	0.142797
TNF-alpha/Nf-kappa B signaling complex (RPL6	13	~diet	complex stoichiometry	0.0373516	0.851125	0.0487005	0.0739364	0.142797
hs4 enhancer complex (faster migrating complex)	3	~diet	complex stoichiometry	0.210317	0.763125	0.0486534	0.0742094	0.142797
GST-Smad3	12	~diet	complex stoichiometry	-0.180503	0.743301	0.0485949	0.0745492	0.142909
COPI	12	~diet	complex abundance	-0.271789	0.879219	0.0485105	0.0982694	0.171227
hMOF	7	~diet	complex abundance	-0.410664	0.938079	0.0485078	0.0982894	0.171227
Ubiquitin E3 ligase (DET1	5	~diet	complex abundance	-0.137487	0.89612	0.0484797	0.0985017	0.171227
oligosaccharyl transferase complex	9	~diet	complex abundance	-0.0398333	0.893449	0.0484303	0.0988754	0.171343
nucleolar ribonuclease P complex	5	~sex	complex stoichiometry	-0.109271	0.960625	0.0484271	0.075531	0.144247
F0/F1 ATP synthase (complex V)	16	~diet	complex stoichiometry	-0.109057	0.6845	0.0483449	0.0760154	0.144629
BARD1-BRCA1-CSTF complex	5	~sex	complex abundance	0.0859957	0.871333	0.0481189	0.101257	0.174927
Cdc42p/Ste20p complex	6	~diet	complex stoichiometry	0.0896013	0.689663	0.0480657	0.0776791	0.147242
UTP B complex	6	~diet	complex abundance	-0.392524	0.868863	0.0479665	0.102438	0.176421
actin cytoskeleton-regulatory complex	10	~diet	complex stoichiometry	0.0303182	0.744728	0.0477333	0.0796954	0.150503
p97/VCP-VIMP-DERL1-DERL2-HRD1-SEL1L complex	6	~sex	complex stoichiometry	-0.0895912	0.541442	0.0476239	0.0803673	0.15121
Cdc28p/Clb5p complex	9	~sex	complex abundance	0.113068	0.81927	0.0475318	0.105861	0.181756
RAF1-PPP2-PIN1 complex	7	~sex	complex stoichiometry	0.0835403	0.748567	0.0474413	0.0814993	0.15242
TNF-alpha/Nf-kappa B signaling complex (RPL6	19	~diet	complex abundance	0.0553722	0.894448	0.0474355	0.10663	0.182049
STE5-MAPK complex	12	~diet	complex stoichiometry	-0.198423	0.915754	0.0474234	0.0816106	0.15242
pRb2/p130-multimolecular complex (DNMT1	6	~diet	complex abundance	0.0911132	0.907944	0.0474064	0.106864	0.182049
RNA polymerase III core complex	9	~diet	complex abundance	-0.159088	0.88754	0.047388	0.107011	0.182049
chaperonin-containing T-complex	10	~diet	complex abundance	-0.346295	0.831461	0.0472786	0.107892	0.18299
chromatin assembly complex	7	~diet	complex stoichiometry	0.00678807	0.749371	0.0471965	0.0830347	0.154039
53BP1-containing complex	4	~diet	complex stoichiometry	-0.0558426	0.650803	0.0471887	0.083084	0.154039
PCNA-MutS-alpha-MutL-alpha-DNA complex	6	~sex	complex abundance	-0.0738976	0.76862	0.0470519	0.109734	0.185551
mitotic checkpoint complex	6	~sex	complex stoichiometry	-0.197472	0.636851	0.0469752	0.0844418	0.155987
mRNA cleavage factor complex (CFI)	18	~diet	complex abundance	-0.27357	0.905384	0.0468167	0.11167	0.188253
mitochondrial oxoglutarate dehydrogenase complex	5	~diet	complex abundance	0.0188486	0.859232	0.04653	0.114062	0.191707
Mcm1-SFF	6	~sex	complex stoichiometry	-0.324722	0.851415	0.0465004	0.0875205	0.161088
STE5-MAPK complex	12	~diet	complex abundance	-0.0492261	0.890408	0.0464457	0.114772	0.19232
Nuclear cap binding complex (NCBC)	8	~diet	complex stoichiometry	0.250039	0.695848	0.0464039	0.0881567	0.161674
retromer complex	7	~diet	complex abundance	0.209171	0.877361	0.0462999	0.116008	0.193809
BARD1-BRCA1-CSTF complex	5	~diet	complex abundance	0.163906	0.855896	0.0462037	0.116828	0.194598
emerin C52	19	~diet	complex abundance	-0.139447	0.874967	0.0459456	0.119049	0.197707
Wave-2 complex	7	~diet	complex abundance	-0.000653339	0.877974	0.0458436	0.119936	0.198588
Transcription-export (TREX) complex	13	~sex+diet	complex stoichiometry	-0.0178908	0.7932	0.0457744	0.304958	0.321408
HDAC3/NCOR complex	6	~diet	complex stoichiometry	-0.204814	0.888449	0.0457496	0.0925593	0.169137
ESR1-CDK7-CCNH-MNAT1-MTA1-HDAC2 complex	4	~sex	complex stoichiometry	0.00301516	0.842332	0.0456927	0.092949	0.169241
Ecsit complex (ECSIT	4	~sex	complex stoichiometry	0.177383	1.09271	0.0456272	0.0934001	0.169454
Cytochrome c oxidase (complex IV)	10	~sex+diet	complex abundance	-0.0833912	0.848902	0.0453517	0.410635	0.421203
Aurora B-INCENP protein kinase complex	5	~sex	complex abundance	0.205608	0.870782	0.0452191	0.125463	0.207126
LINC complex	8	~diet	complex stoichiometry	0.19631	0.836845	0.0450979	0.0971037	0.175547
mitochondrial ribosomal large subunit	37	~sex	complex abundance	0.0952446	0.864596	0.0450616	0.126884	0.208512
HCF-1N	17	~diet	complex abundance	-0.32867	0.945825	0.0450433	0.12705	0.208512
RSC	19	~diet	complex stoichiometry	0.1457	0.850954	0.0450245	0.0976252	0.17565
Integrator	18	~sex	complex stoichiometry	0.0575217	0.856099	0.0449927	0.0978525	0.17565
Ubiquitin E3 ligase (ASB2	6	~diet	complex abundance	-0.0818818	0.905739	0.044906	0.1283	0.209514
Large Drosha complex	19	~diet	complex abundance	-0.257375	0.886015	0.0448892	0.128453	0.209514
H+transporting ATPase	1	~diet	complex stoichiometry	0.449108	1.15962	0.0448562	0.0988297	0.17678
MSH2/6-BLM-p53-RAD51 complex	5	~diet	complex abundance	0.217929	0.904415	0.0448527	0.128787	0.209514
ITGA2b-ITGB3-CD9-GP1b-CD47 complex	6	~sex+diet	complex stoichiometry	-0.0614299	0.817603	0.044781	0.314563	0.330063
pRb2/p130-multimolecular complex (DNMT1	6	~sex	complex abundance	-0.164725	0.90093	0.0447636	0.129605	0.209703
Sac3-Thp	7	~diet	complex stoichiometry	0.0952504	0.935959	0.0447456	0.0996275	0.177582
53BP1-containing complex	5	~diet	complex abundance	0.00563505	0.926325	0.0447309	0.129906	0.209703
Paf complex	5	~diet	complex abundance	-0.466525	0.949039	0.0447023	0.130169	0.209703
Gac1p/Glc7p complex	7	~diet	complex abundance	-0.178464	0.809446	0.0446765	0.130407	0.209703
NuA3 histone acetyltransferase complex	5	~sex+diet	complex stoichiometry	-0.0681197	0.782356	0.0446572	0.315769	0.330063
Respiratory chain complex I (early intermediate NDUFAF1 assembly)	6	~sex+diet	complex abundance	-0.0561597	0.949805	0.0445952	0.419681	0.428905
Tubulins	14	~sex	complex stoichiometry	-0.0964833	0.708728	0.0444765	0.101588	0.180442
HES1 promoter-Notch enhancer complex	8	~diet	complex stoichiometry	-0.11056	0.819171	0.0443003	0.102886	0.182111
CENP-A NAC-CAD complex	13	~diet	complex abundance	0.324113	0.916341	0.0442482	0.134404	0.21551
emerin C52	19	~diet	complex stoichiometry	-0.0246575	0.837864	0.0441415	0.104066	0.183561
RNA polymerase II core complex	11	~diet	complex abundance	0.294003	0.863252	0.0440828	0.13597	0.217397
Mob2p/Cbk1p complex	2	~sex+diet	complex stoichiometry	0.21698	0.655208	0.0440366	0.321844	0.335034
BLM-CII	8	~diet	complex abundance	0.195256	0.940102	0.043801	0.138667	0.221074
BCDIN3-TAP	6	~diet	complex abundance	-0.157965	0.901248	0.0437534	0.139125	0.221174
RNA polymerase II complex	16	~diet	complex stoichiometry	-0.00650941	0.805724	0.0437404	0.107092	0.188244
ITGA6-ITGB4-Laminin10/12 complex	8	~diet	complex abundance	0.401385	0.843094	0.0436863	0.139774	0.221574
Synaptonemal complex (SC)	4	~sex	complex abundance	-0.195767	0.856591	0.043598	0.140631	0.2223
NK-3-Groucho-HIPK2-SIN3A-RbpA48-HDAC1 complex	12	~diet	complex stoichiometry	-0.177296	0.882388	0.0435425	0.108607	0.190143
SWI/SNF chromatin-remodeling complex	6	~sex	complex stoichiometry	-0.0748355	0.79461	0.0435019	0.108921	0.190143
Polycystin-1 multiprotein complex (ACTN1	11	~diet	complex abundance	-0.035627	0.949256	0.0434061	0.142506	0.22428
Exon Junction Complex (EJC)	16	~sex	complex abundance	0.150339	0.90334	0.0433877	0.142687	0.22428
BAF complex	14	~diet	complex stoichiometry	-0.00120117	0.774044	0.0433734	0.109915	0.191223
F0/F1 ATP synthase (complex V)	16	~sex	complex stoichiometry	0.0526443	0.691345	0.0432245	0.111076	0.192582
Decapping complex	5	~sex	complex abundance	0.156026	0.955282	0.0432006	0.144532	0.226542
Ubiquilin-proteasome complex	7	~diet	complex abundance	-0.326567	0.906131	0.0431006	0.145525	0.22746
HES1 promoter-Notch enhancer complex	8	~sex	complex stoichiometry	0.106378	0.809213	0.043002	0.112826	0.194951
AP-3 adaptor complex	8	~diet	complex abundance	0.182665	0.81581	0.0429191	0.147339	0.229652
Telomeric Complex	7	~sex	complex abundance	-0.333121	0.873095	0.0427051	0.149497	0.232365
Hse1p/Vps27p complex	6	~sex+diet	complex abundance	-0.0598068	0.905305	0.0425982	0.443753	0.451851
nuclear condensin complex	2	~sex+diet	complex stoichiometry	-0.15777	0.342021	0.0425823	0.336264	0.348617
Large Drosha complex	11	~diet	complex stoichiometry	-0.12006	0.81681	0.0425394	0.116528	0.200666
HOPS complex	7	~diet	complex abundance	-0.171879	0.919607	0.0424147	0.152459	0.236312
Mob2p/Cbk1p complex	2	~sex	complex stoichiometry	0.217007	0.654453	0.0420997	0.120127	0.206164
Kel1p/Kel2p/Lte1p complex	10	~diet	complex stoichiometry	0.0545137	0.810629	0.0420192	0.120794	0.20661
Rap1 complex	7	~sex+diet	complex abundance	0.0686769	0.945514	0.0419954	0.451065	0.456904
eIF2B	5	~diet	complex stoichiometry	-0.146598	0.453237	0.0418155	0.122494	0.208815
RNA polymerase II complex	19	~diet	complex abundance	-0.0622305	0.864892	0.041747	0.159417	0.246096
Replication factor C (RFC) complex	5	~diet	complex abundance	0.339349	0.889959	0.0417246	0.159653	0.246096
Spliceosome-LSm	9	~sex	complex abundance	0.0367399	0.885507	0.0416091	0.160879	0.247301
RNA pol II containing coactivator complex Tat-SF	5	~sex	complex stoichiometry	-0.204562	0.902056	0.0415618	0.124635	0.211754
N-CoR-1	9	~diet	complex abundance	-0.152575	0.932076	0.041409	0.163016	0.249899
F0/F1 ATP synthase (complex V)	16	~sex	complex abundance	-0.0524865	0.895497	0.0413083	0.1641	0.250398
RSC	19	~diet	complex abundance	0.134567	0.911735	0.0412953	0.16424	0.250398
calcineurin complex	6	~diet	complex stoichiometry	0.0944207	0.907519	0.0411999	0.127733	0.216294
BRCA1/BARD1	7	~diet	complex stoichiometry	0.129885	0.744239	0.0410455	0.12907	0.217654
Rot2p/Gtb1p complex	5	~diet	complex stoichiometry	-0.205781	0.980007	0.0410085	0.129393	0.217654
RAD51B-RAD51C-RAD51D-XRCC2-XRCC3 complex	6	~diet	complex stoichiometry	-0.119631	0.893527	0.0408693	0.130609	0.218946
UTM-SGCE-DAG1-CAV1-NOS3 complex	5	~diet	complex stoichiometry	-0.0093305	0.948661	0.0408222	0.131023	0.218946
Hse1p/Vps27p complex	6	~sex+diet	complex stoichiometry	0.0447125	1.05992	0.0407378	0.354905	0.366447
Flag-FCP1	4	~sex	complex stoichiometry	0.238375	0.656853	0.0407162	0.131956	0.219783
E2F6.com-1	12	~diet	complex stoichiometry	-0.11063	0.815315	0.0406444	0.132592	0.22012
ESCRT III complex	7	~diet	complex abundance	-0.124686	0.905122	0.0405959	0.171892	0.261351
SNAPc (small nuclear RNA-activating protein) complex	5	~sex+diet	complex abundance	-0.0760313	0.852308	0.040555	0.468599	0.471982
N-CoR-1	9	~diet	complex stoichiometry	-0.0847581	0.809932	0.0404857	0.134003	0.221738
UTP A complex	5	~diet	complex abundance	-0.120296	0.935151	0.0404532	0.173481	0.26305
signal peptidase complex	7	~diet	complex abundance	-0.000673756	0.757795	0.0404064	0.174003	0.263127
HOPS complex	7	~sex	complex abundance	0.181608	0.958186	0.0400515	0.178003	0.268448
HDAC3/NCOR complex	6	~diet	complex abundance	-0.0826984	0.938675	0.0399405	0.179266	0.269624
Gac1p/Glc7p complex	7	~diet	complex stoichiometry	-0.122129	0.811419	0.0399311	0.139016	0.229287
BRCA1/BARD1	9	~diet	complex abundance	0.217929	0.902542	0.0398763	0.179999	0.269998
SNARE complex (VAMP4	5	~diet	complex abundance	0.118561	0.916566	0.0397986	0.180888	0.270495
Prp19-associated complex	6	~diet	complex abundance	-0.333637	0.944501	0.0397627	0.1813	0.270495
RNA Degradation Complex	8	~diet	complex abundance	-0.363032	0.865833	0.0396293	0.182836	0.27206
BAF complex	19	~diet	complex abundance	-0.0761465	0.885131	0.039585	0.183348	0.272096
SPB components	12	~diet	complex abundance	0.0920226	0.866766	0.0394255	0.185198	0.274113
KMT2C/D containing complex	10	~diet	complex stoichiometry	-0.108624	0.699148	0.0391722	0.14608	0.240157
Polzeta-Rev1p complex	7	~sex	complex abundance	0.151737	0.814192	0.0391601	0.188301	0.27778
Cell cycle kinase complex CDK5	6	~diet	complex abundance	0.335959	0.818239	0.0391014	0.188993	0.27778
Cul3p-RING ubiquitin ligase complex	6	~sex	complex abundance	0.215301	0.93118	0.0390557	0.189531	0.27778
E2F6.com-1	12	~diet	complex abundance	-0.229169	0.887299	0.0390442	0.189667	0.27778
BAHD1	6	~sex+diet	complex abundance	-0.247715	0.929152	0.039036	0.487155	0.488907
COREST complex	9	~diet	complex abundance	0.220114	0.866852	0.0389825	0.190396	0.278118
pRb2/p130-multimolecular complex (DNMT1	6	~sex	complex stoichiometry	-0.186302	0.930419	0.0389688	0.148014	0.242552
CENP-A NAC-CAD complex	13	~sex	complex abundance	-0.0172418	0.911027	0.0388904	0.191489	0.278984
cytoplasmic ribosomal large subunit	75	~sex	complex abundance	0.0410174	0.833105	0.0387683	0.192942	0.280369
emerin C25	18	~diet	complex stoichiometry	0.0247646	0.75827	0.0386428	0.151148	0.24618
SRCAP	11	~diet	complex stoichiometry	-0.0154009	0.805134	0.0385992	0.151571	0.24618
Ubiquitin E3 ligase (ASB2	6	~diet	complex stoichiometry	-0.0928016	0.876813	0.0385878	0.151682	0.24618
NuA3 histone acetyltransferase complex	11	~sex	complex abundance	0.0311153	0.897384	0.0385761	0.195244	0.282583
mitochondrial pyruvate dehydrogenase complex	10	~diet	complex abundance	0.207344	0.917057	0.0385566	0.195479	0.282583
NSL	8	~diet	complex stoichiometry	-0.105966	0.853211	0.0383825	0.153683	0.248633
Rb-tal-1-E2A-Lmo2-Ldb1 complex	7	~diet	complex abundance	0.194593	0.945029	0.0383063	0.198503	0.286213
multi-tRNAsynthase complex	11	~diet	complex stoichiometry	0.107441	0.691347	0.0382673	0.154814	0.249668
HMC Complex	13	~diet	complex abundance	0.134567	0.934126	0.0382295	0.199437	0.286819
DNA-PK-Ku-eIF2-NF90-NF45 complex	10	~diet	complex abundance	-0.247381	0.922097	0.0381574	0.200316	0.287342
Ubiquitin E3 ligase (ASB2	6	~sex	complex stoichiometry	0.138635	0.946669	0.0381548	0.155923	0.250661
Ecsit complex (ECSIT	4	~diet	complex abundance	-0.337154	0.914797	0.0381053	0.200952	0.287516
mitotic checkpoint complex	6	~sex	complex abundance	-0.0401141	0.865445	0.0379931	0.202327	0.288743
Nucleosomal protein complex	56	~sex+diet	complex stoichiometry	-0.00753378	0.645759	0.0378581	0.384699	0.394006
Profilin 1 complex	6	~diet	complex stoichiometry	0.142339	0.824032	0.0378535	0.15892	0.25389
BCDIN3-TAP	6	~diet	complex stoichiometry	-0.091857	0.80918	0.0378523	0.158931	0.25389
BLM-CII	8	~diet	complex stoichiometry	0.0375256	0.755542	0.0376761	0.160701	0.255913
Ubiquilin-proteasome complex	5	~sex+diet	complex stoichiometry	-0.0581415	0.736426	0.0375844	0.387569	0.395352
COREST complex	9	~diet	complex stoichiometry	0.117445	0.824648	0.0375701	0.161772	0.256814
FIB-associated protein complex	7	~sex	complex stoichiometry	0.026038	0.68848	0.0375173	0.162308	0.256861
COMPASS complex	8	~diet	complex stoichiometry	-0.0716065	0.789273	0.0374623	0.162867	0.256946
Nucleosomal protein complex	56	~sex+diet	complex abundance	-0.000760089	0.67703	0.0374127	0.492985	0.492985
Exon Junction Complex (EJC)	16	~sex	complex stoichiometry	-0.0696037	0.839363	0.0372248	0.165294	0.259967
dynactin complex	6	~diet	complex stoichiometry	0.141713	0.872155	0.0371496	0.166067	0.260376
NatA complex	6	~diet	complex stoichiometry	-0.204871	0.95892	0.037057	0.167023	0.261069
NSL	8	~sex	complex stoichiometry	0.122619	0.901913	0.0369684	0.16794	0.261698
Transcription-export (TREX) complex	13	~diet	complex abundance	-0.0904875	0.886122	0.0368801	0.21627	0.307853
cytoplasmic ribosomal small subunit	11	~sex+diet	complex stoichiometry	-0.109959	0.803984	0.0367772	0.396071	0.402408
Cul3p-RING ubiquitin ligase complex	6	~diet	complex abundance	-0.230302	0.930433	0.0367188	0.218336	0.310003
Ecsit complex (ECSIT	4	~diet	complex stoichiometry	0.026385	1.07936	0.0366199	0.171581	0.26609
Septin complex	6	~diet	complex stoichiometry	0.118329	0.930821	0.0365985	0.171806	0.26609
SMG-1-Upf1-eRF1-eRF3 complex (SURF)	7	~diet	complex abundance	-0.0774103	0.899502	0.0364465	0.221848	0.314191
SPB components	12	~diet	complex stoichiometry	-0.0903854	0.83305	0.0363914	0.173995	0.268661
INO80.com	19	~diet	complex abundance	-0.0761465	0.813321	0.0362826	0.223978	0.316404
emerin C25	18	~diet	complex abundance	-0.00765132	0.872927	0.0361584	0.225599	0.317389
FIB-associated protein complex	7	~sex	complex abundance	0.223095	0.867634	0.0361169	0.226143	0.317389
Kornberg's mediator (SRB) complex	10	~diet	complex abundance	-0.175218	0.86953	0.0360987	0.226382	0.317389
COPI	12	~diet	complex stoichiometry	0.0740317	0.766862	0.0360677	0.177451	0.272378
DNMT3B	8	~sex	complex stoichiometry	-0.157849	0.675656	0.0360655	0.177475	0.272378
multi-eIF complex	8	~diet	complex stoichiometry	0.0446357	0.763043	0.0360094	0.178079	0.272482
MCM complex	7	~sex	complex abundance	0.117826	0.938258	0.0359915	0.227789	0.31803
Cdc42p/Ste20p complex	6	~sex	complex abundance	-0.0272359	0.816233	0.0359629	0.228166	0.31803
Spliceosome-U2	13	~diet	complex abundance	-0.2968	0.910664	0.0359106	0.228855	0.31803
SNARE complex (VAMP4	1	~diet	complex stoichiometry	-0.290097	0.594077	0.0358926	0.179339	0.273587
F0/F1 ATP synthase (complex V)	16	~diet	complex abundance	0.121465	0.91843	0.0358907	0.229118	0.31803
NuA3 histone acetyltransferase complex	11	~diet	complex abundance	-0.0929783	0.919553	0.0357537	0.23093	0.319749
H3.3 com	32	~diet	complex stoichiometry	-0.00551389	0.781187	0.035733	0.18107	0.2754
Ndc80p complex	6	~diet	complex stoichiometry	0.0309972	0.783768	0.0355746	0.1828	0.277201
mitotic checkpoint complex	6	~diet	complex stoichiometry	0.191142	0.626792	0.0354378	0.1843	0.278645
COPII	24	~diet	complex stoichiometry	0.155273	0.897403	0.0352164	0.186747	0.281506
emerin	6	~diet	complex stoichiometry	0.237361	0.821415	0.0351382	0.187616	0.28198
H+transporting ATPase	21	~diet	complex abundance	0.164009	0.859268	0.0349801	0.241311	0.333143
hMOF	7	~sex	complex abundance	0.0403333	0.948316	0.0349387	0.241874	0.333143
ESCRT III complex	1	~sex	complex stoichiometry	0.305653	0.679538	0.0349363	0.18987	0.284525
Yph1-L	26	~diet	complex abundance	-0.2329	0.86083	0.0349004	0.242395	0.333143
eEF1	5	~diet	complex stoichiometry	0.23655	0.6842	0.0348448	0.190897	0.284925
TNF-alpha/NF-kappa B signaling complex 6	16	~diet	complex stoichiometry	-0.0303485	0.678504	0.0348127	0.191258	0.284925
ASF1-histone containing complex	14	~diet	complex abundance	0.137738	0.768388	0.0346698	0.245545	0.336645
Mob1p/Dbf2p complex	10	~diet	complex stoichiometry	-0.0816086	0.831875	0.0346323	0.193297	0.287119
Tubulins	14	~sex	complex abundance	0.110253	0.840629	0.0345426	0.247293	0.338209
mitochondrial ribosomal small subunit	22	~diet	complex stoichiometry	-0.224265	0.734146	0.0344675	0.195169	0.288917
RNA polymerase I core complex	10	~sex	complex stoichiometry	-0.0513549	0.775715	0.0344258	0.195645	0.288917
Polycomb-group repressive complex 2 (PRC2)	12	~diet	complex abundance	-0.107301	0.918878	0.0343859	0.249455	0.340332
Kornberg's mediator (SRB) complex	10	~diet	complex stoichiometry	0.0608903	0.857956	0.0343083	0.196988	0.290058
COP9 signalosome	10	~diet	complex abundance	-0.269742	0.809116	0.0342692	0.251071	0.341702
dynactin complex	6	~diet	complex abundance	0.280314	0.928995	0.034225	0.251685	0.341704
INO80 complex	12	~diet	complex stoichiometry	0.0778606	0.959628	0.0341606	0.198686	0.291713
Integrator	18	~diet	complex abundance	-0.256425	0.893188	0.0341423	0.252835	0.342432
SRm160/300 complex	5	~sex+diet	complex abundance	0.0834762	0.914152	0.0340529	0.451991	0.456904
DNA polymerase epsilon complex	5	~diet	complex abundance	0.310305	0.919832	0.0340504	0.254116	0.343334
AP-3 adaptor complex	8	~diet	complex stoichiometry	0.00394162	0.807171	0.0340454	0.200016	0.291729
Transcription-export (TREX) complex	13	~diet	complex stoichiometry	-0.0373485	0.799541	0.0340145	0.200374	0.291729
NuA4/Tip60 HAT complex	11	~diet	complex stoichiometry	-0.169723	0.766978	0.0340105	0.20042	0.291729
COPII	24	~diet	complex abundance	0.118423	0.904172	0.033969	0.255254	0.344037
eIF3	14	~diet	complex stoichiometry	0.0168556	0.848528	0.0338768	0.201972	0.293148
emerin	11	~diet	complex abundance	0.159864	0.893049	0.0338756	0.256563	0.344969
H3.3 com	32	~diet	complex abundance	0.0086879	0.834064	0.0338145	0.257421	0.345006
Polzeta-Rev1p complex	7	~sex	complex stoichiometry	0.0405099	0.843417	0.03381	0.20275	0.293439
Kornberg's mediator (SRB) complex	10	~sex	complex abundance	0.17117	0.925447	0.0337856	0.257827	0.345006
Spliceosome-Prp19	9	~diet	complex abundance	-0.0791661	0.929683	0.0337326	0.258574	0.345178
Pol epsilon	6	~diet	complex stoichiometry	0.172436	0.847227	0.0335321	0.206007	0.297306
SWI/SNF chromatin-remodeling complex	7	~sex	complex abundance	-0.127962	0.909899	0.0334881	0.262031	0.348958
Mob2p/Cbk1p complex	5	~sex	complex abundance	-0.0661506	0.907358	0.0334003	0.263277	0.349782
picNuA4	7	~sex	complex abundance	-0.0357295	0.936142	0.0332581	0.265304	0.351638
hMOF	7	~sex	complex stoichiometry	-0.0875463	0.809688	0.0332571	0.20926	0.301144
Transcription-export (TREX) complex	13	~sex	complex abundance	0.256926	0.907268	0.0330891	0.267721	0.353967
RAF1-PPP2-PIN1 complex	7	~diet	complex stoichiometry	-0.071814	0.754785	0.0330679	0.211515	0.30353
GPI-anchor transamidase complex	5	~diet	complex abundance	0.0253986	0.915589	0.0329971	0.269043	0.353967
Mob1p/Dbf2p complex	10	~diet	complex abundance	-0.0885274	0.899336	0.0329735	0.269383	0.353967
RAF1-PPP2-PIN1 complex	7	~diet	complex abundance	-0.0237244	0.85337	0.0329585	0.269599	0.353967
2A-DUB	8	~sex	complex abundance	0.197393	0.885825	0.0329052	0.270366	0.354141
ITGA6-ITGB4-Laminin10/12 complex	8	~diet	complex stoichiometry	0.188555	0.763024	0.0328574	0.214041	0.30629
Profilin 1 complex	6	~diet	complex abundance	0.149012	0.877164	0.0327957	0.271947	0.355378
Emerin regulatory complex	17	~diet	complex abundance	0.138519	0.764046	0.0327102	0.273184	0.35616
Cytochrome bc1 complex (Ubiquinol-cytochrome c reductase complex	8	~sex	complex abundance	-0.0863428	0.989025	0.0326631	0.273866	0.356218
LINC complex	8	~diet	complex abundance	0.0589182	0.930988	0.0326054	0.274704	0.356477
Polzeta-Rev1p complex	7	~diet	complex abundance	0.0616538	0.817201	0.0325348	0.27573	0.356977
Condensin II complex	6	~sex	complex abundance	-0.302797	0.83068	0.0324404	0.277106	0.357929
MCM complex	4	~sex	complex stoichiometry	0.00772551	0.407546	0.0322967	0.220855	0.314058
ISW1b complex	8	~diet	complex stoichiometry	0.117751	0.832068	0.0322608	0.221295	0.314058
RecQ helicase-Topo III complex	6	~diet	complex stoichiometry	-0.101293	0.926358	0.0322226	0.221764	0.314058
Pho85p/Pcl1p complex	8	~diet	complex stoichiometry	0.00217003	0.878277	0.0322081	0.221943	0.314058
HES1 promoter-Notch enhancer complex	13	~diet	complex abundance	-0.19543	0.947672	0.0320848	0.282317	0.362979
mitochondrial pyruvate dehydrogenase complex	10	~diet	complex stoichiometry	0.0842229	0.843118	0.0320795	0.223527	0.314704
Spliceosome-U2	13	~diet	complex stoichiometry	0.0487657	0.805044	0.0320705	0.223638	0.314704
Synaptonemal complex (SC)	4	~diet	complex stoichiometry	0.020815	1.27388	0.0319746	0.224824	0.315499
Septin complex	6	~diet	complex abundance	-0.0223921	0.927017	0.0319353	0.284523	0.364975
Yph1-L	26	~diet	complex stoichiometry	0.047056	0.714516	0.0318495	0.226376	0.316802
protein phosphatase type 2A complex (Rts1p)	9	~diet	complex abundance	0.0797074	0.895378	0.031763	0.287075	0.36664
mitochondrial outer membrane translocase complex	8	~diet	complex abundance	0.288633	0.838692	0.0317589	0.287136	0.36664
SNARE complex	14	~diet	complex abundance	0.0750107	0.869254	0.0316135	0.289298	0.367912
Cytochrome c oxidase (complex IV)	10	~diet	complex abundance	0.28439	0.855334	0.0314385	0.291909	0.370193
CtBP	18	~diet	complex abundance	0.043447	0.92619	0.0313366	0.293435	0.371285
Polycomb-group repressive complex 1 (PRC1)	20	~diet	complex abundance	-0.11396	0.905668	0.031281	0.294269	0.371497
mRNA cleavage factor complex (CFI)	18	~diet	complex stoichiometry	-0.0735513	0.817767	0.0312579	0.2338	0.325452
Polzeta-Rev1p complex	7	~diet	complex stoichiometry	0.0957536	0.831294	0.0312549	0.233838	0.325452
Cul3p-RING ubiquitin ligase complex	6	~diet	complex stoichiometry	-0.0597966	0.874691	0.0311814	0.234769	0.325855
Conserved oligomeric Golgi (COG) complex	8	~diet	complex abundance	-0.256752	0.941027	0.0310208	0.298187	0.375102
Nuclear cap binding complex (NCBC)	8	~diet	complex abundance	-0.0198701	0.874756	0.0309909	0.298639	0.375102
RNA polymerase III core complex	9	~sex	complex abundance	0.00373628	0.902851	0.0309577	0.29914	0.375102
Polycomb-group repressive complex 2 (PRC2)	12	~diet	complex stoichiometry	0.0396567	0.896483	0.0308766	0.238655	0.330346
picNuA4	4	~diet	complex stoichiometry	0.0311937	0.813578	0.0307257	0.240592	0.332121
Mediator	22	~diet	complex abundance	-0.152779	0.914528	0.0307077	0.302933	0.377589
TNF-alpha/NF-kappa B signaling complex 6	16	~diet	complex abundance	-0.181199	0.901996	0.0307022	0.303017	0.377589
Spliceosome-LSm	9	~diet	complex abundance	0.163815	0.896892	0.0306932	0.303154	0.377589
SNARE complex (VAMP4	5	~sex	complex abundance	0.107168	0.916329	0.0305905	0.304718	0.377963
Spliceosome-Bact	17	~diet	complex abundance	-0.222752	0.878215	0.0305846	0.304809	0.377963
TFIIIC complex	4	~sex+diet	complex abundance	0.147145	0.987266	0.0305594	0.409909	0.421203
cytoplasmic dynein complex	8	~diet	complex stoichiometry	-0.146138	0.801138	0.0305248	0.243183	0.334789
COP9 signalosome	10	~diet	complex stoichiometry	-0.0110996	0.715783	0.0303162	0.24589	0.3376
Condensin II complex	6	~sex	complex stoichiometry	-0.0264194	0.672631	0.03023	0.247014	0.338229
Sin3-CI	15	~diet	complex stoichiometry	0.0306311	0.763898	0.0301389	0.248204	0.338945
Arp2/3 protein complex	11	~diet	complex abundance	0.263398	0.813949	0.030122	0.311901	0.384497
Telomeric Complex	7	~diet	complex abundance	0.132373	0.894799	0.0300688	0.312721	0.384497
VEGF transcriptional complex	5	~diet	complex abundance	0.238857	0.845925	0.0300635	0.312802	0.384497
BAHD1	6	~sex	complex abundance	-0.247643	0.93645	0.0300614	0.312835	0.384497
Survival of motor neuron (SMN) complex	11	~sex	complex stoichiometry	-0.24182	0.761017	0.0300521	0.24934	0.339584
Mcm1-SFF	6	~sex	complex abundance	-0.110187	0.73032	0.0299957	0.31385	0.384898
Ubiquitin E3 ligase (AHR	6	~diet	complex abundance	-0.203658	0.916703	0.0298286	0.316436	0.385882
ELL.com	19	~diet	complex abundance	-0.162906	0.916233	0.0297439	0.317749	0.385882
CtBP	18	~diet	complex stoichiometry	0.095038	0.87701	0.029734	0.253529	0.343888
nascent polypeptide-associated complex	4	~diet	complex abundance	-0.303884	0.938181	0.0297324	0.317929	0.385882
SMN-PolII-RHA complex	9	~diet	complex abundance	-0.210109	0.907175	0.0297207	0.318111	0.385882
DNA polymerase epsilon complex	3	~diet	complex stoichiometry	0.285512	0.933867	0.0297095	0.253854	0.343888
calcineurin complex	6	~diet	complex abundance	0.152909	0.904079	0.0296557	0.319121	0.386268
Ubiquilin-proteasome complex	5	~diet	complex stoichiometry	0.00533119	0.734241	0.0295397	0.256106	0.346015
FANC complex	1	~sex+diet	complex stoichiometry	-0.184549	0.760442	0.0294952	0.474529	0.478295
Ubiquitin E3 ligase (AHR	6	~diet	complex stoichiometry	-0.0249197	0.912054	0.0294397	0.257437	0.346892
ISW1b complex	8	~diet	complex abundance	-0.0229378	0.868907	0.0293755	0.323494	0.390714
SNARE complex	14	~diet	complex stoichiometry	-0.0847385	0.814751	0.0291624	0.261149	0.349364
SRm160/300 complex	3	~diet	complex stoichiometry	-0.0840471	0.785536	0.029156	0.261236	0.349364
ASF1-histone containing complex	14	~diet	complex stoichiometry	0.00888477	0.752091	0.0291485	0.261336	0.349364
STAGA complex	15	~diet	complex abundance	-0.04604	0.890606	0.0291012	0.327798	0.395056
LAT-PLC-gamma-1-p85-GRB2-CBL-VAV-SLP-76 signaling complex	7	~diet	complex abundance	0.206648	0.902856	0.0290371	0.328806	0.395417
mitochondrial ribosomal large subunit	7	~sex	complex stoichiometry	-0.0789327	0.576748	0.0290051	0.263266	0.351022
Spliceosome-Sm	8	~diet	complex stoichiometry	0.0224406	0.802041	0.0289475	0.264044	0.351137
Nuclear pore complex (NPC)	30	~diet	complex abundance	-0.136961	0.915578	0.0288878	0.331162	0.39641
cytoplasmic dynein complex	8	~diet	complex abundance	0.0074362	0.777893	0.0288514	0.331737	0.39641
Sin3-CI	15	~diet	complex abundance	-0.0801974	0.894618	0.0288498	0.331763	0.39641
Cul3p-RING ubiquitin ligase complex	6	~sex	complex stoichiometry	-0.181994	0.861923	0.0287709	0.266435	0.353235
Integrator	18	~diet	complex stoichiometry	-0.0997086	0.840072	0.0287284	0.267012	0.353235
VEGF transcriptional complex	5	~sex	complex abundance	-0.0942771	0.790301	0.028695	0.334213	0.39754
mitochondrial ribosomal small subunit	22	~diet	complex abundance	-0.0326567	0.882716	0.0286551	0.334845	0.39754
MDC1-MRN-ATM-FANCD2 complex	6	~diet	complex abundance	-0.0609799	0.942355	0.0285483	0.336542	0.398706
Cdc28p/Clb5p complex	5	~diet	complex stoichiometry	-0.0445049	0.565328	0.0284723	0.270503	0.355379
Flag-FCP1	7	~diet	complex abundance	-0.223871	0.8718	0.0284495	0.338114	0.399719
LAT-PLC-gamma-1-p85-GRB2-CBL-VAV-SLP-76 signaling complex	7	~diet	complex stoichiometry	-0.0566986	0.765441	0.0284357	0.271004	0.355379
calcineurin complex	6	~sex	complex stoichiometry	0.151862	0.919491	0.0284192	0.27123	0.355379
Exosome	10	~sex	complex stoichiometry	-0.151579	0.786065	0.0284044	0.271432	0.355379
TAF complex	16	~diet	complex abundance	-0.0796563	0.900631	0.0282537	0.341238	0.40256
Spliceosome-LSm	3	~diet	complex stoichiometry	0.315138	0.817508	0.0282048	0.274174	0.356244
Spliceosome-LSm	3	~sex	complex stoichiometry	0.124883	0.788364	0.0281814	0.274495	0.356244
INO80.com	14	~diet	complex stoichiometry	-0.0486964	0.801882	0.028177	0.274556	0.356244
cytoplasmic ribosomal small subunit	51	~diet	complex abundance	-0.221339	0.858192	0.0281738	0.342516	0.402804
RAD51B-RAD51C-RAD51D-XRCC2-XRCC3 complex	6	~sex	complex stoichiometry	0.107542	0.891245	0.0281523	0.274897	0.356244
mitochondrial ribosomal large subunit	37	~diet	complex abundance	0.0554013	0.895855	0.0281505	0.342889	0.402804
Hse1p/Vps27p complex	6	~diet	complex stoichiometry	0.0764711	1.06903	0.0280775	0.275928	0.35667
RalBP1-CCNB1-AP2A-NUMB-EPN1 complex	7	~diet	complex abundance	-0.0258886	0.912583	0.0280038	0.34524	0.402869
cytoplasmic ribosomal small subunit	51	~sex	complex abundance	0.0240715	0.88846	0.0279618	0.345915	0.402869
Kinase maturation complex 1	10	~diet	complex stoichiometry	-0.0385262	0.758373	0.0279539	0.277637	0.357969
Cytochrome bc1 complex (Ubiquinol-cytochrome c reductase complex	8	~diet	complex abundance	0.159634	0.96167	0.0279221	0.346554	0.402869
Spliceosome-Sm	8	~diet	complex abundance	-0.0947494	0.923077	0.0278395	0.347883	0.403573
BAHD1	6	~sex+diet	complex stoichiometry	-0.245032	0.83022	0.027794	0.493118	0.493118
Spliceosome-Sm	8	~sex	complex stoichiometry	-0.215426	0.792936	0.0277591	0.280343	0.360542
Spliceosome-A	18	~diet	complex abundance	-0.228373	0.913406	0.0276492	0.35095	0.406287
Nuclear pore complex (NPC)	30	~diet	complex stoichiometry	-0.0105609	0.836567	0.0275699	0.282981	0.362275
Sro1p/Sec4p/Sec9p complex	10	~diet	complex stoichiometry	-0.0262191	0.802676	0.0275151	0.283748	0.362275
Sro1p/Sec4p/Sec9p complex	10	~diet	complex abundance	-0.0505215	0.855839	0.0275104	0.353196	0.40804
Rap1 complex	7	~sex	complex stoichiometry	0.0200533	0.685383	0.0274483	0.284684	0.362275
Condensin II complex	6	~diet	complex stoichiometry	-0.00943577	0.685063	0.0273897	0.285506	0.362275
Polycomb-group repressive complex 1 (PRC1)	20	~diet	complex stoichiometry	-0.0834667	0.900596	0.0273715	0.285761	0.362275
DNA-PK-Ku-eIF2-NF90-NF45 complex	10	~diet	complex stoichiometry	-0.0910578	0.808195	0.0273567	0.285969	0.362275
TFIIH complex	3	~diet	complex stoichiometry	0.0252212	0.85028	0.0272007	0.288166	0.362432
Conserved oligomeric Golgi (COG) complex	8	~diet	complex stoichiometry	-0.191082	0.772573	0.0271959	0.288233	0.362432
Spliceosome-C	16	~diet	complex abundance	-0.167439	0.937031	0.0271725	0.35868	0.412667
Cytochrome bc1 complex (Ubiquinol-cytochrome c reductase complex	8	~diet	complex stoichiometry	-0.103026	0.60045	0.0268572	0.293028	0.367179
Cleavage and polyadenylation specificity factor (CPSF) complex	5	~diet	complex stoichiometry	-0.2187	0.863936	0.0267828	0.294086	0.367179
Spliceosome-C	16	~diet	complex stoichiometry	-0.126106	0.955347	0.0267764	0.294177	0.367179
Flag-FCP1	4	~diet	complex stoichiometry	-0.118981	0.644812	0.02665	0.29598	0.368524
Respiratory chain complex I (early intermediate NDUFAF1 assembly)	6	~sex	complex abundance	-0.0560851	0.970203	0.0264514	0.370482	0.425368
HCF-1N	15	~diet	complex stoichiometry	-0.0553452	0.751378	0.0263971	0.299601	0.371213
Nucleosomal protein complex	56	~sex	complex stoichiometry	-0.00751907	0.658128	0.026336	0.300479	0.371395
SNAPc (small nuclear RNA-activating protein) complex	5	~diet	complex abundance	-0.260437	0.860056	0.0262358	0.374035	0.428565
Kornberg's mediator (SRB) complex	10	~sex	complex stoichiometry	-0.181268	0.865899	0.0260162	0.305091	0.376181
SRm160/300 complex	3	~sex	complex stoichiometry	-0.253231	0.798829	0.0257325	0.309211	0.380337
nascent polypeptide-associated complex	4	~sex	complex abundance	-0.195547	0.952919	0.0256754	0.383319	0.435524
Kinase maturation complex 2	9	~diet	complex abundance	0.0178035	0.917	0.0256389	0.383926	0.435524
TNF-alpha/NF-kappa B signaling complex 7	9	~diet	complex abundance	-0.0186202	0.911983	0.0256388	0.383928	0.435524
p97/VCP-VIMP-DERL1-DERL2-HRD1-SEL1L complex	6	~diet	complex abundance	-0.226749	0.922952	0.0256044	0.384501	0.435524
RecQ helicase-Topo III complex	6	~diet	complex abundance	-0.333407	1.00937	0.0255869	0.384791	0.435524
Cytochrome c oxidase (complex IV)	10	~sex+diet	complex stoichiometry	0.0491671	0.699537	0.0255358	0.48219	0.484096
Emerin regulatory complex	17	~diet	complex stoichiometry	0.0513714	0.693682	0.0254585	0.313212	0.38231
cytoplasmic ribosomal large subunit	22	~diet	complex stoichiometry	0.047056	0.768966	0.0254505	0.313328	0.38231
Survival of motor neuron (SMN) complex	11	~diet	complex stoichiometry	-0.0267488	0.793601	0.025425	0.313702	0.38231
NatA complex	6	~diet	complex abundance	-0.256997	0.949499	0.0252634	0.390188	0.440739
chaperonin-containing T-complex	10	~diet	complex stoichiometry	0.0167536	0.651178	0.0250724	0.318886	0.386967
RAD51B-RAD51C-RAD51D-XRCC2-XRCC3 complex	6	~sex	complex abundance	-0.0638086	0.829979	0.0250609	0.393577	0.442774
Rap1 complex	7	~diet	complex stoichiometry	-0.101296	0.688219	0.0250531	0.319172	0.386967
ITGA2b-ITGB3-CD9-GP1b-CD47 complex	6	~diet	complex abundance	0.0180664	0.881393	0.0249977	0.394636	0.442891
Exon Junction Complex (EJC)	16	~diet	complex abundance	-0.12536	0.931596	0.0249163	0.396003	0.442891
Spliceosome-Prp19	9	~diet	complex stoichiometry	0.1457	0.864805	0.0249071	0.321329	0.388009
NuA3 histone acetyltransferase complex	5	~diet	complex stoichiometry	0.0221423	0.800904	0.0248484	0.322199	0.388009
smc5p-Smc6p complex	12	~diet	complex abundance	0.0916973	0.868899	0.0247959	0.398025	0.444196
mitochondrial inner membrane presequence translocase complex	10	~diet	complex stoichiometry	-0.148024	0.840665	0.0247825	0.323175	0.388009
nuclear condensin complex	2	~diet	complex stoichiometry	0.186954	0.355577	0.0247705	0.323353	0.388009
p97/VCP-VIMP-DERL1-DERL2-HRD1-SEL1L complex	6	~diet	complex stoichiometry	0.0211072	0.548959	0.0247371	0.32385	0.388009
Spliceosome-Bact	17	~sex+diet	complex stoichiometry	0.0217251	0.911695	0.0246866	0.472917	0.478295
MDC1-MRN-ATM-FANCD2 complex	6	~diet	complex stoichiometry	0.0354995	0.825932	0.0246171	0.325634	0.389229
ITGA2b-ITGB3-CD9-GP1b-CD47 complex	6	~diet	complex stoichiometry	0.0384781	0.823782	0.0245233	0.32703	0.38998
RalBP1-CCNB1-AP2A-NUMB-EPN1 complex	7	~diet	complex stoichiometry	-0.257956	0.82678	0.024334	0.329858	0.392117
ubiquitin ligase ERAD-L complex	2	~diet	complex stoichiometry	0.108807	0.338961	0.0243	0.330366	0.392117
TRBP containing complex (DICER	6	~diet	complex stoichiometry	0.209785	0.981195	0.0241041	0.333305	0.394683
DotCom	6	~diet	complex abundance	-0.0769048	0.92091	0.0240735	0.410214	0.4554
Mot1p complex	5	~diet	complex abundance	-0.189734	0.851387	0.023987	0.41168	0.4554
BCOR	8	~diet	complex abundance	0.0788601	0.922056	0.0239355	0.412551	0.4554
SWI/SNF chromatin-remodeling complex	6	~diet	complex stoichiometry	0.0527992	0.79623	0.023864	0.33692	0.398035
HMC Complex	7	~diet	complex stoichiometry	0.184668	0.930508	0.0236658	0.339914	0.400642
DNMT3B	8	~sex	complex abundance	-0.164725	0.935523	0.023634	0.417672	0.455466
Nucleosomal protein complex	56	~sex	complex abundance	-0.000812314	0.689082	0.023606	0.418149	0.455466
BLOC1-BLOC2 complex	11	~diet	complex abundance	0.00865674	0.894899	0.0235271	0.419492	0.455466
TRBP containing complex (DICER	6	~diet	complex abundance	-0.0393535	0.908146	0.023509	0.4198	0.455466
Rpd3L complex	16	~diet	complex abundance	-0.0209323	0.92817	0.0234757	0.420367	0.455466
SIN3 complex	13	~diet	complex stoichiometry	-0.0803402	0.89077	0.0234457	0.343253	0.40364
AF4.com	14	~diet	complex stoichiometry	0.014208	0.785738	0.0232401	0.346382	0.405398
Rap1 complex	7	~sex	complex abundance	0.0687843	0.940312	0.0232284	0.424584	0.458255
PRC1-core complex	9	~diet	complex abundance	-0.163189	0.877725	0.0231302	0.42626	0.458366
UTM-SGCE-DAG1-CAV1-NOS3 complex	5	~diet	complex abundance	0.0244185	0.890687	0.0231261	0.42633	0.458366
Exon Junction Complex (EJC)	16	~diet	complex stoichiometry	-0.0679624	0.847961	0.0230214	0.349722	0.407474
PAM complex	8	~diet	complex stoichiometry	-0.122601	0.8009	0.0227022	0.354617	0.412233
FANC complex	9	~diet	complex abundance	0.120439	0.929218	0.0226902	0.433787	0.465487
Hse1p/Vps27p complex	6	~diet	complex abundance	-0.00843237	0.917354	0.0226369	0.434701	0.465572
mitochondrial oxoglutarate dehydrogenase complex	5	~sex	complex abundance	0.0682331	0.846362	0.0224484	0.437936	0.46763
cytoplasmic ribosomal small subunit	11	~diet	complex stoichiometry	0.0373516	0.827639	0.0223144	0.360599	0.41667
protein phosphatase type 2A complex (Rts1p)	4	~diet	complex stoichiometry	0.0616539	0.777641	0.0222952	0.360895	0.41667
SIN3 complex	13	~diet	complex abundance	-0.174401	0.935144	0.0222578	0.44121	0.469838
BCOR	8	~diet	complex stoichiometry	-0.0262779	0.861323	0.0221708	0.362822	0.41739
SMN-PolII-RHA complex	9	~diet	complex stoichiometry	-0.0440722	0.747055	0.0221279	0.363487	0.41739
Mediator	22	~diet	complex stoichiometry	0.0222661	0.875635	0.0220843	0.364163	0.41739
PRC1-core complex	9	~diet	complex stoichiometry	-0.138326	0.834716	0.0219271	0.366606	0.41739
Suv39h1	8	~diet	complex abundance	-0.232553	0.949772	0.0218889	0.447557	0.473884
Rpd3L complex	16	~diet	complex stoichiometry	0.0421992	0.813431	0.0218519	0.367776	0.41739
Spliceosome-Sm	8	~sex	complex abundance	0.0407214	0.921936	0.0218171	0.448795	0.474295
SNARE complex (VAMP4	1	~sex	complex stoichiometry	-0.226003	0.585467	0.0217845	0.368825	0.41739
TAF complex	16	~diet	complex stoichiometry	-0.0279886	0.873047	0.021658	0.370799	0.418591
Exosome	10	~diet	complex stoichiometry	0.100722	0.775001	0.0214968	0.373318	0.4205
emerin C32	15	~diet	complex abundance	-0.0801974	0.951375	0.0214104	0.455812	0.479728
Hym1p/Kic1p/Sog2p complex	6	~diet	complex abundance	-0.252812	0.915333	0.0213697	0.456515	0.479728
mitochondrial outer membrane translocase complex	8	~diet	complex stoichiometry	0.135487	0.880632	0.0213505	0.375609	0.422145
H2AX complex	28	~diet	complex abundance	-0.00919141	0.796258	0.0211699	0.459968	0.481616
CD147-gamma-secretase complex (APH-1a	5	~diet	complex abundance	-0.0664568	0.944116	0.0211658	0.460038	0.481616
eEF1	5	~diet	complex abundance	-0.170276	0.841186	0.0209754	0.463332	0.484156
BAHD1	6	~sex	complex stoichiometry	-0.245004	0.835091	0.020931	0.382204	0.426981
H2AX complex	28	~diet	complex stoichiometry	0.00137502	0.737689	0.0209164	0.382434	0.426981
STAGA complex	11	~diet	complex stoichiometry	-0.0930091	0.759573	0.0205547	0.388147	0.430703
Spliceosome-A	18	~diet	complex stoichiometry	-0.0596269	0.806716	0.0205184	0.388722	0.430703
SWI/SNF chromatin-remodeling complex	7	~diet	complex abundance	-0.117744	0.924741	0.0204426	0.472562	0.491958
ITGA2b-ITGB3-CD9-GP1b-CD47 complex	6	~sex	complex stoichiometry	-0.061471	0.853276	0.0202488	0.392998	0.433065
Signal recognition particle (SRP) complex	6	~diet	complex stoichiometry	0.272687	0.815688	0.0201752	0.394168	0.433415
ubiquitin ligase ERAD-L complex	5	~diet	complex abundance	0.0408445	0.915618	0.0200214	0.479867	0.494203
Dsl1p complex	5	~diet	complex abundance	-0.129504	0.931582	0.0200207	0.47988	0.494203
SRm160/300 complex	5	~diet	complex abundance	-0.184487	0.933601	0.0200101	0.480064	0.494203
Hse1p/Vps27p complex	6	~sex	complex abundance	-0.0598676	0.946901	0.0199609	0.480918	0.494203
NuA3 histone acetyltransferase complex	5	~sex	complex stoichiometry	-0.0681291	0.798663	0.0197927	0.400262	0.439164
PAM complex	8	~diet	complex abundance	-0.0162824	0.957224	0.0196196	0.486844	0.495641
Survival of motor neuron (SMN) complex	17	~diet	complex abundance	-0.04556	0.930996	0.0196057	0.487085	0.495641
WIP-WASp-actin-myosin-IIa complex	6	~diet	complex stoichiometry	0.126018	0.752977	0.0195741	0.403757	0.442045
HDAC1-PP1	7	~diet	complex stoichiometry	0.113289	0.845613	0.0194777	0.405301	0.44278
Sli15p/Bir1p complex	10	~diet	complex abundance	0.0970913	0.813119	0.0192254	0.493692	0.498295
emerin C32	15	~diet	complex stoichiometry	0.00558644	0.851162	0.019193	0.409867	0.445851
mitochondrial oxoglutarate dehydrogenase complex	5	~sex	complex stoichiometry	0.0765715	0.76598	0.0190797	0.411687	0.446874
hMOF	7	~diet	complex stoichiometry	-0.0490297	0.834907	0.0189689	0.413469	0.447304
P2X7 receptor signalling complex	5	~diet	complex stoichiometry	0.174504	0.784232	0.0188995	0.414587	0.447304
Rap1 complex	7	~diet	complex abundance	0.0226831	0.949687	0.0187643	0.498295	0.498295
TFIIIC complex	4	~sex	complex abundance	0.147246	1.02533	0.0187484	0.498018	0.498295
TRAPP complex	11	~diet	complex abundance	0.113763	0.926653	0.0187386	0.497848	0.498295
Spliceosome-Bact	17	~sex	complex abundance	0.148194	0.884587	0.0186932	0.497058	0.498295
Anaphase promoting complex (APC)	11	~diet	complex abundance	0.0195798	0.861123	0.0186295	0.495953	0.498295
Decapping complex	5	~diet	complex abundance	-0.187917	1.01487	0.0185868	0.495211	0.498295
NuRD complex	15	~diet	complex abundance	-0.0725719	0.911431	0.0185504	0.494577	0.498295
eIF2B	5	~sex	complex stoichiometry	-0.0508327	0.485045	0.0183631	0.423245	0.454563
eIF4F	9	~diet	complex abundance	0.0326261	0.87873	0.0182696	0.489699	0.496822
PCNA-DNA polymerase delta complex	6	~diet	complex stoichiometry	-0.0517166	0.659983	0.0181784	0.426235	0.455847
Respiratory chain complex I (early intermediate NDUFAF1 assembly)	6	~diet	complex abundance	-0.108526	0.980034	0.0181515	0.487647	0.495641
mitochondrial inner membrane presequence translocase complex	10	~diet	complex abundance	-0.0162824	0.86722	0.018049	0.485867	0.495641
Cell cycle kinase complex CDK5	6	~diet	complex stoichiometry	0.0750709	0.686838	0.0180457	0.428386	0.456505
FANC complex	1	~diet	complex stoichiometry	-0.229792	0.78245	0.0179302	0.430261	0.457081
Gyl1p/Gyp5p complex	10	~diet	complex abundance	-0.0707295	0.832013	0.0178793	0.482921	0.49444
nuclear condensin complex	2	~sex	complex stoichiometry	-0.157849	0.339928	0.01783	0.431887	0.457081
nuclear condensin complex	5	~sex	complex abundance	-0.192399	0.931649	0.0178169	0.481837	0.494237
TRAPP complex	11	~diet	complex stoichiometry	0.0243971	0.890718	0.0177661	0.432925	0.457227
Exosome	10	~diet	complex abundance	0.0190437	0.900859	0.0176611	0.479133	0.494203
PCNA-DNA polymerase delta complex	6	~diet	complex abundance	0.180755	0.821071	0.0174196	0.474943	0.492599
DNA repair complex NEIL2-PNK-Pol(beta)-LigIII(alpha)-XRCC1	5	~diet	complex abundance	0.00612463	0.907543	0.0173974	0.474558	0.492599
P2X7 receptor signalling complex	13	~diet	complex abundance	0.0934247	0.908254	0.0168887	0.465743	0.485766
Gyl1p/Gyp5p complex	10	~diet	complex stoichiometry	0.0111742	0.834597	0.0168277	0.44822	0.471018
INO80 complex	12	~sex	complex stoichiometry	-0.0315739	0.987489	0.0165573	0.452644	0.474109
DotCom	6	~diet	complex stoichiometry	-0.059764	1.00274	0.0163026	0.456815	0.476513
cytoplasmic ribosomal large subunit	75	~diet	complex abundance	-0.125476	0.834539	0.0161737	0.453381	0.478236
Spliceosome-Bact	17	~sex	complex stoichiometry	0.0217148	0.928714	0.0161176	0.459848	0.478544
NuRD complex	15	~diet	complex stoichiometry	0.0306311	0.803276	0.0160689	0.460646	0.478544
Suv39h1	8	~diet	complex stoichiometry	-0.0695459	0.891612	0.0159342	0.462856	0.4798
Mob2p/Cbk1p complex	5	~diet	complex abundance	0.0992154	0.919186	0.015789	0.446749	0.473884
Sli15p/Bir1p complex	10	~diet	complex stoichiometry	0.0168185	0.656941	0.0157651	0.465633	0.4798
Met4p/Met28p/Met32p complex	5	~diet	complex abundance	0.186048	0.939937	0.0156802	0.444876	0.47284
CRM1-RAN-PHAX-CBC complex (cap binding complex)	5	~diet	complex stoichiometry	-0.0827238	0.879441	0.0153852	0.471876	0.483292
EKC/KEOPS protein complex	5	~diet	complex abundance	-0.0374649	0.943827	0.0152976	0.438298	0.46763
Kinase maturation complex 2	4	~diet	complex stoichiometry	0.0763982	0.738566	0.0152942	0.473371	0.483848
Cytochrome c oxidase (complex IV)	10	~sex	complex stoichiometry	0.0491793	0.709806	0.0149731	0.478656	0.487289
Rb-tal-1-E2A-Lmo2-Ldb1 complex	2	~diet	complex stoichiometry	-0.151591	0.544467	0.0147791	0.481849	0.489559
Prp19-associated complex	6	~diet	complex stoichiometry	0.0252035	0.833653	0.0145485	0.485647	0.489823
2A-DUB	8	~sex	complex stoichiometry	-0.0166989	0.770101	0.0145055	0.486356	0.489823
cytoplasmic ribosomal small subunit	11	~sex	complex stoichiometry	-0.110022	0.836198	0.0144706	0.48693	0.489823
Mot1p complex	1	~sex+diet	complex stoichiometry	0.201229	0.563674	0.0143347	0.362516	0.372789
SNAPc (small nuclear RNA-activating protein) complex	5	~sex	complex abundance	-0.0760323	0.868768	0.0143263	0.421681	0.456004
CF IIAm complex (Cleavage factor IIAm complex)	6	~diet	complex stoichiometry	-0.0442993	0.75121	0.0142579	0.490434	0.492122
Mot1p complex	1	~sex	complex stoichiometry	0.201237	0.564063	0.0142143	0.491153	0.492122
ESR1-CDK7-CCNH-MNAT1-MTA1-HDAC2 complex	7	~diet	complex abundance	-0.0608114	0.927148	0.0141967	0.419473	0.455466
SRm160/300 complex	5	~sex	complex abundance	0.0836274	0.925292	0.0140402	0.416812	0.455466
Signal recognition particle (SRP) complex	6	~diet	complex abundance	-0.0533848	0.942773	0.0139873	0.415913	0.455466
Cytochrome c oxidase (complex IV)	10	~sex	complex abundance	-0.0835045	0.887941	0.0139194	0.41476	0.455466
HDAC1-PP1	7	~diet	complex abundance	-0.0110863	0.953028	0.0138135	0.412961	0.4554
Nucleosomal protein complex	56	~diet	complex abundance	0.100692	0.690916	0.0138057	0.41283	0.4554
ELL.com	16	~diet	complex stoichiometry	-0.0237884	0.769985	0.0133329	0.494318	0.494318
INO80 complex	12	~sex	complex abundance	0.0651297	0.963009	0.0130876	0.400693	0.44628
TFIID complex	8	~diet	complex stoichiometry	-0.0279886	0.8062	0.0128435	0.486254	0.489823
Spliceosome-U4/U6	5	~diet	complex abundance	-0.0276444	0.926641	0.0128121	0.396062	0.442891
Hse1p/Vps27p complex	6	~sex	complex stoichiometry	0.0446156	1.07587	0.0126591	0.483216	0.489823
TFIID complex	8	~diet	complex abundance	-0.0552786	0.87761	0.0125646	0.391914	0.441794
ESR1-CDK7-CCNH-MNAT1-MTA1-HDAC2 complex	4	~diet	complex stoichiometry	0.105347	0.873305	0.0121318	0.474537	0.484066
PCNA-MutS-alpha-MutL-alpha-DNA complex	5	~diet	complex stoichiometry	0.0309093	0.705786	0.0118396	0.469734	0.48207
TFIIIC complex	4	~diet	complex abundance	-0.225147	0.976893	0.0118196	0.379503	0.43394
Transcription-export (TREX) complex	13	~sex	complex stoichiometry	-0.0179014	0.826567	0.0117593	0.468413	0.481688
FANC complex	1	~sex	complex stoichiometry	-0.184451	0.761827	0.0115526	0.465017	0.4798
Nucleosomal protein complex	56	~diet	complex stoichiometry	0.0285628	0.658971	0.0115216	0.464508	0.4798
UTP B complex	6	~diet	complex stoichiometry	0.00837846	0.830919	0.0110441	0.456676	0.476513
Cytochrome c oxidase (complex IV)	10	~diet	complex stoichiometry	-0.0107617	0.723105	0.0105607	0.448765	0.471018
prefoldin complex	6	~diet	complex abundance	-0.102217	0.902473	0.0103066	0.354688	0.408918
PCNA-MutS-alpha-MutL-alpha-DNA complex	6	~diet	complex abundance	0.170286	0.80787	0.00979927	0.346498	0.402869
Arp2/3 protein complex	11	~diet	complex stoichiometry	0.00581625	0.7114	0.00972016	0.435057	0.458525
LMO4-gp130 complex	6	~diet	complex abundance	-0.0526244	0.971076	0.00971826	0.345196	0.402869
H+transporting ATPase	1	~sex	complex stoichiometry	-0.206717	1.14773	0.00950325	0.431532	0.457081
Paf complex	5	~diet	complex stoichiometry	0.000530838	0.920247	0.00932553	0.428648	0.456505
LMO4-gp130 complex	6	~diet	complex stoichiometry	0.0124013	0.934139	0.00910933	0.425144	0.455639
BAHD1	6	~diet	complex abundance	-0.0209323	0.954665	0.00897511	0.333345	0.39745
Spliceosome-Bact	17	~diet	complex stoichiometry	0.0176499	0.924049	0.00856532	0.416354	0.44811
prefoldin complex	6	~diet	complex stoichiometry	-0.0241935	0.795109	0.00846418	0.414725	0.447304
Ubiquilin-proteasome complex	5	~sex	complex stoichiometry	-0.0581244	0.749261	0.0080556	0.408157	0.444943
transcription factor TFIIA complex	4	~diet	complex abundance	-0.0735006	0.971158	0.00780565	0.315032	0.3855
Telomeric Complex	2	~sex	complex stoichiometry	0.133056	0.726543	0.00705613	0.392201	0.433065
BAHD1	6	~diet	complex stoichiometry	0.0634969	0.850281	0.00686432	0.389159	0.430703
RNA Degradation Complex	8	~diet	complex stoichiometry	0.0188664	0.881639	0.00658539	0.384747	0.428622
CUL4/DDB1	4	~diet	complex stoichiometry	-0.0809637	0.61891	0.00627718	0.37989	0.426013
CRM1-RAN-PHAX-CBC complex (cap binding complex)	5	~diet	complex abundance	-0.0652931	0.893026	0.00612164	0.28945	0.367912
BP-SMAD complex	2	~diet	complex stoichiometry	-0.073445	0.730109	0.00557627	0.368914	0.41739
tRNA splicing endonuclease	7	~diet	complex abundance	0.0532086	0.717992	0.00555368	0.281048	0.362182
Aurora B-INCENP protein kinase complex	1	~diet	complex stoichiometry	0.116714	0.694333	0.0054612	0.367122	0.41739
smc5p-Smc6p complex	1	~diet	complex stoichiometry	0.116714	0.694333	0.0054612	0.367122	0.41739
tRNA splicing endonuclease	7	~diet	complex stoichiometry	0.0199635	0.706117	0.00482385	0.35725	0.414344
53BP1-containing complex	4	~sex	complex stoichiometry	0.018179	0.668162	0.00416488	0.347142	0.405398
Hym1p/Kic1p/Sog2p complex	6	~diet	complex stoichiometry	-0.062906	1.04232	0.0040521	0.345423	0.405254
Mob2p/Cbk1p complex	2	~diet	complex stoichiometry	-0.0626305	0.687385	0.00193851	0.313825	0.38231
eIF4F	1	~sex	complex stoichiometry	0.0422763	0.648712	0.000802225	0.297368	0.369347
Mot1p complex	1	~diet	complex stoichiometry	-0.0186053	0.590894	0.000121502	0.287701	0.362432

## Sheet: Supplementary Table 5c
Supplementary Table 5c. Explained variance on protein complex module components in DO mouse strains (P)
Protein	Complex Name	# of quantified complex members	covariates	Type of Analysis	coefficient	mean standard error	explained variance	empirical p-value	empirical p-value.adj
Pabpc1	H2AX complex	13	~sex	complex stoichiometry	0.236023	0.0291946	0.511236	5.12576e-198	1.26839e-195
Hspa5	H2AX complex	13	~sex	complex stoichiometry	0.407621	0.0291946	0.503888	2.54313e-192	4.94458e-190
Hspa5	HCF-1N	11	~sex	complex stoichiometry	0.407621	0.016962	0.503888	2.54313e-192	4.94458e-190
Hspa5	RSC	11	~sex	complex stoichiometry	0.407621	0.0482989	0.503888	2.54313e-192	4.94458e-190
Mettl26	Nucleosomal protein complex	6	~sex	complex stoichiometry	0.609508	0.0293306	0.492397	1.39452e-183	2.53058e-181
Calr	H2AX complex	13	~sex	complex stoichiometry	0.309786	0.0291946	0.469734	6.00028e-167	1.0208e-164
Atp6v0d1	H+transporting ATPase	12	~sex	complex stoichiometry	0.486574	0.0391356	0.452782	4.9869e-155	7.9849e-153
Snx6	retromer complex	7	~sex	complex stoichiometry	-0.188666	0.0138678	0.438802	1.5555e-145	2.35226e-143
Kmt2d	ASCOM complex	4	~sex	complex stoichiometry	-0.950879	0.122681	0.427023	9.0305e-138	1.29374e-135
Eif3l	H2AX complex	13	~sex	complex stoichiometry	0.234825	0.0291946	0.423875	9.86908e-136	1.34318e-133
Mpc2	PRC1-core complex	2	~sex	complex stoichiometry	-0.395686	0.052373	0.416602	4.4086e-131	5.21749e-129
Mpc2	Polycomb-group repressive complex 1 (PRC1)	3	~sex	complex stoichiometry	-0.395686	0.0537576	0.416602	4.4086e-131	5.21749e-129
Mpc2	CtBP	4	~sex	complex stoichiometry	-0.395686	0.0348542	0.416602	4.4086e-131	5.21749e-129
Pdia3	HMGB1-HMGB2-HSC70-ERP60-GAPDH complex	5	~sex	complex stoichiometry	0.426157	0.0589005	0.411876	4.19015e-128	4.75233e-126
Jup	Polycystin-1 multiprotein complex (ACTN1	9	~sex	complex stoichiometry	-0.272489	0.0939262	0.400159	7.16857e-121	7.80514e-119
Kars	multi-tRNAsynthase complex	10	~sex	complex stoichiometry	-0.169933	0.0139766	0.393165	1.17739e-116	1.23264e-114
Copz2	COPI	12	~sex	complex stoichiometry	-0.39481	0.0236669	0.386453	1.1092e-112	1.11823e-110
Vcl	Polycystin-1 multiprotein complex (ACTN1	9	~sex+diet	complex stoichiometry	0.259301	0.0841607	0.544405	5.80007e-105	1.31565e-102
Ddx3x	TNF-alpha/Nf-kappa B signaling complex (RPL6	10	~sex	complex stoichiometry	0.171253	0.0199746	0.370983	8.68155e-104	8.14868e-102
Ddx3x	Large Drosha complex	17	~sex	complex stoichiometry	0.171253	0.0164957	0.370983	8.68155e-104	8.14868e-102
Safb	eIF3	13	~sex	complex stoichiometry	-0.234413	0.0315828	0.36883	1.4022e-102	1.27227e-100
Ddx21	B-WICH	6	~sex	complex stoichiometry	0.165375	0.0100926	0.354589	9.07556e-95	7.7199e-93
Ddx21	Toposome	5	~sex	complex stoichiometry	0.165375	0.00780857	0.354589	9.07556e-95	7.7199e-93
Pabpc1	H2AX complex	13	~sex+diet	complex stoichiometry	0.235059	0.0286883	0.517603	9.95286e-95	1.93512e-92
Sec24d	COPII	19	~sex	complex stoichiometry	0.191492	0.0244064	0.352613	1.03914e-93	8.57134e-92
Arfgap3	COPI	12	~sex	complex stoichiometry	0.311616	0.0236669	0.351303	5.1921e-93	4.15674e-91
Hspa5	RSC	11	~sex+diet	complex stoichiometry	0.408928	0.0457886	0.50786	3.85222e-91	5.24287e-89
Hspa5	HCF-1N	11	~sex+diet	complex stoichiometry	0.408928	0.01659	0.50786	3.85222e-91	5.24287e-89
Hspa5	H2AX complex	13	~sex+diet	complex stoichiometry	0.408928	0.0286883	0.50786	3.85222e-91	5.24287e-89
Acsl4	Fatty Acid Import Complex	5	~sex	complex stoichiometry	0.597973	0.0810271	0.341773	5.21785e-88	4.058e-86
Vcl	Polycystin-1 multiprotein complex (ACTN1	9	~sex	complex stoichiometry	0.266894	0.0939262	0.338008	4.51662e-86	3.41507e-84
Mettl26	Nucleosomal protein complex	6	~sex+diet	complex stoichiometry	0.608876	0.0289114	0.492778	1.00144e-85	1.23905e-83
Dek	B-WICH	6	~sex	complex stoichiometry	-0.153754	0.0100926	0.337306	1.03171e-85	7.59004e-84
Kars	multi-tRNAsynthase complex	10	~sex+diet	complex stoichiometry	-0.166865	0.0136796	0.489759	1.15918e-84	1.31471e-82
Pdia3	HMGB1-HMGB2-HSC70-ERP60-GAPDH complex	5	~sex+diet	complex stoichiometry	0.432856	0.0533641	0.48902	2.10547e-84	2.20427e-82
Magt1	oligosaccharyl transferase complex	7	~sex	complex stoichiometry	-0.185108	0.0222799	0.3345	2.75592e-84	1.97411e-82
Hist4h4	Nucleosomal protein complex	6	~sex	complex stoichiometry	-0.198527	0.0293306	0.333403	9.87703e-84	6.55738e-82
Hist4h4	H2AX complex	13	~sex	complex stoichiometry	-0.198527	0.0291946	0.333403	9.87703e-84	6.55738e-82
Hist4h4	H3.3 com	9	~sex	complex stoichiometry	-0.198527	0.0215917	0.333403	9.87703e-84	6.55738e-82
Map3k5	STE5-MAPK complex	5	~sex	complex stoichiometry	0.288747	0.0238171	0.326321	3.37551e-80	2.18765e-78
Calr	H2AX complex	13	~sex+diet	complex stoichiometry	0.30937	0.0286883	0.47035	5.49432e-78	5.34126e-76
Grb2	LAT-PLC-gamma-1-p85-GRB2-CBL-VAV-SLP-76 signaling complex	3	~sex	complex stoichiometry	-0.223564	0.0348077	0.317538	6.35869e-76	3.93371e-74
Grb2	actin cytoskeleton-regulatory complex	4	~sex	complex stoichiometry	-0.223564	0.0587672	0.317538	6.35869e-76	3.93371e-74
Sec24b	COPII	19	~sex	complex stoichiometry	-0.220308	0.0244064	0.315221	8.14315e-75	4.9257e-73
Ikbkb	SRC-3 complex	3	~sex	complex stoichiometry	-0.211449	0.0424921	0.312167	2.28071e-73	1.32087e-71
Ikbkb	TNF-alpha/NF-kappa B signaling complex 6	13	~sex	complex stoichiometry	-0.211449	0.0190547	0.312167	2.28071e-73	1.32087e-71
Atp6v0d1	H+transporting ATPase	12	~sex+diet	complex stoichiometry	0.487533	0.0386503	0.454143	1.2574e-72	1.14088e-70
Mpc2	CtBP	4	~sex+diet	complex stoichiometry	-0.391421	0.0347461	0.453009	2.93275e-72	2.21749e-70
Mpc2	Polycomb-group repressive complex 1 (PRC1)	3	~sex+diet	complex stoichiometry	-0.391421	0.0510063	0.453009	2.93275e-72	2.21749e-70
Mpc2	PRC1-core complex	2	~sex+diet	complex stoichiometry	-0.391421	0.051832	0.453009	2.93275e-72	2.21749e-70
Kmt2d	ASCOM complex	4	~sex+diet	complex stoichiometry	-0.943924	0.12024	0.444171	1.9967e-69	1.43027e-67
Stt3a	oligosaccharyl transferase complex	7	~sex	complex stoichiometry	0.132076	0.0222799	0.301519	1.95587e-68	1.10914e-66
Snx6	retromer complex	7	~sex+diet	complex stoichiometry	-0.188366	0.0136854	0.439615	5.47122e-68	3.72316e-66
Gapdh	HMGB1-HMGB2-HSC70-ERP60-GAPDH complex	5	~sex	complex stoichiometry	0.387322	0.0589005	0.298627	3.98752e-67	2.21511e-65
Eif3l	H2AX complex	13	~sex+diet	complex stoichiometry	0.233701	0.0286883	0.431136	2.35914e-65	1.52894e-63
Copz2	COPI	12	~sex+diet	complex stoichiometry	-0.398913	0.0229326	0.418133	2.03787e-61	1.2607e-59
Hspa13	RSC	11	~sex	complex stoichiometry	0.381808	0.0482989	0.283339	2.02705e-60	1.07125e-58
Dld	mitochondrial oxoglutarate dehydrogenase complex	3	~diet	complex stoichiometry	-0.154543	0.0152124	0.28333	2.04647e-60	1.07125e-58
Dld	mitochondrial pyruvate dehydrogenase complex	7	~diet	complex stoichiometry	-0.154543	0.040894	0.28333	2.04647e-60	1.07125e-58
Safb	eIF3	13	~sex+diet	complex stoichiometry	-0.231408	0.0292861	0.414466	2.49376e-60	1.47566e-58
Jup	Polycystin-1 multiprotein complex (ACTN1	9	~sex+diet	complex stoichiometry	-0.270799	0.0841607	0.411697	1.62664e-59	9.22439e-58
Atpif1	F0/F1 ATP synthase (complex V)	13	~sex	complex stoichiometry	-0.431697	0.0457354	0.27694	1.01487e-57	5.2122e-56
Eif4a3	eIF4F	8	~sex	complex stoichiometry	-0.107191	0.0300177	0.272227	8.99321e-56	4.42697e-54
Eif4a3	Exon Junction Complex (EJC)	11	~sex	complex stoichiometry	-0.107191	0.0272303	0.272227	8.99321e-56	4.42697e-54
Stip1	Elongator complex	5	~sex	complex stoichiometry	-0.244452	0.0241324	0.272214	9.10766e-56	4.42697e-54
Ddx3x	Large Drosha complex	17	~sex+diet	complex stoichiometry	0.172932	0.0157544	0.398066	1.37352e-55	7.18983e-54
Ddx3x	TNF-alpha/Nf-kappa B signaling complex (RPL6	10	~sex+diet	complex stoichiometry	0.172932	0.0199644	0.398066	1.37352e-55	7.18983e-54
Mybbp1a	B-WICH	6	~sex	complex stoichiometry	0.111517	0.0100926	0.271634	1.57234e-55	7.37916e-54
Mybbp1a	UTP A complex	3	~sex	complex stoichiometry	0.111517	0.0140912	0.271634	1.57234e-55	7.37916e-54
Atp6v0a1	H+transporting ATPase	12	~sex	complex stoichiometry	0.253505	0.0391356	0.2698	8.77702e-55	4.04933e-53
Ddx1	Large Drosha complex	17	~sex	complex stoichiometry	0.156797	0.0164957	0.26955	1.10854e-54	5.02908e-53
Myo1e	emerin	9	~sex	complex stoichiometry	0.258657	0.0602843	0.265961	3.09148e-53	1.37951e-51
Tram1	SRC-3 complex	3	~sex	complex stoichiometry	0.277545	0.0424921	0.260955	2.9674e-51	1.28211e-49
Tram1	GST-Smad3	5	~sex	complex stoichiometry	0.277545	0.0280482	0.260955	2.9674e-51	1.28211e-49
H3f3b	Nucleosomal protein complex	6	~sex	complex stoichiometry	-0.110573	0.0293306	0.259715	9.0627e-51	3.79518e-49
H3f3b	H3.3 com	9	~sex	complex stoichiometry	-0.110573	0.0215917	0.259715	9.0627e-51	3.79518e-49
Gtf2i	TNF-alpha/Nf-kappa B signaling complex (RPL6	10	~sex	complex stoichiometry	-0.164927	0.0199746	0.25386	1.64135e-48	6.76934e-47
Stt3b	oligosaccharyl transferase complex	7	~sex	complex stoichiometry	-0.15029	0.0222799	0.253788	1.74883e-48	7.10494e-47
Hist4h4	Nucleosomal protein complex	6	~sex+diet	complex stoichiometry	-0.19607	0.0289114	0.371857	1.99648e-48	9.36971e-47
Hist4h4	H3.3 com	9	~sex+diet	complex stoichiometry	-0.19607	0.0201854	0.371857	1.99648e-48	9.36971e-47
Hist4h4	H2AX complex	13	~sex+diet	complex stoichiometry	-0.19607	0.0286883	0.371857	1.99648e-48	9.36971e-47
Sar1b	COPII	19	~sex	complex stoichiometry	-0.219084	0.0244064	0.253373	2.5168e-48	1.00746e-46
Hnrnpul1	Large Drosha complex	17	~sex	complex stoichiometry	-0.104992	0.0164957	0.253224	2.86746e-48	1.13119e-46
Sec24d	COPII	19	~sex+diet	complex stoichiometry	0.192871	0.0240632	0.366515	4.98065e-47	2.25956e-45
Acsl4	Fatty Acid Import Complex	5	~sex+diet	complex stoichiometry	0.592355	0.0796508	0.364445	1.71103e-46	7.512e-45
Eif4a3	eIF4F	8	~sex+diet	complex stoichiometry	-0.104982	0.0294674	0.359369	3.41579e-45	1.40875e-43
Eif4a3	Exon Junction Complex (EJC)	11	~sex+diet	complex stoichiometry	-0.104982	0.0269776	0.359369	3.41579e-45	1.40875e-43
Ddx21	B-WICH	6	~sex+diet	complex stoichiometry	0.165895	0.010093	0.357273	1.16102e-44	4.5147e-43
Ddx21	Toposome	5	~sex+diet	complex stoichiometry	0.165895	0.00776167	0.357273	1.16102e-44	4.5147e-43
Arfgap3	COPI	12	~sex+diet	complex stoichiometry	0.310859	0.0229326	0.352841	1.50527e-43	5.69076e-42
Nolc1	Chs5p/Arf-1binding proteins (ChAPs)	4	~sex	complex stoichiometry	0.449115	0.0739454	0.240284	1.76343e-43	6.85721e-42
Tfam	INO80.com	5	~sex	complex stoichiometry	-0.214891	0.0227017	0.24003	2.1777e-43	8.34889e-42
Magt1	oligosaccharyl transferase complex	7	~sex+diet	complex stoichiometry	-0.186604	0.0219489	0.351104	4.071e-43	1.49747e-41
Nup210	Nuclear pore complex (NPC)	26	~sex	complex stoichiometry	-0.214769	0.0183542	0.233823	3.47335e-41	1.31312e-39
Psmb10	26S Proteasome	37	~sex	complex stoichiometry	-0.512558	0.0287655	0.233431	4.76044e-41	1.77506e-39
Stip1	Elongator complex	5	~sex+diet	complex stoichiometry	-0.239938	0.023018	0.342149	6.33848e-41	2.27018e-39
Nup210	Nuclear pore complex (NPC)	26	~sex+diet	complex stoichiometry	-0.20948	0.0174825	0.340772	1.36127e-40	4.75048e-39
Dek	B-WICH	6	~sex+diet	complex stoichiometry	-0.154008	0.010093	0.338021	6.20156e-40	2.11008e-38
Sec24b	COPII	19	~sex+diet	complex stoichiometry	-0.218188	0.0240632	0.337175	9.86251e-40	3.27387e-38
Eif2s3x	DNA-PK-Ku-eIF2-NF90-NF45 complex	8	~sex	complex stoichiometry	-0.0871051	0.0139759	0.227785	4.22825e-39	1.53457e-37
Eif2s3x	multi-eIF complex	10	~sex	complex stoichiometry	-0.0871051	0.0230621	0.227785	4.22825e-39	1.53457e-37
Gapdh	HMGB1-HMGB2-HSC70-ERP60-GAPDH complex	5	~sex+diet	complex stoichiometry	0.382566	0.0533641	0.332516	1.24181e-38	4.02406e-37
Vcl	Polycystin-1 multiprotein complex (ACTN1	9	~diet	complex stoichiometry	0.21823	0.0963978	0.226122	1.5511e-38	5.55539e-37
Wdr5	NSL	2	~sex	complex stoichiometry	-0.121597	0.0128583	0.225341	2.84665e-38	9.44949e-37
Wdr5	KMT2C/D containing complex	3	~sex	complex stoichiometry	-0.121597	0.0161466	0.225341	2.84665e-38	9.44949e-37
Wdr5	HCF-1N	11	~sex	complex stoichiometry	-0.121597	0.016962	0.225341	2.84665e-38	9.44949e-37
Wdr5	ELL.com	7	~sex	complex stoichiometry	-0.121597	0.0209553	0.225341	2.84665e-38	9.44949e-37
Wdr5	COMPASS complex	4	~sex	complex stoichiometry	-0.121597	0.0290489	0.225341	2.84665e-38	9.44949e-37
Wdr5	Yph1-L	15	~sex	complex stoichiometry	-0.121597	0.0319429	0.225341	2.84665e-38	9.44949e-37
Map3k5	STE5-MAPK complex	5	~sex+diet	complex stoichiometry	0.288153	0.0235537	0.32734	1.98183e-37	6.27272e-36
Hnrnpd	mRNA cleavage factor complex (CFI)	12	~sex+diet	complex stoichiometry	-0.118135	0.0248623	0.325642	4.86771e-37	1.50567e-35
Ppp2r1b	protein phosphatase type 2A complex (Rts1p)	8	~diet	complex stoichiometry	-0.186163	0.0234632	0.220291	1.36746e-36	4.4846e-35
Ilf3	DNA-PK-Ku-eIF2-NF90-NF45 complex	8	~sex	complex stoichiometry	0.0866784	0.0139759	0.218574	4.99817e-36	1.58198e-34
Ilf3	emerin C52	14	~sex	complex stoichiometry	0.0866784	0.0438464	0.218574	4.99817e-36	1.58198e-34
Ilf3	Large Drosha complex	17	~sex	complex stoichiometry	0.0866784	0.0164957	0.218574	4.99817e-36	1.58198e-34
Grb2	actin cytoskeleton-regulatory complex	4	~sex+diet	complex stoichiometry	-0.223211	0.0563494	0.318117	2.46327e-35	7.28806e-34
Grb2	LAT-PLC-gamma-1-p85-GRB2-CBL-VAV-SLP-76 signaling complex	3	~sex+diet	complex stoichiometry	-0.223211	0.0321806	0.318117	2.46327e-35	7.28806e-34
Ddx1	Large Drosha complex	17	~sex+diet	complex stoichiometry	0.154405	0.0157544	0.316797	4.856e-35	1.40617e-33
Pi4ka	P2X7 receptor signalling complex	8	~sex	complex stoichiometry	-0.171228	0.0363977	0.214699	8.96034e-35	2.80345e-33
Nelfcd	Dsl1p complex	5	~sex+diet	complex stoichiometry	-0.181884	0.0230272	0.315341	1.02238e-34	2.89888e-33
Ikbkb	TNF-alpha/NF-kappa B signaling complex 6	13	~sex+diet	complex stoichiometry	-0.211162	0.018802	0.312587	4.14175e-34	1.12738e-32
Ikbkb	SRC-3 complex	3	~sex+diet	complex stoichiometry	-0.211162	0.0423248	0.312587	4.14175e-34	1.12738e-32
Sar1b	COPII	19	~sex+diet	complex stoichiometry	-0.222847	0.0240632	0.310029	1.50108e-33	4.00583e-32
Hspa13	RSC	11	~sex+diet	complex stoichiometry	0.386008	0.0457886	0.309366	2.09235e-33	5.47633e-32
Sugt1	SCF-CDC4 complex	5	~sex	complex stoichiometry	-0.155578	0.038289	0.209925	2.9143e-33	9.01445e-32
Tubb2a	Tubulins	7	~diet	complex stoichiometry	0.253255	0.0389917	0.209564	3.78078e-33	1.15632e-31
Stt3a	oligosaccharyl transferase complex	7	~sex+diet	complex stoichiometry	0.132776	0.0219489	0.307974	4.18937e-33	1.0758e-31
Nelfcd	Dsl1p complex	5	~diet	complex stoichiometry	-0.251409	0.0261183	0.207265	1.95892e-32	5.92463e-31
Arpc5l	Arp2/3 protein complex	9	~sex	complex stoichiometry	0.175657	0.0215556	0.20659	3.1633e-32	9.46209e-31
Tfam	INO80.com	5	~sex+diet	complex stoichiometry	-0.210909	0.0214718	0.302121	7.49647e-32	1.88939e-30
Mcmbp	MCM complex	1	~diet	complex stoichiometry	-0.477814	0.245033	0.205156	8.71279e-32	2.57785e-30
G3bp1	emerin C25	12	~sex	complex stoichiometry	0.115886	0.0224195	0.204517	1.3655e-31	3.99665e-30
Cluh	eIF3	13	~sex	complex stoichiometry	-0.112265	0.0315828	0.203297	3.20602e-31	9.2838e-30
Rpl22l1	cytoplasmic ribosomal large subunit	43	~sex	complex stoichiometry	0.435103	0.0329565	0.199788	3.62231e-30	1.03789e-28
Commd3	PRC1-core complex	2	~sex	complex stoichiometry	0.233687	0.052373	0.198173	1.09033e-29	3.05967e-28
Commd3	Polycomb-group repressive complex 1 (PRC1)	3	~sex	complex stoichiometry	0.233687	0.0537576	0.198173	1.09033e-29	3.05967e-28
Mybbp1a	UTP A complex	3	~sex+diet	complex stoichiometry	0.110421	0.0132707	0.291372	1.2854e-29	3.12399e-28
Mybbp1a	B-WICH	6	~sex+diet	complex stoichiometry	0.110421	0.010093	0.291372	1.2854e-29	3.12399e-28
Hnrnpd	mRNA cleavage factor complex (CFI)	12	~sex	complex stoichiometry	-0.121713	0.02546	0.197132	2.20544e-29	6.12566e-28
Ddx5	Pol epsilon	3	~sex	complex stoichiometry	0.0525278	0.0141557	0.197088	2.27293e-29	6.12566e-28
Ddx5	Spliceosome-A	15	~sex	complex stoichiometry	0.0525278	0.0202219	0.197088	2.27293e-29	6.12566e-28
Ddx5	Large Drosha complex	17	~sex	complex stoichiometry	0.0525278	0.0164957	0.197088	2.27293e-29	6.12566e-28
Wapl	Cohesin complex	7	~sex	complex stoichiometry	0.13172	0.0106541	0.1961	4.41925e-29	1.17933e-27
Stt3b	oligosaccharyl transferase complex	7	~sex+diet	complex stoichiometry	-0.152314	0.0219489	0.288691	4.49766e-29	1.07391e-27
Rps27a	cytoplasmic ribosomal small subunit	32	~sex	complex stoichiometry	-0.142516	0.0340252	0.195771	5.51198e-29	1.44265e-27
Rps27a	cytoplasmic ribosomal large subunit	43	~sex	complex stoichiometry	-0.142516	0.0329565	0.195771	5.51198e-29	1.44265e-27
Tmed9	COPII	19	~sex	complex stoichiometry	0.217462	0.0244064	0.195748	5.59691e-29	1.45093e-27
Atpif1	F0/F1 ATP synthase (complex V)	13	~sex+diet	complex stoichiometry	-0.434838	0.0447947	0.288095	5.93112e-29	1.39177e-27
Gemin5	Survival of motor neuron (SMN) complex	5	~sex+diet	complex stoichiometry	0.191957	0.0371892	0.287628	7.36256e-29	1.69838e-27
Atp6v0a1	H+transporting ATPase	12	~sex+diet	complex stoichiometry	0.251174	0.0386503	0.286957	1.00455e-28	2.27865e-27
Safb2	eIF3	13	~sex	complex stoichiometry	-0.124109	0.0315828	0.194654	1.1633e-28	2.98727e-27
Arpc1a	Arp2/3 protein complex	9	~sex	complex stoichiometry	0.244749	0.0215556	0.19431	1.46288e-28	3.72145e-27
Dld	mitochondrial oxoglutarate dehydrogenase complex	3	~sex+diet	complex stoichiometry	-0.00517099	0.015188	0.283634	4.61826e-28	1.01378e-26
Dld	mitochondrial pyruvate dehydrogenase complex	7	~sex+diet	complex stoichiometry	-0.00517099	0.0381322	0.283634	4.61826e-28	1.01378e-26
Ppp2r5e	protein phosphatase type 2A complex (Rts1p)	8	~sex	complex stoichiometry	0.153161	0.0229006	0.191992	6.77307e-28	1.70707e-26
Myo1e	emerin	9	~sex+diet	complex stoichiometry	0.256326	0.0597699	0.282198	8.87655e-28	1.91762e-26
C1qbp	emerin C24	3	~diet	complex stoichiometry	-0.28126	0.0430216	0.191296	1.06942e-27	2.62248e-26
C1qbp	FIB-associated protein complex	5	~diet	complex stoichiometry	-0.28126	0.0521803	0.191296	1.06942e-27	2.62248e-26
C1qbp	emerin C52	14	~diet	complex stoichiometry	-0.28126	0.0424853	0.191296	1.06942e-27	2.62248e-26
Kmt2d	ASCOM complex	4	~sex	complex abundance	-5.80993	4.03887	0.545991	1.68139e-27	4.60363e-24
Psmb8	eIF3	13	~sex	complex stoichiometry	-0.355774	0.0315828	0.189285	3.96063e-27	9.45686e-26
Psmb8	multi-eIF complex	10	~sex	complex stoichiometry	-0.355774	0.0230621	0.189285	3.96063e-27	9.45686e-26
Psmb8	26S Proteasome	37	~sex	complex stoichiometry	-0.355774	0.0287655	0.189285	3.96063e-27	9.45686e-26
Hnrnpf	Nuclear cap binding complex (NCBC)	6	~sex	complex stoichiometry	-0.135904	0.024143	0.189082	4.51512e-27	1.06871e-25
Nolc1	Chs5p/Arf-1binding proteins (ChAPs)	4	~sex+diet	complex stoichiometry	0.455516	0.0720534	0.277296	8.04438e-27	1.71069e-25
Svil	P2X7 receptor signalling complex	8	~sex	complex stoichiometry	0.162378	0.0363977	0.187348	1.37853e-26	3.2348e-25
Iars	multi-tRNAsynthase complex	10	~sex	complex stoichiometry	0.0781269	0.0139766	0.186101	3.05591e-26	7.10957e-25
Ago2	TRBP containing complex (DICER	4	~sex	complex stoichiometry	-0.263973	0.0640829	0.185655	4.05915e-26	9.36356e-25
Ctnnb1	TCF4-CTNNB1-SUMO1-EP300-HADAC6 complex	3	~sex+diet	complex stoichiometry	0.17898	0.0654242	0.272819	5.8098e-26	1.19805e-24
Ctnnb1	Polycystin-1 multiprotein complex (ACTN1	9	~sex+diet	complex stoichiometry	0.17898	0.0841607	0.272819	5.8098e-26	1.19805e-24
Ilf3	Large Drosha complex	17	~sex+diet	complex stoichiometry	0.0851162	0.0157544	0.272075	8.04213e-26	1.58628e-24
Ilf3	emerin C52	14	~sex+diet	complex stoichiometry	0.0851162	0.039889	0.272075	8.04213e-26	1.58628e-24
Ilf3	DNA-PK-Ku-eIF2-NF90-NF45 complex	8	~sex+diet	complex stoichiometry	0.0851162	0.0137822	0.272075	8.04213e-26	1.58628e-24
Hist1h1a	Emerin regulatory complex	6	~sex+diet	complex stoichiometry	-0.317615	0.0630886	0.270036	1.95158e-25	3.79443e-24
Tram1	GST-Smad3	5	~sex+diet	complex stoichiometry	0.279359	0.0282416	0.269447	2.51856e-25	4.76078e-24
Tram1	SRC-3 complex	3	~sex+diet	complex stoichiometry	0.279359	0.0423248	0.269447	2.51856e-25	4.76078e-24
Iqgap1	60S APC containing complex	5	~sex+diet	complex stoichiometry	-0.275407	0.053404	0.268976	3.08663e-25	5.6769e-24
Iqgap1	emerin C52	14	~sex+diet	complex stoichiometry	-0.275407	0.039889	0.268976	3.08663e-25	5.6769e-24
H3f3b	Nucleosomal protein complex	6	~sex+diet	complex stoichiometry	-0.109814	0.0289114	0.268891	3.2007e-25	5.73179e-24
H3f3b	H3.3 com	9	~sex+diet	complex stoichiometry	-0.109814	0.0201854	0.268891	3.2007e-25	5.73179e-24
Arpc5	Arp2/3 protein complex	9	~sex	complex stoichiometry	-0.0798992	0.0215556	0.181395	5.86599e-25	1.34178e-23
Rbbp4	LINC complex	1	~sex	complex stoichiometry	0.0621555	0.00438964	0.181012	7.43347e-25	1.56852e-23
Rbbp4	Polycomb-group repressive complex 2 (PRC2)	2	~sex	complex stoichiometry	0.0621555	0.00962976	0.181012	7.43347e-25	1.56852e-23
Rbbp4	chromatin assembly complex	2	~sex	complex stoichiometry	0.0621555	0.00962976	0.181012	7.43347e-25	1.56852e-23
Rbbp4	Rpd3L complex	4	~sex	complex stoichiometry	0.0621555	0.010458	0.181012	7.43347e-25	1.56852e-23
Rbbp4	NK-3-Groucho-HIPK2-SIN3A-RbpA48-HDAC1 complex	5	~sex	complex stoichiometry	0.0621555	0.0209678	0.181012	7.43347e-25	1.56852e-23
Rbbp4	H3.3 com	9	~sex	complex stoichiometry	0.0621555	0.0215917	0.181012	7.43347e-25	1.56852e-23
Rbbp4	HCF-1N	11	~sex	complex stoichiometry	0.0621555	0.016962	0.181012	7.43347e-25	1.56852e-23
Rbbp4	ELL.com	7	~sex	complex stoichiometry	0.0621555	0.0209553	0.181012	7.43347e-25	1.56852e-23
Rbbp4	Sin3-CI	7	~sex	complex stoichiometry	0.0621555	0.0114159	0.181012	7.43347e-25	1.56852e-23
Rbbp4	NuRD complex	11	~sex	complex stoichiometry	0.0621555	0.0149452	0.181012	7.43347e-25	1.56852e-23
Hnrnpul1	Large Drosha complex	17	~sex+diet	complex stoichiometry	-0.105808	0.0157544	0.264859	1.79586e-24	3.17425e-23
Snx6	retromer complex	7	~sex	complex abundance	-1.52763	0.817309	0.514366	1.84879e-24	1.75874e-21
Prkaa1	Snf1p/Snf4p/Sip2p complex	4	~diet	complex stoichiometry	-0.208566	0.0233185	0.179483	1.90521e-24	3.98921e-23
Mpc2	PRC1-core complex	2	~sex	complex abundance	-4.05696	2.9426	0.511785	3.21172e-24	1.75874e-21
Mpc2	Polycomb-group repressive complex 1 (PRC1)	3	~sex	complex abundance	-4.05696	2.98966	0.511785	3.21172e-24	1.75874e-21
Mpc2	CtBP	4	~sex	complex abundance	-4.05696	2.0777	0.511785	3.21172e-24	1.75874e-21
Copg2	COPI	12	~sex	complex stoichiometry	-0.101612	0.0236669	0.178373	3.75274e-24	7.79767e-23
Eif4g3	eIF4F	8	~sex	complex stoichiometry	0.147654	0.0300177	0.177763	5.43582e-24	1.12093e-22
Raly	Large Drosha complex	17	~sex	complex stoichiometry	-0.0816844	0.0164957	0.177571	6.10901e-24	1.25028e-22
Nat10	telomerase	5	~sex	complex stoichiometry	0.130833	0.0142386	0.176083	1.49849e-23	3.04395e-22
Ipo4	H3.3 com	9	~sex+diet	complex stoichiometry	0.183206	0.0201854	0.258908	2.17673e-23	3.79811e-22
Hnrnpf	Nuclear cap binding complex (NCBC)	6	~sex+diet	complex stoichiometry	-0.132907	0.0236622	0.258394	2.69195e-23	4.63766e-22
Snx2	retromer complex	7	~sex	complex stoichiometry	-0.109649	0.0138678	0.175079	2.73404e-23	5.51264e-22
Eif5	multi-eIF complex	10	~sex+diet	complex stoichiometry	0.0948895	0.0224473	0.257427	4.01167e-23	6.82486e-22
Dlat	mitochondrial pyruvate dehydrogenase complex	7	~sex+diet	complex stoichiometry	-0.106555	0.0381322	0.257389	4.07473e-23	6.84655e-22
Tln1	Polycystin-1 multiprotein complex (ACTN1	9	~diet	complex stoichiometry	0.0861293	0.0963978	0.173288	7.92198e-23	1.58556e-21
Eif3a	eIF3	13	~sex	complex abundance	1.27241	1.75762	0.494283	1.25914e-22	5.74586e-20
Gtf2i	TNF-alpha/Nf-kappa B signaling complex (RPL6	10	~sex+diet	complex stoichiometry	-0.164969	0.0199644	0.253875	1.71278e-22	2.8428e-21
Jup	Polycystin-1 multiprotein complex (ACTN1	9	~sex	complex abundance	-2.3584	3.94794	0.492354	1.87115e-22	7.31887e-20
Cul2	nuclear ubiquitin ligase complex	3	~sex	complex stoichiometry	0.139481	0.0358826	0.1715	2.26423e-22	4.46612e-21
Cul2	SCF-CDC4 complex	5	~sex	complex stoichiometry	0.139481	0.038289	0.1715	2.26423e-22	4.46612e-21
Llgl2	Sro1p/Sec4p/Sec9p complex	4	~diet	complex stoichiometry	-0.231794	0.0328274	0.169619	6.75452e-22	1.32272e-20
Bckdha	mitochondrial pyruvate dehydrogenase complex	7	~sex+diet	complex stoichiometry	0.233699	0.0381322	0.248801	1.31215e-21	2.15161e-20
Ipo4	H3.3 com	9	~sex	complex stoichiometry	0.178444	0.0215917	0.168221	1.5088e-21	2.93355e-20
C1qbp	emerin C24	3	~sex+diet	complex stoichiometry	0.153126	0.0402033	0.248028	1.78239e-21	2.82073e-20
C1qbp	FIB-associated protein complex	5	~sex+diet	complex stoichiometry	0.153126	0.051036	0.248028	1.78239e-21	2.82073e-20
C1qbp	emerin C52	14	~sex+diet	complex stoichiometry	0.153126	0.039889	0.248028	1.78239e-21	2.82073e-20
Eif2b2	eIF2B	5	~sex	complex abundance	1.61432	1.42518	0.480216	2.18102e-21	7.46454e-19
Pds5b	Cohesin complex	7	~sex	complex stoichiometry	0.0718322	0.0106541	0.166556	3.89801e-21	7.5251e-20
Stk4	Cdc42p/Ste20p complex	3	~sex	complex stoichiometry	-0.147134	0.0310021	0.166396	4.26588e-21	8.17726e-20
Arpc5l	Arp2/3 protein complex	9	~sex+diet	complex stoichiometry	0.178429	0.0211208	0.245586	4.6605e-21	7.29073e-20
Ctnnb1	TCF4-CTNNB1-SUMO1-EP300-HADAC6 complex	3	~sex	complex stoichiometry	0.173898	0.0649208	0.165708	6.29256e-21	1.18947e-19
Ctnnb1	Polycystin-1 multiprotein complex (ACTN1	9	~sex	complex stoichiometry	0.173898	0.0939262	0.165708	6.29256e-21	1.18947e-19
Actn4	P2X7 receptor signalling complex	8	~sex	complex stoichiometry	0.116929	0.0363977	0.164458	1.26994e-20	2.38399e-19
Hsp90ab1	P2X7 receptor signalling complex	8	~sex	complex stoichiometry	-0.0678213	0.0363977	0.163687	1.95246e-20	3.51961e-19
Hsp90ab1	Kinase maturation complex 2	4	~sex	complex stoichiometry	-0.0678213	0.0170844	0.163687	1.95246e-20	3.51961e-19
Hsp90ab1	TNF-alpha/NF-kappa B signaling complex 6	13	~sex	complex stoichiometry	-0.0678213	0.0190547	0.163687	1.95246e-20	3.51961e-19
Hsp90ab1	TNF-alpha/NF-kappa B signaling complex 7	4	~sex	complex stoichiometry	-0.0678213	0.0303927	0.163687	1.95246e-20	3.51961e-19
Hsp90ab1	Kinase maturation complex 1	12	~sex	complex stoichiometry	-0.0678213	0.0166979	0.163687	1.95246e-20	3.51961e-19
Hsp90ab1	HMC Complex	8	~sex	complex stoichiometry	-0.0678213	0.0359256	0.163687	1.95246e-20	3.51961e-19
Derl2	p97/VCP-VIMP-DERL1-DERL2-HRD1-SEL1L complex	5	~diet	complex stoichiometry	0.209405	0.0240677	0.163228	2.51935e-20	4.51163e-19
H3f3b	Nucleosomal protein complex	6	~sex	complex abundance	-1.97709	1.83942	0.465379	4.02378e-20	1.10171e-17
H3f3b	H3.3 com	9	~sex	complex abundance	-1.97709	1.5657	0.465379	4.02378e-20	1.10171e-17
Ncl	RNA pol II containing coactivator complex Tat-SF	5	~sex	complex stoichiometry	0.0591999	0.0139986	0.162374	4.04262e-20	7.19217e-19
Tnks1bp1	CCR4-NOT complex	6	~sex	complex stoichiometry	-0.14985	0.0252998	0.161319	7.22228e-20	1.27656e-18
Wdr5	COMPASS complex	4	~sex+diet	complex stoichiometry	-0.12055	0.0263091	0.237894	9.00854e-20	1.31835e-18
Wdr5	ELL.com	7	~sex+diet	complex stoichiometry	-0.12055	0.0208268	0.237894	9.00854e-20	1.31835e-18
Wdr5	NSL	2	~sex+diet	complex stoichiometry	-0.12055	0.0125051	0.237894	9.00854e-20	1.31835e-18
Wdr5	KMT2C/D containing complex	3	~sex+diet	complex stoichiometry	-0.12055	0.0157429	0.237894	9.00854e-20	1.31835e-18
Wdr5	HCF-1N	11	~sex+diet	complex stoichiometry	-0.12055	0.01659	0.237894	9.00854e-20	1.31835e-18
Wdr5	Yph1-L	15	~sex+diet	complex stoichiometry	-0.12055	0.0301772	0.237894	9.00854e-20	1.31835e-18
Nup50	Nuclear pore complex (NPC)	26	~sex	complex stoichiometry	0.113664	0.0183542	0.160907	9.05013e-20	1.58932e-18
Iqgap1	60S APC containing complex	5	~sex	complex stoichiometry	-0.267401	0.0567434	0.160253	1.29295e-19	2.24167e-18
Iqgap1	emerin C52	14	~sex	complex stoichiometry	-0.267401	0.0438464	0.160253	1.29295e-19	2.24167e-18
Eif4g3	eIF4F	8	~sex+diet	complex stoichiometry	0.144554	0.0294674	0.236833	1.34473e-19	1.947e-18
Hist4h4	Nucleosomal protein complex	6	~sex	complex abundance	-2.26399	1.83942	0.458915	1.39045e-19	2.92849e-17
Hist4h4	H2AX complex	13	~sex	complex abundance	-2.26399	1.30138	0.458915	1.39045e-19	2.92849e-17
Hist4h4	H3.3 com	9	~sex	complex abundance	-2.26399	1.5657	0.458915	1.39045e-19	2.92849e-17
Gemin5	Survival of motor neuron (SMN) complex	5	~sex	complex stoichiometry	0.198421	0.03946	0.15973	1.71814e-19	2.95998e-18
Hmgb1	HMGB1-HMGB2-HSC70-ERP60-GAPDH complex	5	~diet	complex stoichiometry	-0.225538	0.0765263	0.159618	1.82543e-19	3.12504e-18
Tubb2a	Tubulins	7	~sex+diet	complex stoichiometry	-0.08719	0.0384404	0.234453	3.27985e-19	4.69881e-18
Erbin	GST-Smad3	5	~sex	complex stoichiometry	0.144047	0.0280482	0.157936	4.52169e-19	7.69252e-18
Eif2s3x	multi-eIF complex	10	~sex+diet	complex stoichiometry	-0.087603	0.0224473	0.233456	4.75063e-19	6.65798e-18
Eif2s3x	DNA-PK-Ku-eIF2-NF90-NF45 complex	8	~sex+diet	complex stoichiometry	-0.087603	0.0137822	0.233456	4.75063e-19	6.65798e-18
Psmb10	26S Proteasome	37	~sex+diet	complex stoichiometry	-0.512572	0.027939	0.233432	4.79413e-19	6.65798e-18
Eif3a	eIF3	13	~sex	complex stoichiometry	0.0549748	0.0315828	0.157505	5.69516e-19	9.62872e-18
Mapk3	STE5-MAPK complex	5	~sex	complex stoichiometry	-0.121285	0.0238171	0.157302	6.34997e-19	1.06695e-17
Iars	multi-tRNAsynthase complex	10	~sex+diet	complex stoichiometry	0.0767121	0.0136796	0.232092	7.86574e-19	1.08134e-17
Eef1d	eEF1	4	~sex	complex abundance	1.66982	1.11494	0.446259	1.49567e-18	2.92511e-16
Ogdh	mitochondrial oxoglutarate dehydrogenase complex	3	~diet	complex stoichiometry	0.111502	0.0152124	0.155615	1.55533e-18	2.59731e-17
Iars	multi-tRNAsynthase complex	10	~sex	complex abundance	1.53893	1.00716	0.444936	1.90958e-18	3.48561e-16
Plcg1	LAT-PLC-gamma-1-p85-GRB2-CBL-VAV-SLP-76 signaling complex	3	~sex	complex stoichiometry	0.195867	0.0348077	0.154969	2.18513e-18	3.62679e-17
Eif3b	eIF3	13	~sex	complex abundance	1.2401	1.75762	0.442892	2.78109e-18	4.47919e-16
Eif3b	multi-eIF complex	10	~sex	complex abundance	1.2401	1.46917	0.442892	2.78109e-18	4.47919e-16
Eif3c	eIF3	13	~sex	complex abundance	1.31847	1.75762	0.440613	4.21965e-18	6.08074e-16
Eif3c	multi-eIF complex	10	~sex	complex abundance	1.31847	1.46917	0.440613	4.21965e-18	6.08074e-16
Tomm70a	mitochondrial outer membrane translocase complex	3	~sex	complex stoichiometry	-0.219861	0.070205	0.153287	5.26528e-18	8.68611e-17
Bub3	mitotic checkpoint complex	1	~diet	complex stoichiometry	-0.121954	0.020386	0.152862	6.56648e-18	1.0703e-16
Bub3	Spliceosome-A	15	~diet	complex stoichiometry	-0.121954	0.0199261	0.152862	6.56648e-18	1.0703e-16
Grb2	LAT-PLC-gamma-1-p85-GRB2-CBL-VAV-SLP-76 signaling complex	3	~sex	complex abundance	-1.63716	1.50217	0.438178	6.57188e-18	8.56848e-16
Grb2	actin cytoskeleton-regulatory complex	4	~sex	complex abundance	-1.63716	2.66104	0.438178	6.57188e-18	8.56848e-16
Smarcc2	GST-Smad3	5	~sex	complex stoichiometry	-0.0706394	0.0280482	0.152354	8.53752e-18	1.33558e-16
Smarcc2	RNA polymerase II complex	8	~sex	complex stoichiometry	-0.0706394	0.0249595	0.152354	8.53752e-18	1.33558e-16
Smarcc2	Sin3-CI	7	~sex	complex stoichiometry	-0.0706394	0.0114159	0.152354	8.53752e-18	1.33558e-16
Smarcc2	RSC	11	~sex	complex stoichiometry	-0.0706394	0.0482989	0.152354	8.53752e-18	1.33558e-16
Smarcc2	BAF complex	8	~sex	complex stoichiometry	-0.0706394	0.0287303	0.152354	8.53752e-18	1.33558e-16
Smarcc2	N-CoR-1	5	~sex	complex stoichiometry	-0.0706394	0.0192057	0.152354	8.53752e-18	1.33558e-16
Smarcc2	emerin C32	7	~sex	complex stoichiometry	-0.0706394	0.0138243	0.152354	8.53752e-18	1.33558e-16
Ddx5	Spliceosome-A	15	~sex+diet	complex stoichiometry	0.0532469	0.0193822	0.225094	9.95484e-18	1.32829e-16
Ddx5	Large Drosha complex	17	~sex+diet	complex stoichiometry	0.0532469	0.0157544	0.225094	9.95484e-18	1.32829e-16
Ddx5	Pol epsilon	3	~sex+diet	complex stoichiometry	0.0532469	0.013315	0.225094	9.95484e-18	1.32829e-16
Eif2b5	eIF2B	5	~sex	complex abundance	1.78862	1.42518	0.434609	1.2524e-17	1.55866e-15
Dlst	mitochondrial oxoglutarate dehydrogenase complex	3	~diet	complex stoichiometry	-0.104891	0.0152124	0.151101	1.62615e-17	2.52936e-16
Auh	mitochondrial ribosomal small subunit	17	~diet	complex stoichiometry	-0.1926	0.0278133	0.150796	1.90094e-17	2.93998e-16
Hsp90ab1	P2X7 receptor signalling complex	8	~sex+diet	complex stoichiometry	-0.066333	0.0362226	0.22311	2.01406e-17	2.53809e-16
Hsp90ab1	TNF-alpha/NF-kappa B signaling complex 7	4	~sex+diet	complex stoichiometry	-0.066333	0.0303054	0.22311	2.01406e-17	2.53809e-16
Hsp90ab1	Kinase maturation complex 2	4	~sex+diet	complex stoichiometry	-0.066333	0.016793	0.22311	2.01406e-17	2.53809e-16
Hsp90ab1	TNF-alpha/NF-kappa B signaling complex 6	13	~sex+diet	complex stoichiometry	-0.066333	0.018802	0.22311	2.01406e-17	2.53809e-16
Hsp90ab1	Kinase maturation complex 1	12	~sex+diet	complex stoichiometry	-0.066333	0.0160855	0.22311	2.01406e-17	2.53809e-16
Hsp90ab1	HMC Complex	8	~sex+diet	complex stoichiometry	-0.066333	0.0353607	0.22311	2.01406e-17	2.53809e-16
Mcmbp	MCM complex	1	~sex+diet	complex stoichiometry	0.140763	0.232865	0.223008	2.08735e-17	2.60631e-16
Sec24d	COPII	19	~sex	complex abundance	2.17889	1.50664	0.43072	2.51294e-17	2.99149e-15
Hist1h1a	Emerin regulatory complex	6	~sex	complex stoichiometry	-0.307627	0.0640777	0.150213	2.55933e-17	3.93587e-16
Kpna2	Nuclear cap binding complex (NCBC)	6	~sex	complex stoichiometry	0.158476	0.024143	0.149084	4.53644e-17	6.93718e-16
Ppp2r1b	protein phosphatase type 2A complex (Rts1p)	8	~sex+diet	complex stoichiometry	0.00864551	0.0218205	0.220779	4.56779e-17	5.6516e-16
Tmed9	COPII	19	~sex+diet	complex stoichiometry	0.220255	0.0240632	0.220234	5.52601e-17	6.77558e-16
Dhx9	SMN-PolII-RHA complex	5	~sex	complex stoichiometry	0.066286	0.0194981	0.148175	7.1678e-17	1.08001e-15
Dhx9	Toposome	5	~sex	complex stoichiometry	0.066286	0.00780857	0.148175	7.1678e-17	1.08001e-15
Hist3h2ba	Nucleosomal protein complex	6	~sex	complex stoichiometry	-0.0922589	0.0293306	0.14816	7.22125e-17	1.08001e-15
Hist3h2ba	H2AX complex	13	~sex	complex stoichiometry	-0.0922589	0.0291946	0.14816	7.22125e-17	1.08001e-15
Arfgap3	COPI	12	~sex	complex abundance	3.00602	1.4923	0.423109	9.63322e-17	1.09899e-14
Lig3	DNA repair complex NEIL2-PNK-Pol(beta)-LigIII(alpha)-XRCC1	3	~sex	complex stoichiometry	-0.192179	0.0480337	0.147358	1.07862e-16	1.60438e-15
Bnip1	Dsl1p complex	5	~sex	complex stoichiometry	-0.126168	0.0268984	0.146777	1.44029e-16	2.13069e-15
Vps33b	HOPS complex	7	~sex	complex stoichiometry	-0.116941	0.0131024	0.146761	1.4515e-16	2.13567e-15
Pi4ka	P2X7 receptor signalling complex	8	~sex+diet	complex stoichiometry	-0.171924	0.0362226	0.217412	1.46725e-16	1.78297e-15
Srp54a	Signal recognition particle (SRP) complex	5	~sex	complex stoichiometry	-0.0412438	0.015724	0.146468	1.67907e-16	2.45721e-15
Hspb1	Spliceosome-B	8	~sex	complex stoichiometry	0.548758	0.0715777	0.146407	1.73069e-16	2.51921e-15
Pabpc1	H2AX complex	13	~sex	complex abundance	1.25774	1.30138	0.419476	1.81324e-16	1.98586e-14
Srp68	Signal recognition particle (SRP) complex	5	~sex	complex stoichiometry	0.0409636	0.015724	0.146084	2.03081e-16	2.94035e-15
Vamp8	SNARE complex	3	~sex	complex stoichiometry	0.17987	0.0338905	0.146044	2.07045e-16	2.98188e-15
Kmt2d	ASCOM complex	4	~sex+diet	complex abundance	-5.76564	3.89296	0.569814	2.07159e-16	2.41763e-13
Cul2	nuclear ubiquitin ligase complex	3	~sex	complex abundance	2.09923	2.06546	0.417854	2.40054e-16	2.43433e-14
Cul2	SCF-CDC4 complex	5	~sex	complex abundance	2.09923	2.51787	0.417854	2.40054e-16	2.43433e-14
Smc1a	BRCA1/BARD1	3	~diet	complex stoichiometry	-0.0824292	0.0110533	0.145493	2.71707e-16	3.87219e-15
Smc1a	Cohesin complex	7	~diet	complex stoichiometry	-0.0824292	0.0114069	0.145493	2.71707e-16	3.87219e-15
Rps27a	cytoplasmic ribosomal small subunit	32	~sex+diet	complex stoichiometry	-0.144127	0.0336255	0.214773	3.61341e-16	4.3139e-15
Rps27a	cytoplasmic ribosomal large subunit	43	~sex+diet	complex stoichiometry	-0.144127	0.0323496	0.214773	3.61341e-16	4.3139e-15
Clu	eIF3	13	~sex+diet	complex stoichiometry	0.191372	0.0292861	0.214605	3.82543e-16	4.52731e-15
Eif5	multi-eIF complex	10	~diet	complex stoichiometry	-0.10712	0.0255703	0.144266	4.95843e-16	6.95714e-15
Mpc2	CtBP	4	~sex+diet	complex abundance	-4.01137	1.8496	0.560427	7.06392e-16	2.41763e-13
Mpc2	PRC1-core complex	2	~sex+diet	complex abundance	-4.01137	2.71857	0.560427	7.06392e-16	2.41763e-13
Mpc2	Polycomb-group repressive complex 1 (PRC1)	3	~sex+diet	complex abundance	-4.01137	2.81793	0.560427	7.06392e-16	2.41763e-13
Cluh	eIF3	13	~sex+diet	complex stoichiometry	-0.111389	0.0292861	0.212594	7.5373e-16	8.84333e-15
Rprd1b	RNA Degradation Complex	3	~sex	complex stoichiometry	-0.154659	0.0256179	0.143228	8.21036e-16	1.14608e-14
Tjp1	CF IIAm complex (Cleavage factor IIAm complex)	11	~sex	complex stoichiometry	-0.0901189	0.0188233	0.142656	1.08245e-15	1.50329e-14
Upf3b	Nonsense-mediated mRNA decay pathway complex	5	~sex	complex stoichiometry	0.0978852	0.0187162	0.14244	1.20102e-15	1.6511e-14
Upf3b	Exon Junction Complex (EJC)	11	~sex	complex stoichiometry	0.0978852	0.0272303	0.14244	1.20102e-15	1.6511e-14
Atad3a	SRCAP	3	~diet	complex stoichiometry	-0.134919	0.0156601	0.142326	1.26925e-15	1.72745e-14
Atad3a	NuA4/Tip60 HAT complex	5	~diet	complex stoichiometry	-0.134919	0.0184804	0.142326	1.26925e-15	1.72745e-14
Sugt1	SCF-CDC4 complex	5	~sex+diet	complex stoichiometry	-0.155978	0.0369983	0.21099	1.2885e-15	1.49885e-14
Frg1	Spliceosome-Bact	5	~sex	complex stoichiometry	-0.143222	0.0233902	0.142087	1.42327e-15	1.92744e-14
Pi4ka	P2X7 receptor signalling complex	8	~sex	complex abundance	-1.86818	1.77789	0.407233	1.46535e-15	1.4329e-13
Rbm5	Spliceosome-A	15	~diet	complex stoichiometry	0.233707	0.0199261	0.142023	1.46786e-15	1.97797e-14
Sra1	Wave-2 complex	5	~sex	complex stoichiometry	0.186336	0.0234829	0.141756	1.66872e-15	2.23757e-14
Qars	multi-tRNAsynthase complex	10	~sex	complex abundance	1.45758	1.00716	0.405752	1.87873e-15	1.77378e-13
Pds5b	Cohesin complex	7	~sex+diet	complex stoichiometry	0.0705114	0.0104465	0.20899	2.49875e-15	2.88203e-14
Hnrnpd	mRNA cleavage factor complex (CFI)	12	~diet	complex stoichiometry	-0.102679	0.0256051	0.140382	3.21187e-15	4.28564e-14
Strap	Survival of motor neuron (SMN) complex	5	~sex	complex stoichiometry	0.127381	0.03946	0.140281	3.36858e-15	4.47282e-14
Vti1a	SNARE complex (VAMP4	1	~diet	complex stoichiometry	0.150674	0.0358421	0.139888	4.05755e-15	5.36148e-14
Cyfip1	Wave-2 complex	5	~sex	complex stoichiometry	-0.0865148	0.0234829	0.139508	4.85365e-15	6.38243e-14
Commd3	Polycomb-group repressive complex 1 (PRC1)	3	~sex+diet	complex stoichiometry	0.231937	0.0510063	0.206519	5.6102e-15	6.3629e-14
Commd3	PRC1-core complex	2	~sex+diet	complex stoichiometry	0.231937	0.051832	0.206519	5.6102e-15	6.3629e-14
Rpl22l1	cytoplasmic ribosomal large subunit	43	~sex+diet	complex stoichiometry	0.432214	0.0323496	0.206395	5.84226e-15	6.57133e-14
Hnrnpu	emerin C24	3	~diet	complex stoichiometry	-0.106852	0.0430216	0.138777	6.84343e-15	8.82835e-14
Hnrnpu	emerin C52	14	~diet	complex stoichiometry	-0.106852	0.0424853	0.138777	6.84343e-15	8.82835e-14
Hnrnpu	telomerase	5	~diet	complex stoichiometry	-0.106852	0.0150692	0.138777	6.84343e-15	8.82835e-14
Hnrnpu	Large Drosha complex	17	~diet	complex stoichiometry	-0.106852	0.0176226	0.138777	6.84343e-15	8.82835e-14
Hspa5	H2AX complex	13	~sex	complex abundance	2.67082	1.30138	0.397752	7.07004e-15	6.0493e-13
Hspa5	RSC	11	~sex	complex abundance	2.67082	2.27466	0.397752	7.07004e-15	6.0493e-13
Hspa5	HCF-1N	11	~sex	complex abundance	2.67082	1.01688	0.397752	7.07004e-15	6.0493e-13
G3bp1	emerin C25	12	~sex+diet	complex stoichiometry	0.116204	0.0222615	0.205702	7.31539e-15	8.16086e-14
Gemin5	Survival of motor neuron (SMN) complex	5	~diet	complex stoichiometry	0.18472	0.0394121	0.138518	7.72334e-15	9.91648e-14
Ppp2r5a	HDAC1-PP1	5	~sex	complex stoichiometry	-0.11005	0.0226247	0.138434	8.03246e-15	1.0217e-13
Ppp2r5a	protein phosphatase type 2A complex (Rts1p)	8	~sex	complex stoichiometry	-0.11005	0.0229006	0.138434	8.03246e-15	1.0217e-13
Wapl	Cohesin complex	7	~sex+diet	complex stoichiometry	0.132757	0.0104465	0.205348	8.20193e-15	9.07547e-14
Vps33b	HOPS complex	7	~sex+diet	complex stoichiometry	-0.114272	0.0129328	0.204372	1.12378e-14	1.23344e-13
Eif3c	eIF3	13	~sex	complex stoichiometry	0.051558	0.0315828	0.137601	1.18406e-14	1.49214e-13
Eif3c	multi-eIF complex	10	~sex	complex stoichiometry	0.051558	0.0230621	0.137601	1.18406e-14	1.49214e-13
Hnrnpul1	Large Drosha complex	17	~sex	complex abundance	-1.12997	0.911139	0.39294	1.54799e-14	1.28436e-12
Trappc8	TRAPP complex	6	~sex	complex stoichiometry	0.0952238	0.0195185	0.136886	1.64878e-14	2.06819e-13
Rbbp4	Polycomb-group repressive complex 2 (PRC2)	2	~sex+diet	complex stoichiometry	0.0629435	0.008989	0.203083	1.69861e-14	1.72523e-13
Rbbp4	LINC complex	1	~sex+diet	complex stoichiometry	0.0629435	0.00424024	0.203083	1.69861e-14	1.72523e-13
Rbbp4	NK-3-Groucho-HIPK2-SIN3A-RbpA48-HDAC1 complex	5	~sex+diet	complex stoichiometry	0.0629435	0.0205695	0.203083	1.69861e-14	1.72523e-13
Rbbp4	H3.3 com	9	~sex+diet	complex stoichiometry	0.0629435	0.0201854	0.203083	1.69861e-14	1.72523e-13
Rbbp4	NuRD complex	11	~sex+diet	complex stoichiometry	0.0629435	0.0146942	0.203083	1.69861e-14	1.72523e-13
Rbbp4	chromatin assembly complex	2	~sex+diet	complex stoichiometry	0.0629435	0.008989	0.203083	1.69861e-14	1.72523e-13
Rbbp4	ELL.com	7	~sex+diet	complex stoichiometry	0.0629435	0.0208268	0.203083	1.69861e-14	1.72523e-13
Rbbp4	Rpd3L complex	4	~sex+diet	complex stoichiometry	0.0629435	0.00995718	0.203083	1.69861e-14	1.72523e-13
Rbbp4	HCF-1N	11	~sex+diet	complex stoichiometry	0.0629435	0.01659	0.203083	1.69861e-14	1.72523e-13
Rbbp4	Sin3-CI	7	~sex+diet	complex stoichiometry	0.0629435	0.0111364	0.203083	1.69861e-14	1.72523e-13
Eif4g1	eIF4F	8	~sex	complex abundance	1.17321	1.50725	0.390031	2.47442e-14	1.99264e-12
Rpl30	TNF-alpha/Nf-kappa B signaling complex (RPL6	10	~sex	complex stoichiometry	0.116406	0.0199746	0.135381	3.29171e-14	4.07274e-13
Rpl30	TNF-alpha/NF-kappa B signaling complex 6	13	~sex	complex stoichiometry	0.116406	0.0190547	0.135381	3.29171e-14	4.07274e-13
Rpl30	cytoplasmic ribosomal large subunit	43	~sex	complex stoichiometry	0.116406	0.0329565	0.135381	3.29171e-14	4.07274e-13
Tubg1	60S APC containing complex	5	~sex	complex stoichiometry	-0.153499	0.0567434	0.135015	3.88902e-14	4.79e-13
Bckdha	mitochondrial pyruvate dehydrogenase complex	7	~diet	complex stoichiometry	-0.253428	0.040894	0.134488	4.94101e-14	6.05831e-13
Prkar2a	cAMP-dependent protein kinase	4	~sex	complex stoichiometry	0.119337	0.0333041	0.134194	5.64284e-14	6.88781e-13
Upf1	Nonsense-mediated mRNA decay pathway complex	5	~sex	complex stoichiometry	-0.0828218	0.0187162	0.133643	7.23737e-14	8.75561e-13
Upf1	SMG-1-Upf1-eRF1-eRF3 complex (SURF)	5	~sex	complex stoichiometry	-0.0828218	0.0189025	0.133643	7.23737e-14	8.75561e-13
Jup	Polycystin-1 multiprotein complex (ACTN1	9	~sex+diet	complex abundance	-2.33694	3.71906	0.52299	7.55338e-14	2.02591e-11
Copg2	COPI	12	~sex+diet	complex stoichiometry	-0.10283	0.0229326	0.197838	8.86722e-14	8.93947e-13
Snx6	retromer complex	7	~sex+diet	complex abundance	-1.52098	0.801714	0.521641	8.87908e-14	2.02591e-11
Arpc1b	Arp2/3 protein complex	9	~sex	complex stoichiometry	-0.15545	0.0215556	0.133154	9.01885e-14	1.08625e-12
Clu	eIF3	13	~diet	complex stoichiometry	0.242362	0.0340248	0.13237	1.28072e-13	1.53573e-12
Dlat	mitochondrial pyruvate dehydrogenase complex	7	~diet	complex stoichiometry	0.109598	0.040894	0.132351	1.2913e-13	1.54163e-12
Safb2	eIF3	13	~sex+diet	complex stoichiometry	-0.123695	0.0292861	0.196271	1.43966e-13	1.44072e-12
Nfkb1	hs4 enhancer complex (faster migrating complex)	3	~sex	complex stoichiometry	-0.128333	0.0274502	0.132038	1.48427e-13	1.75661e-12
Nfkb1	TNF-alpha/Nf-kappa B signaling complex (RPL6	10	~sex	complex stoichiometry	-0.128333	0.0199746	0.132038	1.48427e-13	1.75661e-12
Sec23b	COPII	19	~sex+diet	complex stoichiometry	0.11987	0.0240632	0.195903	1.61255e-13	1.60195e-12
Sec11a	signal peptidase complex	4	~sex	complex abundance	2.2926	2.75376	0.378039	1.64551e-13	1.28726e-11
Llgl2	Sro1p/Sec4p/Sec9p complex	4	~sex+diet	complex stoichiometry	0.0910582	0.0323874	0.195835	1.64654e-13	1.62387e-12
Hmgb1	HMGB1-HMGB2-HSC70-ERP60-GAPDH complex	5	~sex+diet	complex stoichiometry	-0.107528	0.0533641	0.19573	1.70044e-13	1.66496e-12
Arpc1a	Arp2/3 protein complex	9	~sex+diet	complex stoichiometry	0.245456	0.0211208	0.195556	1.79359e-13	1.74362e-12
Chmp2a	ESCRT III complex	5	~sex+diet	complex stoichiometry	-0.125987	0.041203	0.195515	1.81612e-13	1.753e-12
Bsg	CD147-gamma-secretase complex (APH-1a	2	~diet	complex stoichiometry	0.197989	0.0354368	0.131131	2.21889e-13	2.61464e-12
Ppp2r5e	protein phosphatase type 2A complex (Rts1p)	8	~sex+diet	complex stoichiometry	0.153812	0.0218205	0.194642	2.37274e-13	2.27416e-12
Ywhah	Kinase maturation complex 1	12	~sex+diet	complex stoichiometry	-0.0743914	0.0160855	0.194566	2.42839e-13	2.31122e-12
Psmb8	26S Proteasome	37	~sex+diet	complex stoichiometry	-0.357793	0.027939	0.193929	2.94841e-13	2.74848e-12
Psmb8	multi-eIF complex	10	~sex+diet	complex stoichiometry	-0.357793	0.0224473	0.193929	2.94841e-13	2.74848e-12
Psmb8	eIF3	13	~sex+diet	complex stoichiometry	-0.357793	0.0292861	0.193929	2.94841e-13	2.74848e-12
Tln1	Polycystin-1 multiprotein complex (ACTN1	9	~sex+diet	complex stoichiometry	-0.0295314	0.0841607	0.1937	3.15996e-13	2.92565e-12
Ptk2	Polycystin-1 multiprotein complex (ACTN1	9	~sex	complex stoichiometry	0.123005	0.0939262	0.130327	3.16098e-13	3.7087e-12
Snx2	retromer complex	7	~sex+diet	complex stoichiometry	-0.108354	0.0136854	0.193465	3.3944e-13	3.12147e-12
Ap2a2	RalBP1-CCNB1-AP2A-NUMB-EPN1 complex	5	~sex	complex stoichiometry	-0.085738	0.0512438	0.129801	3.97895e-13	4.64837e-12
Rprd1b	RNA Degradation Complex	3	~sex+diet	complex stoichiometry	-0.151373	0.0239344	0.19195	5.36239e-13	4.89813e-12
Hist4h4	H3.3 com	9	~sex+diet	complex abundance	-2.23794	1.45753	0.504609	6.58279e-13	1.00132e-10
Hist4h4	Nucleosomal protein complex	6	~sex+diet	complex abundance	-2.23794	1.6955	0.504609	6.58279e-13	1.00132e-10
Hist4h4	H2AX complex	13	~sex+diet	complex abundance	-2.23794	1.28055	0.504609	6.58279e-13	1.00132e-10
Rps2	cytoplasmic ribosomal small subunit	32	~sex	complex abundance	1.26629	1.8856	0.368986	6.60108e-13	5.02049e-11
Bsg	CD147-gamma-secretase complex (APH-1a	2	~sex+diet	complex stoichiometry	-0.132833	0.0322689	0.190162	9.15627e-13	8.30779e-12
Flna	COMPASS complex	4	~diet	complex stoichiometry	0.173036	0.0272529	0.127386	1.13113e-12	1.31579e-11
Eif2b2	eIF2B	5	~sex+diet	complex abundance	1.60245	1.40924	0.499707	1.15604e-12	1.58262e-10
Rpl11	cytoplasmic ribosomal large subunit	43	~sex	complex abundance	1.25014	2.30189	0.363565	1.49121e-12	1.07445e-10
Rpl11	mitochondrial ribosomal large subunit	32	~sex	complex abundance	1.25014	1.73953	0.363565	1.49121e-12	1.07445e-10
Mapk1	STE5-MAPK complex	5	~sex	complex stoichiometry	-0.0728931	0.0238171	0.126506	1.64646e-12	1.90709e-11
Aqr	Nonsense-mediated mRNA decay pathway complex	5	~sex	complex stoichiometry	-0.146361	0.0187162	0.126418	1.70942e-12	1.97162e-11
Svil	P2X7 receptor signalling complex	8	~sex+diet	complex stoichiometry	0.162042	0.0362226	0.187938	1.76791e-12	1.59346e-11
Eif3a	eIF3	13	~sex+diet	complex abundance	1.27438	1.60773	0.495203	1.92925e-12	2.40104e-10
Prpf6	Spliceosome-U5	6	~sex	complex stoichiometry	0.0694757	0.0060561	0.125815	2.20735e-12	2.53508e-11
Zranb2	emerin C25	12	~sex	complex stoichiometry	0.139032	0.0224195	0.125805	2.21657e-12	2.53508e-11
Cdk5	Cell cycle kinase complex CDK5	2	~sex	complex stoichiometry	0.0918411	0.018145	0.12574	2.2783e-12	2.57325e-11
Cdk5	Pho85p/Pcl1p complex	2	~sex	complex stoichiometry	0.0918411	0.0094515	0.12574	2.2783e-12	2.57325e-11
Cdk5	Cdc28p/Clb5p complex	2	~sex	complex stoichiometry	0.0918411	0.0121978	0.12574	2.2783e-12	2.57325e-11
Mapk3	STE5-MAPK complex	5	~sex+diet	complex stoichiometry	-0.123191	0.0235537	0.186749	2.50452e-12	2.24253e-11
Vps26b	retromer complex	7	~sex	complex stoichiometry	0.0745032	0.0138678	0.125485	2.53704e-12	2.85365e-11
Chmp2a	ESCRT III complex	5	~diet	complex stoichiometry	-0.16817	0.0438425	0.125395	2.63497e-12	2.9516e-11
Prkaa1	Snf1p/Snf4p/Sip2p complex	4	~sex+diet	complex stoichiometry	-0.0404075	0.0228482	0.186161	2.97247e-12	2.64414e-11
Ywhah	Kinase maturation complex 1	12	~diet	complex stoichiometry	0.0998031	0.0164313	0.125079	3.01027e-12	3.35817e-11
Eif2b4	eIF2B	5	~sex	complex abundance	1.65861	1.42518	0.358633	3.09586e-12	2.17345e-10
Ago2	TRBP containing complex (DICER	4	~sex+diet	complex stoichiometry	-0.264046	0.0637007	0.185667	3.43068e-12	3.03192e-11
Psmd10	26S Proteasome	37	~diet	complex stoichiometry	0.122666	0.0330762	0.124562	3.73938e-12	4.15453e-11
Spcs3	signal peptidase complex	4	~sex	complex abundance	2.52237	2.75376	0.356744	4.0841e-12	2.79557e-10
Htatsf1	RNA pol II containing coactivator complex Tat-SF	5	~sex	complex stoichiometry	-0.085282	0.0139986	0.124311	4.15341e-12	4.57716e-11
Htatsf1	Spliceosome-A	15	~sex	complex stoichiometry	-0.085282	0.0202219	0.124311	4.15341e-12	4.57716e-11
H3f3b	H3.3 com	9	~sex+diet	complex abundance	-1.9614	1.45753	0.487384	4.63654e-12	4.88263e-10
H3f3b	Nucleosomal protein complex	6	~sex+diet	complex abundance	-1.9614	1.6955	0.487384	4.63654e-12	4.88263e-10
Hist3h2ba	Nucleosomal protein complex	6	~sex	complex abundance	-1.75742	1.83942	0.354273	5.85379e-12	3.81611e-10
Hist3h2ba	H2AX complex	13	~sex	complex abundance	-1.75742	1.30138	0.354273	5.85379e-12	3.81611e-10
Arpc5	Arp2/3 protein complex	9	~sex+diet	complex stoichiometry	-0.0795813	0.0211208	0.183538	6.33777e-12	5.56497e-11
Eef1g	eEF1	4	~sex	complex abundance	1.64625	1.11494	0.353386	6.65623e-12	4.23832e-10
Hmgb2	HMGB1-HMGB2-HSC70-ERP60-GAPDH complex	5	~sex+diet	complex stoichiometry	-0.15462	0.0533641	0.183155	7.07218e-12	6.17002e-11
Eif4g3	eIF4F	8	~sex	complex abundance	1.87519	1.50725	0.351896	8.2553e-12	5.06586e-10
Eif5	multi-eIF complex	10	~sex	complex abundance	1.69183	1.46917	0.351837	8.32593e-12	5.06586e-10
Gatad2a	NuRD complex	11	~sex	complex stoichiometry	0.117794	0.0149452	0.122489	8.83492e-12	9.69703e-11
Sept8	Septin complex	6	~sex	complex stoichiometry	-0.16934	0.0240562	0.12216	1.01128e-11	1.1055e-10
Raly	Large Drosha complex	17	~sex+diet	complex stoichiometry	-0.0812345	0.0157544	0.181605	1.09942e-11	9.53062e-11
Slc27a5	Fatty Acid Import Complex	5	~diet	complex stoichiometry	-0.173848	0.0919215	0.121869	1.13929e-11	1.24046e-10
Tomm40	mitochondrial outer membrane translocase complex	3	~sex	complex stoichiometry	-0.168559	0.070205	0.12177	1.18603e-11	1.28621e-10
Eif3b	eIF3	13	~sex	complex stoichiometry	0.0396216	0.0315828	0.121708	1.21673e-11	1.30906e-10
Eif3b	multi-eIF complex	10	~sex	complex stoichiometry	0.0396216	0.0230621	0.121708	1.21673e-11	1.30906e-10
Cav1	UTM-SGCE-DAG1-CAV1-NOS3 complex	4	~sex	complex stoichiometry	0.48598	0.170851	0.121177	1.51073e-11	1.61898e-10
Atpif1	F0/F1 ATP synthase (complex V)	13	~sex	complex abundance	-3.43134	2.84362	0.347363	1.57958e-11	9.40195e-10
Sar1a	COPII	19	~sex	complex stoichiometry	-0.123668	0.0244064	0.121038	1.59827e-11	1.70607e-10
Bcar1	Polycystin-1 multiprotein complex (ACTN1	9	~sex	complex stoichiometry	0.152472	0.0939262	0.121015	1.61354e-11	1.71565e-10
Pik3r1	LAT-PLC-gamma-1-p85-GRB2-CBL-VAV-SLP-76 signaling complex	3	~sex	complex stoichiometry	-0.115618	0.0348077	0.120984	1.63367e-11	1.7303e-10
Plcg1	LAT-PLC-gamma-1-p85-GRB2-CBL-VAV-SLP-76 signaling complex	3	~sex+diet	complex stoichiometry	0.198723	0.0321806	0.179946	1.75501e-11	1.51175e-10
Cul2	nuclear ubiquitin ligase complex	3	~sex+diet	complex stoichiometry	0.138421	0.0348527	0.178933	2.32949e-11	1.98152e-10
Cul2	SCF-CDC4 complex	5	~sex+diet	complex stoichiometry	0.138421	0.0369983	0.178933	2.32949e-11	1.98152e-10
Derl2	p97/VCP-VIMP-DERL1-DERL2-HRD1-SEL1L complex	5	~sex+diet	complex stoichiometry	-0.064683	0.0244126	0.178841	2.39024e-11	2.02057e-10
Snap23	SNARE complex	3	~sex	complex stoichiometry	0.125552	0.0338905	0.120021	2.41073e-11	2.5336e-10
Snap23	Sro1p/Sec4p/Sec9p complex	4	~sex	complex stoichiometry	0.125552	0.0371716	0.120021	2.41073e-11	2.5336e-10
Vcl	Polycystin-1 multiprotein complex (ACTN1	9	~sex+diet	complex abundance	1.31139	3.71906	0.471059	2.75364e-11	2.69266e-09
Rbp1	RalBP1-CCNB1-AP2A-NUMB-EPN1 complex	5	~sex	complex stoichiometry	-0.322878	0.0512438	0.119294	3.22744e-11	3.37535e-10
Nelfcd	Dsl1p complex	5	~sex	complex stoichiometry	-0.190786	0.0268984	0.119287	3.23646e-11	3.37535e-10
Sec23b	COPII	19	~sex	complex stoichiometry	0.116473	0.0244064	0.119181	3.37604e-11	3.50748e-10
Eif2b3	eIF2B	5	~sex	complex abundance	1.89305	1.42518	0.341797	3.4623e-11	2.01698e-09
Psmd13	26S Proteasome	37	~sex	complex stoichiometry	0.065991	0.0287655	0.118925	3.73939e-11	3.8702e-10
Elp4	Elongator complex	5	~sex	complex abundance	1.56963	1.2241	0.341211	3.75718e-11	2.14316e-09
Nup210	Nuclear pore complex (NPC)	26	~diet	complex stoichiometry	-0.153055	0.0183315	0.118824	3.89248e-11	4.01338e-10
Pdia3	HMGB1-HMGB2-HSC70-ERP60-GAPDH complex	5	~sex	complex abundance	1.66613	3.2661	0.34067	4.05164e-11	2.26396e-09
Ap3s1	AP-3 adaptor complex	4	~sex	complex stoichiometry	0.184677	0.020493	0.118241	4.90692e-11	5.04024e-10
Nat10	telomerase	5	~sex+diet	complex stoichiometry	0.130791	0.0138694	0.176095	5.10369e-11	4.28773e-10
Mettl26	Nucleosomal protein complex	6	~sex	complex abundance	2.36141	1.83942	0.338914	5.17091e-11	2.80937e-09
Ddx3x	TNF-alpha/Nf-kappa B signaling complex (RPL6	10	~sex	complex abundance	1.06029	1.32761	0.338688	5.33555e-11	2.80937e-09
Ddx3x	Large Drosha complex	17	~sex	complex abundance	1.06029	0.911139	0.338688	5.33555e-11	2.80937e-09
Stk4	Cdc42p/Ste20p complex	3	~sex+diet	complex stoichiometry	-0.148406	0.0311495	0.175836	5.47951e-11	4.57522e-10
Calr	H2AX complex	13	~sex	complex abundance	1.78802	1.30138	0.338002	5.86671e-11	3.03076e-09
Hnrnpu	emerin C24	3	~sex+diet	complex stoichiometry	-0.0542346	0.0402033	0.174368	8.17234e-11	6.66021e-10
Hnrnpu	Large Drosha complex	17	~sex+diet	complex stoichiometry	-0.0542346	0.0157544	0.174368	8.17234e-11	6.66021e-10
Hnrnpu	emerin C52	14	~sex+diet	complex stoichiometry	-0.0542346	0.039889	0.174368	8.17234e-11	6.66021e-10
Hnrnpu	telomerase	5	~sex+diet	complex stoichiometry	-0.0542346	0.0138694	0.174368	8.17234e-11	6.66021e-10
Spcs1	signal peptidase complex	4	~sex	complex abundance	2.66589	2.75376	0.335419	8.36965e-11	4.24372e-09
Iars	multi-tRNAsynthase complex	10	~sex+diet	complex abundance	1.52843	1.00043	0.460452	8.45449e-11	7.71613e-09
Slc27a5	Fatty Acid Import Complex	5	~sex+diet	complex stoichiometry	-0.113647	0.0796508	0.173743	9.67598e-11	7.74648e-10
Top1	RC complex during S-phase of cell cycle	4	~diet	complex stoichiometry	-0.145197	0.0263101	0.116428	1.00072e-10	1.02404e-09
Atp6v1c1	H+transporting ATPase	12	~diet	complex stoichiometry	0.0824206	0.0470435	0.116215	1.08723e-10	1.10841e-09
Erbin	GST-Smad3	5	~sex+diet	complex stoichiometry	0.145672	0.0282416	0.1732	1.12038e-10	8.91721e-10
Rpl3	cytoplasmic ribosomal large subunit	43	~sex	complex abundance	1.38327	2.30189	0.333169	1.13813e-10	5.56465e-09
Rpl3	Yph1-L	15	~sex	complex abundance	1.38327	2.04617	0.333169	1.13813e-10	5.56465e-09
Bnip1	Dsl1p complex	5	~sex+diet	complex stoichiometry	-0.124244	0.0230272	0.1725	1.35188e-10	1.06971e-09
Eif2b5	eIF2B	5	~sex+diet	complex abundance	1.77416	1.40924	0.455925	1.35297e-10	1.15763e-08
Auh	mitochondrial ribosomal small subunit	17	~sex+diet	complex stoichiometry	-0.0731301	0.0272381	0.172419	1.38155e-10	1.08687e-09
Dlat	mitochondrial pyruvate dehydrogenase complex	7	~sex	complex stoichiometry	-0.102428	0.0409242	0.115529	1.41864e-10	1.44087e-09
Actg1	P2X7 receptor signalling complex	8	~sex	complex stoichiometry	0.124628	0.0363977	0.115448	1.46396e-10	1.45434e-09
Actg1	INO80.com	5	~sex	complex stoichiometry	0.124628	0.0227017	0.115448	1.46396e-10	1.45434e-09
Actg1	Profilin 1 complex	5	~sex	complex stoichiometry	0.124628	0.0151451	0.115448	1.46396e-10	1.45434e-09
Actg1	emerin	9	~sex	complex stoichiometry	0.124628	0.0602843	0.115448	1.46396e-10	1.45434e-09
Actg1	Emerin regulatory complex	6	~sex	complex stoichiometry	0.124628	0.0640777	0.115448	1.46396e-10	1.45434e-09
Actg1	BAF complex	8	~sex	complex stoichiometry	0.124628	0.0287303	0.115448	1.46396e-10	1.45434e-09
Ago2	TRBP containing complex (DICER	4	~sex	complex abundance	-1.60102	2.3833	0.331277	1.47117e-10	7.0668e-09
Nup50	Nuclear pore complex (NPC)	26	~sex+diet	complex stoichiometry	0.11257	0.0174825	0.172118	1.49757e-10	1.17137e-09
Tfam	INO80.com	5	~sex	complex abundance	-1.90782	1.06712	0.33096	1.5356e-10	7.14612e-09
Eif3l	H2AX complex	13	~sex	complex abundance	1.25473	1.30138	0.330939	1.53989e-10	7.14612e-09
Hist1h2bl	Nucleosomal protein complex	6	~sex	complex abundance	-1.94471	1.83942	0.330607	1.61051e-10	7.3493e-09
Rpl6	TNF-alpha/Nf-kappa B signaling complex (RPL6	10	~sex	complex stoichiometry	0.0728949	0.0199746	0.115103	1.67215e-10	1.64318e-09
Rpl6	TNF-alpha/NF-kappa B signaling complex 6	13	~sex	complex stoichiometry	0.0728949	0.0190547	0.115103	1.67215e-10	1.64318e-09
Rpl6	cytoplasmic ribosomal large subunit	43	~sex	complex stoichiometry	0.0728949	0.0329565	0.115103	1.67215e-10	1.64318e-09
Rpl23	cytoplasmic ribosomal large subunit	43	~sex	complex abundance	1.29698	2.30189	0.330233	1.6939e-10	7.36173e-09
Rpl23	Yph1-L	15	~sex	complex abundance	1.29698	2.04617	0.330233	1.6939e-10	7.36173e-09
Rpl23	mitochondrial ribosomal large subunit	32	~sex	complex abundance	1.29698	1.73953	0.330233	1.6939e-10	7.36173e-09
Chmp3	ESCRT III complex	5	~diet	complex stoichiometry	-0.135551	0.0438425	0.114874	1.82646e-10	1.78194e-09
Chmp3	Septin complex	6	~diet	complex stoichiometry	-0.135551	0.0251582	0.114874	1.82646e-10	1.78194e-09
Qars	multi-tRNAsynthase complex	10	~sex	complex stoichiometry	0.0655207	0.0139766	0.114597	2.03132e-10	1.97474e-09
Mybbp1a	UTP A complex	3	~sex	complex abundance	1.35488	1.11503	0.328427	2.1593e-10	9.09563e-09
Mybbp1a	B-WICH	6	~sex	complex abundance	1.35488	0.657442	0.328427	2.1593e-10	9.09563e-09
Tmed7	COPII	19	~sex	complex stoichiometry	0.131783	0.0244064	0.114247	2.3228e-10	2.25005e-09
Rpl5	cytoplasmic ribosomal large subunit	43	~sex	complex abundance	1.22227	2.30189	0.327401	2.47684e-10	1.01218e-08
Rpl5	Yph1-L	15	~sex	complex abundance	1.22227	2.04617	0.327401	2.47684e-10	1.01218e-08
Grb2	actin cytoskeleton-regulatory complex	4	~sex+diet	complex abundance	-1.6276	2.51369	0.449381	2.64597e-10	2.01241e-08
Grb2	LAT-PLC-gamma-1-p85-GRB2-CBL-VAV-SLP-76 signaling complex	3	~sex+diet	complex abundance	-1.6276	1.36084	0.449381	2.64597e-10	2.01241e-08
Eef1d	eEF1	4	~sex+diet	complex abundance	1.66687	1.12031	0.447288	3.27149e-10	2.3572e-08
Tuba4a	ASCOM complex	4	~sex+diet	complex stoichiometry	0.0845293	0.12024	0.168603	3.79246e-10	2.89974e-09
Tuba4a	FIB-associated protein complex	5	~sex+diet	complex stoichiometry	0.0845293	0.051036	0.168603	3.79246e-10	2.89974e-09
Tuba4a	60S APC containing complex	5	~sex+diet	complex stoichiometry	0.0845293	0.053404	0.168603	3.79246e-10	2.89974e-09
Tuba4a	Tubulins	7	~sex+diet	complex stoichiometry	0.0845293	0.0384404	0.168603	3.79246e-10	2.89974e-09
Eif3b	multi-eIF complex	10	~sex+diet	complex abundance	1.2364	1.42752	0.445823	3.79321e-10	2.47281e-08
Eif3b	eIF3	13	~sex+diet	complex abundance	1.2364	1.60773	0.445823	3.79321e-10	2.47281e-08
Ndufaf1	Ecsit complex (ECSIT	4	~sex	complex stoichiometry	0.143834	0.0500593	0.11248	4.5383e-10	4.36511e-09
Ndufaf1	Respiratory chain complex I (early intermediate NDUFAF1 assembly)	7	~sex	complex stoichiometry	0.143834	0.0241292	0.11248	4.5383e-10	4.36511e-09
Atp6v0d1	H+transporting ATPase	12	~sex	complex abundance	2.59482	2.17995	0.322756	4.5857e-10	1.84642e-08
Actn4	P2X7 receptor signalling complex	8	~sex+diet	complex stoichiometry	0.11632	0.0362226	0.167795	4.68148e-10	3.55949e-09
Atp6v1a	H+transporting ATPase	12	~sex	complex abundance	-0.965246	2.17995	0.322456	4.77062e-10	1.89304e-08
Pik3r1	LAT-PLC-gamma-1-p85-GRB2-CBL-VAV-SLP-76 signaling complex	3	~sex+diet	complex stoichiometry	-0.118217	0.0321806	0.167295	5.32999e-10	4.03006e-09
Eif2s1	multi-eIF complex	10	~sex	complex abundance	0.90655	1.46917	0.321109	5.69224e-10	2.19512e-08
Eif2s1	DNA-PK-Ku-eIF2-NF90-NF45 complex	8	~sex	complex abundance	0.90655	1.1941	0.321109	5.69224e-10	2.19512e-08
Eif3c	multi-eIF complex	10	~sex+diet	complex abundance	1.31641	1.42752	0.441403	5.90768e-10	3.51635e-08
Eif3c	eIF3	13	~sex+diet	complex abundance	1.31641	1.60773	0.441403	5.90768e-10	3.51635e-08
Tmed9	COPII	19	~sex	complex abundance	2.42146	1.50664	0.320814	5.91648e-10	2.24991e-08
Kars	multi-tRNAsynthase complex	10	~diet	complex stoichiometry	-0.0904358	0.0153739	0.111421	6.74576e-10	6.46548e-09
Rbp4	RNA polymerase II core complex	4	~sex+diet	complex stoichiometry	0.247654	0.0408941	0.166295	6.90275e-10	5.19041e-09
Hmgb2	HMGB1-HMGB2-HSC70-ERP60-GAPDH complex	5	~sex	complex stoichiometry	-0.150222	0.0589005	0.111086	7.63936e-10	7.29626e-09
Ncl	RNA pol II containing coactivator complex Tat-SF	5	~sex+diet	complex stoichiometry	0.0594925	0.013947	0.165401	8.68244e-10	6.49275e-09
Cul1	nuclear ubiquitin ligase complex	3	~sex	complex stoichiometry	-0.0712312	0.0358826	0.110633	9.03376e-10	8.47928e-09
Cul1	p27-cyclinE-Cdk2 - Ubiquitin E3 ligase (SKP1A	2	~sex	complex stoichiometry	-0.0712312	0.0386028	0.110633	9.03376e-10	8.47928e-09
Cul1	SCF-CDC4 complex	5	~sex	complex stoichiometry	-0.0712312	0.038289	0.110633	9.03376e-10	8.47928e-09
Cul1	PFD-like	4	~sex	complex stoichiometry	-0.0712312	0.0239213	0.110633	9.03376e-10	8.47928e-09
Cul1	TNF-alpha/NF-kappa B signaling complex (CHUK	8	~sex	complex stoichiometry	-0.0712312	0.0328863	0.110633	9.03376e-10	8.47928e-09
Sec24d	COPII	19	~sex+diet	complex abundance	2.18747	1.48793	0.435824	1.02619e-09	5.85354e-08
Rplp0	cytoplasmic ribosomal large subunit	43	~sex	complex abundance	1.14613	2.30189	0.316022	1.10174e-09	4.13226e-08
Hist1h1a	Emerin regulatory complex	6	~diet	complex stoichiometry	0.263095	0.0686133	0.109938	1.1671e-09	1.0917e-08
Sec23b	COPII	19	~sex	complex abundance	1.66129	1.50664	0.315248	1.21694e-09	4.45109e-08
Srp68	Signal recognition particle (SRP) complex	5	~sex	complex abundance	1.21965	1.33276	0.315233	1.21925e-09	4.45109e-08
Erlec1	ubiquitin ligase ERAD-L complex	3	~sex	complex stoichiometry	-0.121472	0.016377	0.109443	1.39907e-09	1.3042e-08
Tram1	SRC-3 complex	3	~sex	complex abundance	2.59626	2.6731	0.314047	1.41944e-09	5.04731e-08
Tram1	GST-Smad3	5	~sex	complex abundance	2.59626	2.05108	0.314047	1.41944e-09	5.04731e-08
Tnks1bp1	CCR4-NOT complex	6	~sex+diet	complex stoichiometry	-0.150475	0.0249792	0.163467	1.42045e-09	1.05247e-08
Vamp8	SNARE complex	3	~sex+diet	complex stoichiometry	0.177606	0.0330147	0.16346	1.42288e-09	1.05247e-08
Spcs2	signal peptidase complex	4	~sex	complex abundance	2.43791	2.75376	0.313891	1.44802e-09	5.08294e-08
Arfgap3	COPI	12	~sex+diet	complex abundance	2.99117	1.45269	0.430831	1.67127e-09	9.15188e-08
Bub3	Spliceosome-A	15	~sex+diet	complex stoichiometry	-0.0305884	0.0193822	0.162409	1.85414e-09	1.35671e-08
Bub3	mitotic checkpoint complex	1	~sex+diet	complex stoichiometry	-0.0305884	0.0202997	0.162409	1.85414e-09	1.35671e-08
Met	eIF3	13	~diet	complex stoichiometry	-0.140687	0.0340248	0.108244	2.16256e-09	2.00904e-08
Tjp1	CF IIAm complex (Cleavage factor IIAm complex)	11	~sex+diet	complex stoichiometry	-0.0913115	0.0185814	0.161601	2.26952e-09	1.65177e-08
Pym1	Exon Junction Complex (EJC)	11	~sex	complex stoichiometry	0.143872	0.0272303	0.108069	2.30338e-09	2.13258e-08
Rpl22	cytoplasmic ribosomal large subunit	43	~sex	complex stoichiometry	-0.0793068	0.0329565	0.107971	2.38629e-09	2.20186e-08
Eif5	multi-eIF complex	10	~sex+diet	complex abundance	1.71992	1.42752	0.425319	2.84246e-09	1.45773e-07
Cul2	SCF-CDC4 complex	5	~sex+diet	complex abundance	2.08932	2.47065	0.42482	2.98149e-09	1.45773e-07
Cul2	nuclear ubiquitin ligase complex	3	~sex+diet	complex abundance	2.08932	2.2285	0.42482	2.98149e-09	1.45773e-07
Rbbp7	Polycomb-group repressive complex 2 (PRC2)	2	~sex	complex stoichiometry	-0.0997582	0.00962976	0.107336	2.99745e-09	2.69276e-08
Rbbp7	chromatin assembly complex	2	~sex	complex stoichiometry	-0.0997582	0.00962976	0.107336	2.99745e-09	2.69276e-08
Rbbp7	Rpd3L complex	4	~sex	complex stoichiometry	-0.0997582	0.010458	0.107336	2.99745e-09	2.69276e-08
Rbbp7	H3.3 com	9	~sex	complex stoichiometry	-0.0997582	0.0215917	0.107336	2.99745e-09	2.69276e-08
Rbbp7	HCF-1N	11	~sex	complex stoichiometry	-0.0997582	0.016962	0.107336	2.99745e-09	2.69276e-08
Rbbp7	ELL.com	7	~sex	complex stoichiometry	-0.0997582	0.0209553	0.107336	2.99745e-09	2.69276e-08
Rbbp7	Sin3-CI	7	~sex	complex stoichiometry	-0.0997582	0.0114159	0.107336	2.99745e-09	2.69276e-08
Rbbp7	NuRD complex	11	~sex	complex stoichiometry	-0.0997582	0.0149452	0.107336	2.99745e-09	2.69276e-08
Rps21	cytoplasmic ribosomal small subunit	32	~sex	complex abundance	1.26657	1.8856	0.307809	3.12527e-09	1.08316e-07
Nfkb1	hs4 enhancer complex (faster migrating complex)	3	~sex+diet	complex stoichiometry	-0.130487	0.0275185	0.160226	3.1944e-09	2.3003e-08
Nfkb1	TNF-alpha/Nf-kappa B signaling complex (RPL6	10	~sex+diet	complex stoichiometry	-0.130487	0.0199644	0.160226	3.1944e-09	2.3003e-08
Nolc1	Chs5p/Arf-1binding proteins (ChAPs)	4	~sex	complex abundance	2.87653	2.77904	0.307188	3.3775e-09	1.15595e-07
Trappc8	TRAPP complex	6	~sex+diet	complex stoichiometry	0.0966404	0.018768	0.159851	3.50474e-09	2.5105e-08
Pabpc1	H2AX complex	13	~sex+diet	complex abundance	1.26163	1.28055	0.422551	3.70099e-09	1.74712e-07
Cog7	Conserved oligomeric Golgi (COG) complex	8	~sex	complex stoichiometry	-0.0540464	0.0112392	0.106682	3.78551e-09	3.38952e-08
Upf1	SMG-1-Upf1-eRF1-eRF3 complex (SURF)	5	~sex+diet	complex stoichiometry	-0.0841389	0.0187819	0.15926	4.05386e-09	2.8736e-08
Upf1	Nonsense-mediated mRNA decay pathway complex	5	~sex+diet	complex stoichiometry	-0.0841389	0.0189367	0.15926	4.05386e-09	2.8736e-08
Hdgf	ISW1b complex	4	~sex+diet	complex stoichiometry	-0.0727239	0.0262542	0.159187	4.12701e-09	2.89529e-08
Hdgf	emerin C52	14	~sex+diet	complex stoichiometry	-0.0727239	0.039889	0.159187	4.12701e-09	2.89529e-08
Smarcc2	RSC	11	~sex+diet	complex stoichiometry	-0.0701083	0.0457886	0.158821	4.51486e-09	3.05707e-08
Smarcc2	N-CoR-1	5	~sex+diet	complex stoichiometry	-0.0701083	0.0189065	0.158821	4.51486e-09	3.05707e-08
Smarcc2	GST-Smad3	5	~sex+diet	complex stoichiometry	-0.0701083	0.0282416	0.158821	4.51486e-09	3.05707e-08
Smarcc2	RNA polymerase II complex	8	~sex+diet	complex stoichiometry	-0.0701083	0.0249422	0.158821	4.51486e-09	3.05707e-08
Smarcc2	emerin C32	7	~sex+diet	complex stoichiometry	-0.0701083	0.0136684	0.158821	4.51486e-09	3.05707e-08
Smarcc2	Sin3-CI	7	~sex+diet	complex stoichiometry	-0.0701083	0.0111364	0.158821	4.51486e-09	3.05707e-08
Smarcc2	BAF complex	8	~sex+diet	complex stoichiometry	-0.0701083	0.0270401	0.158821	4.51486e-09	3.05707e-08
Rps3	cytoplasmic ribosomal small subunit	32	~sex	complex abundance	1.13663	1.8856	0.304237	4.87443e-09	1.64768e-07
Wdr92	calcineurin complex	3	~sex	complex stoichiometry	0.117912	0.0156506	0.105937	4.93076e-09	4.4005e-08
Arf4	Chs5p/Arf-1binding proteins (ChAPs)	4	~sex	complex stoichiometry	0.180375	0.0739454	0.105909	4.97916e-09	4.42918e-08
Eif3a	eIF3	13	~sex+diet	complex stoichiometry	0.0548368	0.0292861	0.15824	5.20326e-09	3.49584e-08
Prkar2a	cAMP-dependent protein kinase	4	~sex+diet	complex stoichiometry	0.121171	0.0327953	0.158232	5.21422e-09	3.49584e-08
Ppp2r5a	HDAC1-PP1	5	~sex+diet	complex stoichiometry	-0.111551	0.022075	0.157967	5.56247e-09	3.69293e-08
Ppp2r5a	protein phosphatase type 2A complex (Rts1p)	8	~sex+diet	complex stoichiometry	-0.111551	0.0218205	0.157967	5.56247e-09	3.69293e-08
Met	eIF3	13	~sex+diet	complex stoichiometry	-0.0950492	0.0292861	0.157461	6.28972e-09	4.15549e-08
Bckdha	mitochondrial pyruvate dehydrogenase complex	7	~sex	complex stoichiometry	0.224174	0.0409242	0.105166	6.46533e-09	5.73245e-08
Mars	multi-tRNAsynthase complex	10	~sex	complex abundance	1.19353	1.00716	0.301888	6.50952e-09	2.17355e-07
Atad3a	SRCAP	3	~sex+diet	complex stoichiometry	-0.0438025	0.0149425	0.157237	6.64117e-09	4.34549e-08
Atad3a	NuA4/Tip60 HAT complex	5	~sex+diet	complex stoichiometry	-0.0438025	0.0180829	0.157237	6.64117e-09	4.34549e-08
Psma1	Ubiquilin-proteasome complex	5	~sex	complex stoichiometry	-0.0555061	0.0130628	0.104912	7.06823e-09	6.22645e-08
Psma1	26S Proteasome	37	~sex	complex stoichiometry	-0.0555061	0.0287655	0.104912	7.06823e-09	6.22645e-08
Lars	multi-tRNAsynthase complex	10	~sex	complex abundance	1.12909	1.00716	0.301147	7.12873e-09	2.35162e-07
Snx2	retromer complex	7	~sex	complex abundance	-0.977158	0.817309	0.300777	7.45778e-09	2.43088e-07
Eef1b2	eEF1	4	~sex	complex abundance	1.56532	1.11494	0.300657	7.56859e-09	2.43798e-07
Psmb9	emerin	9	~sex	complex stoichiometry	-0.278944	0.0602843	0.104491	8.18401e-09	7.16298e-08
Psmb9	26S Proteasome	37	~sex	complex stoichiometry	-0.278944	0.0287655	0.104491	8.18401e-09	7.16298e-08
Hnrnpd	mRNA cleavage factor complex (CFI)	12	~sex+diet	complex abundance	-1.34476	1.5917	0.414101	8.18518e-09	3.73517e-07
Smarcc2	GST-Smad3	5	~sex	complex abundance	-0.913263	2.05108	0.299757	8.44654e-09	2.51376e-07
Smarcc2	N-CoR-1	5	~sex	complex abundance	-0.913263	1.1172	0.299757	8.44654e-09	2.51376e-07
Smarcc2	BAF complex	8	~sex	complex abundance	-0.913263	1.64286	0.299757	8.44654e-09	2.51376e-07
Smarcc2	RSC	11	~sex	complex abundance	-0.913263	2.27466	0.299757	8.44654e-09	2.51376e-07
Smarcc2	RNA polymerase II complex	8	~sex	complex abundance	-0.913263	1.36677	0.299757	8.44654e-09	2.51376e-07
Smarcc2	Sin3-CI	7	~sex	complex abundance	-0.913263	0.86242	0.299757	8.44654e-09	2.51376e-07
Smarcc2	emerin C32	7	~sex	complex abundance	-0.913263	0.78461	0.299757	8.44654e-09	2.51376e-07
Cul1	TNF-alpha/NF-kappa B signaling complex (CHUK	8	~sex+diet	complex stoichiometry	-0.0695694	0.0322542	0.156036	8.87427e-09	5.67037e-08
Cul1	nuclear ubiquitin ligase complex	3	~sex+diet	complex stoichiometry	-0.0695694	0.0348527	0.156036	8.87427e-09	5.67037e-08
Cul1	SCF-CDC4 complex	5	~sex+diet	complex stoichiometry	-0.0695694	0.0369983	0.156036	8.87427e-09	5.67037e-08
Cul1	PFD-like	4	~sex+diet	complex stoichiometry	-0.0695694	0.0243841	0.156036	8.87427e-09	5.67037e-08
Cul1	p27-cyclinE-Cdk2 - Ubiquitin E3 ligase (SKP1A	2	~sex+diet	complex stoichiometry	-0.0695694	0.0399727	0.156036	8.87427e-09	5.67037e-08
Ranbp2	Nuclear pore complex (NPC)	26	~sex+diet	complex stoichiometry	0.0535025	0.0174825	0.155998	8.95635e-09	5.69607e-08
Ogdh	mitochondrial oxoglutarate dehydrogenase complex	3	~sex+diet	complex stoichiometry	-0.00323554	0.015188	0.155752	9.50193e-09	6.01494e-08
Eif5	multi-eIF complex	10	~sex	complex stoichiometry	0.0908685	0.0230621	0.10375	1.05848e-08	9.23452e-08
Eif3i	multi-eIF complex	10	~sex	complex abundance	1.11962	1.46917	0.29776	1.07615e-08	3.13457e-07
Eif3i	eIF3	13	~sex	complex abundance	1.11962	1.75762	0.29776	1.07615e-08	3.13457e-07
Kpna2	Nuclear cap binding complex (NCBC)	6	~sex+diet	complex stoichiometry	0.159619	0.0236622	0.154984	1.14174e-08	7.19401e-08
Qars	multi-tRNAsynthase complex	10	~sex+diet	complex abundance	1.45222	1.00043	0.409838	1.21346e-08	5.35879e-07
Tjp1	CF IIAm complex (Cleavage factor IIAm complex)	11	~sex	complex abundance	-0.979659	0.928981	0.296726	1.21916e-08	3.51373e-07
Hsp90b1	HMC Complex	8	~sex	complex stoichiometry	0.097399	0.0359256	0.102934	1.40161e-08	1.21891e-07
Polb	DNA repair complex NEIL2-PNK-Pol(beta)-LigIII(alpha)-XRCC1	3	~sex	complex abundance	2.11109	2.26351	0.295459	1.41973e-08	4.04919e-07
Pi4ka	P2X7 receptor signalling complex	8	~sex+diet	complex abundance	-1.86843	1.78098	0.407241	1.53901e-08	6.58406e-07
Smc1a	Cohesin complex	7	~sex+diet	complex stoichiometry	-0.0196632	0.0104465	0.153711	1.545e-08	9.6456e-08
Smc1a	BRCA1/BARD1	3	~sex+diet	complex stoichiometry	-0.0196632	0.0108041	0.153711	1.545e-08	9.6456e-08
Tomm70a	mitochondrial outer membrane translocase complex	3	~sex+diet	complex stoichiometry	-0.220108	0.0707037	0.15344	1.64713e-08	1.02363e-07
Ap2m1	AP-1 adaptor complex	6	~sex	complex stoichiometry	0.0846507	0.0111504	0.102322	1.72733e-08	1.49739e-07
Gspt2	SMG-1-Upf1-eRF1-eRF3 complex (SURF)	5	~sex	complex abundance	1.37003	1.24918	0.293792	1.73282e-08	4.8912e-07
Atp6v1h	H+transporting ATPase	12	~sex	complex abundance	-0.970728	2.17995	0.29344	1.80716e-08	5.04898e-07
Tfam	INO80.com	5	~sex+diet	complex abundance	-1.8749	1.02975	0.405211	1.85091e-08	7.60865e-07
Hspa5	RSC	11	~sex+diet	complex abundance	2.68327	2.25552	0.404351	2.00081e-08	7.60865e-07
Hspa5	HCF-1N	11	~sex+diet	complex abundance	2.68327	1.00662	0.404351	2.00081e-08	7.60865e-07
Hspa5	H2AX complex	13	~sex+diet	complex abundance	2.68327	1.28055	0.404351	2.00081e-08	7.60865e-07
Hdgf	emerin C52	14	~diet	complex stoichiometry	-0.0966588	0.0424853	0.101782	2.075e-08	1.78739e-07
Hdgf	ISW1b complex	4	~diet	complex stoichiometry	-0.0966588	0.0274775	0.101782	2.075e-08	1.78739e-07
Sec11a	signal peptidase complex	4	~sex+diet	complex abundance	2.31391	2.81601	0.40284	2.29331e-08	8.48526e-07
Hnrnpk	emerin C52	14	~sex	complex stoichiometry	0.0586756	0.0438464	0.101326	2.42083e-08	2.07217e-07
Hnrnpk	emerin C25	12	~sex	complex stoichiometry	0.0586756	0.0224195	0.101326	2.42083e-08	2.07217e-07
Rps15a	cytoplasmic ribosomal small subunit	32	~sex	complex abundance	1.17296	1.8856	0.290872	2.44975e-08	6.77518e-07
Eif4g3	eIF4F	8	~sex+diet	complex abundance	1.84945	1.48437	0.401817	2.51444e-08	9.05861e-07
Rps17	cytoplasmic ribosomal small subunit	32	~sex	complex abundance	1.14835	1.8856	0.290379	2.59642e-08	7.10899e-07
Ppwd1	Spliceosome-C	5	~diet	complex stoichiometry	0.0959812	0.0611365	0.100935	2.76091e-08	2.35586e-07
Eif4g1	eIF4F	8	~sex+diet	complex abundance	1.16612	1.48437	0.400703	2.77858e-08	9.75352e-07
Dlst	mitochondrial oxoglutarate dehydrogenase complex	3	~sex+diet	complex stoichiometry	0.00207858	0.015188	0.151165	2.80584e-08	1.73579e-07
Rpn1	oligosaccharyl transferase complex	7	~sex	complex stoichiometry	0.0470789	0.0222799	0.100879	2.81259e-08	2.39246e-07
Ankrd28	TNF-alpha/NF-kappa B signaling complex (CHUK	8	~diet	complex stoichiometry	-0.10639	0.0335983	0.100859	2.83167e-08	2.40119e-07
Lig3	DNA repair complex NEIL2-PNK-Pol(beta)-LigIII(alpha)-XRCC1	3	~sex+diet	complex stoichiometry	-0.191083	0.0495142	0.150947	2.9512e-08	1.81746e-07
Gpi1	glycosylphosphatidylinositol-N-acetylglucosaminyltransferase (GPI-GnT) complex	1	~diet	complex abundance	2.98333	4.85703	0.289264	2.95987e-08	8.02389e-07
Atp6v1e1	H+transporting ATPase	12	~sex	complex abundance	-1.16908	2.17995	0.289022	3.04484e-08	8.17329e-07
Spcs3	signal peptidase complex	4	~sex+diet	complex abundance	2.55395	2.81601	0.399161	3.18921e-08	1.09151e-06
Tmed2	COPII	19	~sex	complex abundance	1.41608	1.50664	0.288266	3.32671e-08	8.84324e-07
Ap3d1	AP-3 adaptor complex	4	~sex	complex stoichiometry	-0.0600337	0.020493	0.100272	3.44611e-08	2.91314e-07
Srp54a	Signal recognition particle (SRP) complex	5	~sex+diet	complex stoichiometry	-0.0414838	0.0158421	0.150247	3.4698e-08	2.12721e-07
Atp6v1c1	H+transporting ATPase	12	~sex+diet	complex stoichiometry	0.0443111	0.0386503	0.149659	3.97254e-08	2.42449e-07
Hnrnpul1	Large Drosha complex	17	~sex+diet	complex abundance	-1.12617	0.872143	0.396261	4.12616e-08	1.37774e-06
Srp68	Signal recognition particle (SRP) complex	5	~sex+diet	complex stoichiometry	0.0411813	0.0158421	0.149228	4.38575e-08	2.66473e-07
Hist3h2ba	Nucleosomal protein complex	6	~sex+diet	complex stoichiometry	-0.0925362	0.0289114	0.149188	4.42615e-08	2.66548e-07
Hist3h2ba	H2AX complex	13	~sex+diet	complex stoichiometry	-0.0925362	0.0286883	0.149188	4.42615e-08	2.66548e-07
Rpl10a	cytoplasmic ribosomal large subunit	43	~sex	complex abundance	1.13509	2.30189	0.285741	4.46226e-08	1.17478e-06
Rpl11	mitochondrial ribosomal large subunit	32	~sex	complex stoichiometry	0.0656944	0.0262914	0.0994389	4.54401e-08	3.81753e-07
Rpl11	cytoplasmic ribosomal large subunit	43	~sex	complex stoichiometry	0.0656944	0.0329565	0.0994389	4.54401e-08	3.81753e-07
Syvn1	ubiquitin ligase ERAD-L complex	3	~sex	complex stoichiometry	0.0659199	0.016377	0.099384	4.62713e-08	3.86351e-07
Syvn1	p97/VCP-VIMP-DERL1-DERL2-HRD1-SEL1L complex	5	~sex	complex stoichiometry	0.0659199	0.028365	0.099384	4.62713e-08	3.86351e-07
Dhx9	Toposome	5	~sex+diet	complex stoichiometry	0.0664569	0.00776167	0.148933	4.69182e-08	2.80069e-07
Dhx9	SMN-PolII-RHA complex	5	~sex+diet	complex stoichiometry	0.0664569	0.0195032	0.148933	4.69182e-08	2.80069e-07
Mtor	TORC 2 complex	2	~diet	complex stoichiometry	0.0726084	0.0103569	0.0993351	4.7025e-08	3.91444e-07
LOC108167922	cytoplasmic ribosomal large subunit	43	~sex	complex abundance	1.05906	2.30189	0.284631	5.07229e-08	1.32266e-06
Iqgap1	60S APC containing complex	5	~diet	complex stoichiometry	0.210136	0.06033	0.0990259	5.20701e-08	4.30805e-07
Iqgap1	emerin C52	14	~diet	complex stoichiometry	0.210136	0.0424853	0.0990259	5.20701e-08	4.30805e-07
Eif4a3	eIF4F	8	~diet	complex stoichiometry	-0.0645534	0.0305557	0.0987921	5.62281e-08	4.62395e-07
Eif4a3	Exon Junction Complex (EJC)	11	~diet	complex stoichiometry	-0.0645534	0.0279403	0.0987921	5.62281e-08	4.62395e-07
Smc3	Cohesin complex	7	~sex+diet	complex abundance	-0.845059	0.752227	0.392532	5.72885e-08	1.86733e-06
Sept8	Septin complex	6	~sex+diet	complex stoichiometry	-0.166515	0.0239934	0.147769	6.11374e-08	3.63354e-07
Rps18	cytoplasmic ribosomal small subunit	32	~sex	complex abundance	1.04484	1.8856	0.282463	6.50623e-08	1.66487e-06
Rps18	mitochondrial ribosomal small subunit	17	~sex	complex abundance	1.04484	2.11609	0.282463	6.50623e-08	1.66487e-06
Eif3b	multi-eIF complex	10	~sex+diet	complex stoichiometry	0.0389585	0.0224473	0.147394	6.65571e-08	3.92139e-07
Eif3b	eIF3	13	~sex+diet	complex stoichiometry	0.0389585	0.0292861	0.147394	6.65571e-08	3.92139e-07
Eif3c	multi-eIF complex	10	~sex+diet	complex stoichiometry	0.0510715	0.0224473	0.146811	7.59057e-08	4.43381e-07
Eif3c	eIF3	13	~sex+diet	complex stoichiometry	0.0510715	0.0292861	0.146811	7.59057e-08	4.43381e-07
Rps7	cytoplasmic ribosomal small subunit	32	~sex	complex abundance	1.32596	1.8856	0.280837	7.83197e-08	1.98555e-06
Psmd13	26S Proteasome	37	~sex+diet	complex stoichiometry	0.0648303	0.027939	0.146652	7.86673e-08	4.57548e-07
Cyfip1	Wave-2 complex	5	~sex+diet	complex stoichiometry	-0.087216	0.0234967	0.146474	8.18782e-08	4.73166e-07
Hspb1	Spliceosome-B	8	~sex+diet	complex stoichiometry	0.548347	0.0710189	0.146465	8.20479e-08	4.73166e-07
Ptpn11	LMO4-gp130 complex	3	~sex+diet	complex stoichiometry	0.0513108	0.0148246	0.146345	8.42725e-08	4.83945e-07
Rpl7	cytoplasmic ribosomal large subunit	43	~sex	complex abundance	1.16643	2.30189	0.280171	8.44688e-08	2.1218e-06
Rpl17	cytoplasmic ribosomal large subunit	43	~sex	complex abundance	1.08399	2.30189	0.279799	8.81094e-08	2.17336e-06
Rpl17	Yph1-L	15	~sex	complex abundance	1.08399	2.04617	0.279799	8.81094e-08	2.17336e-06
Ctnnb1	Polycystin-1 multiprotein complex (ACTN1	9	~diet	complex stoichiometry	-0.133235	0.0963978	0.0973328	9.04429e-08	7.39296e-07
Ctnnb1	TCF4-CTNNB1-SUMO1-EP300-HADAC6 complex	3	~diet	complex stoichiometry	-0.133235	0.0731292	0.0973328	9.04429e-08	7.39296e-07
Rpl22l1	cytoplasmic ribosomal large subunit	43	~sex	complex abundance	4.17673	2.30189	0.279097	9.53881e-08	2.3319e-06
Mpv17	TFIIIC complex	3	~sex	complex stoichiometry	0.195628	0.0395729	0.0971019	9.74383e-08	7.94093e-07
Pcna	PCNA-DNA polymerase delta complex	1	~sex	complex abundance	-2.00706	2.70485	0.27881	9.85225e-08	2.34569e-06
Pcna	PCNA-MutS-alpha-MutL-alpha-DNA complex	2	~sex	complex abundance	-2.00706	2.3677	0.27881	9.85225e-08	2.34569e-06
Pcna	Cell cycle kinase complex CDK5	2	~sex	complex abundance	-2.00706	1.85059	0.27881	9.85225e-08	2.34569e-06
Rbm5	Spliceosome-A	15	~sex+diet	complex stoichiometry	0.0374789	0.0193822	0.145638	9.871e-08	5.64472e-07
Acsl4	Fatty Acid Import Complex	5	~sex	complex abundance	3.70253	4.34974	0.278214	1.05371e-07	2.48713e-06
Rpl32	cytoplasmic ribosomal large subunit	43	~sex	complex abundance	1.3027	2.30189	0.278007	1.07847e-07	2.52381e-06
Atp6v1d	H+transporting ATPase	12	~sex	complex abundance	-1.03693	2.17995	0.277808	1.10291e-07	2.55912e-06
Actn1	Polycystin-1 multiprotein complex (ACTN1	9	~sex+diet	complex stoichiometry	0.084364	0.0841607	0.144964	1.14682e-07	6.53064e-07
Eif4a2	eIF4F	8	~sex	complex abundance	1.04748	1.50725	0.277203	1.18041e-07	2.71592e-06
Ddx3x	Large Drosha complex	17	~sex+diet	complex abundance	1.07437	0.872143	0.384015	1.19662e-07	3.72314e-06
Ddx3x	TNF-alpha/Nf-kappa B signaling complex (RPL6	10	~sex+diet	complex abundance	1.07437	1.31339	0.384015	1.19662e-07	3.72314e-06
Hnrnpd	mRNA cleavage factor complex (CFI)	12	~sex	complex abundance	-1.38029	1.61594	0.276153	1.3276e-07	3.02915e-06
Baz1b	B-WICH	6	~sex	complex stoichiometry	-0.0912375	0.0100926	0.0959747	1.39823e-07	1.1275e-06
Baz1b	chromatin accessibility complex	2	~sex	complex stoichiometry	-0.0912375	0.0110799	0.0959747	1.39823e-07	1.1275e-06
Rela	hs4 enhancer complex (faster migrating complex)	3	~sex	complex stoichiometry	0.0842554	0.0274502	0.0959613	1.4042e-07	1.1275e-06
Rela	TNF-alpha/Nf-kappa B signaling complex (RPL6	10	~sex	complex stoichiometry	0.0842554	0.0199746	0.0959613	1.4042e-07	1.1275e-06
Rela	TNF-alpha/NF-kappa B signaling complex (CHUK	8	~sex	complex stoichiometry	0.0842554	0.0328863	0.0959613	1.4042e-07	1.1275e-06
Srp72	Signal recognition particle (SRP) complex	5	~sex	complex abundance	1.10745	1.33276	0.275503	1.42748e-07	3.23012e-06
Rictor	TORC 2 complex	2	~diet	complex stoichiometry	-0.0730904	0.0103569	0.095802	1.47721e-07	1.18264e-06
Chmp3	ESCRT III complex	5	~sex+diet	complex stoichiometry	0.0678274	0.041203	0.143659	1.5299e-07	8.63979e-07
Chmp3	Septin complex	6	~sex+diet	complex stoichiometry	0.0678274	0.0239934	0.143659	1.5299e-07	8.63979e-07
Mta1	ESR1-CDK7-CCNH-MNAT1-MTA1-HDAC2 complex	2	~sex	complex stoichiometry	-0.0715164	0.0147526	0.0955368	1.60692e-07	1.27896e-06
Mta1	NuRD complex	11	~sex	complex stoichiometry	-0.0715164	0.0149452	0.0955368	1.60692e-07	1.27896e-06
Kpnb1	Nuclear cap binding complex (NCBC)	6	~diet	complex stoichiometry	0.0741489	0.0258617	0.095507	1.62216e-07	1.28732e-06
[truncated: 7,433 more rows]

## Sheet: Supplementary Table 5d
Supplementary Table 5d. Explained variance on pathway modules in DO mouse strains(P)
[truncated: 7,027 more rows]

[truncated: 2 more sheets: Supplementary Table 5e, Supplementary Table 5f]
