# Supplementary material for: Disentangling Genetic and Environmental Effects on the Proteotypes of Individuals
Source: Cell. 2019 May 16;177(5):1308–1318.e10. doi: 10.1016/j.cell.2019.03.015 (PMC6988111; doi:10.1016/j.cell.2019.03.015)
Supplement: Table S6. Overview on Yeast Proteomic Datasets and Effect Sizes of Genetic and Environmental Factors on Proteins and Modules, Related to Figures 6 and S6 [file mmc6.xlsx]

## Sheet: Supplementary Table 6_overview
SUPPLEMENTARY TABLE 6. Overview on used datasets for yeast analysis
Publication	Type of Data	Type of Samples	Computational Pre-processing & quality control*
Martin-Perez and Judit Villen (2017), Cell Systems	SILAC; protein intensities summarized to absolute protein abundances	cells exposed to different carbon in growth media (raffinose); cells were then split into two cultures: (i) raffinose continued, (ii) galactose (3 samples each)	identification with MaxQuant (FDR<1%) and protein abundances were estimated using the Perseus software
Martin-Perez and Judit Villen (2017), Cell Systems	SILAC; protein intensities summarized to absolute protein abundances	cells exposed to high osmolarity (500mM NaCl) for 3 hours (3 samples stressed, 3 samples control)
Skelly et al. (2013), Genome Research	shotgun proteomics (label-free quantification)	22 (clinical/wild/laboratory) genetically diverse yeast strains	identification using SEQUEST algorithm (Percolator, FDR calculation <1%); quantile normalization and log-transformation
Lahtvee et al. (2017), Cell Systems	RNA-seq	cells exposed to (i) ethanol, (ii) osmolarity, (iii) temperature stress (3 conditions each) as opposed to control	Read counts were used to calculate FPKM values
Lahtvee et al. (2017), Cell Systems	shotgun proteomics (IBAQ)		identification with MaxQuant (FDR<1%) and protein abundances were estimated using iBAQ method and log-transformation
Picotti et al. (2013), Nature	shotgun proteomics data (label-free score)	comparing 2 parent yeast strains against 16 segregants	identification by SpectraST and processing by PeptideProphe: relative abundance was quantified by summarizing peptide intensities and computing log2-transformed mean
Pavelka et al. (2010), Nature	shotgun proteomics data (label-free score)	comparing effects of aneuploidy against reference yeast strains (with no aneuploidy)	identification using SEQUEST algorithm (FDR<1%); relative proteins were estimated using normalized spectral abundance factors
Janssens et al. (2015), elife	RNA-seq	time point measurements (12 samples) of mother yeast cells as they age	Read counts were used to calculate RPKM values
Janssens et al. (2015), elife	shotgun proteomics (label-free quantification)		identification using MASCOT; results were further processed in Progenesis (FDR<1%); relative abundances were calculated from summed peak areas and normalized
Varland et al. (2018), Molecular & Cellular Proteomics	shotgun proteomics data (label-free score)	comparing starving cells against cells on glucose-rich media	identification using MaxQuant (FDR<1%) and quantification using MaxLFQ algorithm and Perseus with median normalization
Zelezniak et al. (2018), Cell Systems	SWATH dataset	comparing effects of kinase knockouts	identification and processing using DIA-NN (version 1.2); quantile normalization and log-transformation
*(find more information on quality check at http://www.bork.embl.de/Docu/proteotype_genetic_environment_impact/ in Step16 of the Pipeline)

## Sheet: S6_effect size table
SUPPLEMENTARY TABLE 6. Table summarizing effect sizes (R2-scores) of genetic and environmental factors on complexes
Complex Name	Complex Subunit	explained variance for complexes	explained variance for complex subunits	Type of Analysis	Dataset	covariates
chaperonin-containing T-complex	YIL142W	0.0419761	0.0371846	complex_abundance	Lahtvee et al. (2017), Cell Systems	~environment
chaperonin-containing T-complex	YOR281C	0.0419761	0.0371846	complex_abundance	Lahtvee et al. (2017), Cell Systems	~environment
chaperonin-containing T-complex	YJL111W	0.0419761	0.0371846	complex_abundance	Lahtvee et al. (2017), Cell Systems	~environment
chaperonin-containing T-complex	YJL008C	0.0419761	0.0371846	complex_abundance	Lahtvee et al. (2017), Cell Systems	~environment
chaperonin-containing T-complex	YDL143W	0.0419761	0.0371846	complex_abundance	Lahtvee et al. (2017), Cell Systems	~environment
chaperonin-containing T-complex	YJL014W	0.0419761	0.0371846	complex_abundance	Lahtvee et al. (2017), Cell Systems	~environment
chaperonin-containing T-complex	YJR064W	0.0419761	0.0371846	complex_abundance	Lahtvee et al. (2017), Cell Systems	~environment
chaperonin-containing T-complex	YDR188W	0.0419761	0.0371846	complex_abundance	Lahtvee et al. (2017), Cell Systems	~environment
ISW1 complex	YBR245C	0.101626	0.0341902	complex_abundance	Lahtvee et al. (2017), Cell Systems	~environment
ISW1 complex	YLR095C	0.101626	0.0341902	complex_abundance	Lahtvee et al. (2017), Cell Systems	~environment
ISW1 complex	YKR001C	0.101626	0.0341902	complex_abundance	Lahtvee et al. (2017), Cell Systems	~environment
exocyst	YBR102C	0.105265	0.0929266	complex_stoichiometry	Lahtvee et al. (2017), Cell Systems	~environment
exocyst	YIL068C	0.105265	0.105265	complex_stoichiometry	Lahtvee et al. (2017), Cell Systems	~environment
exocyst	YER008C	0.105265	0.52876	complex_stoichiometry	Lahtvee et al. (2017), Cell Systems	~environment
mitochondrial proton-transporting ATP synthase complex	YKL016C	0.110847	0.0949235	complex_stoichiometry	Lahtvee et al. (2017), Cell Systems	~environment
mitochondrial proton-transporting ATP synthase complex	YBR039W	0.110847	0.0949235	complex_stoichiometry	Lahtvee et al. (2017), Cell Systems	~environment
mitochondrial proton-transporting ATP synthase complex	YDR298C	0.110847	0.0949235	complex_stoichiometry	Lahtvee et al. (2017), Cell Systems	~environment
mitochondrial proton-transporting ATP synthase complex	YBL099W	0.110847	0.0949235	complex_stoichiometry	Lahtvee et al. (2017), Cell Systems	~environment
snRNP U6	YER112W	0.112271	0.119655	complex_stoichiometry	Lahtvee et al. (2017), Cell Systems	~environment
snRNP U6	YBL026W	0.112271	0.119655	complex_stoichiometry	Lahtvee et al. (2017), Cell Systems	~environment
snRNP U6	YNL147W	0.112271	0.119655	complex_stoichiometry	Lahtvee et al. (2017), Cell Systems	~environment
snRNP U6	YDL160C	0.112271	0.119655	complex_stoichiometry	Lahtvee et al. (2017), Cell Systems	~environment
snRNP U6	YJR022W	0.112271	0.255043	complex_stoichiometry	Lahtvee et al. (2017), Cell Systems	~environment
snRNP U6	YLR438C-A	0.112271	0.119655	complex_stoichiometry	Lahtvee et al. (2017), Cell Systems	~environment
Srb-mediator complex	YLR071C	0.11258	0.408406	complex_stoichiometry	Lahtvee et al. (2017), Cell Systems	~environment
Srb-mediator complex	YHR041C	0.11258	0.103702	complex_stoichiometry	Lahtvee et al. (2017), Cell Systems	~environment
NuA4 histone acetyltransferase complex	YFL039C	0.11724	0.0423788	complex_stoichiometry	Lahtvee et al. (2017), Cell Systems	~environment
eukaryotic translation initiation factor 4F complex	YGR162W	0.118009	0.193365	complex_stoichiometry	Lahtvee et al. (2017), Cell Systems	~environment
eukaryotic translation initiation factor 4F complex	YGL049C	0.118009	0.193365	complex_stoichiometry	Lahtvee et al. (2017), Cell Systems	~environment
eukaryotic translation initiation factor 4F complex	YOL139C	0.118009	0.193365	complex_stoichiometry	Lahtvee et al. (2017), Cell Systems	~environment
eukaryotic translation initiation factor 4F complex	YER165W	0.118009	0.193365	complex_stoichiometry	Lahtvee et al. (2017), Cell Systems	~environment
nucleoporin Nsp1 subcomplex	YJL041W	0.122893	0.119417	complex_stoichiometry	Lahtvee et al. (2017), Cell Systems	~environment
nucleoporin Nsp1 subcomplex	YGR119C	0.122893	0.119417	complex_stoichiometry	Lahtvee et al. (2017), Cell Systems	~environment
nucleoporin Nsp1 subcomplex	YFR002W	0.122893	0.119417	complex_stoichiometry	Lahtvee et al. (2017), Cell Systems	~environment
nucleoporin Nsp1 subcomplex	YGL172W	0.122893	0.119417	complex_stoichiometry	Lahtvee et al. (2017), Cell Systems	~environment
SAGA complex	YLR055C	0.123855	0.0871572	complex_stoichiometry	Lahtvee et al. (2017), Cell Systems	~environment
SAGA complex	YDR167W	0.123855	0.0871572	complex_stoichiometry	Lahtvee et al. (2017), Cell Systems	~environment
eukaryotic translation elongation factor 1 complex	YAL003W	0.129779	0.114677	complex_stoichiometry	Lahtvee et al. (2017), Cell Systems	~environment
eukaryotic translation elongation factor 1 complex	YKL081W	0.129779	0.114677	complex_stoichiometry	Lahtvee et al. (2017), Cell Systems	~environment
eukaryotic translation elongation factor 1 complex	YPR080W	0.129779	0.114677	complex_stoichiometry	Lahtvee et al. (2017), Cell Systems	~environment
eukaryotic translation elongation factor 1 complex	YPL048W	0.129779	0.114677	complex_stoichiometry	Lahtvee et al. (2017), Cell Systems	~environment
endoplasmic reticulum Sec complex	YPL094C	0.133535	0.055219	complex_stoichiometry	Lahtvee et al. (2017), Cell Systems	~environment
endoplasmic reticulum Sec complex	YOR254C	0.133535	0.055219	complex_stoichiometry	Lahtvee et al. (2017), Cell Systems	~environment
endoplasmic reticulum Sec complex	YBR171W	0.133535	0.055219	complex_stoichiometry	Lahtvee et al. (2017), Cell Systems	~environment
endoplasmic reticulum Sec complex	YLR292C	0.133535	0.055219	complex_stoichiometry	Lahtvee et al. (2017), Cell Systems	~environment
exocyst	YBR102C	0.134417	0.134417	complex_abundance	Lahtvee et al. (2017), Cell Systems	~environment
exocyst	YER008C	0.134417	0.00803335	complex_abundance	Lahtvee et al. (2017), Cell Systems	~environment
exocyst	YIL068C	0.134417	0.254093	complex_abundance	Lahtvee et al. (2017), Cell Systems	~environment
putative Crm1-Mir1-Erd2-Tub1-Gea2-Mtr10-Kap104 complex	YGR218W	0.141209	0.170946	complex_stoichiometry	Lahtvee et al. (2017), Cell Systems	~environment
putative Crm1-Mir1-Erd2-Tub1-Gea2-Mtr10-Kap104 complex	YML085C	0.141209	0.170946	complex_stoichiometry	Lahtvee et al. (2017), Cell Systems	~environment
putative Crm1-Mir1-Erd2-Tub1-Gea2-Mtr10-Kap104 complex	YJR077C	0.141209	0.170946	complex_stoichiometry	Lahtvee et al. (2017), Cell Systems	~environment
putative Crm1-Mir1-Erd2-Tub1-Gea2-Mtr10-Kap104 complex	YBR017C	0.141209	0.170946	complex_stoichiometry	Lahtvee et al. (2017), Cell Systems	~environment
putative Crm1-Mir1-Erd2-Tub1-Gea2-Mtr10-Kap104 complex	YEL022W	0.141209	0.111472	complex_stoichiometry	Lahtvee et al. (2017), Cell Systems	~environment
HOPS complex	YLR396C	0.144644	0.0120528	complex_stoichiometry	Lahtvee et al. (2017), Cell Systems	~environment
HOPS complex	YLR148W	0.144644	0.114359	complex_stoichiometry	Lahtvee et al. (2017), Cell Systems	~environment
COPI vesicle coat	YDR238C	0.145811	0.11249	complex_abundance	Lahtvee et al. (2017), Cell Systems	~environment
COPI vesicle coat	YFR051C	0.145811	0.11249	complex_abundance	Lahtvee et al. (2017), Cell Systems	~environment
COPI vesicle coat	YPL010W	0.145811	0.11249	complex_abundance	Lahtvee et al. (2017), Cell Systems	~environment
COPI vesicle coat	YNL287W	0.145811	0.11249	complex_abundance	Lahtvee et al. (2017), Cell Systems	~environment
COPI vesicle coat	YDL145C	0.145811	0.11249	complex_abundance	Lahtvee et al. (2017), Cell Systems	~environment
COPI vesicle coat	YGL137W	0.145811	0.11249	complex_abundance	Lahtvee et al. (2017), Cell Systems	~environment
COPI vesicle coat	YIL076W	0.145811	0.11249	complex_abundance	Lahtvee et al. (2017), Cell Systems	~environment
Elg1 RFC-like complex	YJR068W	0.146184	0.178664	complex_stoichiometry	Lahtvee et al. (2017), Cell Systems	~environment
Elg1 RFC-like complex	YNL290W	0.146184	0.178664	complex_stoichiometry	Lahtvee et al. (2017), Cell Systems	~environment
Elg1 RFC-like complex	YBR087W	0.146184	0.178664	complex_stoichiometry	Lahtvee et al. (2017), Cell Systems	~environment
Elg1 RFC-like complex	YOL094C	0.146184	0.178664	complex_stoichiometry	Lahtvee et al. (2017), Cell Systems	~environment
putative Tdh3-Pgk1-Eno2-Fba1-Pgm1 complex	YCR012W	0.149378	0.134451	complex_stoichiometry	Lahtvee et al. (2017), Cell Systems	~environment
putative Tdh3-Pgk1-Eno2-Fba1-Pgm1 complex	YKL152C	0.149378	0.134451	complex_stoichiometry	Lahtvee et al. (2017), Cell Systems	~environment
putative Tdh3-Pgk1-Eno2-Fba1-Pgm1 complex	YKL060C	0.149378	0.134451	complex_stoichiometry	Lahtvee et al. (2017), Cell Systems	~environment
putative Tdh3-Pgk1-Eno2-Fba1-Pgm1 complex	YGR192C	0.149378	0.134451	complex_stoichiometry	Lahtvee et al. (2017), Cell Systems	~environment
nucleoporin Nup84 subcomplex	YJR042W	0.149853	0.0937569	complex_abundance	Lahtvee et al. (2017), Cell Systems	~environment
nucleoporin Nup84 subcomplex	YLR208W	0.149853	0.0937569	complex_abundance	Lahtvee et al. (2017), Cell Systems	~environment
nucleoporin Nup84 subcomplex	YDL116W	0.149853	0.0937569	complex_abundance	Lahtvee et al. (2017), Cell Systems	~environment
nucleoporin Nup84 subcomplex	YGL092W	0.149853	0.0937569	complex_abundance	Lahtvee et al. (2017), Cell Systems	~environment
nucleoporin Nup84 subcomplex	YKL057C	0.149853	0.0937569	complex_abundance	Lahtvee et al. (2017), Cell Systems	~environment
chaperonin-containing T-complex	YOR281C	0.152813	0.15415	complex_stoichiometry	Lahtvee et al. (2017), Cell Systems	~environment
chaperonin-containing T-complex	YDR188W	0.152813	0.15415	complex_stoichiometry	Lahtvee et al. (2017), Cell Systems	~environment
chaperonin-containing T-complex	YJR064W	0.152813	0.15415	complex_stoichiometry	Lahtvee et al. (2017), Cell Systems	~environment
chaperonin-containing T-complex	YIL142W	0.152813	0.15415	complex_stoichiometry	Lahtvee et al. (2017), Cell Systems	~environment
chaperonin-containing T-complex	YJL111W	0.152813	0.15415	complex_stoichiometry	Lahtvee et al. (2017), Cell Systems	~environment
chaperonin-containing T-complex	YJL008C	0.152813	0.15415	complex_stoichiometry	Lahtvee et al. (2017), Cell Systems	~environment
chaperonin-containing T-complex	YDL143W	0.152813	0.15415	complex_stoichiometry	Lahtvee et al. (2017), Cell Systems	~environment
chaperonin-containing T-complex	YJL014W	0.152813	0.15415	complex_stoichiometry	Lahtvee et al. (2017), Cell Systems	~environment
cytosolic small ribosomal subunit	YBR189W	0.15419	0.166697	complex_abundance	Lahtvee et al. (2017), Cell Systems	~environment
cytosolic small ribosomal subunit	YOR096W	0.15419	0.166697	complex_abundance	Lahtvee et al. (2017), Cell Systems	~environment
cytosolic small ribosomal subunit	YOR204W	0.15419	0.166697	complex_abundance	Lahtvee et al. (2017), Cell Systems	~environment
cytosolic small ribosomal subunit	YPL081W	0.15419	0.166697	complex_abundance	Lahtvee et al. (2017), Cell Systems	~environment
cytosolic small ribosomal subunit	YDR064W	0.15419	0.166697	complex_abundance	Lahtvee et al. (2017), Cell Systems	~environment
eukaryotic translation initiation factor 4F complex	YER165W	0.168119	0.20926	complex_abundance	Lahtvee et al. (2017), Cell Systems	~environment
eukaryotic translation initiation factor 4F complex	YGR162W	0.168119	0.20926	complex_abundance	Lahtvee et al. (2017), Cell Systems	~environment
eukaryotic translation initiation factor 4F complex	YGL049C	0.168119	0.20926	complex_abundance	Lahtvee et al. (2017), Cell Systems	~environment
eukaryotic translation initiation factor 4F complex	YOL139C	0.168119	0.20926	complex_abundance	Lahtvee et al. (2017), Cell Systems	~environment
RNA polymerase I complex	YPR187W	0.170443	0.2138	complex_stoichiometry	Lahtvee et al. (2017), Cell Systems	~environment
RNA polymerase I complex	YNL248C	0.170443	0.2138	complex_stoichiometry	Lahtvee et al. (2017), Cell Systems	~environment
RNA polymerase I complex	YJL148W	0.170443	0.2138	complex_stoichiometry	Lahtvee et al. (2017), Cell Systems	~environment
RNA polymerase I complex	YOR340C	0.170443	0.2138	complex_stoichiometry	Lahtvee et al. (2017), Cell Systems	~environment
RNA polymerase I complex	YPR010C	0.170443	0.2138	complex_stoichiometry	Lahtvee et al. (2017), Cell Systems	~environment
RNA polymerase I complex	YBR154C	0.170443	0.2138	complex_stoichiometry	Lahtvee et al. (2017), Cell Systems	~environment
RNA polymerase I complex	YOR210W	0.170443	0.2138	complex_stoichiometry	Lahtvee et al. (2017), Cell Systems	~environment
RNA polymerase I complex	YOR341W	0.170443	0.2138	complex_stoichiometry	Lahtvee et al. (2017), Cell Systems	~environment
RNA polymerase I complex	YPR110C	0.170443	0.2138	complex_stoichiometry	Lahtvee et al. (2017), Cell Systems	~environment
RNA polymerase I complex	YOR224C	0.170443	0.2138	complex_stoichiometry	Lahtvee et al. (2017), Cell Systems	~environment
eukaryotic translation elongation factor 1 complex	YPL048W	0.177166	0.246193	complex_abundance	Lahtvee et al. (2017), Cell Systems	~environment
eukaryotic translation elongation factor 1 complex	YAL003W	0.177166	0.246193	complex_abundance	Lahtvee et al. (2017), Cell Systems	~environment
eukaryotic translation elongation factor 1 complex	YPR080W	0.177166	0.246193	complex_abundance	Lahtvee et al. (2017), Cell Systems	~environment
eukaryotic translation elongation factor 1 complex	YKL081W	0.177166	0.246193	complex_abundance	Lahtvee et al. (2017), Cell Systems	~environment
ribonuclease MRP complex	YHR062C	0.180823	0.193645	complex_stoichiometry	Lahtvee et al. (2017), Cell Systems	~environment
ER SNARE Use1	YKL196C	0.183772	0.261331	complex_abundance	Lahtvee et al. (2017), Cell Systems	~environment
ER SNARE Use1	YNL258C	0.183772	0.261331	complex_abundance	Lahtvee et al. (2017), Cell Systems	~environment
ER SNARE Use1	YGL145W	0.183772	0.261331	complex_abundance	Lahtvee et al. (2017), Cell Systems	~environment
ER SNARE Use1	YLR268W	0.183772	0.261331	complex_abundance	Lahtvee et al. (2017), Cell Systems	~environment
RNA polymerase III complex	YPR187W	0.189319	0.186055	complex_abundance	Lahtvee et al. (2017), Cell Systems	~environment
RNA polymerase III complex	YJL011C	0.189319	0.186055	complex_abundance	Lahtvee et al. (2017), Cell Systems	~environment
RNA polymerase III complex	YNR003C	0.189319	0.186055	complex_abundance	Lahtvee et al. (2017), Cell Systems	~environment
RNA polymerase III complex	YPR110C	0.189319	0.186055	complex_abundance	Lahtvee et al. (2017), Cell Systems	~environment
RNA polymerase III complex	YOR224C	0.189319	0.186055	complex_abundance	Lahtvee et al. (2017), Cell Systems	~environment
RNA polymerase III complex	YBR154C	0.189319	0.186055	complex_abundance	Lahtvee et al. (2017), Cell Systems	~environment
RNA polymerase III complex	YOR116C	0.189319	0.186055	complex_abundance	Lahtvee et al. (2017), Cell Systems	~environment
RNA polymerase III complex	YKR025W	0.189319	0.186055	complex_abundance	Lahtvee et al. (2017), Cell Systems	~environment
RNA polymerase III complex	YOR210W	0.189319	0.186055	complex_abundance	Lahtvee et al. (2017), Cell Systems	~environment
RNA polymerase III complex	YNL151C	0.189319	0.260769	complex_abundance	Lahtvee et al. (2017), Cell Systems	~environment
RNA polymerase III complex	YOR207C	0.189319	0.186055	complex_abundance	Lahtvee et al. (2017), Cell Systems	~environment
RNA polymerase III complex	YDL150W	0.189319	0.186055	complex_abundance	Lahtvee et al. (2017), Cell Systems	~environment
RNA polymerase II complex	YJL140W	0.190319	0.326222	complex_stoichiometry	Lahtvee et al. (2017), Cell Systems	~environment
RNA polymerase II complex	YOR151C	0.190319	0.326222	complex_stoichiometry	Lahtvee et al. (2017), Cell Systems	~environment
RNA polymerase II complex	YGR005C	0.190319	0.326222	complex_stoichiometry	Lahtvee et al. (2017), Cell Systems	~environment
RNA polymerase II complex	YML010W	0.190319	0.326222	complex_stoichiometry	Lahtvee et al. (2017), Cell Systems	~environment
RNA polymerase II complex	YBR154C	0.190319	0.326222	complex_stoichiometry	Lahtvee et al. (2017), Cell Systems	~environment
RNA polymerase II complex	YDL140C	0.190319	0.326222	complex_stoichiometry	Lahtvee et al. (2017), Cell Systems	~environment
RNA polymerase II complex	YOL005C	0.190319	0.326222	complex_stoichiometry	Lahtvee et al. (2017), Cell Systems	~environment
RNA polymerase II complex	YDR404C	0.190319	0.326222	complex_stoichiometry	Lahtvee et al. (2017), Cell Systems	~environment
RNA polymerase II complex	YDL115C	0.190319	0.326222	complex_stoichiometry	Lahtvee et al. (2017), Cell Systems	~environment
RNA polymerase II complex	YPR187W	0.190319	0.326222	complex_stoichiometry	Lahtvee et al. (2017), Cell Systems	~environment
RNA polymerase II complex	YOR210W	0.190319	0.326222	complex_stoichiometry	Lahtvee et al. (2017), Cell Systems	~environment
RNA polymerase II complex	YOR224C	0.190319	0.326222	complex_stoichiometry	Lahtvee et al. (2017), Cell Systems	~environment
RNA polymerase II complex	YPL129W	0.190319	0.326222	complex_stoichiometry	Lahtvee et al. (2017), Cell Systems	~environment
RNA polymerase II complex	YGL043W	0.190319	0.326222	complex_stoichiometry	Lahtvee et al. (2017), Cell Systems	~environment
RNA polymerase II complex	YIL021W	0.190319	0.326222	complex_stoichiometry	Lahtvee et al. (2017), Cell Systems	~environment
alpha-1,6-mannosyltransferase complex	YDR245W	0.191414	0.17213	complex_stoichiometry	Lahtvee et al. (2017), Cell Systems	~environment
alpha-1,6-mannosyltransferase complex	YJR075W	0.191414	0.17213	complex_stoichiometry	Lahtvee et al. (2017), Cell Systems	~environment
alpha-1,6-mannosyltransferase complex	YEL036C	0.191414	0.17213	complex_stoichiometry	Lahtvee et al. (2017), Cell Systems	~environment
alpha-1,6-mannosyltransferase complex	YPL050C	0.191414	0.17213	complex_stoichiometry	Lahtvee et al. (2017), Cell Systems	~environment
alpha-1,6-mannosyltransferase complex	YJL183W	0.191414	0.17213	complex_stoichiometry	Lahtvee et al. (2017), Cell Systems	~environment
Golgi transport complex	YGL223C	0.191453	0.498423	complex_stoichiometry	Lahtvee et al. (2017), Cell Systems	~environment
Golgi transport complex	YPR105C	0.191453	0.191453	complex_stoichiometry	Lahtvee et al. (2017), Cell Systems	~environment
Golgi transport complex	YER157W	0.191453	0.0377234	complex_stoichiometry	Lahtvee et al. (2017), Cell Systems	~environment
COPI vesicle coat	YGL137W	0.191567	0.132184	complex_stoichiometry	Lahtvee et al. (2017), Cell Systems	~environment
COPI vesicle coat	YDR238C	0.191567	0.132184	complex_stoichiometry	Lahtvee et al. (2017), Cell Systems	~environment
COPI vesicle coat	YDL145C	0.191567	0.132184	complex_stoichiometry	Lahtvee et al. (2017), Cell Systems	~environment
COPI vesicle coat	YIL076W	0.191567	0.132184	complex_stoichiometry	Lahtvee et al. (2017), Cell Systems	~environment
COPI vesicle coat	YFR051C	0.191567	0.132184	complex_stoichiometry	Lahtvee et al. (2017), Cell Systems	~environment
COPI vesicle coat	YPL010W	0.191567	0.132184	complex_stoichiometry	Lahtvee et al. (2017), Cell Systems	~environment
COPI vesicle coat	YNL287W	0.191567	0.132184	complex_stoichiometry	Lahtvee et al. (2017), Cell Systems	~environment
Golgi transport complex	YGL223C	0.192706	0.406025	complex_abundance	Lahtvee et al. (2017), Cell Systems	~environment
Golgi transport complex	YPR105C	0.192706	0.192706	complex_abundance	Lahtvee et al. (2017), Cell Systems	~environment
eukaryotic translation initiation factor 3 complex	YBR079C	0.1934	0.157767	complex_stoichiometry	Lahtvee et al. (2017), Cell Systems	~environment
eukaryotic translation initiation factor 3 complex	YNL244C	0.1934	0.157767	complex_stoichiometry	Lahtvee et al. (2017), Cell Systems	~environment
eukaryotic translation initiation factor 3 complex	YMR146C	0.1934	0.157767	complex_stoichiometry	Lahtvee et al. (2017), Cell Systems	~environment
eukaryotic translation initiation factor 3 complex	YMR309C	0.1934	0.157767	complex_stoichiometry	Lahtvee et al. (2017), Cell Systems	~environment
eukaryotic translation initiation factor 3 complex	YOR361C	0.1934	0.157767	complex_stoichiometry	Lahtvee et al. (2017), Cell Systems	~environment
eukaryotic translation initiation factor 3 complex	YAL035W	0.1934	0.157767	complex_stoichiometry	Lahtvee et al. (2017), Cell Systems	~environment
eukaryotic translation initiation factor 3 complex	YDR429C	0.1934	0.157767	complex_stoichiometry	Lahtvee et al. (2017), Cell Systems	~environment
eukaryotic translation initiation factor 3 complex	YLR192C	0.1934	0.157767	complex_stoichiometry	Lahtvee et al. (2017), Cell Systems	~environment
eukaryotic translation initiation factor 3 complex	YDR091C	0.1934	0.157767	complex_stoichiometry	Lahtvee et al. (2017), Cell Systems	~environment
SWR1 complex	YPL235W	0.196586	0.150505	complex_stoichiometry	Lahtvee et al. (2017), Cell Systems	~environment
SWR1 complex	YFL039C	0.196586	0.150505	complex_stoichiometry	Lahtvee et al. (2017), Cell Systems	~environment
SWR1 complex	YDR190C	0.196586	0.150505	complex_stoichiometry	Lahtvee et al. (2017), Cell Systems	~environment
cytosolic large ribosomal subunit	YJR123W	0.199486	0.182599	complex_stoichiometry	Lahtvee et al. (2017), Cell Systems	~environment
cytosolic large ribosomal subunit	YGL147C	0.199486	0.182599	complex_stoichiometry	Lahtvee et al. (2017), Cell Systems	~environment
cytosolic large ribosomal subunit	YOL040C	0.199486	0.182599	complex_stoichiometry	Lahtvee et al. (2017), Cell Systems	~environment
cytosolic large ribosomal subunit	YLR448W	0.199486	0.182599	complex_stoichiometry	Lahtvee et al. (2017), Cell Systems	~environment
cytosolic large ribosomal subunit	YNL302C	0.199486	0.182599	complex_stoichiometry	Lahtvee et al. (2017), Cell Systems	~environment
cytosolic large ribosomal subunit	YHL033C	0.199486	0.182599	complex_stoichiometry	Lahtvee et al. (2017), Cell Systems	~environment
cytosolic large ribosomal subunit	YLR441C	0.199486	0.182599	complex_stoichiometry	Lahtvee et al. (2017), Cell Systems	~environment
cytosolic large ribosomal subunit	YGL031C	0.199486	0.182599	complex_stoichiometry	Lahtvee et al. (2017), Cell Systems	~environment
cytosolic large ribosomal subunit	YJL177W	0.199486	0.182599	complex_stoichiometry	Lahtvee et al. (2017), Cell Systems	~environment
cytosolic large ribosomal subunit	YPL198W	0.199486	0.182599	complex_stoichiometry	Lahtvee et al. (2017), Cell Systems	~environment
cytosolic large ribosomal subunit	YNL096C	0.199486	0.182599	complex_stoichiometry	Lahtvee et al. (2017), Cell Systems	~environment
cytosolic large ribosomal subunit	YGL014W	0.199486	0.182599	complex_stoichiometry	Lahtvee et al. (2017), Cell Systems	~environment
cytosolic large ribosomal subunit	YNL178W	0.199486	0.182599	complex_stoichiometry	Lahtvee et al. (2017), Cell Systems	~environment
cytosolic large ribosomal subunit	YMR142C	0.199486	0.182599	complex_stoichiometry	Lahtvee et al. (2017), Cell Systems	~environment
cytosolic large ribosomal subunit	YGL103W	0.199486	0.182599	complex_stoichiometry	Lahtvee et al. (2017), Cell Systems	~environment
cytosolic large ribosomal subunit	YOL039W	0.199486	0.182599	complex_stoichiometry	Lahtvee et al. (2017), Cell Systems	~environment
cytosolic large ribosomal subunit	YKL180W	0.199486	0.182599	complex_stoichiometry	Lahtvee et al. (2017), Cell Systems	~environment
cytosolic large ribosomal subunit	YLR150W	0.199486	0.182599	complex_stoichiometry	Lahtvee et al. (2017), Cell Systems	~environment
cytosolic large ribosomal subunit	YNL069C	0.199486	0.182599	complex_stoichiometry	Lahtvee et al. (2017), Cell Systems	~environment
cytosolic large ribosomal subunit	YIL133C	0.199486	0.182599	complex_stoichiometry	Lahtvee et al. (2017), Cell Systems	~environment
cytosolic large ribosomal subunit	YLR340W	0.199486	0.182599	complex_stoichiometry	Lahtvee et al. (2017), Cell Systems	~environment
cytosolic large ribosomal subunit	YOR063W	0.199486	0.182599	complex_stoichiometry	Lahtvee et al. (2017), Cell Systems	~environment
cytosolic large ribosomal subunit	YLL045C	0.199486	0.182599	complex_stoichiometry	Lahtvee et al. (2017), Cell Systems	~environment
cytosolic large ribosomal subunit	YOL127W	0.199486	0.182599	complex_stoichiometry	Lahtvee et al. (2017), Cell Systems	~environment
cytosolic large ribosomal subunit	YGL030W	0.199486	0.182599	complex_stoichiometry	Lahtvee et al. (2017), Cell Systems	~environment
cytosolic large ribosomal subunit	YDL075W	0.199486	0.182599	complex_stoichiometry	Lahtvee et al. (2017), Cell Systems	~environment
cytosolic large ribosomal subunit	YLR075W	0.199486	0.182599	complex_stoichiometry	Lahtvee et al. (2017), Cell Systems	~environment
cytosolic large ribosomal subunit	YGR034W	0.199486	0.182599	complex_stoichiometry	Lahtvee et al. (2017), Cell Systems	~environment
cytosolic large ribosomal subunit	YDR382W	0.199486	0.182599	complex_stoichiometry	Lahtvee et al. (2017), Cell Systems	~environment
cytosolic large ribosomal subunit	YML073C	0.199486	0.182599	complex_stoichiometry	Lahtvee et al. (2017), Cell Systems	~environment
cytosolic large ribosomal subunit	YML063W	0.199486	0.182599	complex_stoichiometry	Lahtvee et al. (2017), Cell Systems	~environment
cytosolic large ribosomal subunit	YBL092W	0.199486	0.182599	complex_stoichiometry	Lahtvee et al. (2017), Cell Systems	~environment
cytosolic large ribosomal subunit	YGL123W	0.199486	0.182599	complex_stoichiometry	Lahtvee et al. (2017), Cell Systems	~environment
cytosolic large ribosomal subunit	YDL082W	0.199486	0.182599	complex_stoichiometry	Lahtvee et al. (2017), Cell Systems	~environment
exosome (RNase complex)	YNL232W	0.199581	0.327554	complex_abundance	Lahtvee et al. (2017), Cell Systems	~environment
exosome (RNase complex)	YGR095C	0.199581	0.327554	complex_abundance	Lahtvee et al. (2017), Cell Systems	~environment
exosome (RNase complex)	YCR035C	0.199581	0.327554	complex_abundance	Lahtvee et al. (2017), Cell Systems	~environment
exosome (RNase complex)	YNL189W	0.199581	0.327554	complex_abundance	Lahtvee et al. (2017), Cell Systems	~environment
exosome (RNase complex)	YDR280W	0.199581	0.327554	complex_abundance	Lahtvee et al. (2017), Cell Systems	~environment
exosome (RNase complex)	YOL021C	0.199581	0.327554	complex_abundance	Lahtvee et al. (2017), Cell Systems	~environment
RNA polymerase II complex	YJL140W	0.200649	0.205471	complex_abundance	Lahtvee et al. (2017), Cell Systems	~environment
RNA polymerase II complex	YPL129W	0.200649	0.205471	complex_abundance	Lahtvee et al. (2017), Cell Systems	~environment
RNA polymerase II complex	YOR151C	0.200649	0.205471	complex_abundance	Lahtvee et al. (2017), Cell Systems	~environment
RNA polymerase II complex	YDL140C	0.200649	0.205471	complex_abundance	Lahtvee et al. (2017), Cell Systems	~environment
RNA polymerase II complex	YDR404C	0.200649	0.205471	complex_abundance	Lahtvee et al. (2017), Cell Systems	~environment
RNA polymerase II complex	YDL115C	0.200649	0.205471	complex_abundance	Lahtvee et al. (2017), Cell Systems	~environment
RNA polymerase II complex	YOR224C	0.200649	0.205471	complex_abundance	Lahtvee et al. (2017), Cell Systems	~environment
RNA polymerase II complex	YOR210W	0.200649	0.205471	complex_abundance	Lahtvee et al. (2017), Cell Systems	~environment
RNA polymerase II complex	YML010W	0.200649	0.205471	complex_abundance	Lahtvee et al. (2017), Cell Systems	~environment
RNA polymerase II complex	YIL021W	0.200649	0.205471	complex_abundance	Lahtvee et al. (2017), Cell Systems	~environment
RNA polymerase II complex	YGR005C	0.200649	0.205471	complex_abundance	Lahtvee et al. (2017), Cell Systems	~environment
RNA polymerase II complex	YPR187W	0.200649	0.205471	complex_abundance	Lahtvee et al. (2017), Cell Systems	~environment
RNA polymerase II complex	YGL043W	0.200649	0.205471	complex_abundance	Lahtvee et al. (2017), Cell Systems	~environment
RNA polymerase II complex	YBR154C	0.200649	0.205471	complex_abundance	Lahtvee et al. (2017), Cell Systems	~environment
RNA polymerase II complex	YOL005C	0.200649	0.205471	complex_abundance	Lahtvee et al. (2017), Cell Systems	~environment
ISW1 complex	YBR245C	0.20391	0.0461152	complex_stoichiometry	Lahtvee et al. (2017), Cell Systems	~environment
ISW1 complex	YLR095C	0.20391	0.0461152	complex_stoichiometry	Lahtvee et al. (2017), Cell Systems	~environment
ISW1 complex	YKR001C	0.20391	0.0461152	complex_stoichiometry	Lahtvee et al. (2017), Cell Systems	~environment
Elg1 RFC-like complex	YOL094C	0.205604	0.221511	complex_abundance	Lahtvee et al. (2017), Cell Systems	~environment
Elg1 RFC-like complex	YBR087W	0.205604	0.221511	complex_abundance	Lahtvee et al. (2017), Cell Systems	~environment
Elg1 RFC-like complex	YJR068W	0.205604	0.221511	complex_abundance	Lahtvee et al. (2017), Cell Systems	~environment
Elg1 RFC-like complex	YNL290W	0.205604	0.221511	complex_abundance	Lahtvee et al. (2017), Cell Systems	~environment
retromer complex	YHR012W	0.207104	0.245611	complex_stoichiometry	Lahtvee et al. (2017), Cell Systems	~environment
retromer complex	YJL053W	0.207104	0.245611	complex_stoichiometry	Lahtvee et al. (2017), Cell Systems	~environment
retromer complex	YJL154C	0.207104	0.245611	complex_stoichiometry	Lahtvee et al. (2017), Cell Systems	~environment
retromer complex	YOR132W	0.207104	0.245611	complex_stoichiometry	Lahtvee et al. (2017), Cell Systems	~environment
retromer complex	YOR069W	0.207104	0.245611	complex_stoichiometry	Lahtvee et al. (2017), Cell Systems	~environment
prefoldin complex	YGR078C	0.209258	0.0202563	complex_stoichiometry	Lahtvee et al. (2017), Cell Systems	~environment
prefoldin complex	YML094W	0.209258	0.0202563	complex_stoichiometry	Lahtvee et al. (2017), Cell Systems	~environment
prefoldin complex	YEL003W	0.209258	0.0202563	complex_stoichiometry	Lahtvee et al. (2017), Cell Systems	~environment
prefoldin complex	YJL179W	0.209258	0.0202563	complex_stoichiometry	Lahtvee et al. (2017), Cell Systems	~environment
RNA polymerase III complex	YPR187W	0.211892	0.367527	complex_stoichiometry	Lahtvee et al. (2017), Cell Systems	~environment
RNA polymerase III complex	YOR224C	0.211892	0.367527	complex_stoichiometry	Lahtvee et al. (2017), Cell Systems	~environment
RNA polymerase III complex	YNL151C	0.211892	0.424963	complex_stoichiometry	Lahtvee et al. (2017), Cell Systems	~environment
RNA polymerase III complex	YDL150W	0.211892	0.367527	complex_stoichiometry	Lahtvee et al. (2017), Cell Systems	~environment
RNA polymerase III complex	YJL011C	0.211892	0.367527	complex_stoichiometry	Lahtvee et al. (2017), Cell Systems	~environment
RNA polymerase III complex	YNR003C	0.211892	0.367527	complex_stoichiometry	Lahtvee et al. (2017), Cell Systems	~environment
RNA polymerase III complex	YPR110C	0.211892	0.367527	complex_stoichiometry	Lahtvee et al. (2017), Cell Systems	~environment
RNA polymerase III complex	YBR154C	0.211892	0.367527	complex_stoichiometry	Lahtvee et al. (2017), Cell Systems	~environment
RNA polymerase III complex	YOR116C	0.211892	0.367527	complex_stoichiometry	Lahtvee et al. (2017), Cell Systems	~environment
RNA polymerase III complex	YKR025W	0.211892	0.367527	complex_stoichiometry	Lahtvee et al. (2017), Cell Systems	~environment
RNA polymerase III complex	YOR210W	0.211892	0.367527	complex_stoichiometry	Lahtvee et al. (2017), Cell Systems	~environment
RNA polymerase III complex	YOR207C	0.211892	0.367527	complex_stoichiometry	Lahtvee et al. (2017), Cell Systems	~environment
mitochondtrial large ribosomal subunit	YKR085C	0.212284	0.194151	complex_stoichiometry	Lahtvee et al. (2017), Cell Systems	~environment
mitochondtrial large ribosomal subunit	YMR193W	0.212284	0.194151	complex_stoichiometry	Lahtvee et al. (2017), Cell Systems	~environment
mitochondtrial large ribosomal subunit	YDR116C	0.212284	0.194151	complex_stoichiometry	Lahtvee et al. (2017), Cell Systems	~environment
mitochondtrial large ribosomal subunit	YML025C	0.212284	0.194151	complex_stoichiometry	Lahtvee et al. (2017), Cell Systems	~environment
mitochondtrial large ribosomal subunit	YMR225C	0.212284	0.194151	complex_stoichiometry	Lahtvee et al. (2017), Cell Systems	~environment
mitochondtrial large ribosomal subunit	YBR122C	0.212284	0.194151	complex_stoichiometry	Lahtvee et al. (2017), Cell Systems	~environment
mitochondtrial large ribosomal subunit	YDR322W	0.212284	0.194151	complex_stoichiometry	Lahtvee et al. (2017), Cell Systems	~environment
mitochondtrial large ribosomal subunit	YJL063C	0.212284	0.194151	complex_stoichiometry	Lahtvee et al. (2017), Cell Systems	~environment
mitochondtrial large ribosomal subunit	YCR071C	0.212284	0.194151	complex_stoichiometry	Lahtvee et al. (2017), Cell Systems	~environment
mitochondtrial large ribosomal subunit	YDR405W	0.212284	0.194151	complex_stoichiometry	Lahtvee et al. (2017), Cell Systems	~environment
mitochondtrial large ribosomal subunit	YPR100W	0.212284	0.194151	complex_stoichiometry	Lahtvee et al. (2017), Cell Systems	~environment
mitochondtrial large ribosomal subunit	YKR006C	0.212284	0.194151	complex_stoichiometry	Lahtvee et al. (2017), Cell Systems	~environment
mitochondtrial large ribosomal subunit	YMR098C	0.212284	0.194151	complex_stoichiometry	Lahtvee et al. (2017), Cell Systems	~environment
mitochondtrial large ribosomal subunit	YMR024W	0.212284	0.194151	complex_stoichiometry	Lahtvee et al. (2017), Cell Systems	~environment
mitochondtrial large ribosomal subunit	YCR046C	0.212284	0.194151	complex_stoichiometry	Lahtvee et al. (2017), Cell Systems	~environment
mitochondtrial large ribosomal subunit	YLR312W-A	0.212284	0.194151	complex_stoichiometry	Lahtvee et al. (2017), Cell Systems	~environment
mitochondtrial large ribosomal subunit	YNL177C	0.212284	0.194151	complex_stoichiometry	Lahtvee et al. (2017), Cell Systems	~environment
mitochondtrial large ribosomal subunit	YGR220C	0.212284	0.194151	complex_stoichiometry	Lahtvee et al. (2017), Cell Systems	~environment
mitochondtrial large ribosomal subunit	YKL167C	0.212284	0.194151	complex_stoichiometry	Lahtvee et al. (2017), Cell Systems	~environment
mitochondtrial large ribosomal subunit	YHR147C	0.212284	0.194151	complex_stoichiometry	Lahtvee et al. (2017), Cell Systems	~environment
mitochondtrial large ribosomal subunit	YNL252C	0.212284	0.194151	complex_stoichiometry	Lahtvee et al. (2017), Cell Systems	~environment
mitochondtrial large ribosomal subunit	YLR439W	0.212284	0.212511	complex_stoichiometry	Lahtvee et al. (2017), Cell Systems	~environment
mitochondtrial large ribosomal subunit	YDR237W	0.212284	0.194151	complex_stoichiometry	Lahtvee et al. (2017), Cell Systems	~environment
mitochondtrial large ribosomal subunit	YOR150W	0.212284	0.194151	complex_stoichiometry	Lahtvee et al. (2017), Cell Systems	~environment
mitochondtrial large ribosomal subunit	YNL005C	0.212284	0.194151	complex_stoichiometry	Lahtvee et al. (2017), Cell Systems	~environment
mitochondtrial large ribosomal subunit	YDR296W	0.212284	0.194151	complex_stoichiometry	Lahtvee et al. (2017), Cell Systems	~environment
mitochondtrial large ribosomal subunit	YNL284C	0.212284	0.194151	complex_stoichiometry	Lahtvee et al. (2017), Cell Systems	~environment
HAT-A4 complex	YEL056W	0.221008	0.320443	complex_stoichiometry	Lahtvee et al. (2017), Cell Systems	~environment
HAT-A4 complex	YPL001W	0.221008	0.320443	complex_stoichiometry	Lahtvee et al. (2017), Cell Systems	~environment
RSC complex	YMR091C	0.227809	0.228083	complex_stoichiometry	Lahtvee et al. (2017), Cell Systems	~environment
RSC complex	YKR008W	0.227809	0.228083	complex_stoichiometry	Lahtvee et al. (2017), Cell Systems	~environment
RSC complex	YFR037C	0.227809	0.228083	complex_stoichiometry	Lahtvee et al. (2017), Cell Systems	~environment
RSC complex	YML127W	0.227809	0.228083	complex_stoichiometry	Lahtvee et al. (2017), Cell Systems	~environment
RSC complex	YIL126W	0.227809	0.228083	complex_stoichiometry	Lahtvee et al. (2017), Cell Systems	~environment
RSC complex	YMR033W	0.227809	0.228083	complex_stoichiometry	Lahtvee et al. (2017), Cell Systems	~environment
RSC complex	YLR321C	0.227809	0.228083	complex_stoichiometry	Lahtvee et al. (2017), Cell Systems	~environment
RSC complex	YLR033W	0.227809	0.228083	complex_stoichiometry	Lahtvee et al. (2017), Cell Systems	~environment
RSC complex	YCR052W	0.227809	0.270174	complex_stoichiometry	Lahtvee et al. (2017), Cell Systems	~environment
RSC complex	YPR034W	0.227809	0.228083	complex_stoichiometry	Lahtvee et al. (2017), Cell Systems	~environment
RSC complex	YDR303C	0.227809	0.0625604	complex_stoichiometry	Lahtvee et al. (2017), Cell Systems	~environment
Elongator holoenzyme complex	YHR187W	0.229178	0.384306	complex_stoichiometry	Lahtvee et al. (2017), Cell Systems	~environment
Elongator holoenzyme complex	YPL101W	0.229178	0.384306	complex_stoichiometry	Lahtvee et al. (2017), Cell Systems	~environment
Elongator holoenzyme complex	YLR384C	0.229178	0.384306	complex_stoichiometry	Lahtvee et al. (2017), Cell Systems	~environment
Elongator holoenzyme complex	YPL086C	0.229178	0.384306	complex_stoichiometry	Lahtvee et al. (2017), Cell Systems	~environment
Rpd3L complex	YPL139C	0.229647	0.208499	complex_abundance	Lahtvee et al. (2017), Cell Systems	~environment
Rpd3L complex	YNL330C	0.229647	0.208499	complex_abundance	Lahtvee et al. (2017), Cell Systems	~environment
Rpd3L complex	YBR095C	0.229647	0.208499	complex_abundance	Lahtvee et al. (2017), Cell Systems	~environment
Rpd3L complex	YOL004W	0.229647	0.208499	complex_abundance	Lahtvee et al. (2017), Cell Systems	~environment
90S preribosome	YJR002W	0.230309	0.192923	complex_stoichiometry	Lahtvee et al. (2017), Cell Systems	~environment
90S preribosome	YHR148W	0.230309	0.192923	complex_stoichiometry	Lahtvee et al. (2017), Cell Systems	~environment
90S preribosome	YKR060W	0.230309	0.192923	complex_stoichiometry	Lahtvee et al. (2017), Cell Systems	~environment
90S preribosome	YGR128C	0.230309	0.192923	complex_stoichiometry	Lahtvee et al. (2017), Cell Systems	~environment
90S preribosome	YBR247C	0.230309	0.192923	complex_stoichiometry	Lahtvee et al. (2017), Cell Systems	~environment
90S preribosome	YDR064W	0.230309	0.192923	complex_stoichiometry	Lahtvee et al. (2017), Cell Systems	~environment
90S preribosome	YJL109C	0.230309	0.192923	complex_stoichiometry	Lahtvee et al. (2017), Cell Systems	~environment
90S preribosome	YGR090W	0.230309	0.192923	complex_stoichiometry	Lahtvee et al. (2017), Cell Systems	~environment
90S preribosome	YEL055C	0.230309	0.192923	complex_stoichiometry	Lahtvee et al. (2017), Cell Systems	~environment
90S preribosome	YPR112C	0.230309	0.192923	complex_stoichiometry	Lahtvee et al. (2017), Cell Systems	~environment
90S preribosome	YBL004W	0.230309	0.230229	complex_stoichiometry	Lahtvee et al. (2017), Cell Systems	~environment
90S preribosome	YER127W	0.230309	0.192923	complex_stoichiometry	Lahtvee et al. (2017), Cell Systems	~environment
90S preribosome	YHR196W	0.230309	0.192923	complex_stoichiometry	Lahtvee et al. (2017), Cell Systems	~environment
90S preribosome	YPL266W	0.230309	0.192923	complex_stoichiometry	Lahtvee et al. (2017), Cell Systems	~environment
90S preribosome	YLR222C	0.230309	0.192923	complex_stoichiometry	Lahtvee et al. (2017), Cell Systems	~environment
90S preribosome	YPL126W	0.230309	0.192923	complex_stoichiometry	Lahtvee et al. (2017), Cell Systems	~environment
90S preribosome	YLR003C	0.230309	0.192923	complex_stoichiometry	Lahtvee et al. (2017), Cell Systems	~environment
90S preribosome	YOR096W	0.230309	0.192923	complex_stoichiometry	Lahtvee et al. (2017), Cell Systems	~environment
90S preribosome	YPL217C	0.230309	0.192923	complex_stoichiometry	Lahtvee et al. (2017), Cell Systems	~environment
90S preribosome	YCR057C	0.230309	0.192923	complex_stoichiometry	Lahtvee et al. (2017), Cell Systems	~environment
90S preribosome	YJL069C	0.230309	0.192923	complex_stoichiometry	Lahtvee et al. (2017), Cell Systems	~environment
90S preribosome	YLR129W	0.230309	0.192923	complex_stoichiometry	Lahtvee et al. (2017), Cell Systems	~environment
90S preribosome	YOR310C	0.230309	0.192923	complex_stoichiometry	Lahtvee et al. (2017), Cell Systems	~environment
90S preribosome	YPL012W	0.230309	0.192923	complex_stoichiometry	Lahtvee et al. (2017), Cell Systems	~environment
90S preribosome	YOR145C	0.230309	0.192923	complex_stoichiometry	Lahtvee et al. (2017), Cell Systems	~environment
90S preribosome	YLR186W	0.230309	0.192923	complex_stoichiometry	Lahtvee et al. (2017), Cell Systems	~environment
90S preribosome	YDR324C	0.230309	0.192923	complex_stoichiometry	Lahtvee et al. (2017), Cell Systems	~environment
90S preribosome	YDR449C	0.230309	0.192923	complex_stoichiometry	Lahtvee et al. (2017), Cell Systems	~environment
90S preribosome	YLR197W	0.230309	0.192923	complex_stoichiometry	Lahtvee et al. (2017), Cell Systems	~environment
90S preribosome	YDL014W	0.230309	0.192923	complex_stoichiometry	Lahtvee et al. (2017), Cell Systems	~environment
90S preribosome	YDL148C	0.230309	0.233787	complex_stoichiometry	Lahtvee et al. (2017), Cell Systems	~environment
90S preribosome	YOR078W	0.230309	0.230229	complex_stoichiometry	Lahtvee et al. (2017), Cell Systems	~environment
90S preribosome	YDR299W	0.230309	0.192923	complex_stoichiometry	Lahtvee et al. (2017), Cell Systems	~environment
90S preribosome	YPR144C	0.230309	0.192923	complex_stoichiometry	Lahtvee et al. (2017), Cell Systems	~environment
90S preribosome	YOL010W	0.230309	0.192923	complex_stoichiometry	Lahtvee et al. (2017), Cell Systems	~environment
90S preribosome	YLR409C	0.230309	0.192923	complex_stoichiometry	Lahtvee et al. (2017), Cell Systems	~environment
90S preribosome	YCL059C	0.230309	0.192923	complex_stoichiometry	Lahtvee et al. (2017), Cell Systems	~environment
90S preribosome	YNL132W	0.230309	0.192923	complex_stoichiometry	Lahtvee et al. (2017), Cell Systems	~environment
NuA4 histone acetyltransferase complex	YFL039C	0.232574	0.25542	complex_abundance	Lahtvee et al. (2017), Cell Systems	~environment
CPF complex	YMR061W	0.236734	0.235026	complex_abundance	Lahtvee et al. (2017), Cell Systems	~environment
CPF complex	YKR002W	0.236734	0.235026	complex_abundance	Lahtvee et al. (2017), Cell Systems	~environment
CPF complex	YGR156W	0.236734	0.235026	complex_abundance	Lahtvee et al. (2017), Cell Systems	~environment
CPF complex	YER133W	0.236734	0.235026	complex_abundance	Lahtvee et al. (2017), Cell Systems	~environment
proteasome regulatory particle	YHR200W	0.242192	0.178717	complex_stoichiometry	Lahtvee et al. (2017), Cell Systems	~environment
proteasome regulatory particle	YOR117W	0.242192	0.178717	complex_stoichiometry	Lahtvee et al. (2017), Cell Systems	~environment
proteasome regulatory particle	YER021W	0.242192	0.178717	complex_stoichiometry	Lahtvee et al. (2017), Cell Systems	~environment
proteasome regulatory particle	YFR004W	0.242192	0.178717	complex_stoichiometry	Lahtvee et al. (2017), Cell Systems	~environment
proteasome regulatory particle	YPR108W	0.242192	0.178717	complex_stoichiometry	Lahtvee et al. (2017), Cell Systems	~environment
proteasome regulatory particle	YHR027C	0.242192	0.178717	complex_stoichiometry	Lahtvee et al. (2017), Cell Systems	~environment
proteasome regulatory particle	YDL147W	0.242192	0.178717	complex_stoichiometry	Lahtvee et al. (2017), Cell Systems	~environment
proteasome regulatory particle	YFR010W	0.242192	0.178717	complex_stoichiometry	Lahtvee et al. (2017), Cell Systems	~environment
proteasome regulatory particle	YIL075C	0.242192	0.178717	complex_stoichiometry	Lahtvee et al. (2017), Cell Systems	~environment
proteasome regulatory particle	YGL048C	0.242192	0.178717	complex_stoichiometry	Lahtvee et al. (2017), Cell Systems	~environment
proteasome regulatory particle	YGR232W	0.242192	0.178717	complex_stoichiometry	Lahtvee et al. (2017), Cell Systems	~environment
proteasome regulatory particle	YHL030W	0.242192	0.178717	complex_stoichiometry	Lahtvee et al. (2017), Cell Systems	~environment
proteasome regulatory particle	YDR394W	0.242192	0.178717	complex_stoichiometry	Lahtvee et al. (2017), Cell Systems	~environment
proteasome regulatory particle	YDR427W	0.242192	0.178717	complex_stoichiometry	Lahtvee et al. (2017), Cell Systems	~environment
proteasome regulatory particle	YDL097C	0.242192	0.178717	complex_stoichiometry	Lahtvee et al. (2017), Cell Systems	~environment
proteasome regulatory particle	YDL007W	0.242192	0.178717	complex_stoichiometry	Lahtvee et al. (2017), Cell Systems	~environment
proteasome regulatory particle	YKL145W	0.242192	0.178717	complex_stoichiometry	Lahtvee et al. (2017), Cell Systems	~environment
proteasome regulatory particle	YOR259C	0.242192	0.178717	complex_stoichiometry	Lahtvee et al. (2017), Cell Systems	~environment
proteasome regulatory particle	YFR052W	0.242192	0.178717	complex_stoichiometry	Lahtvee et al. (2017), Cell Systems	~environment
mitochondtrial large ribosomal subunit	YGR220C	0.245834	0.308869	complex_abundance	Lahtvee et al. (2017), Cell Systems	~environment
mitochondtrial large ribosomal subunit	YHR147C	0.245834	0.308869	complex_abundance	Lahtvee et al. (2017), Cell Systems	~environment
mitochondtrial large ribosomal subunit	YKR085C	0.245834	0.308869	complex_abundance	Lahtvee et al. (2017), Cell Systems	~environment
mitochondtrial large ribosomal subunit	YKR006C	0.245834	0.308869	complex_abundance	Lahtvee et al. (2017), Cell Systems	~environment
mitochondtrial large ribosomal subunit	YMR193W	0.245834	0.308869	complex_abundance	Lahtvee et al. (2017), Cell Systems	~environment
mitochondtrial large ribosomal subunit	YDR116C	0.245834	0.308869	complex_abundance	Lahtvee et al. (2017), Cell Systems	~environment
mitochondtrial large ribosomal subunit	YLR312W-A	0.245834	0.308869	complex_abundance	Lahtvee et al. (2017), Cell Systems	~environment
mitochondtrial large ribosomal subunit	YNL177C	0.245834	0.308869	complex_abundance	Lahtvee et al. (2017), Cell Systems	~environment
mitochondtrial large ribosomal subunit	YKL167C	0.245834	0.308869	complex_abundance	Lahtvee et al. (2017), Cell Systems	~environment
mitochondtrial large ribosomal subunit	YMR098C	0.245834	0.308869	complex_abundance	Lahtvee et al. (2017), Cell Systems	~environment
mitochondtrial large ribosomal subunit	YOR150W	0.245834	0.308869	complex_abundance	Lahtvee et al. (2017), Cell Systems	~environment
mitochondtrial large ribosomal subunit	YML025C	0.245834	0.308869	complex_abundance	Lahtvee et al. (2017), Cell Systems	~environment
mitochondtrial large ribosomal subunit	YMR024W	0.245834	0.308869	complex_abundance	Lahtvee et al. (2017), Cell Systems	~environment
mitochondtrial large ribosomal subunit	YNL005C	0.245834	0.308869	complex_abundance	Lahtvee et al. (2017), Cell Systems	~environment
mitochondtrial large ribosomal subunit	YNL252C	0.245834	0.308869	complex_abundance	Lahtvee et al. (2017), Cell Systems	~environment
mitochondtrial large ribosomal subunit	YMR225C	0.245834	0.308869	complex_abundance	Lahtvee et al. (2017), Cell Systems	~environment
mitochondtrial large ribosomal subunit	YLR439W	0.245834	0.0890683	complex_abundance	Lahtvee et al. (2017), Cell Systems	~environment
mitochondtrial large ribosomal subunit	YBR122C	0.245834	0.308869	complex_abundance	Lahtvee et al. (2017), Cell Systems	~environment
mitochondtrial large ribosomal subunit	YJL063C	0.245834	0.308869	complex_abundance	Lahtvee et al. (2017), Cell Systems	~environment
mitochondtrial large ribosomal subunit	YCR071C	0.245834	0.308869	complex_abundance	Lahtvee et al. (2017), Cell Systems	~environment
mitochondtrial large ribosomal subunit	YDR237W	0.245834	0.308869	complex_abundance	Lahtvee et al. (2017), Cell Systems	~environment
mitochondtrial large ribosomal subunit	YDR405W	0.245834	0.308869	complex_abundance	Lahtvee et al. (2017), Cell Systems	~environment
mitochondtrial large ribosomal subunit	YPR100W	0.245834	0.308869	complex_abundance	Lahtvee et al. (2017), Cell Systems	~environment
mitochondtrial large ribosomal subunit	YDR322W	0.245834	0.308869	complex_abundance	Lahtvee et al. (2017), Cell Systems	~environment
mitochondtrial large ribosomal subunit	YCR046C	0.245834	0.308869	complex_abundance	Lahtvee et al. (2017), Cell Systems	~environment
mitochondtrial large ribosomal subunit	YDR296W	0.245834	0.308869	complex_abundance	Lahtvee et al. (2017), Cell Systems	~environment
mitochondtrial large ribosomal subunit	YNL284C	0.245834	0.308869	complex_abundance	Lahtvee et al. (2017), Cell Systems	~environment
90S preribosome	YDR449C	0.246672	0.319228	complex_abundance	Lahtvee et al. (2017), Cell Systems	~environment
90S preribosome	YEL055C	0.246672	0.319228	complex_abundance	Lahtvee et al. (2017), Cell Systems	~environment
90S preribosome	YKR060W	0.246672	0.319228	complex_abundance	Lahtvee et al. (2017), Cell Systems	~environment
90S preribosome	YBL004W	0.246672	0.224558	complex_abundance	Lahtvee et al. (2017), Cell Systems	~environment
90S preribosome	YLR197W	0.246672	0.319228	complex_abundance	Lahtvee et al. (2017), Cell Systems	~environment
90S preribosome	YOR096W	0.246672	0.319228	complex_abundance	Lahtvee et al. (2017), Cell Systems	~environment
90S preribosome	YDL014W	0.246672	0.319228	complex_abundance	Lahtvee et al. (2017), Cell Systems	~environment
90S preribosome	YER127W	0.246672	0.319228	complex_abundance	Lahtvee et al. (2017), Cell Systems	~environment
90S preribosome	YHR196W	0.246672	0.319228	complex_abundance	Lahtvee et al. (2017), Cell Systems	~environment
90S preribosome	YDL148C	0.246672	0.186499	complex_abundance	Lahtvee et al. (2017), Cell Systems	~environment
90S preribosome	YPL217C	0.246672	0.319228	complex_abundance	Lahtvee et al. (2017), Cell Systems	~environment
90S preribosome	YPL266W	0.246672	0.319228	complex_abundance	Lahtvee et al. (2017), Cell Systems	~environment
90S preribosome	YJR002W	0.246672	0.319228	complex_abundance	Lahtvee et al. (2017), Cell Systems	~environment
90S preribosome	YHR148W	0.246672	0.319228	complex_abundance	Lahtvee et al. (2017), Cell Systems	~environment
90S preribosome	YCR057C	0.246672	0.319228	complex_abundance	Lahtvee et al. (2017), Cell Systems	~environment
90S preribosome	YGR128C	0.246672	0.319228	complex_abundance	Lahtvee et al. (2017), Cell Systems	~environment
90S preribosome	YLR222C	0.246672	0.319228	complex_abundance	Lahtvee et al. (2017), Cell Systems	~environment
90S preribosome	YJL069C	0.246672	0.319228	complex_abundance	Lahtvee et al. (2017), Cell Systems	~environment
90S preribosome	YOR078W	0.246672	0.224558	complex_abundance	Lahtvee et al. (2017), Cell Systems	~environment
90S preribosome	YBR247C	0.246672	0.319228	complex_abundance	Lahtvee et al. (2017), Cell Systems	~environment
90S preribosome	YLR186W	0.246672	0.319228	complex_abundance	Lahtvee et al. (2017), Cell Systems	~environment
90S preribosome	YDR299W	0.246672	0.319228	complex_abundance	Lahtvee et al. (2017), Cell Systems	~environment
90S preribosome	YLR129W	0.246672	0.319228	complex_abundance	Lahtvee et al. (2017), Cell Systems	~environment
90S preribosome	YPR144C	0.246672	0.319228	complex_abundance	Lahtvee et al. (2017), Cell Systems	~environment
90S preribosome	YOL010W	0.246672	0.319228	complex_abundance	Lahtvee et al. (2017), Cell Systems	~environment
90S preribosome	YDR064W	0.246672	0.319228	complex_abundance	Lahtvee et al. (2017), Cell Systems	~environment
90S preribosome	YJL109C	0.246672	0.319228	complex_abundance	Lahtvee et al. (2017), Cell Systems	~environment
90S preribosome	YGR090W	0.246672	0.319228	complex_abundance	Lahtvee et al. (2017), Cell Systems	~environment
90S preribosome	YPL126W	0.246672	0.319228	complex_abundance	Lahtvee et al. (2017), Cell Systems	~environment
90S preribosome	YOR310C	0.246672	0.319228	complex_abundance	Lahtvee et al. (2017), Cell Systems	~environment
90S preribosome	YPL012W	0.246672	0.319228	complex_abundance	Lahtvee et al. (2017), Cell Systems	~environment
90S preribosome	YLR409C	0.246672	0.319228	complex_abundance	Lahtvee et al. (2017), Cell Systems	~environment
90S preribosome	YCL059C	0.246672	0.319228	complex_abundance	Lahtvee et al. (2017), Cell Systems	~environment
90S preribosome	YLR003C	0.246672	0.319228	complex_abundance	Lahtvee et al. (2017), Cell Systems	~environment
90S preribosome	YPR112C	0.246672	0.319228	complex_abundance	Lahtvee et al. (2017), Cell Systems	~environment
90S preribosome	YOR145C	0.246672	0.319228	complex_abundance	Lahtvee et al. (2017), Cell Systems	~environment
90S preribosome	YNL132W	0.246672	0.319228	complex_abundance	Lahtvee et al. (2017), Cell Systems	~environment
90S preribosome	YDR324C	0.246672	0.319228	complex_abundance	Lahtvee et al. (2017), Cell Systems	~environment
CCR4-NOT complex	YCR093W	0.246937	0.139866	complex_stoichiometry	Lahtvee et al. (2017), Cell Systems	~environment
CCR4-NOT complex	YAL021C	0.246937	0.139866	complex_stoichiometry	Lahtvee et al. (2017), Cell Systems	~environment
CCR4-NOT complex	YNL288W	0.246937	0.139866	complex_stoichiometry	Lahtvee et al. (2017), Cell Systems	~environment
putative Crm1-Mir1-Erd2-Tub1-Gea2-Mtr10-Kap104 complex	YML085C	0.248347	0.192433	complex_abundance	Lahtvee et al. (2017), Cell Systems	~environment
putative Crm1-Mir1-Erd2-Tub1-Gea2-Mtr10-Kap104 complex	YEL022W	0.248347	0.15914	complex_abundance	Lahtvee et al. (2017), Cell Systems	~environment
putative Crm1-Mir1-Erd2-Tub1-Gea2-Mtr10-Kap104 complex	YBR017C	0.248347	0.192433	complex_abundance	Lahtvee et al. (2017), Cell Systems	~environment
putative Crm1-Mir1-Erd2-Tub1-Gea2-Mtr10-Kap104 complex	YJR077C	0.248347	0.192433	complex_abundance	Lahtvee et al. (2017), Cell Systems	~environment
putative Crm1-Mir1-Erd2-Tub1-Gea2-Mtr10-Kap104 complex	YGR218W	0.248347	0.192433	complex_abundance	Lahtvee et al. (2017), Cell Systems	~environment
TRAPP complex	YKR068C	0.250642	0.198226	complex_stoichiometry	Lahtvee et al. (2017), Cell Systems	~environment
TRAPP complex	YDR246W	0.250642	0.198226	complex_stoichiometry	Lahtvee et al. (2017), Cell Systems	~environment
TRAPP complex	YOR115C	0.250642	0.198226	complex_stoichiometry	Lahtvee et al. (2017), Cell Systems	~environment
TRAPP complex	YDR108W	0.250642	0.135824	complex_stoichiometry	Lahtvee et al. (2017), Cell Systems	~environment
eukaryotic translation initiation factor 2B complex	YLR291C	0.252786	0.147734	complex_stoichiometry	Lahtvee et al. (2017), Cell Systems	~environment
eukaryotic translation initiation factor 2B complex	YKR026C	0.252786	0.147734	complex_stoichiometry	Lahtvee et al. (2017), Cell Systems	~environment
eukaryotic translation initiation factor 2B complex	YPL237W	0.252786	0.147734	complex_stoichiometry	Lahtvee et al. (2017), Cell Systems	~environment
eukaryotic translation initiation factor 2B complex	YLR215C	0.252786	0.147734	complex_stoichiometry	Lahtvee et al. (2017), Cell Systems	~environment
eukaryotic translation initiation factor 2B complex	YGR083C	0.252786	0.147734	complex_stoichiometry	Lahtvee et al. (2017), Cell Systems	~environment
eukaryotic translation initiation factor 2B complex	YJR007W	0.252786	0.147734	complex_stoichiometry	Lahtvee et al. (2017), Cell Systems	~environment
eukaryotic translation initiation factor 2B complex	YDR211W	0.252786	0.147734	complex_stoichiometry	Lahtvee et al. (2017), Cell Systems	~environment
eukaryotic translation initiation factor 2B complex	YOR260W	0.252786	0.147734	complex_stoichiometry	Lahtvee et al. (2017), Cell Systems	~environment
eukaryotic translation initiation factor 2B complex	YER025W	0.252786	0.147734	complex_stoichiometry	Lahtvee et al. (2017), Cell Systems	~environment
preribosome, large subunit precursor	YNL110C	0.252912	0.219229	complex_stoichiometry	Lahtvee et al. (2017), Cell Systems	~environment
preribosome, large subunit precursor	YDL031W	0.252912	0.251065	complex_stoichiometry	Lahtvee et al. (2017), Cell Systems	~environment
preribosome, large subunit precursor	YKR081C	0.252912	0.219229	complex_stoichiometry	Lahtvee et al. (2017), Cell Systems	~environment
preribosome, large subunit precursor	YPL093W	0.252912	0.219229	complex_stoichiometry	Lahtvee et al. (2017), Cell Systems	~environment
preribosome, large subunit precursor	YOR272W	0.252912	0.219229	complex_stoichiometry	Lahtvee et al. (2017), Cell Systems	~environment
preribosome, large subunit precursor	YKL009W	0.252912	0.219229	complex_stoichiometry	Lahtvee et al. (2017), Cell Systems	~environment
preribosome, large subunit precursor	YOR206W	0.252912	0.219229	complex_stoichiometry	Lahtvee et al. (2017), Cell Systems	~environment
preribosome, large subunit precursor	YPR016C	0.252912	0.219229	complex_stoichiometry	Lahtvee et al. (2017), Cell Systems	~environment
preribosome, large subunit precursor	YDR496C	0.252912	0.219229	complex_stoichiometry	Lahtvee et al. (2017), Cell Systems	~environment
preribosome, large subunit precursor	YGR103W	0.252912	0.219229	complex_stoichiometry	Lahtvee et al. (2017), Cell Systems	~environment
preribosome, large subunit precursor	YHR052W	0.252912	0.219229	complex_stoichiometry	Lahtvee et al. (2017), Cell Systems	~environment
preribosome, large subunit precursor	YPL211W	0.252912	0.219229	complex_stoichiometry	Lahtvee et al. (2017), Cell Systems	~environment
preribosome, large subunit precursor	YMR049C	0.252912	0.219229	complex_stoichiometry	Lahtvee et al. (2017), Cell Systems	~environment
preribosome, large subunit precursor	YNL061W	0.252912	0.219229	complex_stoichiometry	Lahtvee et al. (2017), Cell Systems	~environment
preribosome, large subunit precursor	YGL111W	0.252912	0.219229	complex_stoichiometry	Lahtvee et al. (2017), Cell Systems	~environment
preribosome, large subunit precursor	YER006W	0.252912	0.219229	complex_stoichiometry	Lahtvee et al. (2017), Cell Systems	~environment
preribosome, large subunit precursor	YMR229C	0.252912	0.219229	complex_stoichiometry	Lahtvee et al. (2017), Cell Systems	~environment
preribosome, large subunit precursor	YLL034C	0.252912	0.251065	complex_stoichiometry	Lahtvee et al. (2017), Cell Systems	~environment
preribosome, large subunit precursor	YBR142W	0.252912	0.219229	complex_stoichiometry	Lahtvee et al. (2017), Cell Systems	~environment
preribosome, large subunit precursor	YOL077C	0.252912	0.219229	complex_stoichiometry	Lahtvee et al. (2017), Cell Systems	~environment
preribosome, large subunit precursor	YMR290C	0.252912	0.219229	complex_stoichiometry	Lahtvee et al. (2017), Cell Systems	~environment
preribosome, large subunit precursor	YNL002C	0.252912	0.219229	complex_stoichiometry	Lahtvee et al. (2017), Cell Systems	~environment
Arp2-3 protein complex	YLR370C	0.253046	0.119328	complex_stoichiometry	Lahtvee et al. (2017), Cell Systems	~environment
Arp2-3 protein complex	YDL029W	0.253046	0.119328	complex_stoichiometry	Lahtvee et al. (2017), Cell Systems	~environment
Arp2-3 protein complex	YJR065C	0.253046	0.119328	complex_stoichiometry	Lahtvee et al. (2017), Cell Systems	~environment
Arp2-3 protein complex	YNR035C	0.253046	0.119328	complex_stoichiometry	Lahtvee et al. (2017), Cell Systems	~environment
RSC complex	YMR091C	0.253535	0.408021	complex_abundance	Lahtvee et al. (2017), Cell Systems	~environment
RSC complex	YDR303C	0.253535	0.258042	complex_abundance	Lahtvee et al. (2017), Cell Systems	~environment
RSC complex	YML127W	0.253535	0.408021	complex_abundance	Lahtvee et al. (2017), Cell Systems	~environment
RSC complex	YKR008W	0.253535	0.408021	complex_abundance	Lahtvee et al. (2017), Cell Systems	~environment
RSC complex	YFR037C	0.253535	0.408021	complex_abundance	Lahtvee et al. (2017), Cell Systems	~environment
RSC complex	YLR321C	0.253535	0.408021	complex_abundance	Lahtvee et al. (2017), Cell Systems	~environment
RSC complex	YIL126W	0.253535	0.408021	complex_abundance	Lahtvee et al. (2017), Cell Systems	~environment
RSC complex	YLR033W	0.253535	0.408021	complex_abundance	Lahtvee et al. (2017), Cell Systems	~environment
RSC complex	YMR033W	0.253535	0.408021	complex_abundance	Lahtvee et al. (2017), Cell Systems	~environment
RSC complex	YCR052W	0.253535	0.170497	complex_abundance	Lahtvee et al. (2017), Cell Systems	~environment
RSC complex	YPR034W	0.253535	0.408021	complex_abundance	Lahtvee et al. (2017), Cell Systems	~environment
septin complex	YHR107C	0.256539	0.200716	complex_stoichiometry	Lahtvee et al. (2017), Cell Systems	~environment
septin complex	YJR076C	0.256539	0.200716	complex_stoichiometry	Lahtvee et al. (2017), Cell Systems	~environment
septin complex	YLR314C	0.256539	0.200716	complex_stoichiometry	Lahtvee et al. (2017), Cell Systems	~environment
septin complex	YCR002C	0.256539	0.200716	complex_stoichiometry	Lahtvee et al. (2017), Cell Systems	~environment
septin complex	YDL225W	0.256539	0.200716	complex_stoichiometry	Lahtvee et al. (2017), Cell Systems	~environment
prefoldin complex	YEL003W	0.256821	0.28955	complex_abundance	Lahtvee et al. (2017), Cell Systems	~environment
prefoldin complex	YML094W	0.256821	0.28955	complex_abundance	Lahtvee et al. (2017), Cell Systems	~environment
prefoldin complex	YGR078C	0.256821	0.28955	complex_abundance	Lahtvee et al. (2017), Cell Systems	~environment
prefoldin complex	YJL179W	0.256821	0.28955	complex_abundance	Lahtvee et al. (2017), Cell Systems	~environment
putative Tub3-Gcn1-Gcn20-Gfa1-Mae1-Sam1-Clu1 complex	YKL104C	0.256923	0.213384	complex_stoichiometry	Lahtvee et al. (2017), Cell Systems	~environment
putative Tub3-Gcn1-Gcn20-Gfa1-Mae1-Sam1-Clu1 complex	YLR180W	0.256923	0.213384	complex_stoichiometry	Lahtvee et al. (2017), Cell Systems	~environment
putative Tub3-Gcn1-Gcn20-Gfa1-Mae1-Sam1-Clu1 complex	YGL195W	0.256923	0.213384	complex_stoichiometry	Lahtvee et al. (2017), Cell Systems	~environment
putative Tub3-Gcn1-Gcn20-Gfa1-Mae1-Sam1-Clu1 complex	YMR012W	0.256923	0.213384	complex_stoichiometry	Lahtvee et al. (2017), Cell Systems	~environment
putative Tub3-Gcn1-Gcn20-Gfa1-Mae1-Sam1-Clu1 complex	YML124C	0.256923	0.213384	complex_stoichiometry	Lahtvee et al. (2017), Cell Systems	~environment
putative Tub3-Gcn1-Gcn20-Gfa1-Mae1-Sam1-Clu1 complex	YFR009W	0.256923	0.213384	complex_stoichiometry	Lahtvee et al. (2017), Cell Systems	~environment
putative Tub3-Gcn1-Gcn20-Gfa1-Mae1-Sam1-Clu1 complex	YKL029C	0.256923	0.213384	complex_stoichiometry	Lahtvee et al. (2017), Cell Systems	~environment
signal recognition particle	YPR088C	0.257165	0.244418	complex_abundance	Lahtvee et al. (2017), Cell Systems	~environment
signal recognition particle	YKL122C	0.257165	0.244418	complex_abundance	Lahtvee et al. (2017), Cell Systems	~environment
signal recognition particle	YPL243W	0.257165	0.244418	complex_abundance	Lahtvee et al. (2017), Cell Systems	~environment
signal recognition particle	YDR292C	0.257165	0.244418	complex_abundance	Lahtvee et al. (2017), Cell Systems	~environment
signal recognition particle	YDL092W	0.257165	0.244418	complex_abundance	Lahtvee et al. (2017), Cell Systems	~environment
signal recognition particle	YPL210C	0.257165	0.244418	complex_abundance	Lahtvee et al. (2017), Cell Systems	~environment
signal recognition particle	YDL051W	0.257165	0.244418	complex_abundance	Lahtvee et al. (2017), Cell Systems	~environment
signal recognition particle	YML105C	0.257165	0.244418	complex_abundance	Lahtvee et al. (2017), Cell Systems	~environment
signal recognition particle	YKL154W	0.257165	0.244418	complex_abundance	Lahtvee et al. (2017), Cell Systems	~environment
U4-U6 x U5 tri-snRNP complex	YER029C	0.259125	0.385055	complex_stoichiometry	Lahtvee et al. (2017), Cell Systems	~environment
U4-U6 x U5 tri-snRNP complex	YLR275W	0.259125	0.385055	complex_stoichiometry	Lahtvee et al. (2017), Cell Systems	~environment
U4-U6 x U5 tri-snRNP complex	YLR147C	0.259125	0.385055	complex_stoichiometry	Lahtvee et al. (2017), Cell Systems	~environment
U4-U6 x U5 tri-snRNP complex	YKL173W	0.259125	0.385055	complex_stoichiometry	Lahtvee et al. (2017), Cell Systems	~environment
Rpd3L complex	YNL330C	0.262174	0.362822	complex_stoichiometry	Lahtvee et al. (2017), Cell Systems	~environment
Rpd3L complex	YPL139C	0.262174	0.362822	complex_stoichiometry	Lahtvee et al. (2017), Cell Systems	~environment
Rpd3L complex	YOL004W	0.262174	0.362822	complex_stoichiometry	Lahtvee et al. (2017), Cell Systems	~environment
Rpd3L complex	YBR095C	0.262174	0.362822	complex_stoichiometry	Lahtvee et al. (2017), Cell Systems	~environment
INO80 complex	YNL059C	0.268291	0.303034	complex_stoichiometry	Lahtvee et al. (2017), Cell Systems	~environment
INO80 complex	YFL039C	0.268291	0.303034	complex_stoichiometry	Lahtvee et al. (2017), Cell Systems	~environment
INO80 complex	YDL002C	0.268291	0.303034	complex_stoichiometry	Lahtvee et al. (2017), Cell Systems	~environment
INO80 complex	YPL235W	0.268291	0.303034	complex_stoichiometry	Lahtvee et al. (2017), Cell Systems	~environment
INO80 complex	YOR141C	0.268291	0.303034	complex_stoichiometry	Lahtvee et al. (2017), Cell Systems	~environment
INO80 complex	YDR190C	0.268291	0.303034	complex_stoichiometry	Lahtvee et al. (2017), Cell Systems	~environment
snRNP U6	YLR438C-A	0.269918	0.163698	complex_abundance	Lahtvee et al. (2017), Cell Systems	~environment
snRNP U6	YER112W	0.269918	0.163698	complex_abundance	Lahtvee et al. (2017), Cell Systems	~environment
snRNP U6	YBL026W	0.269918	0.163698	complex_abundance	Lahtvee et al. (2017), Cell Systems	~environment
snRNP U6	YNL147W	0.269918	0.163698	complex_abundance	Lahtvee et al. (2017), Cell Systems	~environment
snRNP U6	YJR022W	0.269918	0.232839	complex_abundance	Lahtvee et al. (2017), Cell Systems	~environment
snRNP U6	YDL160C	0.269918	0.163698	complex_abundance	Lahtvee et al. (2017), Cell Systems	~environment
cytosolic large ribosomal subunit	YGL014W	0.271626	0.310619	complex_abundance	Lahtvee et al. (2017), Cell Systems	~environment
cytosolic large ribosomal subunit	YKL180W	0.271626	0.310619	complex_abundance	Lahtvee et al. (2017), Cell Systems	~environment
cytosolic large ribosomal subunit	YMR142C	0.271626	0.310619	complex_abundance	Lahtvee et al. (2017), Cell Systems	~environment
cytosolic large ribosomal subunit	YJL177W	0.271626	0.310619	complex_abundance	Lahtvee et al. (2017), Cell Systems	~environment
cytosolic large ribosomal subunit	YLR075W	0.271626	0.310619	complex_abundance	Lahtvee et al. (2017), Cell Systems	~environment
cytosolic large ribosomal subunit	YLR150W	0.271626	0.310619	complex_abundance	Lahtvee et al. (2017), Cell Systems	~environment
cytosolic large ribosomal subunit	YLR441C	0.271626	0.310619	complex_abundance	Lahtvee et al. (2017), Cell Systems	~environment
cytosolic large ribosomal subunit	YGL030W	0.271626	0.310619	complex_abundance	Lahtvee et al. (2017), Cell Systems	~environment
cytosolic large ribosomal subunit	YBL092W	0.271626	0.310619	complex_abundance	Lahtvee et al. (2017), Cell Systems	~environment
cytosolic large ribosomal subunit	YGR034W	0.271626	0.310619	complex_abundance	Lahtvee et al. (2017), Cell Systems	~environment
cytosolic large ribosomal subunit	YDR382W	0.271626	0.310619	complex_abundance	Lahtvee et al. (2017), Cell Systems	~environment
cytosolic large ribosomal subunit	YIL133C	0.271626	0.310619	complex_abundance	Lahtvee et al. (2017), Cell Systems	~environment
cytosolic large ribosomal subunit	YGL031C	0.271626	0.310619	complex_abundance	Lahtvee et al. (2017), Cell Systems	~environment
cytosolic large ribosomal subunit	YPL198W	0.271626	0.310619	complex_abundance	Lahtvee et al. (2017), Cell Systems	~environment
cytosolic large ribosomal subunit	YLR340W	0.271626	0.310619	complex_abundance	Lahtvee et al. (2017), Cell Systems	~environment
cytosolic large ribosomal subunit	YNL069C	0.271626	0.310619	complex_abundance	Lahtvee et al. (2017), Cell Systems	~environment
cytosolic large ribosomal subunit	YLL045C	0.271626	0.310619	complex_abundance	Lahtvee et al. (2017), Cell Systems	~environment
cytosolic large ribosomal subunit	YOR063W	0.271626	0.310619	complex_abundance	Lahtvee et al. (2017), Cell Systems	~environment
cytosolic large ribosomal subunit	YNL178W	0.271626	0.310619	complex_abundance	Lahtvee et al. (2017), Cell Systems	~environment
cytosolic large ribosomal subunit	YGL147C	0.271626	0.310619	complex_abundance	Lahtvee et al. (2017), Cell Systems	~environment
cytosolic large ribosomal subunit	YML073C	0.271626	0.310619	complex_abundance	Lahtvee et al. (2017), Cell Systems	~environment
cytosolic large ribosomal subunit	YML063W	0.271626	0.310619	complex_abundance	Lahtvee et al. (2017), Cell Systems	~environment
cytosolic large ribosomal subunit	YNL096C	0.271626	0.310619	complex_abundance	Lahtvee et al. (2017), Cell Systems	~environment
cytosolic large ribosomal subunit	YLR448W	0.271626	0.310619	complex_abundance	Lahtvee et al. (2017), Cell Systems	~environment
cytosolic large ribosomal subunit	YOL127W	0.271626	0.310619	complex_abundance	Lahtvee et al. (2017), Cell Systems	~environment
cytosolic large ribosomal subunit	YDL082W	0.271626	0.310619	complex_abundance	Lahtvee et al. (2017), Cell Systems	~environment
cytosolic large ribosomal subunit	YJR123W	0.271626	0.310619	complex_abundance	Lahtvee et al. (2017), Cell Systems	~environment
cytosolic large ribosomal subunit	YGL103W	0.271626	0.310619	complex_abundance	Lahtvee et al. (2017), Cell Systems	~environment
cytosolic large ribosomal subunit	YDL075W	0.271626	0.310619	complex_abundance	Lahtvee et al. (2017), Cell Systems	~environment
cytosolic large ribosomal subunit	YGL123W	0.271626	0.310619	complex_abundance	Lahtvee et al. (2017), Cell Systems	~environment
cytosolic large ribosomal subunit	YOL040C	0.271626	0.310619	complex_abundance	Lahtvee et al. (2017), Cell Systems	~environment
cytosolic large ribosomal subunit	YNL302C	0.271626	0.310619	complex_abundance	Lahtvee et al. (2017), Cell Systems	~environment
cytosolic large ribosomal subunit	YOL039W	0.271626	0.310619	complex_abundance	Lahtvee et al. (2017), Cell Systems	~environment
cytosolic large ribosomal subunit	YHL033C	0.271626	0.310619	complex_abundance	Lahtvee et al. (2017), Cell Systems	~environment
Elongator holoenzyme complex	YHR187W	0.276468	0.321289	complex_abundance	Lahtvee et al. (2017), Cell Systems	~environment
Elongator holoenzyme complex	YPL086C	0.276468	0.321289	complex_abundance	Lahtvee et al. (2017), Cell Systems	~environment
Elongator holoenzyme complex	YPL101W	0.276468	0.321289	complex_abundance	Lahtvee et al. (2017), Cell Systems	~environment
Elongator holoenzyme complex	YLR384C	0.276468	0.321289	complex_abundance	Lahtvee et al. (2017), Cell Systems	~environment
preribosome, large subunit precursor	YDL031W	0.276694	0.17253	complex_abundance	Lahtvee et al. (2017), Cell Systems	~environment
preribosome, large subunit precursor	YNL110C	0.276694	0.477173	complex_abundance	Lahtvee et al. (2017), Cell Systems	~environment
preribosome, large subunit precursor	YGR103W	0.276694	0.477173	complex_abundance	Lahtvee et al. (2017), Cell Systems	~environment
preribosome, large subunit precursor	YER006W	0.276694	0.477173	complex_abundance	Lahtvee et al. (2017), Cell Systems	~environment
preribosome, large subunit precursor	YOL077C	0.276694	0.477173	complex_abundance	Lahtvee et al. (2017), Cell Systems	~environment
preribosome, large subunit precursor	YMR290C	0.276694	0.477173	complex_abundance	Lahtvee et al. (2017), Cell Systems	~environment
preribosome, large subunit precursor	YKL009W	0.276694	0.477173	complex_abundance	Lahtvee et al. (2017), Cell Systems	~environment
preribosome, large subunit precursor	YGL111W	0.276694	0.477173	complex_abundance	Lahtvee et al. (2017), Cell Systems	~environment
preribosome, large subunit precursor	YNL002C	0.276694	0.477173	complex_abundance	Lahtvee et al. (2017), Cell Systems	~environment
preribosome, large subunit precursor	YPL093W	0.276694	0.477173	complex_abundance	Lahtvee et al. (2017), Cell Systems	~environment
preribosome, large subunit precursor	YPL211W	0.276694	0.477173	complex_abundance	Lahtvee et al. (2017), Cell Systems	~environment
preribosome, large subunit precursor	YOR272W	0.276694	0.477173	complex_abundance	Lahtvee et al. (2017), Cell Systems	~environment
preribosome, large subunit precursor	YMR229C	0.276694	0.477173	complex_abundance	Lahtvee et al. (2017), Cell Systems	~environment
preribosome, large subunit precursor	YDR496C	0.276694	0.477173	complex_abundance	Lahtvee et al. (2017), Cell Systems	~environment
preribosome, large subunit precursor	YMR049C	0.276694	0.477173	complex_abundance	Lahtvee et al. (2017), Cell Systems	~environment
preribosome, large subunit precursor	YNL061W	0.276694	0.477173	complex_abundance	Lahtvee et al. (2017), Cell Systems	~environment
preribosome, large subunit precursor	YKR081C	0.276694	0.477173	complex_abundance	Lahtvee et al. (2017), Cell Systems	~environment
preribosome, large subunit precursor	YOR206W	0.276694	0.477173	complex_abundance	Lahtvee et al. (2017), Cell Systems	~environment
preribosome, large subunit precursor	YLL034C	0.276694	0.17253	complex_abundance	Lahtvee et al. (2017), Cell Systems	~environment
preribosome, large subunit precursor	YPR016C	0.276694	0.477173	complex_abundance	Lahtvee et al. (2017), Cell Systems	~environment
preribosome, large subunit precursor	YBR142W	0.276694	0.477173	complex_abundance	Lahtvee et al. (2017), Cell Systems	~environment
preribosome, large subunit precursor	YHR052W	0.276694	0.477173	complex_abundance	Lahtvee et al. (2017), Cell Systems	~environment
nucleoporin Nup84 subcomplex	YGL092W	0.27715	0.278154	complex_stoichiometry	Lahtvee et al. (2017), Cell Systems	~environment
nucleoporin Nup84 subcomplex	YJR042W	0.27715	0.278154	complex_stoichiometry	Lahtvee et al. (2017), Cell Systems	~environment
nucleoporin Nup84 subcomplex	YLR208W	0.27715	0.278154	complex_stoichiometry	Lahtvee et al. (2017), Cell Systems	~environment
nucleoporin Nup84 subcomplex	YDL116W	0.27715	0.278154	complex_stoichiometry	Lahtvee et al. (2017), Cell Systems	~environment
nucleoporin Nup84 subcomplex	YKL057C	0.27715	0.278154	complex_stoichiometry	Lahtvee et al. (2017), Cell Systems	~environment
vacuolar proton-transporting V-type ATPase, V1 domain	YEL051W	0.277502	0.259372	complex_abundance	Lahtvee et al. (2017), Cell Systems	~environment
vacuolar proton-transporting V-type ATPase, V1 domain	YGR020C	0.277502	0.259372	complex_abundance	Lahtvee et al. (2017), Cell Systems	~environment
vacuolar proton-transporting V-type ATPase, V1 domain	YPR036W	0.277502	0.259372	complex_abundance	Lahtvee et al. (2017), Cell Systems	~environment
vacuolar proton-transporting V-type ATPase, V1 domain	YDL185W	0.277502	0.259372	complex_abundance	Lahtvee et al. (2017), Cell Systems	~environment
vacuolar proton-transporting V-type ATPase, V1 domain	YBR127C	0.277502	0.259372	complex_abundance	Lahtvee et al. (2017), Cell Systems	~environment
vacuolar proton-transporting V-type ATPase, V1 domain	YKL080W	0.277502	0.259372	complex_abundance	Lahtvee et al. (2017), Cell Systems	~environment
vacuolar proton-transporting V-type ATPase, V1 domain	YOR332W	0.277502	0.259372	complex_abundance	Lahtvee et al. (2017), Cell Systems	~environment
CPF complex	YGR156W	0.279593	0.257684	complex_stoichiometry	Lahtvee et al. (2017), Cell Systems	~environment
CPF complex	YER133W	0.279593	0.257684	complex_stoichiometry	Lahtvee et al. (2017), Cell Systems	~environment
CPF complex	YMR061W	0.279593	0.257684	complex_stoichiometry	Lahtvee et al. (2017), Cell Systems	~environment
CPF complex	YKR002W	0.279593	0.257684	complex_stoichiometry	Lahtvee et al. (2017), Cell Systems	~environment
cytosolic small ribosomal subunit	YOR096W	0.281761	0.320115	complex_stoichiometry	Lahtvee et al. (2017), Cell Systems	~environment
cytosolic small ribosomal subunit	YPL081W	0.281761	0.320115	complex_stoichiometry	Lahtvee et al. (2017), Cell Systems	~environment
cytosolic small ribosomal subunit	YDR064W	0.281761	0.320115	complex_stoichiometry	Lahtvee et al. (2017), Cell Systems	~environment
cytosolic small ribosomal subunit	YOR204W	0.281761	0.320115	complex_stoichiometry	Lahtvee et al. (2017), Cell Systems	~environment
cytosolic small ribosomal subunit	YBR189W	0.281761	0.320115	complex_stoichiometry	Lahtvee et al. (2017), Cell Systems	~environment
mitochondrial pyruvate dehydrogenase complex	YNL071W	0.283424	0.213431	complex_stoichiometry	Lahtvee et al. (2017), Cell Systems	~environment
mitochondrial pyruvate dehydrogenase complex	YBR221C	0.283424	0.213431	complex_stoichiometry	Lahtvee et al. (2017), Cell Systems	~environment
mitochondrial pyruvate dehydrogenase complex	YGR193C	0.283424	0.213431	complex_stoichiometry	Lahtvee et al. (2017), Cell Systems	~environment
mitochondrial pyruvate dehydrogenase complex	YER178W	0.283424	0.213431	complex_stoichiometry	Lahtvee et al. (2017), Cell Systems	~environment
TRAPP complex	YKR068C	0.28646	0.0876854	complex_abundance	Lahtvee et al. (2017), Cell Systems	~environment
TRAPP complex	YOR115C	0.28646	0.0876854	complex_abundance	Lahtvee et al. (2017), Cell Systems	~environment
TRAPP complex	YDR108W	0.28646	0.0942962	complex_abundance	Lahtvee et al. (2017), Cell Systems	~environment
TRAPP complex	YDR246W	0.28646	0.0876854	complex_abundance	Lahtvee et al. (2017), Cell Systems	~environment
Erp1-Erp2-Emp24-Erv25 p24 complex	YML012W	0.287792	0.343279	complex_stoichiometry	Lahtvee et al. (2017), Cell Systems	~environment
Erp1-Erp2-Emp24-Erv25 p24 complex	YAL007C	0.287792	0.343279	complex_stoichiometry	Lahtvee et al. (2017), Cell Systems	~environment
Erp1-Erp2-Emp24-Erv25 p24 complex	YGL200C	0.287792	0.343279	complex_stoichiometry	Lahtvee et al. (2017), Cell Systems	~environment
Erp1-Erp2-Emp24-Erv25 p24 complex	YAR002C-A	0.287792	0.343279	complex_stoichiometry	Lahtvee et al. (2017), Cell Systems	~environment
putative Kem1-Gbp2-Sro9-Sbp1 complex	YHL034C	0.288781	0.295271	complex_abundance	Lahtvee et al. (2017), Cell Systems	~environment
putative Kem1-Gbp2-Sro9-Sbp1 complex	YCL011C	0.288781	0.295271	complex_abundance	Lahtvee et al. (2017), Cell Systems	~environment
putative Kem1-Gbp2-Sro9-Sbp1 complex	YGL173C	0.288781	0.295271	complex_abundance	Lahtvee et al. (2017), Cell Systems	~environment
putative Kem1-Gbp2-Sro9-Sbp1 complex	YCL037C	0.288781	0.295271	complex_abundance	Lahtvee et al. (2017), Cell Systems	~environment
putative Arx1-Rsa4-Sda1-Ipi3-Nsa2-Nog2-Bud20-Ipi1-Mdn1 complex	YNL182C	0.288973	0.262993	complex_stoichiometry	Lahtvee et al. (2017), Cell Systems	~environment
putative Arx1-Rsa4-Sda1-Ipi3-Nsa2-Nog2-Bud20-Ipi1-Mdn1 complex	YER126C	0.288973	0.262993	complex_stoichiometry	Lahtvee et al. (2017), Cell Systems	~environment
putative Arx1-Rsa4-Sda1-Ipi3-Nsa2-Nog2-Bud20-Ipi1-Mdn1 complex	YDR101C	0.288973	0.262993	complex_stoichiometry	Lahtvee et al. (2017), Cell Systems	~environment
putative Arx1-Rsa4-Sda1-Ipi3-Nsa2-Nog2-Bud20-Ipi1-Mdn1 complex	YCR072C	0.288973	0.262993	complex_stoichiometry	Lahtvee et al. (2017), Cell Systems	~environment
putative Arx1-Rsa4-Sda1-Ipi3-Nsa2-Nog2-Bud20-Ipi1-Mdn1 complex	YNR053C	0.288973	0.262993	complex_stoichiometry	Lahtvee et al. (2017), Cell Systems	~environment
putative Arx1-Rsa4-Sda1-Ipi3-Nsa2-Nog2-Bud20-Ipi1-Mdn1 complex	YGR245C	0.288973	0.316883	complex_stoichiometry	Lahtvee et al. (2017), Cell Systems	~environment
putative Arx1-Rsa4-Sda1-Ipi3-Nsa2-Nog2-Bud20-Ipi1-Mdn1 complex	YLR106C	0.288973	0.262993	complex_stoichiometry	Lahtvee et al. (2017), Cell Systems	~environment
putative Arx1-Rsa4-Sda1-Ipi3-Nsa2-Nog2-Bud20-Ipi1-Mdn1 complex	YHR085W	0.288973	0.316883	complex_stoichiometry	Lahtvee et al. (2017), Cell Systems	~environment
core H-ACA snoRNP	YNL308C	0.292767	0.253744	complex_stoichiometry	Lahtvee et al. (2017), Cell Systems	~environment
core H-ACA snoRNP	YDL208W	0.292767	0.253744	complex_stoichiometry	Lahtvee et al. (2017), Cell Systems	~environment
core H-ACA snoRNP	YHR072W-A	0.292767	0.253744	complex_stoichiometry	Lahtvee et al. (2017), Cell Systems	~environment
core H-ACA snoRNP	YLR175W	0.292767	0.253744	complex_stoichiometry	Lahtvee et al. (2017), Cell Systems	~environment
core H-ACA snoRNP	YHR089C	0.292767	0.253744	complex_stoichiometry	Lahtvee et al. (2017), Cell Systems	~environment
mitochondrial small ribosomal subunit	YGR165W	0.295607	0.307063	complex_stoichiometry	Lahtvee et al. (2017), Cell Systems	~environment
mitochondrial small ribosomal subunit	YGR084C	0.295607	0.307063	complex_stoichiometry	Lahtvee et al. (2017), Cell Systems	~environment
mitochondrial small ribosomal subunit	YPL118W	0.295607	0.307063	complex_stoichiometry	Lahtvee et al. (2017), Cell Systems	~environment
mitochondrial small ribosomal subunit	YOR158W	0.295607	0.307063	complex_stoichiometry	Lahtvee et al. (2017), Cell Systems	~environment
mitochondrial small ribosomal subunit	YBR146W	0.295607	0.307063	complex_stoichiometry	Lahtvee et al. (2017), Cell Systems	~environment
mitochondrial small ribosomal subunit	YGR215W	0.295607	0.307063	complex_stoichiometry	Lahtvee et al. (2017), Cell Systems	~environment
mitochondrial small ribosomal subunit	YNL137C	0.295607	0.307063	complex_stoichiometry	Lahtvee et al. (2017), Cell Systems	~environment
mitochondrial small ribosomal subunit	YJR101W	0.295607	0.307063	complex_stoichiometry	Lahtvee et al. (2017), Cell Systems	~environment
mitochondrial small ribosomal subunit	YHL004W	0.295607	0.307063	complex_stoichiometry	Lahtvee et al. (2017), Cell Systems	~environment
mitochondrial small ribosomal subunit	YBR251W	0.295607	0.307063	complex_stoichiometry	Lahtvee et al. (2017), Cell Systems	~environment
mitochondrial small ribosomal subunit	YDR041W	0.295607	0.307063	complex_stoichiometry	Lahtvee et al. (2017), Cell Systems	~environment
mitochondrial small ribosomal subunit	YDR347W	0.295607	0.307063	complex_stoichiometry	Lahtvee et al. (2017), Cell Systems	~environment
mitochondrial small ribosomal subunit	YBL090W	0.295607	0.307063	complex_stoichiometry	Lahtvee et al. (2017), Cell Systems	~environment
mitochondrial small ribosomal subunit	YDR175C	0.295607	0.307063	complex_stoichiometry	Lahtvee et al. (2017), Cell Systems	~environment
mitochondrial small ribosomal subunit	YGL129C	0.295607	0.307063	complex_stoichiometry	Lahtvee et al. (2017), Cell Systems	~environment
mitochondrial small ribosomal subunit	YIL093C	0.295607	0.307063	complex_stoichiometry	Lahtvee et al. (2017), Cell Systems	~environment
mitochondrial small ribosomal subunit	YMR188C	0.295607	0.307063	complex_stoichiometry	Lahtvee et al. (2017), Cell Systems	~environment
mitochondrial small ribosomal subunit	YMR158W	0.295607	0.307063	complex_stoichiometry	Lahtvee et al. (2017), Cell Systems	~environment
putative Arx1-Rsa4-Sda1-Ipi3-Nsa2-Nog2-Bud20-Ipi1-Mdn1 complex	YNL182C	0.29987	0.564676	complex_abundance	Lahtvee et al. (2017), Cell Systems	~environment
putative Arx1-Rsa4-Sda1-Ipi3-Nsa2-Nog2-Bud20-Ipi1-Mdn1 complex	YNR053C	0.29987	0.564676	complex_abundance	Lahtvee et al. (2017), Cell Systems	~environment
putative Arx1-Rsa4-Sda1-Ipi3-Nsa2-Nog2-Bud20-Ipi1-Mdn1 complex	YHR085W	0.29987	0.14803	complex_abundance	Lahtvee et al. (2017), Cell Systems	~environment
putative Arx1-Rsa4-Sda1-Ipi3-Nsa2-Nog2-Bud20-Ipi1-Mdn1 complex	YLR106C	0.29987	0.564676	complex_abundance	Lahtvee et al. (2017), Cell Systems	~environment
putative Arx1-Rsa4-Sda1-Ipi3-Nsa2-Nog2-Bud20-Ipi1-Mdn1 complex	YER126C	0.29987	0.564676	complex_abundance	Lahtvee et al. (2017), Cell Systems	~environment
putative Arx1-Rsa4-Sda1-Ipi3-Nsa2-Nog2-Bud20-Ipi1-Mdn1 complex	YGR245C	0.29987	0.14803	complex_abundance	Lahtvee et al. (2017), Cell Systems	~environment
putative Arx1-Rsa4-Sda1-Ipi3-Nsa2-Nog2-Bud20-Ipi1-Mdn1 complex	YDR101C	0.29987	0.564676	complex_abundance	Lahtvee et al. (2017), Cell Systems	~environment
putative Arx1-Rsa4-Sda1-Ipi3-Nsa2-Nog2-Bud20-Ipi1-Mdn1 complex	YCR072C	0.29987	0.564676	complex_abundance	Lahtvee et al. (2017), Cell Systems	~environment
proteasome core complex	YOL038W	0.301481	0.206144	complex_stoichiometry	Lahtvee et al. (2017), Cell Systems	~environment
proteasome core complex	YGR135W	0.301481	0.206144	complex_stoichiometry	Lahtvee et al. (2017), Cell Systems	~environment
proteasome core complex	YGR253C	0.301481	0.206144	complex_stoichiometry	Lahtvee et al. (2017), Cell Systems	~environment
proteasome core complex	YML092C	0.301481	0.206144	complex_stoichiometry	Lahtvee et al. (2017), Cell Systems	~environment
proteasome core complex	YGL011C	0.301481	0.206144	complex_stoichiometry	Lahtvee et al. (2017), Cell Systems	~environment
proteasome core complex	YJL001W	0.301481	0.206144	complex_stoichiometry	Lahtvee et al. (2017), Cell Systems	~environment
proteasome core complex	YOR157C	0.301481	0.206144	complex_stoichiometry	Lahtvee et al. (2017), Cell Systems	~environment
proteasome core complex	YMR314W	0.301481	0.206144	complex_stoichiometry	Lahtvee et al. (2017), Cell Systems	~environment
proteasome core complex	YER012W	0.301481	0.206144	complex_stoichiometry	Lahtvee et al. (2017), Cell Systems	~environment
proteasome core complex	YBL041W	0.301481	0.206144	complex_stoichiometry	Lahtvee et al. (2017), Cell Systems	~environment
proteasome core complex	YOR362C	0.301481	0.206144	complex_stoichiometry	Lahtvee et al. (2017), Cell Systems	~environment
proteasome core complex	YFR050C	0.301481	0.206144	complex_stoichiometry	Lahtvee et al. (2017), Cell Systems	~environment
proteasome core complex	YPR103W	0.301481	0.206144	complex_stoichiometry	Lahtvee et al. (2017), Cell Systems	~environment
ribonuclease MRP complex	YHR062C	0.303571	0.294903	complex_abundance	Lahtvee et al. (2017), Cell Systems	~environment
core H-ACA snoRNP	YLR175W	0.314891	0.221395	complex_abundance	Lahtvee et al. (2017), Cell Systems	~environment
core H-ACA snoRNP	YHR089C	0.314891	0.221395	complex_abundance	Lahtvee et al. (2017), Cell Systems	~environment
core H-ACA snoRNP	YDL208W	0.314891	0.221395	complex_abundance	Lahtvee et al. (2017), Cell Systems	~environment
core H-ACA snoRNP	YNL308C	0.314891	0.221395	complex_abundance	Lahtvee et al. (2017), Cell Systems	~environment
core H-ACA snoRNP	YHR072W-A	0.314891	0.221395	complex_abundance	Lahtvee et al. (2017), Cell Systems	~environment
Srb-mediator complex	YLR071C	0.317913	0.169563	complex_abundance	Lahtvee et al. (2017), Cell Systems	~environment
Srb-mediator complex	YHR041C	0.317913	0.531566	complex_abundance	Lahtvee et al. (2017), Cell Systems	~environment
signal recognition particle	YKL122C	0.33986	0.340348	complex_stoichiometry	Lahtvee et al. (2017), Cell Systems	~environment
signal recognition particle	YPL243W	0.33986	0.340348	complex_stoichiometry	Lahtvee et al. (2017), Cell Systems	~environment
signal recognition particle	YPL210C	0.33986	0.340348	complex_stoichiometry	Lahtvee et al. (2017), Cell Systems	~environment
signal recognition particle	YPR088C	0.33986	0.340348	complex_stoichiometry	Lahtvee et al. (2017), Cell Systems	~environment
signal recognition particle	YDL092W	0.33986	0.340348	complex_stoichiometry	Lahtvee et al. (2017), Cell Systems	~environment
signal recognition particle	YDL051W	0.33986	0.340348	complex_stoichiometry	Lahtvee et al. (2017), Cell Systems	~environment
signal recognition particle	YML105C	0.33986	0.340348	complex_stoichiometry	Lahtvee et al. (2017), Cell Systems	~environment
signal recognition particle	YKL154W	0.33986	0.340348	complex_stoichiometry	Lahtvee et al. (2017), Cell Systems	~environment
signal recognition particle	YDR292C	0.33986	0.340348	complex_stoichiometry	Lahtvee et al. (2017), Cell Systems	~environment
ER SNARE Use1	YLR268W	0.340681	0.130696	complex_stoichiometry	Lahtvee et al. (2017), Cell Systems	~environment
ER SNARE Use1	YNL258C	0.340681	0.130696	complex_stoichiometry	Lahtvee et al. (2017), Cell Systems	~environment
ER SNARE Use1	YGL145W	0.340681	0.130696	complex_stoichiometry	Lahtvee et al. (2017), Cell Systems	~environment
ER SNARE Use1	YKL196C	0.340681	0.130696	complex_stoichiometry	Lahtvee et al. (2017), Cell Systems	~environment
vacuolar proton-transporting V-type ATPase, V1 domain	YDL185W	0.342876	0.309325	complex_stoichiometry	Lahtvee et al. (2017), Cell Systems	~environment
vacuolar proton-transporting V-type ATPase, V1 domain	YEL051W	0.342876	0.309325	complex_stoichiometry	Lahtvee et al. (2017), Cell Systems	~environment
vacuolar proton-transporting V-type ATPase, V1 domain	YKL080W	0.342876	0.309325	complex_stoichiometry	Lahtvee et al. (2017), Cell Systems	~environment
vacuolar proton-transporting V-type ATPase, V1 domain	YOR332W	0.342876	0.309325	complex_stoichiometry	Lahtvee et al. (2017), Cell Systems	~environment
vacuolar proton-transporting V-type ATPase, V1 domain	YPR036W	0.342876	0.309325	complex_stoichiometry	Lahtvee et al. (2017), Cell Systems	~environment
vacuolar proton-transporting V-type ATPase, V1 domain	YBR127C	0.342876	0.309325	complex_stoichiometry	Lahtvee et al. (2017), Cell Systems	~environment
vacuolar proton-transporting V-type ATPase, V1 domain	YGR020C	0.342876	0.309325	complex_stoichiometry	Lahtvee et al. (2017), Cell Systems	~environment
mitochondrial small ribosomal subunit	YGR165W	0.348607	0.416415	complex_abundance	Lahtvee et al. (2017), Cell Systems	~environment
mitochondrial small ribosomal subunit	YIL093C	0.348607	0.416415	complex_abundance	Lahtvee et al. (2017), Cell Systems	~environment
mitochondrial small ribosomal subunit	YDR041W	0.348607	0.416415	complex_abundance	Lahtvee et al. (2017), Cell Systems	~environment
mitochondrial small ribosomal subunit	YGR084C	0.348607	0.416415	complex_abundance	Lahtvee et al. (2017), Cell Systems	~environment
mitochondrial small ribosomal subunit	YBR146W	0.348607	0.416415	complex_abundance	Lahtvee et al. (2017), Cell Systems	~environment
mitochondrial small ribosomal subunit	YDR347W	0.348607	0.416415	complex_abundance	Lahtvee et al. (2017), Cell Systems	~environment
mitochondrial small ribosomal subunit	YNL137C	0.348607	0.416415	complex_abundance	Lahtvee et al. (2017), Cell Systems	~environment
mitochondrial small ribosomal subunit	YPL118W	0.348607	0.416415	complex_abundance	Lahtvee et al. (2017), Cell Systems	~environment
mitochondrial small ribosomal subunit	YJR101W	0.348607	0.416415	complex_abundance	Lahtvee et al. (2017), Cell Systems	~environment
mitochondrial small ribosomal subunit	YGL129C	0.348607	0.416415	complex_abundance	Lahtvee et al. (2017), Cell Systems	~environment
mitochondrial small ribosomal subunit	YGR215W	0.348607	0.416415	complex_abundance	Lahtvee et al. (2017), Cell Systems	~environment
mitochondrial small ribosomal subunit	YHL004W	0.348607	0.416415	complex_abundance	Lahtvee et al. (2017), Cell Systems	~environment
mitochondrial small ribosomal subunit	YBR251W	0.348607	0.416415	complex_abundance	Lahtvee et al. (2017), Cell Systems	~environment
mitochondrial small ribosomal subunit	YOR158W	0.348607	0.416415	complex_abundance	Lahtvee et al. (2017), Cell Systems	~environment
mitochondrial small ribosomal subunit	YBL090W	0.348607	0.416415	complex_abundance	Lahtvee et al. (2017), Cell Systems	~environment
mitochondrial small ribosomal subunit	YDR175C	0.348607	0.416415	complex_abundance	Lahtvee et al. (2017), Cell Systems	~environment
mitochondrial small ribosomal subunit	YMR158W	0.348607	0.416415	complex_abundance	Lahtvee et al. (2017), Cell Systems	~environment
mitochondrial small ribosomal subunit	YMR188C	0.348607	0.416415	complex_abundance	Lahtvee et al. (2017), Cell Systems	~environment
proteasome core complex	YGL011C	0.35243	0.372508	complex_abundance	Lahtvee et al. (2017), Cell Systems	~environment
proteasome core complex	YGR135W	0.35243	0.372508	complex_abundance	Lahtvee et al. (2017), Cell Systems	~environment
proteasome core complex	YBL041W	0.35243	0.372508	complex_abundance	Lahtvee et al. (2017), Cell Systems	~environment
proteasome core complex	YOR362C	0.35243	0.372508	complex_abundance	Lahtvee et al. (2017), Cell Systems	~environment
proteasome core complex	YFR050C	0.35243	0.372508	complex_abundance	Lahtvee et al. (2017), Cell Systems	~environment
proteasome core complex	YJL001W	0.35243	0.372508	complex_abundance	Lahtvee et al. (2017), Cell Systems	~environment
proteasome core complex	YPR103W	0.35243	0.372508	complex_abundance	Lahtvee et al. (2017), Cell Systems	~environment
proteasome core complex	YML092C	0.35243	0.372508	complex_abundance	Lahtvee et al. (2017), Cell Systems	~environment
proteasome core complex	YOR157C	0.35243	0.372508	complex_abundance	Lahtvee et al. (2017), Cell Systems	~environment
proteasome core complex	YOL038W	0.35243	0.372508	complex_abundance	Lahtvee et al. (2017), Cell Systems	~environment
proteasome core complex	YMR314W	0.35243	0.372508	complex_abundance	Lahtvee et al. (2017), Cell Systems	~environment
proteasome core complex	YGR253C	0.35243	0.372508	complex_abundance	Lahtvee et al. (2017), Cell Systems	~environment
proteasome core complex	YER012W	0.35243	0.372508	complex_abundance	Lahtvee et al. (2017), Cell Systems	~environment
HAT-A4 complex	YPL001W	0.357402	0.211774	complex_abundance	Lahtvee et al. (2017), Cell Systems	~environment
HAT-A4 complex	YEL056W	0.357402	0.211774	complex_abundance	Lahtvee et al. (2017), Cell Systems	~environment
protein phosphatase type 2A complex	YAL016W	0.357706	0.223231	complex_stoichiometry	Lahtvee et al. (2017), Cell Systems	~environment
protein phosphatase type 2A complex	YGL190C	0.357706	0.223231	complex_stoichiometry	Lahtvee et al. (2017), Cell Systems	~environment
putative Tdh3-Pgk1-Eno2-Fba1-Pgm1 complex	YKL152C	0.362683	0.51217	complex_abundance	Lahtvee et al. (2017), Cell Systems	~environment
putative Tdh3-Pgk1-Eno2-Fba1-Pgm1 complex	YGR192C	0.362683	0.51217	complex_abundance	Lahtvee et al. (2017), Cell Systems	~environment
putative Tdh3-Pgk1-Eno2-Fba1-Pgm1 complex	YCR012W	0.362683	0.51217	complex_abundance	Lahtvee et al. (2017), Cell Systems	~environment
putative Tdh3-Pgk1-Eno2-Fba1-Pgm1 complex	YKL060C	0.362683	0.51217	complex_abundance	Lahtvee et al. (2017), Cell Systems	~environment
putative Kem1-Gbp2-Sro9-Sbp1 complex	YCL037C	0.380546	0.395412	complex_stoichiometry	Lahtvee et al. (2017), Cell Systems	~environment
putative Kem1-Gbp2-Sro9-Sbp1 complex	YHL034C	0.380546	0.395412	complex_stoichiometry	Lahtvee et al. (2017), Cell Systems	~environment
putative Kem1-Gbp2-Sro9-Sbp1 complex	YCL011C	0.380546	0.395412	complex_stoichiometry	Lahtvee et al. (2017), Cell Systems	~environment
putative Kem1-Gbp2-Sro9-Sbp1 complex	YGL173C	0.380546	0.395412	complex_stoichiometry	Lahtvee et al. (2017), Cell Systems	~environment
SAGA complex	YLR055C	0.386549	0.209846	complex_abundance	Lahtvee et al. (2017), Cell Systems	~environment
SAGA complex	YDR167W	0.386549	0.209846	complex_abundance	Lahtvee et al. (2017), Cell Systems	~environment
mitochondrial proton-transporting ATP synthase complex	YBL099W	0.464224	0.593616	complex_abundance	Lahtvee et al. (2017), Cell Systems	~environment
mitochondrial proton-transporting ATP synthase complex	YKL016C	0.464224	0.593616	complex_abundance	Lahtvee et al. (2017), Cell Systems	~environment
mitochondrial proton-transporting ATP synthase complex	YBR039W	0.464224	0.593616	complex_abundance	Lahtvee et al. (2017), Cell Systems	~environment
mitochondrial proton-transporting ATP synthase complex	YDR298C	0.464224	0.593616	complex_abundance	Lahtvee et al. (2017), Cell Systems	~environment
HOPS complex	YLR148W	0.472095	0.399148	complex_abundance	Lahtvee et al. (2017), Cell Systems	~environment
HOPS complex	YLR396C	0.472095	0.610359	complex_abundance	Lahtvee et al. (2017), Cell Systems	~environment
eukaryotic translation initiation factor 2B complex	YJR007W	0.0174623	0.0100792	complex_stoichiometry	Skelly et al. (2013), Genome Research	~genetic
eukaryotic translation initiation factor 2B complex	YDR211W	0.0174623	0.407869	complex_stoichiometry	Skelly et al. (2013), Genome Research	~genetic
eukaryotic translation initiation factor 2B complex	YPL237W	0.0174623	0.0100792	complex_stoichiometry	Skelly et al. (2013), Genome Research	~genetic
eukaryotic translation initiation factor 2B complex	YER025W	0.0174623	0.0100792	complex_stoichiometry	Skelly et al. (2013), Genome Research	~genetic
putative Cmd1-Mlc1-Myo2-Myo1-Mlc2 complex	YBR109C	0.026812	0.026812	complex_stoichiometry	Skelly et al. (2013), Genome Research	~genetic
putative Cmd1-Mlc1-Myo2-Myo1-Mlc2 complex	YOR326W	0.026812	0.00829688	complex_stoichiometry	Skelly et al. (2013), Genome Research	~genetic
core H-ACA snoRNP	YLR175W	0.0463115	0.0329156	complex_stoichiometry	Skelly et al. (2013), Genome Research	~genetic
core H-ACA snoRNP	YHR089C	0.0463115	0.0329156	complex_stoichiometry	Skelly et al. (2013), Genome Research	~genetic
core H-ACA snoRNP	YDL208W	0.0463115	0.0329156	complex_stoichiometry	Skelly et al. (2013), Genome Research	~genetic
core H-ACA snoRNP	YNL308C	0.0463115	0.0988663	complex_stoichiometry	Skelly et al. (2013), Genome Research	~genetic
putative Arx1-Rsa4-Sda1-Ipi3-Nsa2-Nog2-Bud20-Ipi1-Mdn1 complex	YNR053C	0.0646393	0.0385919	complex_abundance	Skelly et al. (2013), Genome Research	~genetic
putative Arx1-Rsa4-Sda1-Ipi3-Nsa2-Nog2-Bud20-Ipi1-Mdn1 complex	YDR101C	0.0646393	0.0385919	complex_abundance	Skelly et al. (2013), Genome Research	~genetic
putative Arx1-Rsa4-Sda1-Ipi3-Nsa2-Nog2-Bud20-Ipi1-Mdn1 complex	YNR053C	0.070071	0.0789987	complex_stoichiometry	Skelly et al. (2013), Genome Research	~genetic
putative Arx1-Rsa4-Sda1-Ipi3-Nsa2-Nog2-Bud20-Ipi1-Mdn1 complex	YDR101C	0.070071	0.0789987	complex_stoichiometry	Skelly et al. (2013), Genome Research	~genetic
COPI vesicle coat	YDR238C	0.0772032	0.0637618	complex_stoichiometry	Skelly et al. (2013), Genome Research	~genetic
COPI vesicle coat	YFR051C	0.0772032	0.0637618	complex_stoichiometry	Skelly et al. (2013), Genome Research	~genetic
COPI vesicle coat	YDL145C	0.0772032	0.0637618	complex_stoichiometry	Skelly et al. (2013), Genome Research	~genetic
COPI vesicle coat	YNL287W	0.0772032	0.0637618	complex_stoichiometry	Skelly et al. (2013), Genome Research	~genetic
COPI vesicle coat	YGL137W	0.0772032	0.0637618	complex_stoichiometry	Skelly et al. (2013), Genome Research	~genetic
COPI vesicle coat	YPL010W	0.0772032	0.368232	complex_stoichiometry	Skelly et al. (2013), Genome Research	~genetic
COPI vesicle coat	YIL076W	0.0772032	0.368232	complex_stoichiometry	Skelly et al. (2013), Genome Research	~genetic
putative Cmd1-Mlc1-Myo2-Myo1-Mlc2 complex	YBR109C	0.0828543	0.0650808	complex_abundance	Skelly et al. (2013), Genome Research	~genetic
putative Cmd1-Mlc1-Myo2-Myo1-Mlc2 complex	YOR326W	0.0828543	0.0351803	complex_abundance	Skelly et al. (2013), Genome Research	~genetic
putative Tdh3-Pgk1-Eno2-Fba1-Pgm1 complex	YCR012W	0.0837971	0.0747429	complex_stoichiometry	Skelly et al. (2013), Genome Research	~genetic
putative Tdh3-Pgk1-Eno2-Fba1-Pgm1 complex	YGR192C	0.0837971	0.0747429	complex_stoichiometry	Skelly et al. (2013), Genome Research	~genetic
putative Tdh3-Pgk1-Eno2-Fba1-Pgm1 complex	YHR174W	0.0837971	0.0747429	complex_stoichiometry	Skelly et al. (2013), Genome Research	~genetic
putative Tdh3-Pgk1-Eno2-Fba1-Pgm1 complex	YKL152C	0.0837971	0.0747429	complex_stoichiometry	Skelly et al. (2013), Genome Research	~genetic
putative Tdh3-Pgk1-Eno2-Fba1-Pgm1 complex	YKL060C	0.0837971	0.0747429	complex_stoichiometry	Skelly et al. (2013), Genome Research	~genetic
GPI-anchor transamidase complex	YDR434W	0.0845363	0.262499	complex_abundance	Skelly et al. (2013), Genome Research	~genetic
GPI-anchor transamidase complex	YHR188C	0.0845363	0.262499	complex_abundance	Skelly et al. (2013), Genome Research	~genetic
cytosolic small ribosomal subunit	YDR025W	0.0896499	0.0591506	complex_stoichiometry	Skelly et al. (2013), Genome Research	~genetic
cytosolic small ribosomal subunit	YBR189W	0.0896499	0.0591506	complex_stoichiometry	Skelly et al. (2013), Genome Research	~genetic
cytosolic small ribosomal subunit	YJR145C	0.0896499	0.0591506	complex_stoichiometry	Skelly et al. (2013), Genome Research	~genetic
cytosolic small ribosomal subunit	YOR096W	0.0896499	0.0591506	complex_stoichiometry	Skelly et al. (2013), Genome Research	~genetic
cytosolic small ribosomal subunit	YML024W	0.0896499	0.0591506	complex_stoichiometry	Skelly et al. (2013), Genome Research	~genetic
cytosolic small ribosomal subunit	YDR064W	0.0896499	0.0591506	complex_stoichiometry	Skelly et al. (2013), Genome Research	~genetic
cytosolic small ribosomal subunit	YOR204W	0.0896499	0.0591506	complex_stoichiometry	Skelly et al. (2013), Genome Research	~genetic
cytosolic small ribosomal subunit	YIL069C	0.0896499	0.0591506	complex_stoichiometry	Skelly et al. (2013), Genome Research	~genetic
cytosolic small ribosomal subunit	YER102W	0.0896499	0.0591506	complex_stoichiometry	Skelly et al. (2013), Genome Research	~genetic
cytosolic small ribosomal subunit	YLR367W	0.0896499	0.0591506	complex_stoichiometry	Skelly et al. (2013), Genome Research	~genetic
putative Tub3-Gcn1-Gcn20-Gfa1-Mae1-Sam1-Clu1 complex	YMR012W	0.0951091	0.0951091	complex_abundance	Skelly et al. (2013), Genome Research	~genetic
putative Tub3-Gcn1-Gcn20-Gfa1-Mae1-Sam1-Clu1 complex	YGL195W	0.0951091	0.0951091	complex_abundance	Skelly et al. (2013), Genome Research	~genetic
putative Tub3-Gcn1-Gcn20-Gfa1-Mae1-Sam1-Clu1 complex	YML124C	0.0951091	0.253501	complex_abundance	Skelly et al. (2013), Genome Research	~genetic
putative Tub3-Gcn1-Gcn20-Gfa1-Mae1-Sam1-Clu1 complex	YKL104C	0.0951091	0.0951091	complex_abundance	Skelly et al. (2013), Genome Research	~genetic
putative Tub3-Gcn1-Gcn20-Gfa1-Mae1-Sam1-Clu1 complex	YKL029C	0.0951091	0.0951091	complex_abundance	Skelly et al. (2013), Genome Research	~genetic
putative Tub3-Gcn1-Gcn20-Gfa1-Mae1-Sam1-Clu1 complex	YLR180W	0.0951091	0.0951091	complex_abundance	Skelly et al. (2013), Genome Research	~genetic
putative Tub3-Gcn1-Gcn20-Gfa1-Mae1-Sam1-Clu1 complex	YFR009W	0.0951091	0.0951091	complex_abundance	Skelly et al. (2013), Genome Research	~genetic
putative Tdh3-Pgk1-Eno2-Fba1-Pgm1 complex	YCR012W	0.0954638	0.0390697	complex_abundance	Skelly et al. (2013), Genome Research	~genetic
putative Tdh3-Pgk1-Eno2-Fba1-Pgm1 complex	YKL152C	0.0954638	0.0390697	complex_abundance	Skelly et al. (2013), Genome Research	~genetic
putative Tdh3-Pgk1-Eno2-Fba1-Pgm1 complex	YGR192C	0.0954638	0.0390697	complex_abundance	Skelly et al. (2013), Genome Research	~genetic
putative Tdh3-Pgk1-Eno2-Fba1-Pgm1 complex	YHR174W	0.0954638	0.0390697	complex_abundance	Skelly et al. (2013), Genome Research	~genetic
putative Tdh3-Pgk1-Eno2-Fba1-Pgm1 complex	YKL060C	0.0954638	0.0390697	complex_abundance	Skelly et al. (2013), Genome Research	~genetic
Elongator holoenzyme complex	YGR200C	0.100006	0.71347	complex_stoichiometry	Skelly et al. (2013), Genome Research	~genetic
core H-ACA snoRNP	YLR175W	0.100659	0.0116063	complex_abundance	Skelly et al. (2013), Genome Research	~genetic
core H-ACA snoRNP	YHR089C	0.100659	0.0116063	complex_abundance	Skelly et al. (2013), Genome Research	~genetic
core H-ACA snoRNP	YDL208W	0.100659	0.0116063	complex_abundance	Skelly et al. (2013), Genome Research	~genetic
core H-ACA snoRNP	YNL308C	0.100659	0.404427	complex_abundance	Skelly et al. (2013), Genome Research	~genetic
mitochondrial oxoglutarate dehydrogenase complex	YFR049W	0.102227	0.220697	complex_stoichiometry	Skelly et al. (2013), Genome Research	~genetic
mitochondrial oxoglutarate dehydrogenase complex	YDR148C	0.102227	0.0295563	complex_stoichiometry	Skelly et al. (2013), Genome Research	~genetic
mitochondrial oxoglutarate dehydrogenase complex	YFL018C	0.102227	0.0295563	complex_stoichiometry	Skelly et al. (2013), Genome Research	~genetic
mitochondrial oxoglutarate dehydrogenase complex	YIL125W	0.102227	0.0295563	complex_stoichiometry	Skelly et al. (2013), Genome Research	~genetic
Arp2-3 protein complex	YBR234C	0.103333	0.0739596	complex_abundance	Skelly et al. (2013), Genome Research	~genetic
Arp2-3 protein complex	YDL029W	0.103333	0.0739596	complex_abundance	Skelly et al. (2013), Genome Research	~genetic
Arp2-3 protein complex	YLR370C	0.103333	0.289066	complex_abundance	Skelly et al. (2013), Genome Research	~genetic
Arp2-3 protein complex	YNR035C	0.103333	0.289066	complex_abundance	Skelly et al. (2013), Genome Research	~genetic
Arp2-3 protein complex	YKL013C	0.103333	0.0739596	complex_abundance	Skelly et al. (2013), Genome Research	~genetic
Arp2-3 protein complex	YJR065C	0.103333	0.0739596	complex_abundance	Skelly et al. (2013), Genome Research	~genetic
eukaryotic translation initiation factor 3 complex	YAL035W	0.103455	0.0240239	complex_abundance	Skelly et al. (2013), Genome Research	~genetic
eukaryotic translation initiation factor 3 complex	YPR041W	0.103455	0.0240239	complex_abundance	Skelly et al. (2013), Genome Research	~genetic
eukaryotic translation initiation factor 3 complex	YBR079C	0.103455	0.0240239	complex_abundance	Skelly et al. (2013), Genome Research	~genetic
eukaryotic translation initiation factor 3 complex	YMR309C	0.103455	0.0240239	complex_abundance	Skelly et al. (2013), Genome Research	~genetic
eukaryotic translation initiation factor 3 complex	YDR429C	0.103455	0.0240239	complex_abundance	Skelly et al. (2013), Genome Research	~genetic
eukaryotic translation initiation factor 3 complex	YMR146C	0.103455	0.0240239	complex_abundance	Skelly et al. (2013), Genome Research	~genetic
eukaryotic translation initiation factor 3 complex	YNL244C	0.103455	0.0240239	complex_abundance	Skelly et al. (2013), Genome Research	~genetic
eukaryotic translation initiation factor 3 complex	YLR192C	0.103455	0.0240239	complex_abundance	Skelly et al. (2013), Genome Research	~genetic
eukaryotic translation initiation factor 3 complex	YDR091C	0.103455	0.0240239	complex_abundance	Skelly et al. (2013), Genome Research	~genetic
eukaryotic translation initiation factor 3 complex	YOR361C	0.103455	0.0240239	complex_abundance	Skelly et al. (2013), Genome Research	~genetic
eukaryotic translation initiation factor 3 complex	YAL035W	0.105351	0.0874592	complex_stoichiometry	Skelly et al. (2013), Genome Research	~genetic
eukaryotic translation initiation factor 3 complex	YPR041W	0.105351	0.0874592	complex_stoichiometry	Skelly et al. (2013), Genome Research	~genetic
eukaryotic translation initiation factor 3 complex	YMR309C	0.105351	0.0874592	complex_stoichiometry	Skelly et al. (2013), Genome Research	~genetic
eukaryotic translation initiation factor 3 complex	YDR429C	0.105351	0.0874592	complex_stoichiometry	Skelly et al. (2013), Genome Research	~genetic
eukaryotic translation initiation factor 3 complex	YMR146C	0.105351	0.0874592	complex_stoichiometry	Skelly et al. (2013), Genome Research	~genetic
eukaryotic translation initiation factor 3 complex	YNL244C	0.105351	0.0874592	complex_stoichiometry	Skelly et al. (2013), Genome Research	~genetic
eukaryotic translation initiation factor 3 complex	YLR192C	0.105351	0.0874592	complex_stoichiometry	Skelly et al. (2013), Genome Research	~genetic
eukaryotic translation initiation factor 3 complex	YDR091C	0.105351	0.0874592	complex_stoichiometry	Skelly et al. (2013), Genome Research	~genetic
eukaryotic translation initiation factor 3 complex	YOR361C	0.105351	0.0874592	complex_stoichiometry	Skelly et al. (2013), Genome Research	~genetic
eukaryotic translation initiation factor 3 complex	YBR079C	0.105351	0.0874592	complex_stoichiometry	Skelly et al. (2013), Genome Research	~genetic
mitochondtrial large ribosomal subunit	YMR193W	0.105992	0.0482687	complex_stoichiometry	Skelly et al. (2013), Genome Research	~genetic
mitochondtrial large ribosomal subunit	YDR116C	0.105992	0.268711	complex_stoichiometry	Skelly et al. (2013), Genome Research	~genetic
mitochondtrial large ribosomal subunit	YCR046C	0.105992	0.0482687	complex_stoichiometry	Skelly et al. (2013), Genome Research	~genetic
mitochondtrial large ribosomal subunit	YLR312W-A	0.105992	0.0482687	complex_stoichiometry	Skelly et al. (2013), Genome Research	~genetic
mitochondtrial large ribosomal subunit	YDR322W	0.105992	0.0482687	complex_stoichiometry	Skelly et al. (2013), Genome Research	~genetic
mitochondtrial large ribosomal subunit	YKL167C	0.105992	0.0482687	complex_stoichiometry	Skelly et al. (2013), Genome Research	~genetic
mitochondtrial large ribosomal subunit	YML025C	0.105992	0.138398	complex_stoichiometry	Skelly et al. (2013), Genome Research	~genetic
mitochondtrial large ribosomal subunit	YDR296W	0.105992	0.0482687	complex_stoichiometry	Skelly et al. (2013), Genome Research	~genetic
mitochondtrial large ribosomal subunit	YKR006C	0.105992	0.0482687	complex_stoichiometry	Skelly et al. (2013), Genome Research	~genetic
mitochondtrial large ribosomal subunit	YMR024W	0.105992	0.0482687	complex_stoichiometry	Skelly et al. (2013), Genome Research	~genetic
mitochondtrial large ribosomal subunit	YLR439W	0.105992	0.0482687	complex_stoichiometry	Skelly et al. (2013), Genome Research	~genetic
mitochondtrial large ribosomal subunit	YNL005C	0.105992	0.0482687	complex_stoichiometry	Skelly et al. (2013), Genome Research	~genetic
mitochondtrial large ribosomal subunit	YNL252C	0.105992	0.0482687	complex_stoichiometry	Skelly et al. (2013), Genome Research	~genetic
mitochondtrial large ribosomal subunit	YBR122C	0.105992	0.0482687	complex_stoichiometry	Skelly et al. (2013), Genome Research	~genetic
mitochondtrial large ribosomal subunit	YDR237W	0.105992	0.0482687	complex_stoichiometry	Skelly et al. (2013), Genome Research	~genetic
mitochondtrial large ribosomal subunit	YNL284C	0.105992	0.138398	complex_stoichiometry	Skelly et al. (2013), Genome Research	~genetic
Cpr6-Hsc82-Sti1-Hsp82 complex	YMR186W	0.107137	0.0707744	complex_abundance	Skelly et al. (2013), Genome Research	~genetic
Cpr6-Hsc82-Sti1-Hsp82 complex	YOR027W	0.107137	0.0903503	complex_abundance	Skelly et al. (2013), Genome Research	~genetic
Cpr6-Hsc82-Sti1-Hsp82 complex	YPL240C	0.107137	0.0707744	complex_abundance	Skelly et al. (2013), Genome Research	~genetic
Cpr6-Hsc82-Sti1-Hsp82 complex	YLR216C	0.107137	0.0707744	complex_abundance	Skelly et al. (2013), Genome Research	~genetic
eukaryotic translation elongation factor 1 complex	YAL003W	0.108095	0.0432135	complex_stoichiometry	Skelly et al. (2013), Genome Research	~genetic
eukaryotic translation elongation factor 1 complex	YPL048W	0.108095	0.0432135	complex_stoichiometry	Skelly et al. (2013), Genome Research	~genetic
eukaryotic translation elongation factor 1 complex	YKL081W	0.108095	0.0432135	complex_stoichiometry	Skelly et al. (2013), Genome Research	~genetic
eukaryotic translation elongation factor 1 complex	YPR080W	0.108095	0.0432135	complex_stoichiometry	Skelly et al. (2013), Genome Research	~genetic
COPI vesicle coat	YDR238C	0.108567	0.108017	complex_abundance	Skelly et al. (2013), Genome Research	~genetic
COPI vesicle coat	YFR051C	0.108567	0.108017	complex_abundance	Skelly et al. (2013), Genome Research	~genetic
COPI vesicle coat	YDL145C	0.108567	0.108017	complex_abundance	Skelly et al. (2013), Genome Research	~genetic
COPI vesicle coat	YNL287W	0.108567	0.108017	complex_abundance	Skelly et al. (2013), Genome Research	~genetic
COPI vesicle coat	YGL137W	0.108567	0.108017	complex_abundance	Skelly et al. (2013), Genome Research	~genetic
COPI vesicle coat	YPL010W	0.108567	0.303842	complex_abundance	Skelly et al. (2013), Genome Research	~genetic
COPI vesicle coat	YIL076W	0.108567	0.303842	complex_abundance	Skelly et al. (2013), Genome Research	~genetic
cytosolic large ribosomal subunit	YKL180W	0.110129	0.0792818	complex_abundance	Skelly et al. (2013), Genome Research	~genetic
cytosolic large ribosomal subunit	YPL090C	0.110129	0.0792818	complex_abundance	Skelly et al. (2013), Genome Research	~genetic
cytosolic large ribosomal subunit	YIL018W	0.110129	0.0792818	complex_abundance	Skelly et al. (2013), Genome Research	~genetic
cytosolic large ribosomal subunit	YPL220W	0.110129	0.0792818	complex_abundance	Skelly et al. (2013), Genome Research	~genetic
cytosolic large ribosomal subunit	YLR075W	0.110129	0.0792818	complex_abundance	Skelly et al. (2013), Genome Research	~genetic
cytosolic large ribosomal subunit	YLR150W	0.110129	0.0792818	complex_abundance	Skelly et al. (2013), Genome Research	~genetic
cytosolic large ribosomal subunit	YGL076C	0.110129	0.0792818	complex_abundance	Skelly et al. (2013), Genome Research	~genetic
cytosolic large ribosomal subunit	YOL127W	0.110129	0.0792818	complex_abundance	Skelly et al. (2013), Genome Research	~genetic
cytosolic large ribosomal subunit	YOR312C	0.110129	0.0792818	complex_abundance	Skelly et al. (2013), Genome Research	~genetic
cytosolic large ribosomal subunit	YLL045C	0.110129	0.0792818	complex_abundance	Skelly et al. (2013), Genome Research	~genetic
cytosolic large ribosomal subunit	YGR034W	0.110129	0.0792818	complex_abundance	Skelly et al. (2013), Genome Research	~genetic
cytosolic large ribosomal subunit	YHL001W	0.110129	0.0792818	complex_abundance	Skelly et al. (2013), Genome Research	~genetic
cytosolic large ribosomal subunit	YDR471W	0.110129	0.0792818	complex_abundance	Skelly et al. (2013), Genome Research	~genetic
cytosolic large ribosomal subunit	YNL069C	0.110129	0.0792818	complex_abundance	Skelly et al. (2013), Genome Research	~genetic
cytosolic large ribosomal subunit	YDR382W	0.110129	0.0792818	complex_abundance	Skelly et al. (2013), Genome Research	~genetic
cytosolic large ribosomal subunit	YIL133C	0.110129	0.0792818	complex_abundance	Skelly et al. (2013), Genome Research	~genetic
cytosolic large ribosomal subunit	YGL031C	0.110129	0.0792818	complex_abundance	Skelly et al. (2013), Genome Research	~genetic
cytosolic large ribosomal subunit	YLR340W	0.110129	0.0792818	complex_abundance	Skelly et al. (2013), Genome Research	~genetic
cytosolic large ribosomal subunit	YBR191W	0.110129	0.0792818	complex_abundance	Skelly et al. (2013), Genome Research	~genetic
cytosolic large ribosomal subunit	YOR063W	0.110129	0.0792818	complex_abundance	Skelly et al. (2013), Genome Research	~genetic
cytosolic large ribosomal subunit	YGL147C	0.110129	0.0792818	complex_abundance	Skelly et al. (2013), Genome Research	~genetic
cytosolic large ribosomal subunit	YLR441C	0.110129	0.0792818	complex_abundance	Skelly et al. (2013), Genome Research	~genetic
cytosolic large ribosomal subunit	YML073C	0.110129	0.0792818	complex_abundance	Skelly et al. (2013), Genome Research	~genetic
cytosolic large ribosomal subunit	YPL249C-A	0.110129	0.0792818	complex_abundance	Skelly et al. (2013), Genome Research	~genetic
cytosolic large ribosomal subunit	YML063W	0.110129	0.0792818	complex_abundance	Skelly et al. (2013), Genome Research	~genetic
cytosolic large ribosomal subunit	YNL096C	0.110129	0.0792818	complex_abundance	Skelly et al. (2013), Genome Research	~genetic
cytosolic large ribosomal subunit	YNL178W	0.110129	0.0792818	complex_abundance	Skelly et al. (2013), Genome Research	~genetic
cytosolic large ribosomal subunit	YLR448W	0.110129	0.0792818	complex_abundance	Skelly et al. (2013), Genome Research	~genetic
cytosolic large ribosomal subunit	YDL082W	0.110129	0.0792818	complex_abundance	Skelly et al. (2013), Genome Research	~genetic
cytosolic large ribosomal subunit	YCR031C	0.110129	0.0792818	complex_abundance	Skelly et al. (2013), Genome Research	~genetic
cytosolic large ribosomal subunit	YGL030W	0.110129	0.0792818	complex_abundance	Skelly et al. (2013), Genome Research	~genetic
cytosolic large ribosomal subunit	YBR031W	0.110129	0.0792818	complex_abundance	Skelly et al. (2013), Genome Research	~genetic
cytosolic large ribosomal subunit	YFR032C-A	0.110129	0.0792818	complex_abundance	Skelly et al. (2013), Genome Research	~genetic
cytosolic large ribosomal subunit	YBL092W	0.110129	0.0792818	complex_abundance	Skelly et al. (2013), Genome Research	~genetic
cytosolic large ribosomal subunit	YDL075W	0.110129	0.0792818	complex_abundance	Skelly et al. (2013), Genome Research	~genetic
cytosolic large ribosomal subunit	YGL123W	0.110129	0.0792818	complex_abundance	Skelly et al. (2013), Genome Research	~genetic
cytosolic large ribosomal subunit	YOL039W	0.110129	0.0792818	complex_abundance	Skelly et al. (2013), Genome Research	~genetic
cytosolic large ribosomal subunit	YMR142C	0.110129	0.0792818	complex_abundance	Skelly et al. (2013), Genome Research	~genetic
cytosolic large ribosomal subunit	YOL040C	0.110129	0.0792818	complex_abundance	Skelly et al. (2013), Genome Research	~genetic
cytosolic large ribosomal subunit	YJR123W	0.110129	0.0792818	complex_abundance	Skelly et al. (2013), Genome Research	~genetic
cytosolic large ribosomal subunit	YLR029C	0.110129	0.0792818	complex_abundance	Skelly et al. (2013), Genome Research	~genetic
cytosolic large ribosomal subunit	YGL103W	0.110129	0.0792818	complex_abundance	Skelly et al. (2013), Genome Research	~genetic
cytosolic large ribosomal subunit	YHL033C	0.110129	0.0792818	complex_abundance	Skelly et al. (2013), Genome Research	~genetic
snRNP U6	YER112W	0.110478	0.278654	complex_stoichiometry	Skelly et al. (2013), Genome Research	~genetic
snRNP U6	YDR378C	0.110478	0.278654	complex_stoichiometry	Skelly et al. (2013), Genome Research	~genetic
snRNP U6	YBL026W	0.110478	0.030654	complex_stoichiometry	Skelly et al. (2013), Genome Research	~genetic
snRNP U6	YJL124C	0.110478	0.278654	complex_stoichiometry	Skelly et al. (2013), Genome Research	~genetic
snRNP U6	YDL160C	0.110478	0.278654	complex_stoichiometry	Skelly et al. (2013), Genome Research	~genetic
TREX complex	YNL004W	0.111357	0.236165	complex_abundance	Skelly et al. (2013), Genome Research	~genetic
TREX complex	YDR381W	0.111357	0.0789265	complex_abundance	Skelly et al. (2013), Genome Research	~genetic
TREX complex	YDL084W	0.111357	0.0789265	complex_abundance	Skelly et al. (2013), Genome Research	~genetic
eukaryotic translation elongation factor 1 complex	YAL003W	0.112735	0.0515332	complex_abundance	Skelly et al. (2013), Genome Research	~genetic
eukaryotic translation elongation factor 1 complex	YPL048W	0.112735	0.0515332	complex_abundance	Skelly et al. (2013), Genome Research	~genetic
eukaryotic translation elongation factor 1 complex	YKL081W	0.112735	0.0515332	complex_abundance	Skelly et al. (2013), Genome Research	~genetic
eukaryotic translation elongation factor 1 complex	YPR080W	0.112735	0.0515332	complex_abundance	Skelly et al. (2013), Genome Research	~genetic
ISW1 complex	YKR001C	0.113473	0.245014	complex_abundance	Skelly et al. (2013), Genome Research	~genetic
ISW1 complex	YLR095C	0.113473	0.113473	complex_abundance	Skelly et al. (2013), Genome Research	~genetic
cytosolic large ribosomal subunit	YKL180W	0.113992	0.0728167	complex_stoichiometry	Skelly et al. (2013), Genome Research	~genetic
cytosolic large ribosomal subunit	YPL090C	0.113992	0.0728167	complex_stoichiometry	Skelly et al. (2013), Genome Research	~genetic
cytosolic large ribosomal subunit	YIL018W	0.113992	0.0728167	complex_stoichiometry	Skelly et al. (2013), Genome Research	~genetic
cytosolic large ribosomal subunit	YPL220W	0.113992	0.0728167	complex_stoichiometry	Skelly et al. (2013), Genome Research	~genetic
cytosolic large ribosomal subunit	YLR075W	0.113992	0.0728167	complex_stoichiometry	Skelly et al. (2013), Genome Research	~genetic
cytosolic large ribosomal subunit	YLR150W	0.113992	0.0728167	complex_stoichiometry	Skelly et al. (2013), Genome Research	~genetic
cytosolic large ribosomal subunit	YGL076C	0.113992	0.0728167	complex_stoichiometry	Skelly et al. (2013), Genome Research	~genetic
cytosolic large ribosomal subunit	YOL127W	0.113992	0.0728167	complex_stoichiometry	Skelly et al. (2013), Genome Research	~genetic
cytosolic large ribosomal subunit	YOR312C	0.113992	0.0728167	complex_stoichiometry	Skelly et al. (2013), Genome Research	~genetic
cytosolic large ribosomal subunit	YBR031W	0.113992	0.0728167	complex_stoichiometry	Skelly et al. (2013), Genome Research	~genetic
cytosolic large ribosomal subunit	YLL045C	0.113992	0.0728167	complex_stoichiometry	Skelly et al. (2013), Genome Research	~genetic
cytosolic large ribosomal subunit	YLR448W	0.113992	0.0728167	complex_stoichiometry	Skelly et al. (2013), Genome Research	~genetic
cytosolic large ribosomal subunit	YGR034W	0.113992	0.0728167	complex_stoichiometry	Skelly et al. (2013), Genome Research	~genetic
cytosolic large ribosomal subunit	YHL001W	0.113992	0.0728167	complex_stoichiometry	Skelly et al. (2013), Genome Research	~genetic
cytosolic large ribosomal subunit	YDR471W	0.113992	0.0728167	complex_stoichiometry	Skelly et al. (2013), Genome Research	~genetic
cytosolic large ribosomal subunit	YNL069C	0.113992	0.0728167	complex_stoichiometry	Skelly et al. (2013), Genome Research	~genetic
cytosolic large ribosomal subunit	YDR382W	0.113992	0.0728167	complex_stoichiometry	Skelly et al. (2013), Genome Research	~genetic
cytosolic large ribosomal subunit	YIL133C	0.113992	0.0728167	complex_stoichiometry	Skelly et al. (2013), Genome Research	~genetic
cytosolic large ribosomal subunit	YGL031C	0.113992	0.0728167	complex_stoichiometry	Skelly et al. (2013), Genome Research	~genetic
cytosolic large ribosomal subunit	YLR340W	0.113992	0.0728167	complex_stoichiometry	Skelly et al. (2013), Genome Research	~genetic
cytosolic large ribosomal subunit	YBR191W	0.113992	0.0728167	complex_stoichiometry	Skelly et al. (2013), Genome Research	~genetic
cytosolic large ribosomal subunit	YOR063W	0.113992	0.0728167	complex_stoichiometry	Skelly et al. (2013), Genome Research	~genetic
cytosolic large ribosomal subunit	YGL147C	0.113992	0.0728167	complex_stoichiometry	Skelly et al. (2013), Genome Research	~genetic
cytosolic large ribosomal subunit	YLR441C	0.113992	0.0728167	complex_stoichiometry	Skelly et al. (2013), Genome Research	~genetic
cytosolic large ribosomal subunit	YML073C	0.113992	0.0728167	complex_stoichiometry	Skelly et al. (2013), Genome Research	~genetic
cytosolic large ribosomal subunit	YPL249C-A	0.113992	0.0728167	complex_stoichiometry	Skelly et al. (2013), Genome Research	~genetic
cytosolic large ribosomal subunit	YNL096C	0.113992	0.0728167	complex_stoichiometry	Skelly et al. (2013), Genome Research	~genetic
cytosolic large ribosomal subunit	YNL178W	0.113992	0.0728167	complex_stoichiometry	Skelly et al. (2013), Genome Research	~genetic
cytosolic large ribosomal subunit	YDL082W	0.113992	0.0728167	complex_stoichiometry	Skelly et al. (2013), Genome Research	~genetic
cytosolic large ribosomal subunit	YCR031C	0.113992	0.0728167	complex_stoichiometry	Skelly et al. (2013), Genome Research	~genetic
cytosolic large ribosomal subunit	YGL030W	0.113992	0.0728167	complex_stoichiometry	Skelly et al. (2013), Genome Research	~genetic
cytosolic large ribosomal subunit	YFR032C-A	0.113992	0.0728167	complex_stoichiometry	Skelly et al. (2013), Genome Research	~genetic
cytosolic large ribosomal subunit	YML063W	0.113992	0.0728167	complex_stoichiometry	Skelly et al. (2013), Genome Research	~genetic
cytosolic large ribosomal subunit	YBL092W	0.113992	0.0728167	complex_stoichiometry	Skelly et al. (2013), Genome Research	~genetic
cytosolic large ribosomal subunit	YDL075W	0.113992	0.0728167	complex_stoichiometry	Skelly et al. (2013), Genome Research	~genetic
cytosolic large ribosomal subunit	YGL123W	0.113992	0.0728167	complex_stoichiometry	Skelly et al. (2013), Genome Research	~genetic
cytosolic large ribosomal subunit	YOL039W	0.113992	0.0728167	complex_stoichiometry	Skelly et al. (2013), Genome Research	~genetic
cytosolic large ribosomal subunit	YMR142C	0.113992	0.0728167	complex_stoichiometry	Skelly et al. (2013), Genome Research	~genetic
cytosolic large ribosomal subunit	YJR123W	0.113992	0.0728167	complex_stoichiometry	Skelly et al. (2013), Genome Research	~genetic
cytosolic large ribosomal subunit	YLR029C	0.113992	0.0728167	complex_stoichiometry	Skelly et al. (2013), Genome Research	~genetic
cytosolic large ribosomal subunit	YGL103W	0.113992	0.0728167	complex_stoichiometry	Skelly et al. (2013), Genome Research	~genetic
cytosolic large ribosomal subunit	YHL033C	0.113992	0.0728167	complex_stoichiometry	Skelly et al. (2013), Genome Research	~genetic
cytosolic large ribosomal subunit	YOL040C	0.113992	0.0728167	complex_stoichiometry	Skelly et al. (2013), Genome Research	~genetic
90S preribosome	YMR093W	0.114774	0.00404506	complex_stoichiometry	Skelly et al. (2013), Genome Research	~genetic
90S preribosome	YLR197W	0.114774	0.00404506	complex_stoichiometry	Skelly et al. (2013), Genome Research	~genetic
90S preribosome	YOR096W	0.114774	0.00404506	complex_stoichiometry	Skelly et al. (2013), Genome Research	~genetic
90S preribosome	YDL014W	0.114774	0.00404506	complex_stoichiometry	Skelly et al. (2013), Genome Research	~genetic
90S preribosome	YLL011W	0.114774	0.238327	complex_stoichiometry	Skelly et al. (2013), Genome Research	~genetic
90S preribosome	YCR057C	0.114774	0.106039	complex_stoichiometry	Skelly et al. (2013), Genome Research	~genetic
90S preribosome	YLR186W	0.114774	0.00404506	complex_stoichiometry	Skelly et al. (2013), Genome Research	~genetic
90S preribosome	YLR129W	0.114774	0.380565	complex_stoichiometry	Skelly et al. (2013), Genome Research	~genetic
90S preribosome	YOL010W	0.114774	0.380565	complex_stoichiometry	Skelly et al. (2013), Genome Research	~genetic
90S preribosome	YPL012W	0.114774	0.380565	complex_stoichiometry	Skelly et al. (2013), Genome Research	~genetic
90S preribosome	YDR064W	0.114774	0.00404506	complex_stoichiometry	Skelly et al. (2013), Genome Research	~genetic
90S preribosome	YJL109C	0.114774	0.380565	complex_stoichiometry	Skelly et al. (2013), Genome Research	~genetic
90S preribosome	YGR090W	0.114774	0.380565	complex_stoichiometry	Skelly et al. (2013), Genome Research	~genetic
90S preribosome	YOR310C	0.114774	0.00404506	complex_stoichiometry	Skelly et al. (2013), Genome Research	~genetic
90S preribosome	YLR409C	0.114774	0.380565	complex_stoichiometry	Skelly et al. (2013), Genome Research	~genetic
90S preribosome	YLR003C	0.114774	0.380565	complex_stoichiometry	Skelly et al. (2013), Genome Research	~genetic
90S preribosome	YDR324C	0.114774	0.380565	complex_stoichiometry	Skelly et al. (2013), Genome Research	~genetic
90S preribosome	YJR145C	0.114774	0.00404506	complex_stoichiometry	Skelly et al. (2013), Genome Research	~genetic
90S preribosome	YNL132W	0.114774	0.00404506	complex_stoichiometry	Skelly et al. (2013), Genome Research	~genetic
vacuolar proton-transporting V-type ATPase, V1 domain	YKL080W	0.117066	0.083739	complex_stoichiometry	Skelly et al. (2013), Genome Research	~genetic
vacuolar proton-transporting V-type ATPase, V1 domain	YOR332W	0.117066	0.083739	complex_stoichiometry	Skelly et al. (2013), Genome Research	~genetic
vacuolar proton-transporting V-type ATPase, V1 domain	YPR036W	0.117066	0.083739	complex_stoichiometry	Skelly et al. (2013), Genome Research	~genetic
vacuolar proton-transporting V-type ATPase, V1 domain	YHR039C-A	0.117066	0.430418	complex_stoichiometry	Skelly et al. (2013), Genome Research	~genetic
vacuolar proton-transporting V-type ATPase, V1 domain	YDL185W	0.117066	0.083739	complex_stoichiometry	Skelly et al. (2013), Genome Research	~genetic
vacuolar proton-transporting V-type ATPase, V1 domain	YBR127C	0.117066	0.083739	complex_stoichiometry	Skelly et al. (2013), Genome Research	~genetic
vacuolar proton-transporting V-type ATPase, V1 domain	YGR020C	0.117066	0.083739	complex_stoichiometry	Skelly et al. (2013), Genome Research	~genetic
alpha-1,6-mannosyltransferase complex	YJR075W	0.118305	0.0501328	complex_stoichiometry	Skelly et al. (2013), Genome Research	~genetic
alpha-1,6-mannosyltransferase complex	YEL036C	0.118305	0.195511	complex_stoichiometry	Skelly et al. (2013), Genome Research	~genetic
alpha-1,6-mannosyltransferase complex	YPL050C	0.118305	0.0501328	complex_stoichiometry	Skelly et al. (2013), Genome Research	~genetic
alpha-1,6-mannosyltransferase complex	YJL183W	0.118305	0.0501328	complex_stoichiometry	Skelly et al. (2013), Genome Research	~genetic
putative Mdm10-Mpm1-Tom40-Yhm2 complex	YMR241W	0.118613	0.0359235	complex_abundance	Skelly et al. (2013), Genome Research	~genetic
putative Mdm10-Mpm1-Tom40-Yhm2 complex	YJL066C	0.118613	0.29199	complex_abundance	Skelly et al. (2013), Genome Research	~genetic
putative Mdm10-Mpm1-Tom40-Yhm2 complex	YMR203W	0.118613	0.0359235	complex_abundance	Skelly et al. (2013), Genome Research	~genetic
RSC complex	YMR091C	0.118899	0.252556	complex_abundance	Skelly et al. (2013), Genome Research	~genetic
RSC complex	YDR225W	0.118899	0.0691643	complex_abundance	Skelly et al. (2013), Genome Research	~genetic
RSC complex	YJL176C	0.118899	0.252556	complex_abundance	Skelly et al. (2013), Genome Research	~genetic
RSC complex	YKR008W	0.118899	0.110247	complex_abundance	Skelly et al. (2013), Genome Research	~genetic
RSC complex	YFR037C	0.118899	0.252556	complex_abundance	Skelly et al. (2013), Genome Research	~genetic
RSC complex	YLR033W	0.118899	0.252556	complex_abundance	Skelly et al. (2013), Genome Research	~genetic
RSC complex	YLR321C	0.118899	0.252556	complex_abundance	Skelly et al. (2013), Genome Research	~genetic
RSC complex	YPR034W	0.118899	0.0806606	complex_abundance	Skelly et al. (2013), Genome Research	~genetic
proteasome core complex	YGL011C	0.118961	0.0554459	complex_stoichiometry	Skelly et al. (2013), Genome Research	~genetic
proteasome core complex	YML092C	0.118961	0.0554459	complex_stoichiometry	Skelly et al. (2013), Genome Research	~genetic
proteasome core complex	YBL041W	0.118961	0.398701	complex_stoichiometry	Skelly et al. (2013), Genome Research	~genetic
proteasome core complex	YGR135W	0.118961	0.0554459	complex_stoichiometry	Skelly et al. (2013), Genome Research	~genetic
proteasome core complex	YOL038W	0.118961	0.0554459	complex_stoichiometry	Skelly et al. (2013), Genome Research	~genetic
proteasome core complex	YJL001W	0.118961	0.0554459	complex_stoichiometry	Skelly et al. (2013), Genome Research	~genetic
proteasome core complex	YOR362C	0.118961	0.0554459	complex_stoichiometry	Skelly et al. (2013), Genome Research	~genetic
proteasome core complex	YER094C	0.118961	0.398701	complex_stoichiometry	Skelly et al. (2013), Genome Research	~genetic
proteasome core complex	YPR103W	0.118961	0.0554459	complex_stoichiometry	Skelly et al. (2013), Genome Research	~genetic
proteasome core complex	YFR050C	0.118961	0.0554459	complex_stoichiometry	Skelly et al. (2013), Genome Research	~genetic
proteasome core complex	YGR253C	0.118961	0.0554459	complex_stoichiometry	Skelly et al. (2013), Genome Research	~genetic
proteasome core complex	YMR314W	0.118961	0.0554459	complex_stoichiometry	Skelly et al. (2013), Genome Research	~genetic
proteasome core complex	YER012W	0.118961	0.0554459	complex_stoichiometry	Skelly et al. (2013), Genome Research	~genetic
eukaryotic translation initiation factor 2B complex	YJR007W	0.119746	0.0532757	complex_abundance	Skelly et al. (2013), Genome Research	~genetic
eukaryotic translation initiation factor 2B complex	YDR211W	0.119746	0.375563	complex_abundance	Skelly et al. (2013), Genome Research	~genetic
eukaryotic translation initiation factor 2B complex	YPL237W	0.119746	0.0532757	complex_abundance	Skelly et al. (2013), Genome Research	~genetic
eukaryotic translation initiation factor 2B complex	YER025W	0.119746	0.0532757	complex_abundance	Skelly et al. (2013), Genome Research	~genetic
RSC complex	YMR091C	0.120944	0.330615	complex_stoichiometry	Skelly et al. (2013), Genome Research	~genetic
RSC complex	YDR225W	0.120944	0.0478525	complex_stoichiometry	Skelly et al. (2013), Genome Research	~genetic
RSC complex	YJL176C	0.120944	0.330615	complex_stoichiometry	Skelly et al. (2013), Genome Research	~genetic
RSC complex	YKR008W	0.120944	0.0834671	complex_stoichiometry	Skelly et al. (2013), Genome Research	~genetic
RSC complex	YFR037C	0.120944	0.330615	complex_stoichiometry	Skelly et al. (2013), Genome Research	~genetic
RSC complex	YLR033W	0.120944	0.330615	complex_stoichiometry	Skelly et al. (2013), Genome Research	~genetic
RSC complex	YLR321C	0.120944	0.330615	complex_stoichiometry	Skelly et al. (2013), Genome Research	~genetic
RSC complex	YPR034W	0.120944	0.128279	complex_stoichiometry	Skelly et al. (2013), Genome Research	~genetic
mitochondrial proton-transporting ATP synthase complex	YBL099W	0.121793	0.223558	complex_stoichiometry	Skelly et al. (2013), Genome Research	~genetic
mitochondrial proton-transporting ATP synthase complex	YKL016C	0.121793	0.223558	complex_stoichiometry	Skelly et al. (2013), Genome Research	~genetic
mitochondrial proton-transporting ATP synthase complex	YBR039W	0.121793	0.223558	complex_stoichiometry	Skelly et al. (2013), Genome Research	~genetic
mitochondrial proton-transporting ATP synthase complex	YDR298C	0.121793	0.223558	complex_stoichiometry	Skelly et al. (2013), Genome Research	~genetic
putative Tub3-Gcn1-Gcn20-Gfa1-Mae1-Sam1-Clu1 complex	YGL195W	0.122037	0.153934	complex_stoichiometry	Skelly et al. (2013), Genome Research	~genetic
putative Tub3-Gcn1-Gcn20-Gfa1-Mae1-Sam1-Clu1 complex	YML124C	0.122037	0.291395	complex_stoichiometry	Skelly et al. (2013), Genome Research	~genetic
putative Tub3-Gcn1-Gcn20-Gfa1-Mae1-Sam1-Clu1 complex	YKL104C	0.122037	0.153934	complex_stoichiometry	Skelly et al. (2013), Genome Research	~genetic
putative Tub3-Gcn1-Gcn20-Gfa1-Mae1-Sam1-Clu1 complex	YKL029C	0.122037	0.153934	complex_stoichiometry	Skelly et al. (2013), Genome Research	~genetic
putative Tub3-Gcn1-Gcn20-Gfa1-Mae1-Sam1-Clu1 complex	YLR180W	0.122037	0.153934	complex_stoichiometry	Skelly et al. (2013), Genome Research	~genetic
putative Tub3-Gcn1-Gcn20-Gfa1-Mae1-Sam1-Clu1 complex	YMR012W	0.122037	0.153934	complex_stoichiometry	Skelly et al. (2013), Genome Research	~genetic
putative Tub3-Gcn1-Gcn20-Gfa1-Mae1-Sam1-Clu1 complex	YFR009W	0.122037	0.153934	complex_stoichiometry	Skelly et al. (2013), Genome Research	~genetic
exosome (RNase complex)	YNL189W	0.122061	0.0842608	complex_abundance	Skelly et al. (2013), Genome Research	~genetic
exosome (RNase complex)	YOR001W	0.122061	0.348148	complex_abundance	Skelly et al. (2013), Genome Research	~genetic
exosome (RNase complex)	YOL021C	0.122061	0.432209	complex_abundance	Skelly et al. (2013), Genome Research	~genetic
proteasome regulatory particle	YOR259C	0.12322	0.0639201	complex_stoichiometry	Skelly et al. (2013), Genome Research	~genetic
proteasome regulatory particle	YHR200W	0.12322	0.174678	complex_stoichiometry	Skelly et al. (2013), Genome Research	~genetic
proteasome regulatory particle	YPR108W	0.12322	0.0639201	complex_stoichiometry	Skelly et al. (2013), Genome Research	~genetic
proteasome regulatory particle	YDL147W	0.12322	0.185775	complex_stoichiometry	Skelly et al. (2013), Genome Research	~genetic
proteasome regulatory particle	YDR427W	0.12322	0.0639201	complex_stoichiometry	Skelly et al. (2013), Genome Research	~genetic
proteasome regulatory particle	YDL097C	0.12322	0.0639201	complex_stoichiometry	Skelly et al. (2013), Genome Research	~genetic
proteasome regulatory particle	YDR394W	0.12322	0.174678	complex_stoichiometry	Skelly et al. (2013), Genome Research	~genetic
proteasome regulatory particle	YOR261C	0.12322	0.0639201	complex_stoichiometry	Skelly et al. (2013), Genome Research	~genetic
proteasome regulatory particle	YFR004W	0.12322	0.174678	complex_stoichiometry	Skelly et al. (2013), Genome Research	~genetic
proteasome regulatory particle	YIL075C	0.12322	0.0639201	complex_stoichiometry	Skelly et al. (2013), Genome Research	~genetic
proteasome regulatory particle	YFR010W	0.12322	0.174678	complex_stoichiometry	Skelly et al. (2013), Genome Research	~genetic
proteasome regulatory particle	YKL145W	0.12322	0.0639201	complex_stoichiometry	Skelly et al. (2013), Genome Research	~genetic
proteasome regulatory particle	YGL048C	0.12322	0.0639201	complex_stoichiometry	Skelly et al. (2013), Genome Research	~genetic
proteasome regulatory particle	YHR027C	0.12322	0.0639201	complex_stoichiometry	Skelly et al. (2013), Genome Research	~genetic
proteasome regulatory particle	YDL007W	0.12322	0.0639201	complex_stoichiometry	Skelly et al. (2013), Genome Research	~genetic
proteasome regulatory particle	YER021W	0.12322	0.174678	complex_stoichiometry	Skelly et al. (2013), Genome Research	~genetic
proteasome regulatory particle	YOR117W	0.12322	0.174678	complex_stoichiometry	Skelly et al. (2013), Genome Research	~genetic
proteasome regulatory particle	YFR052W	0.12322	0.0639201	complex_stoichiometry	Skelly et al. (2013), Genome Research	~genetic
Cpr6-Hsc82-Sti1-Hsp82 complex	YMR186W	0.123258	0.130925	complex_stoichiometry	Skelly et al. (2013), Genome Research	~genetic
Cpr6-Hsc82-Sti1-Hsp82 complex	YOR027W	0.123258	0.133096	complex_stoichiometry	Skelly et al. (2013), Genome Research	~genetic
Cpr6-Hsc82-Sti1-Hsp82 complex	YPL240C	0.123258	0.130925	complex_stoichiometry	Skelly et al. (2013), Genome Research	~genetic
Cpr6-Hsc82-Sti1-Hsp82 complex	YLR216C	0.123258	0.130925	complex_stoichiometry	Skelly et al. (2013), Genome Research	~genetic
vacuolar proton-transporting V-type ATPase, V1 domain	YKL080W	0.123691	0.0650397	complex_abundance	Skelly et al. (2013), Genome Research	~genetic
vacuolar proton-transporting V-type ATPase, V1 domain	YOR332W	0.123691	0.0650397	complex_abundance	Skelly et al. (2013), Genome Research	~genetic
vacuolar proton-transporting V-type ATPase, V1 domain	YPR036W	0.123691	0.0650397	complex_abundance	Skelly et al. (2013), Genome Research	~genetic
vacuolar proton-transporting V-type ATPase, V1 domain	YHR039C-A	0.123691	0.356762	complex_abundance	Skelly et al. (2013), Genome Research	~genetic
vacuolar proton-transporting V-type ATPase, V1 domain	YDL185W	0.123691	0.0650397	complex_abundance	Skelly et al. (2013), Genome Research	~genetic
vacuolar proton-transporting V-type ATPase, V1 domain	YBR127C	0.123691	0.0650397	complex_abundance	Skelly et al. (2013), Genome Research	~genetic
vacuolar proton-transporting V-type ATPase, V1 domain	YGR020C	0.123691	0.0650397	complex_abundance	Skelly et al. (2013), Genome Research	~genetic
Arp2-3 protein complex	YBR234C	0.125182	0.085507	complex_stoichiometry	Skelly et al. (2013), Genome Research	~genetic
Arp2-3 protein complex	YDL029W	0.125182	0.085507	complex_stoichiometry	Skelly et al. (2013), Genome Research	~genetic
Arp2-3 protein complex	YLR370C	0.125182	0.283782	complex_stoichiometry	Skelly et al. (2013), Genome Research	~genetic
Arp2-3 protein complex	YNR035C	0.125182	0.283782	complex_stoichiometry	Skelly et al. (2013), Genome Research	~genetic
Arp2-3 protein complex	YKL013C	0.125182	0.085507	complex_stoichiometry	Skelly et al. (2013), Genome Research	~genetic
Arp2-3 protein complex	YJR065C	0.125182	0.085507	complex_stoichiometry	Skelly et al. (2013), Genome Research	~genetic
RNA polymerase II complex	YOR151C	0.126394	0.0807087	complex_stoichiometry	Skelly et al. (2013), Genome Research	~genetic
RNA polymerase II complex	YOR224C	0.126394	0.0807087	complex_stoichiometry	Skelly et al. (2013), Genome Research	~genetic
RNA polymerase II complex	YDL140C	0.126394	0.120361	complex_stoichiometry	Skelly et al. (2013), Genome Research	~genetic
RNA polymerase II complex	YML010W	0.126394	0.0807087	complex_stoichiometry	Skelly et al. (2013), Genome Research	~genetic
RNA polymerase II complex	YBR154C	0.126394	0.0807087	complex_stoichiometry	Skelly et al. (2013), Genome Research	~genetic
RNA polymerase II complex	YOR210W	0.126394	0.0807087	complex_stoichiometry	Skelly et al. (2013), Genome Research	~genetic
Erp1-Erp2-Emp24-Erv25 p24 complex	YGL200C	0.127616	0.0725291	complex_stoichiometry	Skelly et al. (2013), Genome Research	~genetic
Erp1-Erp2-Emp24-Erv25 p24 complex	YML012W	0.127616	0.0725291	complex_stoichiometry	Skelly et al. (2013), Genome Research	~genetic
Erp1-Erp2-Emp24-Erv25 p24 complex	YAL007C	0.127616	0.0725291	complex_stoichiometry	Skelly et al. (2013), Genome Research	~genetic
Erp1-Erp2-Emp24-Erv25 p24 complex	YAR002C-A	0.127616	0.0725291	complex_stoichiometry	Skelly et al. (2013), Genome Research	~genetic
proteasome regulatory particle	YOR259C	0.130839	0.117473	complex_abundance	Skelly et al. (2013), Genome Research	~genetic
proteasome regulatory particle	YHR200W	0.130839	0.199771	complex_abundance	Skelly et al. (2013), Genome Research	~genetic
proteasome regulatory particle	YPR108W	0.130839	0.117473	complex_abundance	Skelly et al. (2013), Genome Research	~genetic
proteasome regulatory particle	YDL147W	0.130839	0.168525	complex_abundance	Skelly et al. (2013), Genome Research	~genetic
proteasome regulatory particle	YDR427W	0.130839	0.117473	complex_abundance	Skelly et al. (2013), Genome Research	~genetic
proteasome regulatory particle	YDL097C	0.130839	0.117473	complex_abundance	Skelly et al. (2013), Genome Research	~genetic
proteasome regulatory particle	YDR394W	0.130839	0.199771	complex_abundance	Skelly et al. (2013), Genome Research	~genetic
proteasome regulatory particle	YOR261C	0.130839	0.117473	complex_abundance	Skelly et al. (2013), Genome Research	~genetic
proteasome regulatory particle	YER021W	0.130839	0.199771	complex_abundance	Skelly et al. (2013), Genome Research	~genetic
proteasome regulatory particle	YIL075C	0.130839	0.117473	complex_abundance	Skelly et al. (2013), Genome Research	~genetic
proteasome regulatory particle	YFR010W	0.130839	0.199771	complex_abundance	Skelly et al. (2013), Genome Research	~genetic
proteasome regulatory particle	YKL145W	0.130839	0.117473	complex_abundance	Skelly et al. (2013), Genome Research	~genetic
proteasome regulatory particle	YGL048C	0.130839	0.117473	complex_abundance	Skelly et al. (2013), Genome Research	~genetic
proteasome regulatory particle	YHR027C	0.130839	0.117473	complex_abundance	Skelly et al. (2013), Genome Research	~genetic
proteasome regulatory particle	YFR004W	0.130839	0.199771	complex_abundance	Skelly et al. (2013), Genome Research	~genetic
proteasome regulatory particle	YDL007W	0.130839	0.117473	complex_abundance	Skelly et al. (2013), Genome Research	~genetic
proteasome regulatory particle	YOR117W	0.130839	0.199771	complex_abundance	Skelly et al. (2013), Genome Research	~genetic
proteasome regulatory particle	YFR052W	0.130839	0.117473	complex_abundance	Skelly et al. (2013), Genome Research	~genetic
putative Kem1-Gbp2-Sro9-Sbp1 complex	YHL034C	0.131096	0.104631	complex_stoichiometry	Skelly et al. (2013), Genome Research	~genetic
putative Kem1-Gbp2-Sro9-Sbp1 complex	YCL011C	0.131096	0.206776	complex_stoichiometry	Skelly et al. (2013), Genome Research	~genetic
putative Kem1-Gbp2-Sro9-Sbp1 complex	YGL173C	0.131096	0.104631	complex_stoichiometry	Skelly et al. (2013), Genome Research	~genetic
putative Kem1-Gbp2-Sro9-Sbp1 complex	YCL037C	0.131096	0.339593	complex_stoichiometry	Skelly et al. (2013), Genome Research	~genetic
TREX complex	YNL004W	0.131673	0.566748	complex_stoichiometry	Skelly et al. (2013), Genome Research	~genetic
TREX complex	YDR381W	0.131673	0.0151075	complex_stoichiometry	Skelly et al. (2013), Genome Research	~genetic
TREX complex	YDL084W	0.131673	0.0151075	complex_stoichiometry	Skelly et al. (2013), Genome Research	~genetic
Elongator holoenzyme complex	YGR200C	0.135235	0.249621	complex_abundance	Skelly et al. (2013), Genome Research	~genetic
mitochondrial small ribosomal subunit	YDR041W	0.135707	0.198149	complex_stoichiometry	Skelly et al. (2013), Genome Research	~genetic
mitochondrial small ribosomal subunit	YGR084C	0.135707	0.349669	complex_stoichiometry	Skelly et al. (2013), Genome Research	~genetic
mitochondrial small ribosomal subunit	YDR347W	0.135707	0.00402913	complex_stoichiometry	Skelly et al. (2013), Genome Research	~genetic
mitochondrial small ribosomal subunit	YNL306W	0.135707	0.198149	complex_stoichiometry	Skelly et al. (2013), Genome Research	~genetic
mitochondrial small ribosomal subunit	YPL118W	0.135707	0.198149	complex_stoichiometry	Skelly et al. (2013), Genome Research	~genetic
mitochondrial small ribosomal subunit	YJR101W	0.135707	0.349669	complex_stoichiometry	Skelly et al. (2013), Genome Research	~genetic
mitochondrial small ribosomal subunit	YGL129C	0.135707	0.198149	complex_stoichiometry	Skelly et al. (2013), Genome Research	~genetic
mitochondrial small ribosomal subunit	YER050C	0.135707	0.349669	complex_stoichiometry	Skelly et al. (2013), Genome Research	~genetic
mitochondrial small ribosomal subunit	YOR158W	0.135707	0.00402913	complex_stoichiometry	Skelly et al. (2013), Genome Research	~genetic
mitochondrial small ribosomal subunit	YMR158W	0.135707	0.349669	complex_stoichiometry	Skelly et al. (2013), Genome Research	~genetic
RNA polymerase III complex	YNL113W	0.140224	0.0578833	complex_stoichiometry	Skelly et al. (2013), Genome Research	~genetic
RNA polymerase III complex	YPR110C	0.140224	0.0578833	complex_stoichiometry	Skelly et al. (2013), Genome Research	~genetic
RNA polymerase III complex	YOR116C	0.140224	0.191203	complex_stoichiometry	Skelly et al. (2013), Genome Research	~genetic
RNA polymerase III complex	YBR154C	0.140224	0.0578833	complex_stoichiometry	Skelly et al. (2013), Genome Research	~genetic
RNA polymerase III complex	YOR224C	0.140224	0.0578833	complex_stoichiometry	Skelly et al. (2013), Genome Research	~genetic
RNA polymerase III complex	YOR210W	0.140224	0.0578833	complex_stoichiometry	Skelly et al. (2013), Genome Research	~genetic
preribosome, large subunit precursor	YDR496C	0.141932	0.0187482	complex_abundance	Skelly et al. (2013), Genome Research	~genetic
preribosome, large subunit precursor	YOR272W	0.141932	0.361455	complex_abundance	Skelly et al. (2013), Genome Research	~genetic
preribosome, large subunit precursor	YNL110C	0.141932	0.0187482	complex_abundance	Skelly et al. (2013), Genome Research	~genetic
preribosome, large subunit precursor	YGR103W	0.141932	0.0187482	complex_abundance	Skelly et al. (2013), Genome Research	~genetic
preribosome, large subunit precursor	YGL111W	0.141932	0.128138	complex_abundance	Skelly et al. (2013), Genome Research	~genetic
preribosome, large subunit precursor	YHR052W	0.141932	0.0187482	complex_abundance	Skelly et al. (2013), Genome Research	~genetic
preribosome, large subunit precursor	YER006W	0.141932	0.214634	complex_abundance	Skelly et al. (2013), Genome Research	~genetic
preribosome, large subunit precursor	YOL077C	0.141932	0.0187482	complex_abundance	Skelly et al. (2013), Genome Research	~genetic
preribosome, large subunit precursor	YNL002C	0.141932	0.361455	complex_abundance	Skelly et al. (2013), Genome Research	~genetic
preribosome, large subunit precursor	YPL093W	0.141932	0.0187482	complex_abundance	Skelly et al. (2013), Genome Research	~genetic
preribosome, large subunit precursor	YPL211W	0.141932	0.0187482	complex_abundance	Skelly et al. (2013), Genome Research	~genetic
preribosome, large subunit precursor	YNL061W	0.141932	0.0187482	complex_abundance	Skelly et al. (2013), Genome Research	~genetic
preribosome, large subunit precursor	YMR229C	0.141932	0.0187482	complex_abundance	Skelly et al. (2013), Genome Research	~genetic
preribosome, large subunit precursor	YKL009W	0.141932	0.0187482	complex_abundance	Skelly et al. (2013), Genome Research	~genetic
preribosome, large subunit precursor	YMR049C	0.141932	0.0187482	complex_abundance	Skelly et al. (2013), Genome Research	~genetic
preribosome, large subunit precursor	YKR081C	0.141932	0.0187482	complex_abundance	Skelly et al. (2013), Genome Research	~genetic
preribosome, large subunit precursor	YOR206W	0.141932	0.361455	complex_abundance	Skelly et al. (2013), Genome Research	~genetic
preribosome, large subunit precursor	YMR290C	0.141932	0.361455	complex_abundance	Skelly et al. (2013), Genome Research	~genetic
preribosome, large subunit precursor	YDR087C	0.141932	0.361455	complex_abundance	Skelly et al. (2013), Genome Research	~genetic
preribosome, large subunit precursor	YPR016C	0.141932	0.0187482	complex_abundance	Skelly et al. (2013), Genome Research	~genetic
signal recognition particle	YPR088C	0.142739	0.142739	complex_stoichiometry	Skelly et al. (2013), Genome Research	~genetic
signal recognition particle	YPL243W	0.142739	0.401014	complex_stoichiometry	Skelly et al. (2013), Genome Research	~genetic
signal recognition particle	YPL210C	0.142739	0.212778	complex_stoichiometry	Skelly et al. (2013), Genome Research	~genetic
signal recognition particle	YDR292C	0.142739	0.212778	complex_stoichiometry	Skelly et al. (2013), Genome Research	~genetic
signal recognition particle	YML105C	0.142739	0.212778	complex_stoichiometry	Skelly et al. (2013), Genome Research	~genetic
chaperonin-containing T-complex	YJL111W	0.143077	0.171583	complex_abundance	Skelly et al. (2013), Genome Research	~genetic
chaperonin-containing T-complex	YJL008C	0.143077	0.171583	complex_abundance	Skelly et al. (2013), Genome Research	~genetic
chaperonin-containing T-complex	YDL143W	0.143077	0.171583	complex_abundance	Skelly et al. (2013), Genome Research	~genetic
chaperonin-containing T-complex	YJL014W	0.143077	0.171583	complex_abundance	Skelly et al. (2013), Genome Research	~genetic
chaperonin-containing T-complex	YJR064W	0.143077	0.171583	complex_abundance	Skelly et al. (2013), Genome Research	~genetic
chaperonin-containing T-complex	YIL142W	0.143077	0.171583	complex_abundance	Skelly et al. (2013), Genome Research	~genetic
chaperonin-containing T-complex	YDR188W	0.143077	0.354861	complex_abundance	Skelly et al. (2013), Genome Research	~genetic
chaperonin-containing T-complex	YJL111W	0.143626	0.077479	complex_stoichiometry	Skelly et al. (2013), Genome Research	~genetic
chaperonin-containing T-complex	YJL008C	0.143626	0.077479	complex_stoichiometry	Skelly et al. (2013), Genome Research	~genetic
chaperonin-containing T-complex	YDL143W	0.143626	0.077479	complex_stoichiometry	Skelly et al. (2013), Genome Research	~genetic
chaperonin-containing T-complex	YJL014W	0.143626	0.077479	complex_stoichiometry	Skelly et al. (2013), Genome Research	~genetic
chaperonin-containing T-complex	YJR064W	0.143626	0.077479	complex_stoichiometry	Skelly et al. (2013), Genome Research	~genetic
chaperonin-containing T-complex	YIL142W	0.143626	0.077479	complex_stoichiometry	Skelly et al. (2013), Genome Research	~genetic
chaperonin-containing T-complex	YDR188W	0.143626	0.287188	complex_stoichiometry	Skelly et al. (2013), Genome Research	~genetic
mitochondrial small ribosomal subunit	YDR041W	0.147809	0.158062	complex_abundance	Skelly et al. (2013), Genome Research	~genetic
mitochondrial small ribosomal subunit	YGR084C	0.147809	0.473803	complex_abundance	Skelly et al. (2013), Genome Research	~genetic
mitochondrial small ribosomal subunit	YDR347W	0.147809	0.0866587	complex_abundance	Skelly et al. (2013), Genome Research	~genetic
mitochondrial small ribosomal subunit	YNL306W	0.147809	0.158062	complex_abundance	Skelly et al. (2013), Genome Research	~genetic
mitochondrial small ribosomal subunit	YPL118W	0.147809	0.158062	complex_abundance	Skelly et al. (2013), Genome Research	~genetic
mitochondrial small ribosomal subunit	YJR101W	0.147809	0.473803	complex_abundance	Skelly et al. (2013), Genome Research	~genetic
mitochondrial small ribosomal subunit	YGL129C	0.147809	0.158062	complex_abundance	Skelly et al. (2013), Genome Research	~genetic
mitochondrial small ribosomal subunit	YER050C	0.147809	0.473803	complex_abundance	Skelly et al. (2013), Genome Research	~genetic
mitochondrial small ribosomal subunit	YOR158W	0.147809	0.0866587	complex_abundance	Skelly et al. (2013), Genome Research	~genetic
mitochondrial small ribosomal subunit	YMR158W	0.147809	0.473803	complex_abundance	Skelly et al. (2013), Genome Research	~genetic
INO80 complex	YPL235W	0.148517	0.0237144	complex_stoichiometry	Skelly et al. (2013), Genome Research	~genetic
INO80 complex	YFL039C	0.148517	0.0237144	complex_stoichiometry	Skelly et al. (2013), Genome Research	~genetic
INO80 complex	YDR190C	0.148517	0.0237144	complex_stoichiometry	Skelly et al. (2013), Genome Research	~genetic
RNA polymerase I complex	YOR340C	0.151809	0.0430625	complex_abundance	Skelly et al. (2013), Genome Research	~genetic
RNA polymerase I complex	YPR010C	0.151809	0.0430625	complex_abundance	Skelly et al. (2013), Genome Research	~genetic
RNA polymerase I complex	YOR210W	0.151809	0.0430625	complex_abundance	Skelly et al. (2013), Genome Research	~genetic
RNA polymerase I complex	YNL113W	0.151809	0.0430625	complex_abundance	Skelly et al. (2013), Genome Research	~genetic
RNA polymerase I complex	YOR341W	0.151809	0.0430625	complex_abundance	Skelly et al. (2013), Genome Research	~genetic
RNA polymerase I complex	YNL248C	0.151809	0.0430625	complex_abundance	Skelly et al. (2013), Genome Research	~genetic
RNA polymerase I complex	YPR110C	0.151809	0.0430625	complex_abundance	Skelly et al. (2013), Genome Research	~genetic
RNA polymerase I complex	YBR154C	0.151809	0.0430625	complex_abundance	Skelly et al. (2013), Genome Research	~genetic
RNA polymerase I complex	YOR224C	0.151809	0.0430625	complex_abundance	Skelly et al. (2013), Genome Research	~genetic
putative Sok1-Rtn1-Crp1-Ids2-Pep4 complex	YHR146W	0.15638	0.164998	complex_abundance	Skelly et al. (2013), Genome Research	~genetic
putative Sok1-Rtn1-Crp1-Ids2-Pep4 complex	YPL154C	0.15638	0.164998	complex_abundance	Skelly et al. (2013), Genome Research	~genetic
putative Sok1-Rtn1-Crp1-Ids2-Pep4 complex	YDR233C	0.15638	0.164998	complex_abundance	Skelly et al. (2013), Genome Research	~genetic
90S preribosome	YMR093W	0.156553	0.00719248	complex_abundance	Skelly et al. (2013), Genome Research	~genetic
90S preribosome	YLR197W	0.156553	0.00719248	complex_abundance	Skelly et al. (2013), Genome Research	~genetic
90S preribosome	YOR096W	0.156553	0.00719248	complex_abundance	Skelly et al. (2013), Genome Research	~genetic
90S preribosome	YDL014W	0.156553	0.00719248	complex_abundance	Skelly et al. (2013), Genome Research	~genetic
90S preribosome	YLL011W	0.156553	0.155185	complex_abundance	Skelly et al. (2013), Genome Research	~genetic
90S preribosome	YCR057C	0.156553	0.125689	complex_abundance	Skelly et al. (2013), Genome Research	~genetic
90S preribosome	YLR186W	0.156553	0.00719248	complex_abundance	Skelly et al. (2013), Genome Research	~genetic
90S preribosome	YLR129W	0.156553	0.387202	complex_abundance	Skelly et al. (2013), Genome Research	~genetic
90S preribosome	YOL010W	0.156553	0.387202	complex_abundance	Skelly et al. (2013), Genome Research	~genetic
90S preribosome	YPL012W	0.156553	0.387202	complex_abundance	Skelly et al. (2013), Genome Research	~genetic
90S preribosome	YDR064W	0.156553	0.00719248	complex_abundance	Skelly et al. (2013), Genome Research	~genetic
90S preribosome	YJL109C	0.156553	0.387202	complex_abundance	Skelly et al. (2013), Genome Research	~genetic
90S preribosome	YGR090W	0.156553	0.387202	complex_abundance	Skelly et al. (2013), Genome Research	~genetic
90S preribosome	YOR310C	0.156553	0.00719248	complex_abundance	Skelly et al. (2013), Genome Research	~genetic
90S preribosome	YLR409C	0.156553	0.387202	complex_abundance	Skelly et al. (2013), Genome Research	~genetic
90S preribosome	YLR003C	0.156553	0.387202	complex_abundance	Skelly et al. (2013), Genome Research	~genetic
90S preribosome	YDR324C	0.156553	0.387202	complex_abundance	Skelly et al. (2013), Genome Research	~genetic
90S preribosome	YJR145C	0.156553	0.00719248	complex_abundance	Skelly et al. (2013), Genome Research	~genetic
90S preribosome	YNL132W	0.156553	0.00719248	complex_abundance	Skelly et al. (2013), Genome Research	~genetic
putative Kem1-Gbp2-Sro9-Sbp1 complex	YHL034C	0.156559	0.0154699	complex_abundance	Skelly et al. (2013), Genome Research	~genetic
putative Kem1-Gbp2-Sro9-Sbp1 complex	YCL011C	0.156559	0.207594	complex_abundance	Skelly et al. (2013), Genome Research	~genetic
putative Kem1-Gbp2-Sro9-Sbp1 complex	YGL173C	0.156559	0.0154699	complex_abundance	Skelly et al. (2013), Genome Research	~genetic
putative Kem1-Gbp2-Sro9-Sbp1 complex	YCL037C	0.156559	0.126273	complex_abundance	Skelly et al. (2013), Genome Research	~genetic
mitochondrial pyruvate dehydrogenase complex	YBR221C	0.157503	0.00695648	complex_stoichiometry	Skelly et al. (2013), Genome Research	~genetic
mitochondrial pyruvate dehydrogenase complex	YNL071W	0.157503	0.00695648	complex_stoichiometry	Skelly et al. (2013), Genome Research	~genetic
mitochondrial pyruvate dehydrogenase complex	YGR193C	0.157503	0.119494	complex_stoichiometry	Skelly et al. (2013), Genome Research	~genetic
mitochondrial pyruvate dehydrogenase complex	YER178W	0.157503	0.00695648	complex_stoichiometry	Skelly et al. (2013), Genome Research	~genetic
RNA polymerase II complex	YOR151C	0.160087	0.0986884	complex_abundance	Skelly et al. (2013), Genome Research	~genetic
RNA polymerase II complex	YOR224C	0.160087	0.0986884	complex_abundance	Skelly et al. (2013), Genome Research	~genetic
RNA polymerase II complex	YDL140C	0.160087	0.340972	complex_abundance	Skelly et al. (2013), Genome Research	~genetic
RNA polymerase II complex	YML010W	0.160087	0.0986884	complex_abundance	Skelly et al. (2013), Genome Research	~genetic
RNA polymerase II complex	YBR154C	0.160087	0.0986884	complex_abundance	Skelly et al. (2013), Genome Research	~genetic
RNA polymerase II complex	YOR210W	0.160087	0.0986884	complex_abundance	Skelly et al. (2013), Genome Research	~genetic
cytosolic small ribosomal subunit	YDR025W	0.162831	0.0480521	complex_abundance	Skelly et al. (2013), Genome Research	~genetic
cytosolic small ribosomal subunit	YBR189W	0.162831	0.0480521	complex_abundance	Skelly et al. (2013), Genome Research	~genetic
cytosolic small ribosomal subunit	YLR367W	0.162831	0.0480521	complex_abundance	Skelly et al. (2013), Genome Research	~genetic
cytosolic small ribosomal subunit	YJR145C	0.162831	0.0480521	complex_abundance	Skelly et al. (2013), Genome Research	~genetic
cytosolic small ribosomal subunit	YOR096W	0.162831	0.0480521	complex_abundance	Skelly et al. (2013), Genome Research	~genetic
cytosolic small ribosomal subunit	YML024W	0.162831	0.0480521	complex_abundance	Skelly et al. (2013), Genome Research	~genetic
cytosolic small ribosomal subunit	YOR204W	0.162831	0.0480521	complex_abundance	Skelly et al. (2013), Genome Research	~genetic
cytosolic small ribosomal subunit	YIL069C	0.162831	0.0480521	complex_abundance	Skelly et al. (2013), Genome Research	~genetic
cytosolic small ribosomal subunit	YDR064W	0.162831	0.0480521	complex_abundance	Skelly et al. (2013), Genome Research	~genetic
cytosolic small ribosomal subunit	YER102W	0.162831	0.0480521	complex_abundance	Skelly et al. (2013), Genome Research	~genetic
alpha-1,6-mannosyltransferase complex	YJR075W	0.162996	0.1288	complex_abundance	Skelly et al. (2013), Genome Research	~genetic
alpha-1,6-mannosyltransferase complex	YPL050C	0.162996	0.1288	complex_abundance	Skelly et al. (2013), Genome Research	~genetic
alpha-1,6-mannosyltransferase complex	YJL183W	0.162996	0.1288	complex_abundance	Skelly et al. (2013), Genome Research	~genetic
alpha-1,6-mannosyltransferase complex	YEL036C	0.162996	0.29017	complex_abundance	Skelly et al. (2013), Genome Research	~genetic
mitochondrial pyruvate dehydrogenase complex	YBR221C	0.163035	0.213795	complex_abundance	Skelly et al. (2013), Genome Research	~genetic
mitochondrial pyruvate dehydrogenase complex	YNL071W	0.163035	0.213795	complex_abundance	Skelly et al. (2013), Genome Research	~genetic
mitochondrial pyruvate dehydrogenase complex	YGR193C	0.163035	0.497842	complex_abundance	Skelly et al. (2013), Genome Research	~genetic
mitochondrial pyruvate dehydrogenase complex	YER178W	0.163035	0.213795	complex_abundance	Skelly et al. (2013), Genome Research	~genetic
RNA polymerase I complex	YOR340C	0.16343	0.0661786	complex_stoichiometry	Skelly et al. (2013), Genome Research	~genetic
RNA polymerase I complex	YPR010C	0.16343	0.0661786	complex_stoichiometry	Skelly et al. (2013), Genome Research	~genetic
RNA polymerase I complex	YOR210W	0.16343	0.0661786	complex_stoichiometry	Skelly et al. (2013), Genome Research	~genetic
RNA polymerase I complex	YBR154C	0.16343	0.0661786	complex_stoichiometry	Skelly et al. (2013), Genome Research	~genetic
RNA polymerase I complex	YNL113W	0.16343	0.0661786	complex_stoichiometry	Skelly et al. (2013), Genome Research	~genetic
RNA polymerase I complex	YOR341W	0.16343	0.0661786	complex_stoichiometry	Skelly et al. (2013), Genome Research	~genetic
RNA polymerase I complex	YNL248C	0.16343	0.0661786	complex_stoichiometry	Skelly et al. (2013), Genome Research	~genetic
RNA polymerase I complex	YPR110C	0.16343	0.0661786	complex_stoichiometry	Skelly et al. (2013), Genome Research	~genetic
RNA polymerase I complex	YOR224C	0.16343	0.0661786	complex_stoichiometry	Skelly et al. (2013), Genome Research	~genetic
preribosome, large subunit precursor	YDR496C	0.165871	0.111239	complex_stoichiometry	Skelly et al. (2013), Genome Research	~genetic
preribosome, large subunit precursor	YOR272W	0.165871	0.292727	complex_stoichiometry	Skelly et al. (2013), Genome Research	~genetic
preribosome, large subunit precursor	YNL110C	0.165871	0.111239	complex_stoichiometry	Skelly et al. (2013), Genome Research	~genetic
preribosome, large subunit precursor	YGR103W	0.165871	0.111239	complex_stoichiometry	Skelly et al. (2013), Genome Research	~genetic
preribosome, large subunit precursor	YGL111W	0.165871	0.170657	complex_stoichiometry	Skelly et al. (2013), Genome Research	~genetic
preribosome, large subunit precursor	YHR052W	0.165871	0.111239	complex_stoichiometry	Skelly et al. (2013), Genome Research	~genetic
preribosome, large subunit precursor	YER006W	0.165871	0.180277	complex_stoichiometry	Skelly et al. (2013), Genome Research	~genetic
preribosome, large subunit precursor	YOL077C	0.165871	0.111239	complex_stoichiometry	Skelly et al. (2013), Genome Research	~genetic
preribosome, large subunit precursor	YKR081C	0.165871	0.111239	complex_stoichiometry	Skelly et al. (2013), Genome Research	~genetic
preribosome, large subunit precursor	YNL002C	0.165871	0.292727	complex_stoichiometry	Skelly et al. (2013), Genome Research	~genetic
preribosome, large subunit precursor	YPL093W	0.165871	0.111239	complex_stoichiometry	Skelly et al. (2013), Genome Research	~genetic
preribosome, large subunit precursor	YPL211W	0.165871	0.111239	complex_stoichiometry	Skelly et al. (2013), Genome Research	~genetic
preribosome, large subunit precursor	YNL061W	0.165871	0.111239	complex_stoichiometry	Skelly et al. (2013), Genome Research	~genetic
preribosome, large subunit precursor	YMR229C	0.165871	0.111239	complex_stoichiometry	Skelly et al. (2013), Genome Research	~genetic
preribosome, large subunit precursor	YKL009W	0.165871	0.111239	complex_stoichiometry	Skelly et al. (2013), Genome Research	~genetic
preribosome, large subunit precursor	YMR049C	0.165871	0.111239	complex_stoichiometry	Skelly et al. (2013), Genome Research	~genetic
preribosome, large subunit precursor	YOR206W	0.165871	0.292727	complex_stoichiometry	Skelly et al. (2013), Genome Research	~genetic
preribosome, large subunit precursor	YMR290C	0.165871	0.292727	complex_stoichiometry	Skelly et al. (2013), Genome Research	~genetic
preribosome, large subunit precursor	YDR087C	0.165871	0.292727	complex_stoichiometry	Skelly et al. (2013), Genome Research	~genetic
preribosome, large subunit precursor	YPR016C	0.165871	0.111239	complex_stoichiometry	Skelly et al. (2013), Genome Research	~genetic
signal recognition particle	YPR088C	0.167718	0.269287	complex_abundance	Skelly et al. (2013), Genome Research	~genetic
signal recognition particle	YPL243W	0.167718	0.297007	complex_abundance	Skelly et al. (2013), Genome Research	~genetic
signal recognition particle	YPL210C	0.167718	0.167718	complex_abundance	Skelly et al. (2013), Genome Research	~genetic
signal recognition particle	YDR292C	0.167718	0.167718	complex_abundance	Skelly et al. (2013), Genome Research	~genetic
signal recognition particle	YML105C	0.167718	0.167718	complex_abundance	Skelly et al. (2013), Genome Research	~genetic
alpha,alpha-trehalose-phosphate synthase complex (UDP-forming)	YDR074W	0.169703	0.135369	complex_abundance	Skelly et al. (2013), Genome Research	~genetic
alpha,alpha-trehalose-phosphate synthase complex (UDP-forming)	YML100W	0.169703	0.135369	complex_abundance	Skelly et al. (2013), Genome Research	~genetic
alpha,alpha-trehalose-phosphate synthase complex (UDP-forming)	YMR261C	0.169703	0.135369	complex_abundance	Skelly et al. (2013), Genome Research	~genetic
alpha,alpha-trehalose-phosphate synthase complex (UDP-forming)	YBR126C	0.169703	0.135369	complex_abundance	Skelly et al. (2013), Genome Research	~genetic
mitochondtrial large ribosomal subunit	YMR193W	0.171417	0.113563	complex_abundance	Skelly et al. (2013), Genome Research	~genetic
mitochondtrial large ribosomal subunit	YDR116C	0.171417	0.203146	complex_abundance	Skelly et al. (2013), Genome Research	~genetic
mitochondtrial large ribosomal subunit	YCR046C	0.171417	0.113563	complex_abundance	Skelly et al. (2013), Genome Research	~genetic
mitochondtrial large ribosomal subunit	YLR312W-A	0.171417	0.113563	complex_abundance	Skelly et al. (2013), Genome Research	~genetic
mitochondtrial large ribosomal subunit	YDR322W	0.171417	0.113563	complex_abundance	Skelly et al. (2013), Genome Research	~genetic
mitochondtrial large ribosomal subunit	YKL167C	0.171417	0.113563	complex_abundance	Skelly et al. (2013), Genome Research	~genetic
mitochondtrial large ribosomal subunit	YML025C	0.171417	0.219454	complex_abundance	Skelly et al. (2013), Genome Research	~genetic
mitochondtrial large ribosomal subunit	YDR296W	0.171417	0.113563	complex_abundance	Skelly et al. (2013), Genome Research	~genetic
mitochondtrial large ribosomal subunit	YKR006C	0.171417	0.113563	complex_abundance	Skelly et al. (2013), Genome Research	~genetic
mitochondtrial large ribosomal subunit	YMR024W	0.171417	0.113563	complex_abundance	Skelly et al. (2013), Genome Research	~genetic
mitochondtrial large ribosomal subunit	YLR439W	0.171417	0.113563	complex_abundance	Skelly et al. (2013), Genome Research	~genetic
mitochondtrial large ribosomal subunit	YNL005C	0.171417	0.113563	complex_abundance	Skelly et al. (2013), Genome Research	~genetic
mitochondtrial large ribosomal subunit	YNL252C	0.171417	0.113563	complex_abundance	Skelly et al. (2013), Genome Research	~genetic
mitochondtrial large ribosomal subunit	YBR122C	0.171417	0.113563	complex_abundance	Skelly et al. (2013), Genome Research	~genetic
mitochondtrial large ribosomal subunit	YDR237W	0.171417	0.113563	complex_abundance	Skelly et al. (2013), Genome Research	~genetic
mitochondtrial large ribosomal subunit	YNL284C	0.171417	0.219454	complex_abundance	Skelly et al. (2013), Genome Research	~genetic
putative Crm1-Mir1-Erd2-Tub1-Gea2-Mtr10-Kap104 complex	YML085C	0.175525	0.0968527	complex_abundance	Skelly et al. (2013), Genome Research	~genetic
putative Crm1-Mir1-Erd2-Tub1-Gea2-Mtr10-Kap104 complex	YJR077C	0.175525	0.0968527	complex_abundance	Skelly et al. (2013), Genome Research	~genetic
putative Crm1-Mir1-Erd2-Tub1-Gea2-Mtr10-Kap104 complex	YGR218W	0.175525	0.0968527	complex_abundance	Skelly et al. (2013), Genome Research	~genetic
RNA polymerase III complex	YNL113W	0.181577	0.053651	complex_abundance	Skelly et al. (2013), Genome Research	~genetic
RNA polymerase III complex	YPR110C	0.181577	0.053651	complex_abundance	Skelly et al. (2013), Genome Research	~genetic
RNA polymerase III complex	YOR116C	0.181577	0.286717	complex_abundance	Skelly et al. (2013), Genome Research	~genetic
RNA polymerase III complex	YBR154C	0.181577	0.053651	complex_abundance	Skelly et al. (2013), Genome Research	~genetic
RNA polymerase III complex	YOR224C	0.181577	0.053651	complex_abundance	Skelly et al. (2013), Genome Research	~genetic
RNA polymerase III complex	YOR210W	0.181577	0.053651	complex_abundance	Skelly et al. (2013), Genome Research	~genetic
septin complex	YHR107C	0.18374	0.0844958	complex_stoichiometry	Skelly et al. (2013), Genome Research	~genetic
septin complex	YLR314C	0.18374	0.0844958	complex_stoichiometry	Skelly et al. (2013), Genome Research	~genetic
septin complex	YCR002C	0.18374	0.0844958	complex_stoichiometry	Skelly et al. (2013), Genome Research	~genetic
ISW1 complex	YKR001C	0.185935	0.340641	complex_stoichiometry	Skelly et al. (2013), Genome Research	~genetic
ISW1 complex	YLR095C	0.185935	0.743439	complex_stoichiometry	Skelly et al. (2013), Genome Research	~genetic
mitochondrial proton-transporting ATP synthase complex	YBL099W	0.195498	0.340914	complex_abundance	Skelly et al. (2013), Genome Research	~genetic
mitochondrial proton-transporting ATP synthase complex	YKL016C	0.195498	0.340914	complex_abundance	Skelly et al. (2013), Genome Research	~genetic
mitochondrial proton-transporting ATP synthase complex	YBR039W	0.195498	0.340914	complex_abundance	Skelly et al. (2013), Genome Research	~genetic
mitochondrial proton-transporting ATP synthase complex	YDR298C	0.195498	0.340914	complex_abundance	Skelly et al. (2013), Genome Research	~genetic
septin complex	YHR107C	0.196288	0.0890936	complex_abundance	Skelly et al. (2013), Genome Research	~genetic
septin complex	YLR314C	0.196288	0.0890936	complex_abundance	Skelly et al. (2013), Genome Research	~genetic
septin complex	YCR002C	0.196288	0.0890936	complex_abundance	Skelly et al. (2013), Genome Research	~genetic
INO80 complex	YPL235W	0.198586	0.122989	complex_abundance	Skelly et al. (2013), Genome Research	~genetic
INO80 complex	YFL039C	0.198586	0.122989	complex_abundance	Skelly et al. (2013), Genome Research	~genetic
INO80 complex	YDR190C	0.198586	0.122989	complex_abundance	Skelly et al. (2013), Genome Research	~genetic
Erp1-Erp2-Emp24-Erv25 p24 complex	YGL200C	0.203107	0.0658845	complex_abundance	Skelly et al. (2013), Genome Research	~genetic
Erp1-Erp2-Emp24-Erv25 p24 complex	YML012W	0.203107	0.0658845	complex_abundance	Skelly et al. (2013), Genome Research	~genetic
Erp1-Erp2-Emp24-Erv25 p24 complex	YAL007C	0.203107	0.0658845	complex_abundance	Skelly et al. (2013), Genome Research	~genetic
Erp1-Erp2-Emp24-Erv25 p24 complex	YAR002C-A	0.203107	0.0658845	complex_abundance	Skelly et al. (2013), Genome Research	~genetic
snRNP U6	YER112W	0.206005	0.314173	complex_abundance	Skelly et al. (2013), Genome Research	~genetic
snRNP U6	YDR378C	0.206005	0.314173	complex_abundance	Skelly et al. (2013), Genome Research	~genetic
snRNP U6	YBL026W	0.206005	0.0346257	complex_abundance	Skelly et al. (2013), Genome Research	~genetic
snRNP U6	YJL124C	0.206005	0.314173	complex_abundance	Skelly et al. (2013), Genome Research	~genetic
snRNP U6	YDL160C	0.206005	0.314173	complex_abundance	Skelly et al. (2013), Genome Research	~genetic
putative Mdm10-Mpm1-Tom40-Yhm2 complex	YMR241W	0.212425	0.011816	complex_stoichiometry	Skelly et al. (2013), Genome Research	~genetic
putative Mdm10-Mpm1-Tom40-Yhm2 complex	YJL066C	0.212425	0.300946	complex_stoichiometry	Skelly et al. (2013), Genome Research	~genetic
putative Mdm10-Mpm1-Tom40-Yhm2 complex	YMR203W	0.212425	0.011816	complex_stoichiometry	Skelly et al. (2013), Genome Research	~genetic
mitochondrial oxoglutarate dehydrogenase complex	YFR049W	0.244115	0.177362	complex_abundance	Skelly et al. (2013), Genome Research	~genetic
mitochondrial oxoglutarate dehydrogenase complex	YDR148C	0.244115	0.288736	complex_abundance	Skelly et al. (2013), Genome Research	~genetic
mitochondrial oxoglutarate dehydrogenase complex	YFL018C	0.244115	0.288736	complex_abundance	Skelly et al. (2013), Genome Research	~genetic
mitochondrial oxoglutarate dehydrogenase complex	YIL125W	0.244115	0.288736	complex_abundance	Skelly et al. (2013), Genome Research	~genetic
proteasome core complex	YGL011C	0.339262	0.248072	complex_abundance	Skelly et al. (2013), Genome Research	~genetic
proteasome core complex	YML092C	0.339262	0.248072	complex_abundance	Skelly et al. (2013), Genome Research	~genetic
proteasome core complex	YBL041W	0.339262	0.675871	complex_abundance	Skelly et al. (2013), Genome Research	~genetic
proteasome core complex	YGR135W	0.339262	0.248072	complex_abundance	Skelly et al. (2013), Genome Research	~genetic
proteasome core complex	YOL038W	0.339262	0.248072	complex_abundance	Skelly et al. (2013), Genome Research	~genetic
proteasome core complex	YER094C	0.339262	0.675871	complex_abundance	Skelly et al. (2013), Genome Research	~genetic
proteasome core complex	YJL001W	0.339262	0.248072	complex_abundance	Skelly et al. (2013), Genome Research	~genetic
proteasome core complex	YOR362C	0.339262	0.248072	complex_abundance	Skelly et al. (2013), Genome Research	~genetic
proteasome core complex	YPR103W	0.339262	0.248072	complex_abundance	Skelly et al. (2013), Genome Research	~genetic
proteasome core complex	YFR050C	0.339262	0.248072	complex_abundance	Skelly et al. (2013), Genome Research	~genetic
proteasome core complex	YGR253C	0.339262	0.248072	complex_abundance	Skelly et al. (2013), Genome Research	~genetic
proteasome core complex	YMR314W	0.339262	0.248072	complex_abundance	Skelly et al. (2013), Genome Research	~genetic
proteasome core complex	YER012W	0.339262	0.248072	complex_abundance	Skelly et al. (2013), Genome Research	~genetic
putative Crm1-Mir1-Erd2-Tub1-Gea2-Mtr10-Kap104 complex	YML085C	0.344884	0.344884	complex_stoichiometry	Skelly et al. (2013), Genome Research	~genetic
putative Crm1-Mir1-Erd2-Tub1-Gea2-Mtr10-Kap104 complex	YJR077C	0.344884	0.344884	complex_stoichiometry	Skelly et al. (2013), Genome Research	~genetic
putative Crm1-Mir1-Erd2-Tub1-Gea2-Mtr10-Kap104 complex	YGR218W	0.344884	0.344884	complex_stoichiometry	Skelly et al. (2013), Genome Research	~genetic
GPI-anchor transamidase complex	YDR434W	0.346766	0.384282	complex_stoichiometry	Skelly et al. (2013), Genome Research	~genetic
GPI-anchor transamidase complex	YHR188C	0.346766	0.384282	complex_stoichiometry	Skelly et al. (2013), Genome Research	~genetic
putative Sok1-Rtn1-Crp1-Ids2-Pep4 complex	YHR146W	0.38003	0.344663	complex_stoichiometry	Skelly et al. (2013), Genome Research	~genetic
putative Sok1-Rtn1-Crp1-Ids2-Pep4 complex	YPL154C	0.38003	0.344663	complex_stoichiometry	Skelly et al. (2013), Genome Research	~genetic
putative Sok1-Rtn1-Crp1-Ids2-Pep4 complex	YDR233C	0.38003	0.344663	complex_stoichiometry	Skelly et al. (2013), Genome Research	~genetic
nucleoporin Nup84 subcomplex	YGL092W	0.0942865	0.079326	complex_stoichiometry	Varland et al. (2018), Molecular & Cellular Proteomics	~environment
nucleoporin Nup84 subcomplex	YLR208W	0.0942865	0.079326	complex_stoichiometry	Varland et al. (2018), Molecular & Cellular Proteomics	~environment
nucleoporin Nup84 subcomplex	YKL057C	0.0942865	0.079326	complex_stoichiometry	Varland et al. (2018), Molecular & Cellular Proteomics	~environment
nucleoporin Nup84 subcomplex	YGL100W	0.0942865	0.079326	complex_stoichiometry	Varland et al. (2018), Molecular & Cellular Proteomics	~environment
putative Arx1-Rsa4-Sda1-Ipi3-Nsa2-Nog2-Bud20-Ipi1-Mdn1 complex	YNL182C	0.101349	0.0261484	complex_stoichiometry	Varland et al. (2018), Molecular & Cellular Proteomics	~environment
putative Arx1-Rsa4-Sda1-Ipi3-Nsa2-Nog2-Bud20-Ipi1-Mdn1 complex	YLR074C	0.101349	0.0261484	complex_stoichiometry	Varland et al. (2018), Molecular & Cellular Proteomics	~environment
putative Arx1-Rsa4-Sda1-Ipi3-Nsa2-Nog2-Bud20-Ipi1-Mdn1 complex	YER126C	0.101349	0.0261484	complex_stoichiometry	Varland et al. (2018), Molecular & Cellular Proteomics	~environment
putative Arx1-Rsa4-Sda1-Ipi3-Nsa2-Nog2-Bud20-Ipi1-Mdn1 complex	YDR101C	0.101349	0.0261484	complex_stoichiometry	Varland et al. (2018), Molecular & Cellular Proteomics	~environment
putative Arx1-Rsa4-Sda1-Ipi3-Nsa2-Nog2-Bud20-Ipi1-Mdn1 complex	YCR072C	0.101349	0.0261484	complex_stoichiometry	Varland et al. (2018), Molecular & Cellular Proteomics	~environment
putative Arx1-Rsa4-Sda1-Ipi3-Nsa2-Nog2-Bud20-Ipi1-Mdn1 complex	YNR053C	0.101349	0.0261484	complex_stoichiometry	Varland et al. (2018), Molecular & Cellular Proteomics	~environment
putative Arx1-Rsa4-Sda1-Ipi3-Nsa2-Nog2-Bud20-Ipi1-Mdn1 complex	YGR245C	0.101349	0.0261484	complex_stoichiometry	Varland et al. (2018), Molecular & Cellular Proteomics	~environment
putative Arx1-Rsa4-Sda1-Ipi3-Nsa2-Nog2-Bud20-Ipi1-Mdn1 complex	YLR106C	0.101349	0.0261484	complex_stoichiometry	Varland et al. (2018), Molecular & Cellular Proteomics	~environment
Rpd3L complex	YPL139C	0.117106	0.0661175	complex_abundance	Varland et al. (2018), Molecular & Cellular Proteomics	~environment
Rpd3L complex	YOL004W	0.117106	0.0661175	complex_abundance	Varland et al. (2018), Molecular & Cellular Proteomics	~environment
Rpd3L complex	YPL181W	0.117106	0.0661175	complex_abundance	Varland et al. (2018), Molecular & Cellular Proteomics	~environment
Rpd3L complex	YNL330C	0.117106	0.0661175	complex_abundance	Varland et al. (2018), Molecular & Cellular Proteomics	~environment
RSC complex	YMR091C	0.134093	0.116681	complex_stoichiometry	Varland et al. (2018), Molecular & Cellular Proteomics	~environment
RSC complex	YKR008W	0.134093	0.116681	complex_stoichiometry	Varland et al. (2018), Molecular & Cellular Proteomics	~environment
RSC complex	YFR037C	0.134093	0.116681	complex_stoichiometry	Varland et al. (2018), Molecular & Cellular Proteomics	~environment
RSC complex	YJL176C	0.134093	0.116681	complex_stoichiometry	Varland et al. (2018), Molecular & Cellular Proteomics	~environment
RSC complex	YGL013C	0.134093	0.116681	complex_stoichiometry	Varland et al. (2018), Molecular & Cellular Proteomics	~environment
RSC complex	YIL126W	0.134093	0.116681	complex_stoichiometry	Varland et al. (2018), Molecular & Cellular Proteomics	~environment
RSC complex	YMR033W	0.134093	0.116681	complex_stoichiometry	Varland et al. (2018), Molecular & Cellular Proteomics	~environment
RSC complex	YPR034W	0.134093	0.116681	complex_stoichiometry	Varland et al. (2018), Molecular & Cellular Proteomics	~environment
RSC complex	YDR303C	0.134093	0.116681	complex_stoichiometry	Varland et al. (2018), Molecular & Cellular Proteomics	~environment
RSC complex	YOR290C	0.134093	0.116681	complex_stoichiometry	Varland et al. (2018), Molecular & Cellular Proteomics	~environment
signal recognition particle	YPL243W	0.135265	0.0205294	complex_stoichiometry	Varland et al. (2018), Molecular & Cellular Proteomics	~environment
signal recognition particle	YPL210C	0.135265	0.0205294	complex_stoichiometry	Varland et al. (2018), Molecular & Cellular Proteomics	~environment
signal recognition particle	YPR088C	0.135265	0.0205294	complex_stoichiometry	Varland et al. (2018), Molecular & Cellular Proteomics	~environment
signal recognition particle	YDL051W	0.135265	0.0205294	complex_stoichiometry	Varland et al. (2018), Molecular & Cellular Proteomics	~environment
signal recognition particle	YML105C	0.135265	0.0205294	complex_stoichiometry	Varland et al. (2018), Molecular & Cellular Proteomics	~environment
Rpd3L complex	YNL330C	0.154207	0.138818	complex_stoichiometry	Varland et al. (2018), Molecular & Cellular Proteomics	~environment
Rpd3L complex	YPL139C	0.154207	0.138818	complex_stoichiometry	Varland et al. (2018), Molecular & Cellular Proteomics	~environment
Rpd3L complex	YOL004W	0.154207	0.138818	complex_stoichiometry	Varland et al. (2018), Molecular & Cellular Proteomics	~environment
Rpd3L complex	YPL181W	0.154207	0.138818	complex_stoichiometry	Varland et al. (2018), Molecular & Cellular Proteomics	~environment
nucleoporin Nup84 subcomplex	YGL092W	0.164075	0.151369	complex_abundance	Varland et al. (2018), Molecular & Cellular Proteomics	~environment
nucleoporin Nup84 subcomplex	YLR208W	0.164075	0.151369	complex_abundance	Varland et al. (2018), Molecular & Cellular Proteomics	~environment
nucleoporin Nup84 subcomplex	YKL057C	0.164075	0.151369	complex_abundance	Varland et al. (2018), Molecular & Cellular Proteomics	~environment
nucleoporin Nup84 subcomplex	YGL100W	0.164075	0.151369	complex_abundance	Varland et al. (2018), Molecular & Cellular Proteomics	~environment
eukaryotic translation initiation factor 2B complex	YKR026C	0.175426	0.154187	complex_stoichiometry	Varland et al. (2018), Molecular & Cellular Proteomics	~environment
eukaryotic translation initiation factor 2B complex	YPL237W	0.175426	0.154187	complex_stoichiometry	Varland et al. (2018), Molecular & Cellular Proteomics	~environment
eukaryotic translation initiation factor 2B complex	YJR007W	0.175426	0.154187	complex_stoichiometry	Varland et al. (2018), Molecular & Cellular Proteomics	~environment
eukaryotic translation initiation factor 2B complex	YDR211W	0.175426	0.154187	complex_stoichiometry	Varland et al. (2018), Molecular & Cellular Proteomics	~environment
eukaryotic translation initiation factor 2B complex	YOR260W	0.175426	0.154187	complex_stoichiometry	Varland et al. (2018), Molecular & Cellular Proteomics	~environment
eukaryotic translation initiation factor 2B complex	YER025W	0.175426	0.154187	complex_stoichiometry	Varland et al. (2018), Molecular & Cellular Proteomics	~environment
transcription factor TFIID complex	YMR005W	0.176981	0.143276	complex_stoichiometry	Varland et al. (2018), Molecular & Cellular Proteomics	~environment
transcription factor TFIID complex	YDR167W	0.176981	0.143276	complex_stoichiometry	Varland et al. (2018), Molecular & Cellular Proteomics	~environment
transcription factor TFIID complex	YBR198C	0.176981	0.143276	complex_stoichiometry	Varland et al. (2018), Molecular & Cellular Proteomics	~environment
transcription factor TFIID complex	YML015C	0.176981	0.143276	complex_stoichiometry	Varland et al. (2018), Molecular & Cellular Proteomics	~environment
transcription factor TFIID complex	YDR145W	0.176981	0.143276	complex_stoichiometry	Varland et al. (2018), Molecular & Cellular Proteomics	~environment
septin complex	YJR092W	0.179705	0.0688789	complex_stoichiometry	Varland et al. (2018), Molecular & Cellular Proteomics	~environment
septin complex	YHR107C	0.179705	0.0688789	complex_stoichiometry	Varland et al. (2018), Molecular & Cellular Proteomics	~environment
septin complex	YJR076C	0.179705	0.0688789	complex_stoichiometry	Varland et al. (2018), Molecular & Cellular Proteomics	~environment
septin complex	YLR314C	0.179705	0.0688789	complex_stoichiometry	Varland et al. (2018), Molecular & Cellular Proteomics	~environment
septin complex	YCR002C	0.179705	0.0688789	complex_stoichiometry	Varland et al. (2018), Molecular & Cellular Proteomics	~environment
septin complex	YDL225W	0.179705	0.0688789	complex_stoichiometry	Varland et al. (2018), Molecular & Cellular Proteomics	~environment
mitochondrial small ribosomal subunit	YDR175C	0.18155	0.0812664	complex_stoichiometry	Varland et al. (2018), Molecular & Cellular Proteomics	~environment
mitochondrial small ribosomal subunit	YNL137C	0.18155	0.0812664	complex_stoichiometry	Varland et al. (2018), Molecular & Cellular Proteomics	~environment
mitochondrial small ribosomal subunit	YHL004W	0.18155	0.0812664	complex_stoichiometry	Varland et al. (2018), Molecular & Cellular Proteomics	~environment
mitochondrial small ribosomal subunit	YDR347W	0.18155	0.0812664	complex_stoichiometry	Varland et al. (2018), Molecular & Cellular Proteomics	~environment
mitochondrial small ribosomal subunit	YGL129C	0.18155	0.0812664	complex_stoichiometry	Varland et al. (2018), Molecular & Cellular Proteomics	~environment
mitochondrial small ribosomal subunit	YIL093C	0.18155	0.0812664	complex_stoichiometry	Varland et al. (2018), Molecular & Cellular Proteomics	~environment
mitochondrial small ribosomal subunit	YDR036C	0.18155	0.0812664	complex_stoichiometry	Varland et al. (2018), Molecular & Cellular Proteomics	~environment
mitochondrial small ribosomal subunit	YJR113C	0.18155	0.0812664	complex_stoichiometry	Varland et al. (2018), Molecular & Cellular Proteomics	~environment
mitochondrial small ribosomal subunit	YMR158W	0.18155	0.0812664	complex_stoichiometry	Varland et al. (2018), Molecular & Cellular Proteomics	~environment
mitochondrial small ribosomal subunit	YMR188C	0.18155	0.0812664	complex_stoichiometry	Varland et al. (2018), Molecular & Cellular Proteomics	~environment
core H-ACA snoRNP	YNL308C	0.186423	0.144115	complex_stoichiometry	Varland et al. (2018), Molecular & Cellular Proteomics	~environment
core H-ACA snoRNP	YDL208W	0.186423	0.144115	complex_stoichiometry	Varland et al. (2018), Molecular & Cellular Proteomics	~environment
core H-ACA snoRNP	YHR072W-A	0.186423	0.144115	complex_stoichiometry	Varland et al. (2018), Molecular & Cellular Proteomics	~environment
core H-ACA snoRNP	YLR175W	0.186423	0.144115	complex_stoichiometry	Varland et al. (2018), Molecular & Cellular Proteomics	~environment
core H-ACA snoRNP	YHR089C	0.186423	0.144115	complex_stoichiometry	Varland et al. (2018), Molecular & Cellular Proteomics	~environment
proteasome core complex	YOL038W	0.190145	0.0724562	complex_stoichiometry	Varland et al. (2018), Molecular & Cellular Proteomics	~environment
proteasome core complex	YGR135W	0.190145	0.0724562	complex_stoichiometry	Varland et al. (2018), Molecular & Cellular Proteomics	~environment
proteasome core complex	YGR253C	0.190145	0.0724562	complex_stoichiometry	Varland et al. (2018), Molecular & Cellular Proteomics	~environment
proteasome core complex	YFR050C	0.190145	0.0724562	complex_stoichiometry	Varland et al. (2018), Molecular & Cellular Proteomics	~environment
proteasome core complex	YML092C	0.190145	0.0724562	complex_stoichiometry	Varland et al. (2018), Molecular & Cellular Proteomics	~environment
proteasome core complex	YFL007W	0.190145	0.0724562	complex_stoichiometry	Varland et al. (2018), Molecular & Cellular Proteomics	~environment
proteasome core complex	YGL011C	0.190145	0.0724562	complex_stoichiometry	Varland et al. (2018), Molecular & Cellular Proteomics	~environment
proteasome core complex	YJL001W	0.190145	0.0724562	complex_stoichiometry	Varland et al. (2018), Molecular & Cellular Proteomics	~environment
proteasome core complex	YOR157C	0.190145	0.0724562	complex_stoichiometry	Varland et al. (2018), Molecular & Cellular Proteomics	~environment
proteasome core complex	YMR314W	0.190145	0.0724562	complex_stoichiometry	Varland et al. (2018), Molecular & Cellular Proteomics	~environment
proteasome core complex	YER094C	0.190145	0.0724562	complex_stoichiometry	Varland et al. (2018), Molecular & Cellular Proteomics	~environment
proteasome core complex	YER012W	0.190145	0.0724562	complex_stoichiometry	Varland et al. (2018), Molecular & Cellular Proteomics	~environment
proteasome core complex	YBL041W	0.190145	0.0724562	complex_stoichiometry	Varland et al. (2018), Molecular & Cellular Proteomics	~environment
proteasome core complex	YOR362C	0.190145	0.0724562	complex_stoichiometry	Varland et al. (2018), Molecular & Cellular Proteomics	~environment
proteasome core complex	YPR103W	0.190145	0.0724562	complex_stoichiometry	Varland et al. (2018), Molecular & Cellular Proteomics	~environment
mitochondrial pyruvate dehydrogenase complex	YBR221C	0.192128	0.0810695	complex_stoichiometry	Varland et al. (2018), Molecular & Cellular Proteomics	~environment
mitochondrial pyruvate dehydrogenase complex	YNL071W	0.192128	0.0810695	complex_stoichiometry	Varland et al. (2018), Molecular & Cellular Proteomics	~environment
mitochondrial pyruvate dehydrogenase complex	YGR193C	0.192128	0.0810695	complex_stoichiometry	Varland et al. (2018), Molecular & Cellular Proteomics	~environment
mitochondrial pyruvate dehydrogenase complex	YER178W	0.192128	0.0810695	complex_stoichiometry	Varland et al. (2018), Molecular & Cellular Proteomics	~environment
90S preribosome	YBR247C	0.197979	0.147957	complex_stoichiometry	Varland et al. (2018), Molecular & Cellular Proteomics	~environment
90S preribosome	YDR064W	0.197979	0.147957	complex_stoichiometry	Varland et al. (2018), Molecular & Cellular Proteomics	~environment
90S preribosome	YJL109C	0.197979	0.147957	complex_stoichiometry	Varland et al. (2018), Molecular & Cellular Proteomics	~environment
90S preribosome	YGR090W	0.197979	0.147957	complex_stoichiometry	Varland et al. (2018), Molecular & Cellular Proteomics	~environment
90S preribosome	YEL055C	0.197979	0.147957	complex_stoichiometry	Varland et al. (2018), Molecular & Cellular Proteomics	~environment
90S preribosome	YPR112C	0.197979	0.147957	complex_stoichiometry	Varland et al. (2018), Molecular & Cellular Proteomics	~environment
90S preribosome	YDR299W	0.197979	0.147957	complex_stoichiometry	Varland et al. (2018), Molecular & Cellular Proteomics	~environment
90S preribosome	YBL004W	0.197979	0.147957	complex_stoichiometry	Varland et al. (2018), Molecular & Cellular Proteomics	~environment
90S preribosome	YER127W	0.197979	0.147957	complex_stoichiometry	Varland et al. (2018), Molecular & Cellular Proteomics	~environment
90S preribosome	YHR196W	0.197979	0.147957	complex_stoichiometry	Varland et al. (2018), Molecular & Cellular Proteomics	~environment
90S preribosome	YPL266W	0.197979	0.147957	complex_stoichiometry	Varland et al. (2018), Molecular & Cellular Proteomics	~environment
90S preribosome	YLL011W	0.197979	0.147957	complex_stoichiometry	Varland et al. (2018), Molecular & Cellular Proteomics	~environment
90S preribosome	YER082C	0.197979	0.147957	complex_stoichiometry	Varland et al. (2018), Molecular & Cellular Proteomics	~environment
90S preribosome	YLR222C	0.197979	0.147957	complex_stoichiometry	Varland et al. (2018), Molecular & Cellular Proteomics	~environment
90S preribosome	YPL126W	0.197979	0.147957	complex_stoichiometry	Varland et al. (2018), Molecular & Cellular Proteomics	~environment
90S preribosome	YJR002W	0.197979	0.147957	complex_stoichiometry	Varland et al. (2018), Molecular & Cellular Proteomics	~environment
90S preribosome	YLR003C	0.197979	0.147957	complex_stoichiometry	Varland et al. (2018), Molecular & Cellular Proteomics	~environment
90S preribosome	YPR137W	0.197979	0.147957	complex_stoichiometry	Varland et al. (2018), Molecular & Cellular Proteomics	~environment
90S preribosome	YPL217C	0.197979	0.147957	complex_stoichiometry	Varland et al. (2018), Molecular & Cellular Proteomics	~environment
90S preribosome	YCR057C	0.197979	0.147957	complex_stoichiometry	Varland et al. (2018), Molecular & Cellular Proteomics	~environment
90S preribosome	YLR129W	0.197979	0.147957	complex_stoichiometry	Varland et al. (2018), Molecular & Cellular Proteomics	~environment
90S preribosome	YOR310C	0.197979	0.147957	complex_stoichiometry	Varland et al. (2018), Molecular & Cellular Proteomics	~environment
90S preribosome	YPL012W	0.197979	0.147957	complex_stoichiometry	Varland et al. (2018), Molecular & Cellular Proteomics	~environment
90S preribosome	YOR145C	0.197979	0.147957	complex_stoichiometry	Varland et al. (2018), Molecular & Cellular Proteomics	~environment
90S preribosome	YDR324C	0.197979	0.147957	complex_stoichiometry	Varland et al. (2018), Molecular & Cellular Proteomics	~environment
90S preribosome	YMR093W	0.197979	0.147957	complex_stoichiometry	Varland et al. (2018), Molecular & Cellular Proteomics	~environment
90S preribosome	YDR449C	0.197979	0.147957	complex_stoichiometry	Varland et al. (2018), Molecular & Cellular Proteomics	~environment
90S preribosome	YLR197W	0.197979	0.147957	complex_stoichiometry	Varland et al. (2018), Molecular & Cellular Proteomics	~environment
90S preribosome	YDL014W	0.197979	0.147957	complex_stoichiometry	Varland et al. (2018), Molecular & Cellular Proteomics	~environment
90S preribosome	YGR145W	0.197979	0.147957	complex_stoichiometry	Varland et al. (2018), Molecular & Cellular Proteomics	~environment
90S preribosome	YDL148C	0.197979	0.147957	complex_stoichiometry	Varland et al. (2018), Molecular & Cellular Proteomics	~environment
90S preribosome	YMR128W	0.197979	0.147957	complex_stoichiometry	Varland et al. (2018), Molecular & Cellular Proteomics	~environment
90S preribosome	YNL075W	0.197979	0.147957	complex_stoichiometry	Varland et al. (2018), Molecular & Cellular Proteomics	~environment
90S preribosome	YLR409C	0.197979	0.147957	complex_stoichiometry	Varland et al. (2018), Molecular & Cellular Proteomics	~environment
90S preribosome	YCL059C	0.197979	0.147957	complex_stoichiometry	Varland et al. (2018), Molecular & Cellular Proteomics	~environment
90S preribosome	YNL132W	0.197979	0.147957	complex_stoichiometry	Varland et al. (2018), Molecular & Cellular Proteomics	~environment
Arp2-3 protein complex	YBR234C	0.203999	0.0748388	complex_abundance	Varland et al. (2018), Molecular & Cellular Proteomics	~environment
Arp2-3 protein complex	YLR370C	0.203999	0.0748388	complex_abundance	Varland et al. (2018), Molecular & Cellular Proteomics	~environment
Arp2-3 protein complex	YIL062C	0.203999	0.0748388	complex_abundance	Varland et al. (2018), Molecular & Cellular Proteomics	~environment
Arp2-3 protein complex	YDL029W	0.203999	0.0748388	complex_abundance	Varland et al. (2018), Molecular & Cellular Proteomics	~environment
Arp2-3 protein complex	YJR065C	0.203999	0.0748388	complex_abundance	Varland et al. (2018), Molecular & Cellular Proteomics	~environment
Arp2-3 protein complex	YNR035C	0.203999	0.0748388	complex_abundance	Varland et al. (2018), Molecular & Cellular Proteomics	~environment
transcription factor TFIID complex	YDR167W	0.205068	0.112833	complex_abundance	Varland et al. (2018), Molecular & Cellular Proteomics	~environment
transcription factor TFIID complex	YBR198C	0.205068	0.112833	complex_abundance	Varland et al. (2018), Molecular & Cellular Proteomics	~environment
transcription factor TFIID complex	YML015C	0.205068	0.112833	complex_abundance	Varland et al. (2018), Molecular & Cellular Proteomics	~environment
transcription factor TFIID complex	YMR005W	0.205068	0.112833	complex_abundance	Varland et al. (2018), Molecular & Cellular Proteomics	~environment
transcription factor TFIID complex	YDR145W	0.205068	0.112833	complex_abundance	Varland et al. (2018), Molecular & Cellular Proteomics	~environment
nucleoporin Nup82 subcomplex	YER107C	0.208695	0.211991	complex_stoichiometry	Varland et al. (2018), Molecular & Cellular Proteomics	~environment
nucleoporin Nup82 subcomplex	YIL115C	0.208695	0.211991	complex_stoichiometry	Varland et al. (2018), Molecular & Cellular Proteomics	~environment
nucleoporin Nup82 subcomplex	YJL041W;YLR178C	0.208695	0.211991	complex_stoichiometry	Varland et al. (2018), Molecular & Cellular Proteomics	~environment
nucleoporin Nup82 subcomplex	YMR047C	0.208695	0.211991	complex_stoichiometry	Varland et al. (2018), Molecular & Cellular Proteomics	~environment
nucleoporin Nup82 subcomplex	YJL061W	0.208695	0.211991	complex_stoichiometry	Varland et al. (2018), Molecular & Cellular Proteomics	~environment
nucleoporin Nsp1 subcomplex	YGR119C	0.215833	0.148696	complex_stoichiometry	Varland et al. (2018), Molecular & Cellular Proteomics	~environment
nucleoporin Nsp1 subcomplex	YFR002W	0.215833	0.148696	complex_stoichiometry	Varland et al. (2018), Molecular & Cellular Proteomics	~environment
nucleoporin Nsp1 subcomplex	YGL172W	0.215833	0.148696	complex_stoichiometry	Varland et al. (2018), Molecular & Cellular Proteomics	~environment
nucleoporin Nsp1 subcomplex	YJL041W;YLR178C	0.215833	0.148696	complex_stoichiometry	Varland et al. (2018), Molecular & Cellular Proteomics	~environment
endoplasmic reticulum Sec complex	YPL094C	0.215985	0.107469	complex_stoichiometry	Varland et al. (2018), Molecular & Cellular Proteomics	~environment
endoplasmic reticulum Sec complex	YOR254C	0.215985	0.107469	complex_stoichiometry	Varland et al. (2018), Molecular & Cellular Proteomics	~environment
endoplasmic reticulum Sec complex	YBR171W	0.215985	0.107469	complex_stoichiometry	Varland et al. (2018), Molecular & Cellular Proteomics	~environment
endoplasmic reticulum Sec complex	YLR292C	0.215985	0.107469	complex_stoichiometry	Varland et al. (2018), Molecular & Cellular Proteomics	~environment
Arp2-3 protein complex	YBR234C	0.217959	0.0731715	complex_stoichiometry	Varland et al. (2018), Molecular & Cellular Proteomics	~environment
Arp2-3 protein complex	YLR370C	0.217959	0.0731715	complex_stoichiometry	Varland et al. (2018), Molecular & Cellular Proteomics	~environment
Arp2-3 protein complex	YIL062C	0.217959	0.0731715	complex_stoichiometry	Varland et al. (2018), Molecular & Cellular Proteomics	~environment
Arp2-3 protein complex	YDL029W	0.217959	0.0731715	complex_stoichiometry	Varland et al. (2018), Molecular & Cellular Proteomics	~environment
Arp2-3 protein complex	YJR065C	0.217959	0.0731715	complex_stoichiometry	Varland et al. (2018), Molecular & Cellular Proteomics	~environment
Arp2-3 protein complex	YNR035C	0.217959	0.0731715	complex_stoichiometry	Varland et al. (2018), Molecular & Cellular Proteomics	~environment
eukaryotic translation initiation factor 3 complex	YBR079C	0.226121	0.0991044	complex_stoichiometry	Varland et al. (2018), Molecular & Cellular Proteomics	~environment
eukaryotic translation initiation factor 3 complex	YPR041W	0.226121	0.0991044	complex_stoichiometry	Varland et al. (2018), Molecular & Cellular Proteomics	~environment
eukaryotic translation initiation factor 3 complex	YMR146C	0.226121	0.0991044	complex_stoichiometry	Varland et al. (2018), Molecular & Cellular Proteomics	~environment
eukaryotic translation initiation factor 3 complex	YMR309C	0.226121	0.0991044	complex_stoichiometry	Varland et al. (2018), Molecular & Cellular Proteomics	~environment
eukaryotic translation initiation factor 3 complex	YOR361C	0.226121	0.0991044	complex_stoichiometry	Varland et al. (2018), Molecular & Cellular Proteomics	~environment
eukaryotic translation initiation factor 3 complex	YAL035W	0.226121	0.0991044	complex_stoichiometry	Varland et al. (2018), Molecular & Cellular Proteomics	~environment
eukaryotic translation initiation factor 3 complex	YDR429C	0.226121	0.0991044	complex_stoichiometry	Varland et al. (2018), Molecular & Cellular Proteomics	~environment
eukaryotic translation initiation factor 3 complex	YLR192C	0.226121	0.0991044	complex_stoichiometry	Varland et al. (2018), Molecular & Cellular Proteomics	~environment
eukaryotic translation initiation factor 3 complex	YDR091C	0.226121	0.0991044	complex_stoichiometry	Varland et al. (2018), Molecular & Cellular Proteomics	~environment
COPI vesicle coat	YNL287W	0.228445	0.176422	complex_stoichiometry	Varland et al. (2018), Molecular & Cellular Proteomics	~environment
COPI vesicle coat	YGL137W	0.228445	0.176422	complex_stoichiometry	Varland et al. (2018), Molecular & Cellular Proteomics	~environment
COPI vesicle coat	YDR238C	0.228445	0.176422	complex_stoichiometry	Varland et al. (2018), Molecular & Cellular Proteomics	~environment
COPI vesicle coat	YER122C	0.228445	0.176422	complex_stoichiometry	Varland et al. (2018), Molecular & Cellular Proteomics	~environment
COPI vesicle coat	YDL145C	0.228445	0.176422	complex_stoichiometry	Varland et al. (2018), Molecular & Cellular Proteomics	~environment
COPI vesicle coat	YIL076W	0.228445	0.176422	complex_stoichiometry	Varland et al. (2018), Molecular & Cellular Proteomics	~environment
COPI vesicle coat	YFR051C	0.228445	0.176422	complex_stoichiometry	Varland et al. (2018), Molecular & Cellular Proteomics	~environment
COPI vesicle coat	YPL010W	0.228445	0.176422	complex_stoichiometry	Varland et al. (2018), Molecular & Cellular Proteomics	~environment
putative Yer071c-Aim21-Cap1-Cap2 complex	YER071C	0.230014	0.00578385	complex_stoichiometry	Varland et al. (2018), Molecular & Cellular Proteomics	~environment
putative Yer071c-Aim21-Cap1-Cap2 complex	YIR003W	0.230014	0.00578385	complex_stoichiometry	Varland et al. (2018), Molecular & Cellular Proteomics	~environment
putative Yer071c-Aim21-Cap1-Cap2 complex	YKL007W;YNL138W	0.230014	0.00578385	complex_stoichiometry	Varland et al. (2018), Molecular & Cellular Proteomics	~environment
putative Yer071c-Aim21-Cap1-Cap2 complex	YIL034C	0.230014	0.00578385	complex_stoichiometry	Varland et al. (2018), Molecular & Cellular Proteomics	~environment
chaperonin-containing T-complex	YOR281C	0.235033	0.130996	complex_stoichiometry	Varland et al. (2018), Molecular & Cellular Proteomics	~environment
chaperonin-containing T-complex	YDR188W	0.235033	0.130996	complex_stoichiometry	Varland et al. (2018), Molecular & Cellular Proteomics	~environment
chaperonin-containing T-complex	YJR064W	0.235033	0.130996	complex_stoichiometry	Varland et al. (2018), Molecular & Cellular Proteomics	~environment
chaperonin-containing T-complex	YIL142W	0.235033	0.130996	complex_stoichiometry	Varland et al. (2018), Molecular & Cellular Proteomics	~environment
chaperonin-containing T-complex	YJL111W	0.235033	0.130996	complex_stoichiometry	Varland et al. (2018), Molecular & Cellular Proteomics	~environment
chaperonin-containing T-complex	YJL008C	0.235033	0.130996	complex_stoichiometry	Varland et al. (2018), Molecular & Cellular Proteomics	~environment
chaperonin-containing T-complex	YDL143W	0.235033	0.130996	complex_stoichiometry	Varland et al. (2018), Molecular & Cellular Proteomics	~environment
chaperonin-containing T-complex	YJL014W	0.235033	0.130996	complex_stoichiometry	Varland et al. (2018), Molecular & Cellular Proteomics	~environment
SAGA complex	YDR145W	0.242238	0.166135	complex_abundance	Varland et al. (2018), Molecular & Cellular Proteomics	~environment
SAGA complex	YDR167W	0.242238	0.166135	complex_abundance	Varland et al. (2018), Molecular & Cellular Proteomics	~environment
SAGA complex	YHR099W	0.242238	0.166135	complex_abundance	Varland et al. (2018), Molecular & Cellular Proteomics	~environment
SAGA complex	YBR198C	0.242238	0.166135	complex_abundance	Varland et al. (2018), Molecular & Cellular Proteomics	~environment
SAGA complex	YPL254W	0.242238	0.166135	complex_abundance	Varland et al. (2018), Molecular & Cellular Proteomics	~environment
Cdc73-Paf1 complex	YOL145C	0.245499	0.0482715	complex_abundance	Varland et al. (2018), Molecular & Cellular Proteomics	~environment
Cdc73-Paf1 complex	YGL244W	0.245499	0.0482715	complex_abundance	Varland et al. (2018), Molecular & Cellular Proteomics	~environment
Cdc73-Paf1 complex	YOR123C	0.245499	0.0482715	complex_abundance	Varland et al. (2018), Molecular & Cellular Proteomics	~environment
Cdc73-Paf1 complex	YLR418C	0.245499	0.0482715	complex_abundance	Varland et al. (2018), Molecular & Cellular Proteomics	~environment
Cdc73-Paf1 complex	YBR279W	0.245499	0.0482715	complex_abundance	Varland et al. (2018), Molecular & Cellular Proteomics	~environment
mitochondrial small ribosomal subunit	YGL129C	0.248635	0.142867	complex_abundance	Varland et al. (2018), Molecular & Cellular Proteomics	~environment
mitochondrial small ribosomal subunit	YDR175C	0.248635	0.142867	complex_abundance	Varland et al. (2018), Molecular & Cellular Proteomics	~environment
mitochondrial small ribosomal subunit	YNL137C	0.248635	0.142867	complex_abundance	Varland et al. (2018), Molecular & Cellular Proteomics	~environment
mitochondrial small ribosomal subunit	YHL004W	0.248635	0.142867	complex_abundance	Varland et al. (2018), Molecular & Cellular Proteomics	~environment
mitochondrial small ribosomal subunit	YDR347W	0.248635	0.142867	complex_abundance	Varland et al. (2018), Molecular & Cellular Proteomics	~environment
mitochondrial small ribosomal subunit	YIL093C	0.248635	0.142867	complex_abundance	Varland et al. (2018), Molecular & Cellular Proteomics	~environment
mitochondrial small ribosomal subunit	YDR036C	0.248635	0.142867	complex_abundance	Varland et al. (2018), Molecular & Cellular Proteomics	~environment
mitochondrial small ribosomal subunit	YJR113C	0.248635	0.142867	complex_abundance	Varland et al. (2018), Molecular & Cellular Proteomics	~environment
mitochondrial small ribosomal subunit	YMR158W	0.248635	0.142867	complex_abundance	Varland et al. (2018), Molecular & Cellular Proteomics	~environment
mitochondrial small ribosomal subunit	YMR188C	0.248635	0.142867	complex_abundance	Varland et al. (2018), Molecular & Cellular Proteomics	~environment
nucleoporin Nsp1 subcomplex	YGR119C	0.249695	0.14687	complex_abundance	Varland et al. (2018), Molecular & Cellular Proteomics	~environment
nucleoporin Nsp1 subcomplex	YFR002W	0.249695	0.14687	complex_abundance	Varland et al. (2018), Molecular & Cellular Proteomics	~environment
nucleoporin Nsp1 subcomplex	YGL172W	0.249695	0.14687	complex_abundance	Varland et al. (2018), Molecular & Cellular Proteomics	~environment
nucleoporin Nsp1 subcomplex	YJL041W;YLR178C	0.249695	0.14687	complex_abundance	Varland et al. (2018), Molecular & Cellular Proteomics	~environment
eukaryotic translation elongation factor 1 complex	YAL003W	0.252196	0.0806736	complex_stoichiometry	Varland et al. (2018), Molecular & Cellular Proteomics	~environment
eukaryotic translation elongation factor 1 complex	YKL081W	0.252196	0.0806736	complex_stoichiometry	Varland et al. (2018), Molecular & Cellular Proteomics	~environment
eukaryotic translation elongation factor 1 complex	YPR080W	0.252196	0.0806736	complex_stoichiometry	Varland et al. (2018), Molecular & Cellular Proteomics	~environment
eukaryotic translation elongation factor 1 complex	YPL048W	0.252196	0.0806736	complex_stoichiometry	Varland et al. (2018), Molecular & Cellular Proteomics	~environment
proteasome regulatory particle	YHR200W	0.25259	0.120353	complex_stoichiometry	Varland et al. (2018), Molecular & Cellular Proteomics	~environment
proteasome regulatory particle	YER021W	0.25259	0.120353	complex_stoichiometry	Varland et al. (2018), Molecular & Cellular Proteomics	~environment
proteasome regulatory particle	YPR108W	0.25259	0.120353	complex_stoichiometry	Varland et al. (2018), Molecular & Cellular Proteomics	~environment
proteasome regulatory particle	YHR027C	0.25259	0.120353	complex_stoichiometry	Varland et al. (2018), Molecular & Cellular Proteomics	~environment
proteasome regulatory particle	YDL147W	0.25259	0.120353	complex_stoichiometry	Varland et al. (2018), Molecular & Cellular Proteomics	~environment
proteasome regulatory particle	YIL075C	0.25259	0.120353	complex_stoichiometry	Varland et al. (2018), Molecular & Cellular Proteomics	~environment
proteasome regulatory particle	YFR010W	0.25259	0.120353	complex_stoichiometry	Varland et al. (2018), Molecular & Cellular Proteomics	~environment
proteasome regulatory particle	YGL048C	0.25259	0.120353	complex_stoichiometry	Varland et al. (2018), Molecular & Cellular Proteomics	~environment
proteasome regulatory particle	YGR232W	0.25259	0.120353	complex_stoichiometry	Varland et al. (2018), Molecular & Cellular Proteomics	~environment
proteasome regulatory particle	YFR004W	0.25259	0.120353	complex_stoichiometry	Varland et al. (2018), Molecular & Cellular Proteomics	~environment
proteasome regulatory particle	YDR394W	0.25259	0.120353	complex_stoichiometry	Varland et al. (2018), Molecular & Cellular Proteomics	~environment
proteasome regulatory particle	YHL030W	0.25259	0.120353	complex_stoichiometry	Varland et al. (2018), Molecular & Cellular Proteomics	~environment
proteasome regulatory particle	YDR427W	0.25259	0.120353	complex_stoichiometry	Varland et al. (2018), Molecular & Cellular Proteomics	~environment
proteasome regulatory particle	YDL097C	0.25259	0.120353	complex_stoichiometry	Varland et al. (2018), Molecular & Cellular Proteomics	~environment
proteasome regulatory particle	YDL007W	0.25259	0.120353	complex_stoichiometry	Varland et al. (2018), Molecular & Cellular Proteomics	~environment
proteasome regulatory particle	YKL145W	0.25259	0.120353	complex_stoichiometry	Varland et al. (2018), Molecular & Cellular Proteomics	~environment
proteasome regulatory particle	YOR259C	0.25259	0.120353	complex_stoichiometry	Varland et al. (2018), Molecular & Cellular Proteomics	~environment
proteasome regulatory particle	YOR261C	0.25259	0.120353	complex_stoichiometry	Varland et al. (2018), Molecular & Cellular Proteomics	~environment
proteasome regulatory particle	YLR421C	0.25259	0.120353	complex_stoichiometry	Varland et al. (2018), Molecular & Cellular Proteomics	~environment
proteasome regulatory particle	YOR117W	0.25259	0.120353	complex_stoichiometry	Varland et al. (2018), Molecular & Cellular Proteomics	~environment
proteasome regulatory particle	YFR052W	0.25259	0.120353	complex_stoichiometry	Varland et al. (2018), Molecular & Cellular Proteomics	~environment
mitochondtrial large ribosomal subunit	YKR085C	0.254728	0.158598	complex_stoichiometry	Varland et al. (2018), Molecular & Cellular Proteomics	~environment
mitochondtrial large ribosomal subunit	YML025C	0.254728	0.158598	complex_stoichiometry	Varland et al. (2018), Molecular & Cellular Proteomics	~environment
mitochondtrial large ribosomal subunit	YHR147C	0.254728	0.158598	complex_stoichiometry	Varland et al. (2018), Molecular & Cellular Proteomics	~environment
mitochondtrial large ribosomal subunit	YNL252C	0.254728	0.158598	complex_stoichiometry	Varland et al. (2018), Molecular & Cellular Proteomics	~environment
mitochondtrial large ribosomal subunit	YDR462W	0.254728	0.158598	complex_stoichiometry	Varland et al. (2018), Molecular & Cellular Proteomics	~environment
nucleoporin Nup82 subcomplex	YER107C	0.254892	0.185321	complex_abundance	Varland et al. (2018), Molecular & Cellular Proteomics	~environment
nucleoporin Nup82 subcomplex	YIL115C	0.254892	0.185321	complex_abundance	Varland et al. (2018), Molecular & Cellular Proteomics	~environment
nucleoporin Nup82 subcomplex	YJL041W;YLR178C	0.254892	0.185321	complex_abundance	Varland et al. (2018), Molecular & Cellular Proteomics	~environment
nucleoporin Nup82 subcomplex	YMR047C	0.254892	0.185321	complex_abundance	Varland et al. (2018), Molecular & Cellular Proteomics	~environment
nucleoporin Nup82 subcomplex	YJL061W	0.254892	0.185321	complex_abundance	Varland et al. (2018), Molecular & Cellular Proteomics	~environment
proteasome core complex	YOL038W	0.258247	0.0732081	complex_abundance	Varland et al. (2018), Molecular & Cellular Proteomics	~environment
proteasome core complex	YGR135W	0.258247	0.0732081	complex_abundance	Varland et al. (2018), Molecular & Cellular Proteomics	~environment
proteasome core complex	YER094C	0.258247	0.0732081	complex_abundance	Varland et al. (2018), Molecular & Cellular Proteomics	~environment
proteasome core complex	YGR253C	0.258247	0.0732081	complex_abundance	Varland et al. (2018), Molecular & Cellular Proteomics	~environment
proteasome core complex	YFR050C	0.258247	0.0732081	complex_abundance	Varland et al. (2018), Molecular & Cellular Proteomics	~environment
proteasome core complex	YML092C	0.258247	0.0732081	complex_abundance	Varland et al. (2018), Molecular & Cellular Proteomics	~environment
proteasome core complex	YFL007W	0.258247	0.0732081	complex_abundance	Varland et al. (2018), Molecular & Cellular Proteomics	~environment
proteasome core complex	YGL011C	0.258247	0.0732081	complex_abundance	Varland et al. (2018), Molecular & Cellular Proteomics	~environment
proteasome core complex	YJL001W	0.258247	0.0732081	complex_abundance	Varland et al. (2018), Molecular & Cellular Proteomics	~environment
proteasome core complex	YOR157C	0.258247	0.0732081	complex_abundance	Varland et al. (2018), Molecular & Cellular Proteomics	~environment
proteasome core complex	YMR314W	0.258247	0.0732081	complex_abundance	Varland et al. (2018), Molecular & Cellular Proteomics	~environment
proteasome core complex	YER012W	0.258247	0.0732081	complex_abundance	Varland et al. (2018), Molecular & Cellular Proteomics	~environment
proteasome core complex	YBL041W	0.258247	0.0732081	complex_abundance	Varland et al. (2018), Molecular & Cellular Proteomics	~environment
proteasome core complex	YOR362C	0.258247	0.0732081	complex_abundance	Varland et al. (2018), Molecular & Cellular Proteomics	~environment
proteasome core complex	YPR103W	0.258247	0.0732081	complex_abundance	Varland et al. (2018), Molecular & Cellular Proteomics	~environment
mitochondtrial large ribosomal subunit	YKR085C	0.259461	0.215747	complex_abundance	Varland et al. (2018), Molecular & Cellular Proteomics	~environment
mitochondtrial large ribosomal subunit	YML025C	0.259461	0.215747	complex_abundance	Varland et al. (2018), Molecular & Cellular Proteomics	~environment
mitochondtrial large ribosomal subunit	YHR147C	0.259461	0.215747	complex_abundance	Varland et al. (2018), Molecular & Cellular Proteomics	~environment
mitochondtrial large ribosomal subunit	YNL252C	0.259461	0.215747	complex_abundance	Varland et al. (2018), Molecular & Cellular Proteomics	~environment
mitochondtrial large ribosomal subunit	YDR462W	0.259461	0.215747	complex_abundance	Varland et al. (2018), Molecular & Cellular Proteomics	~environment
mitochondrial pyruvate dehydrogenase complex	YBR221C	0.260987	0.0695572	complex_abundance	Varland et al. (2018), Molecular & Cellular Proteomics	~environment
mitochondrial pyruvate dehydrogenase complex	YNL071W	0.260987	0.0695572	complex_abundance	Varland et al. (2018), Molecular & Cellular Proteomics	~environment
mitochondrial pyruvate dehydrogenase complex	YGR193C	0.260987	0.0695572	complex_abundance	Varland et al. (2018), Molecular & Cellular Proteomics	~environment
mitochondrial pyruvate dehydrogenase complex	YER178W	0.260987	0.0695572	complex_abundance	Varland et al. (2018), Molecular & Cellular Proteomics	~environment
cytosolic large ribosomal subunit	YJL177W;YER117W;YLR448W	0.26212	0.153408	complex_stoichiometry	Varland et al. (2018), Molecular & Cellular Proteomics	~environment
cytosolic large ribosomal subunit	YNL178W	0.26212	0.153408	complex_stoichiometry	Varland et al. (2018), Molecular & Cellular Proteomics	~environment
cytosolic large ribosomal subunit	YBL087C;YML073C;YKL180W	0.26212	0.153408	complex_stoichiometry	Varland et al. (2018), Molecular & Cellular Proteomics	~environment
cytosolic large ribosomal subunit	YJR123W	0.26212	0.153408	complex_stoichiometry	Varland et al. (2018), Molecular & Cellular Proteomics	~environment
cytosolic large ribosomal subunit	YGL123W;YJR123W	0.26212	0.153408	complex_stoichiometry	Varland et al. (2018), Molecular & Cellular Proteomics	~environment
cytosolic large ribosomal subunit	YLR441C	0.26212	0.153408	complex_stoichiometry	Varland et al. (2018), Molecular & Cellular Proteomics	~environment
cytosolic large ribosomal subunit	YOL040C	0.26212	0.153408	complex_stoichiometry	Varland et al. (2018), Molecular & Cellular Proteomics	~environment
cytosolic large ribosomal subunit	YGL031C	0.26212	0.153408	complex_stoichiometry	Varland et al. (2018), Molecular & Cellular Proteomics	~environment
cytosolic large ribosomal subunit	YGL014W	0.26212	0.153408	complex_stoichiometry	Varland et al. (2018), Molecular & Cellular Proteomics	~environment
cytosolic large ribosomal subunit	YGL103W	0.26212	0.153408	complex_stoichiometry	Varland et al. (2018), Molecular & Cellular Proteomics	~environment
cytosolic large ribosomal subunit	YNL067W;YLL045C	0.26212	0.153408	complex_stoichiometry	Varland et al. (2018), Molecular & Cellular Proteomics	~environment
cytosolic large ribosomal subunit	YHL001W	0.26212	0.153408	complex_stoichiometry	Varland et al. (2018), Molecular & Cellular Proteomics	~environment
cytosolic large ribosomal subunit	YLR340W	0.26212	0.153408	complex_stoichiometry	Varland et al. (2018), Molecular & Cellular Proteomics	~environment
cytosolic large ribosomal subunit	YOR063W	0.26212	0.153408	complex_stoichiometry	Varland et al. (2018), Molecular & Cellular Proteomics	~environment
cytosolic large ribosomal subunit	YOL127W	0.26212	0.153408	complex_stoichiometry	Varland et al. (2018), Molecular & Cellular Proteomics	~environment
cytosolic large ribosomal subunit	YGL030W	0.26212	0.153408	complex_stoichiometry	Varland et al. (2018), Molecular & Cellular Proteomics	~environment
cytosolic large ribosomal subunit	YPR102C;YIL133C	0.26212	0.153408	complex_stoichiometry	Varland et al. (2018), Molecular & Cellular Proteomics	~environment
cytosolic large ribosomal subunit	YDL075W	0.26212	0.153408	complex_stoichiometry	Varland et al. (2018), Molecular & Cellular Proteomics	~environment
cytosolic large ribosomal subunit	YML073C;YGL076C	0.26212	0.153408	complex_stoichiometry	Varland et al. (2018), Molecular & Cellular Proteomics	~environment
cytosolic large ribosomal subunit	YOL039W	0.26212	0.153408	complex_stoichiometry	Varland et al. (2018), Molecular & Cellular Proteomics	~environment
cytosolic large ribosomal subunit	YLR075W	0.26212	0.153408	complex_stoichiometry	Varland et al. (2018), Molecular & Cellular Proteomics	~environment
cytosolic large ribosomal subunit	YGR034W	0.26212	0.153408	complex_stoichiometry	Varland et al. (2018), Molecular & Cellular Proteomics	~environment
cytosolic large ribosomal subunit	YDR382W	0.26212	0.153408	complex_stoichiometry	Varland et al. (2018), Molecular & Cellular Proteomics	~environment
cytosolic large ribosomal subunit	YGL076C	0.26212	0.153408	complex_stoichiometry	Varland et al. (2018), Molecular & Cellular Proteomics	~environment
cytosolic large ribosomal subunit	YMR194W	0.26212	0.153408	complex_stoichiometry	Varland et al. (2018), Molecular & Cellular Proteomics	~environment
cytosolic large ribosomal subunit	YPL249C-A	0.26212	0.153408	complex_stoichiometry	Varland et al. (2018), Molecular & Cellular Proteomics	~environment
cytosolic large ribosomal subunit	YML063W	0.26212	0.153408	complex_stoichiometry	Varland et al. (2018), Molecular & Cellular Proteomics	~environment
cytosolic large ribosomal subunit	YLR150W;YPR163C	0.26212	0.153408	complex_stoichiometry	Varland et al. (2018), Molecular & Cellular Proteomics	~environment
cytosolic large ribosomal subunit	YBR031W;YHL033C	0.26212	0.153408	complex_stoichiometry	Varland et al. (2018), Molecular & Cellular Proteomics	~environment
cytosolic large ribosomal subunit	YPL198W;YLR448W	0.26212	0.153408	complex_stoichiometry	Varland et al. (2018), Molecular & Cellular Proteomics	~environment
vacuolar proton-transporting V-type ATPase, V1 domain	YDL185W	0.262205	0.101634	complex_stoichiometry	Varland et al. (2018), Molecular & Cellular Proteomics	~environment
vacuolar proton-transporting V-type ATPase, V1 domain	YHR039C-A	0.262205	0.101634	complex_stoichiometry	Varland et al. (2018), Molecular & Cellular Proteomics	~environment
vacuolar proton-transporting V-type ATPase, V1 domain	YEL051W	0.262205	0.101634	complex_stoichiometry	Varland et al. (2018), Molecular & Cellular Proteomics	~environment
vacuolar proton-transporting V-type ATPase, V1 domain	YKL080W	0.262205	0.101634	complex_stoichiometry	Varland et al. (2018), Molecular & Cellular Proteomics	~environment
vacuolar proton-transporting V-type ATPase, V1 domain	YOR332W	0.262205	0.101634	complex_stoichiometry	Varland et al. (2018), Molecular & Cellular Proteomics	~environment
vacuolar proton-transporting V-type ATPase, V1 domain	YPR036W	0.262205	0.101634	complex_stoichiometry	Varland et al. (2018), Molecular & Cellular Proteomics	~environment
vacuolar proton-transporting V-type ATPase, V1 domain	YBR127C	0.262205	0.101634	complex_stoichiometry	Varland et al. (2018), Molecular & Cellular Proteomics	~environment
RNA polymerase III complex	YOR224C	0.263568	0.130995	complex_stoichiometry	Varland et al. (2018), Molecular & Cellular Proteomics	~environment
RNA polymerase III complex	YNR003C	0.263568	0.130995	complex_stoichiometry	Varland et al. (2018), Molecular & Cellular Proteomics	~environment
RNA polymerase III complex	YPR110C	0.263568	0.130995	complex_stoichiometry	Varland et al. (2018), Molecular & Cellular Proteomics	~environment
RNA polymerase III complex	YDL145C	0.263568	0.130995	complex_stoichiometry	Varland et al. (2018), Molecular & Cellular Proteomics	~environment
RNA polymerase III complex	YKR025W	0.263568	0.130995	complex_stoichiometry	Varland et al. (2018), Molecular & Cellular Proteomics	~environment
eukaryotic translation initiation factor 4F complex	YGR162W	0.26403	0.0348506	complex_stoichiometry	Varland et al. (2018), Molecular & Cellular Proteomics	~environment
eukaryotic translation initiation factor 4F complex	YGL049C	0.26403	0.0348506	complex_stoichiometry	Varland et al. (2018), Molecular & Cellular Proteomics	~environment
eukaryotic translation initiation factor 4F complex	YOL139C	0.26403	0.0348506	complex_stoichiometry	Varland et al. (2018), Molecular & Cellular Proteomics	~environment
eukaryotic translation initiation factor 4F complex	YER165W	0.26403	0.0348506	complex_stoichiometry	Varland et al. (2018), Molecular & Cellular Proteomics	~environment
Cdc73-Paf1 complex	YOL145C	0.27173	0.0263356	complex_stoichiometry	Varland et al. (2018), Molecular & Cellular Proteomics	~environment
Cdc73-Paf1 complex	YGL244W	0.27173	0.0263356	complex_stoichiometry	Varland et al. (2018), Molecular & Cellular Proteomics	~environment
Cdc73-Paf1 complex	YOR123C	0.27173	0.0263356	complex_stoichiometry	Varland et al. (2018), Molecular & Cellular Proteomics	~environment
Cdc73-Paf1 complex	YLR418C	0.27173	0.0263356	complex_stoichiometry	Varland et al. (2018), Molecular & Cellular Proteomics	~environment
Cdc73-Paf1 complex	YBR279W	0.27173	0.0263356	complex_stoichiometry	Varland et al. (2018), Molecular & Cellular Proteomics	~environment
RSC complex	YMR091C	0.272412	0.150299	complex_abundance	Varland et al. (2018), Molecular & Cellular Proteomics	~environment
RSC complex	YKR008W	0.272412	0.150299	complex_abundance	Varland et al. (2018), Molecular & Cellular Proteomics	~environment
RSC complex	YFR037C	0.272412	0.150299	complex_abundance	Varland et al. (2018), Molecular & Cellular Proteomics	~environment
RSC complex	YJL176C	0.272412	0.150299	complex_abundance	Varland et al. (2018), Molecular & Cellular Proteomics	~environment
RSC complex	YGL013C	0.272412	0.150299	complex_abundance	Varland et al. (2018), Molecular & Cellular Proteomics	~environment
RSC complex	YIL126W	0.272412	0.150299	complex_abundance	Varland et al. (2018), Molecular & Cellular Proteomics	~environment
RSC complex	YMR033W	0.272412	0.150299	complex_abundance	Varland et al. (2018), Molecular & Cellular Proteomics	~environment
RSC complex	YPR034W	0.272412	0.150299	complex_abundance	Varland et al. (2018), Molecular & Cellular Proteomics	~environment
RSC complex	YDR303C	0.272412	0.150299	complex_abundance	Varland et al. (2018), Molecular & Cellular Proteomics	~environment
RSC complex	YOR290C	0.272412	0.150299	complex_abundance	Varland et al. (2018), Molecular & Cellular Proteomics	~environment
RNA polymerase II complex	YOR151C	0.276073	0.0998994	complex_stoichiometry	Varland et al. (2018), Molecular & Cellular Proteomics	~environment
RNA polymerase II complex	YML010W	0.276073	0.0998994	complex_stoichiometry	Varland et al. (2018), Molecular & Cellular Proteomics	~environment
RNA polymerase II complex	YDL140C	0.276073	0.0998994	complex_stoichiometry	Varland et al. (2018), Molecular & Cellular Proteomics	~environment
RNA polymerase II complex	YGL070C	0.276073	0.0998994	complex_stoichiometry	Varland et al. (2018), Molecular & Cellular Proteomics	~environment
RNA polymerase II complex	YGL043W	0.276073	0.0998994	complex_stoichiometry	Varland et al. (2018), Molecular & Cellular Proteomics	~environment
RNA polymerase II complex	YOR224C	0.276073	0.0998994	complex_stoichiometry	Varland et al. (2018), Molecular & Cellular Proteomics	~environment
RNA polymerase II complex	YGR186W	0.276073	0.0998994	complex_stoichiometry	Varland et al. (2018), Molecular & Cellular Proteomics	~environment
RNA polymerase II complex	YIL021W	0.276073	0.0998994	complex_stoichiometry	Varland et al. (2018), Molecular & Cellular Proteomics	~environment
proteasome regulatory particle	YHR200W	0.277262	0.142368	complex_abundance	Varland et al. (2018), Molecular & Cellular Proteomics	~environment
proteasome regulatory particle	YER021W	0.277262	0.142368	complex_abundance	Varland et al. (2018), Molecular & Cellular Proteomics	~environment
proteasome regulatory particle	YPR108W	0.277262	0.142368	complex_abundance	Varland et al. (2018), Molecular & Cellular Proteomics	~environment
proteasome regulatory particle	YHR027C	0.277262	0.142368	complex_abundance	Varland et al. (2018), Molecular & Cellular Proteomics	~environment
proteasome regulatory particle	YDL147W	0.277262	0.142368	complex_abundance	Varland et al. (2018), Molecular & Cellular Proteomics	~environment
proteasome regulatory particle	YIL075C	0.277262	0.142368	complex_abundance	Varland et al. (2018), Molecular & Cellular Proteomics	~environment
proteasome regulatory particle	YFR010W	0.277262	0.142368	complex_abundance	Varland et al. (2018), Molecular & Cellular Proteomics	~environment
proteasome regulatory particle	YGL048C	0.277262	0.142368	complex_abundance	Varland et al. (2018), Molecular & Cellular Proteomics	~environment
proteasome regulatory particle	YGR232W	0.277262	0.142368	complex_abundance	Varland et al. (2018), Molecular & Cellular Proteomics	~environment
proteasome regulatory particle	YFR004W	0.277262	0.142368	complex_abundance	Varland et al. (2018), Molecular & Cellular Proteomics	~environment
proteasome regulatory particle	YDR394W	0.277262	0.142368	complex_abundance	Varland et al. (2018), Molecular & Cellular Proteomics	~environment
proteasome regulatory particle	YDR427W	0.277262	0.142368	complex_abundance	Varland et al. (2018), Molecular & Cellular Proteomics	~environment
proteasome regulatory particle	YDL097C	0.277262	0.142368	complex_abundance	Varland et al. (2018), Molecular & Cellular Proteomics	~environment
proteasome regulatory particle	YDL007W	0.277262	0.142368	complex_abundance	Varland et al. (2018), Molecular & Cellular Proteomics	~environment
proteasome regulatory particle	YHL030W	0.277262	0.142368	complex_abundance	Varland et al. (2018), Molecular & Cellular Proteomics	~environment
proteasome regulatory particle	YKL145W	0.277262	0.142368	complex_abundance	Varland et al. (2018), Molecular & Cellular Proteomics	~environment
proteasome regulatory particle	YOR259C	0.277262	0.142368	complex_abundance	Varland et al. (2018), Molecular & Cellular Proteomics	~environment
proteasome regulatory particle	YOR261C	0.277262	0.142368	complex_abundance	Varland et al. (2018), Molecular & Cellular Proteomics	~environment
proteasome regulatory particle	YLR421C	0.277262	0.142368	complex_abundance	Varland et al. (2018), Molecular & Cellular Proteomics	~environment
proteasome regulatory particle	YOR117W	0.277262	0.142368	complex_abundance	Varland et al. (2018), Molecular & Cellular Proteomics	~environment
proteasome regulatory particle	YFR052W	0.277262	0.142368	complex_abundance	Varland et al. (2018), Molecular & Cellular Proteomics	~environment
Sec24-Sfb2-Sec16-Sec23 complex	YPL085W	0.278721	0.108836	complex_stoichiometry	Varland et al. (2018), Molecular & Cellular Proteomics	~environment
Sec24-Sfb2-Sec16-Sec23 complex	YNL049C	0.278721	0.108836	complex_stoichiometry	Varland et al. (2018), Molecular & Cellular Proteomics	~environment
Sec24-Sfb2-Sec16-Sec23 complex	YPR181C	0.278721	0.108836	complex_stoichiometry	Varland et al. (2018), Molecular & Cellular Proteomics	~environment
Sec24-Sfb2-Sec16-Sec23 complex	YIL109C	0.278721	0.108836	complex_stoichiometry	Varland et al. (2018), Molecular & Cellular Proteomics	~environment
RNA polymerase II complex	YOR151C	0.279079	0.0526434	complex_abundance	Varland et al. (2018), Molecular & Cellular Proteomics	~environment
RNA polymerase II complex	YML010W	0.279079	0.0526434	complex_abundance	Varland et al. (2018), Molecular & Cellular Proteomics	~environment
RNA polymerase II complex	YGL070C	0.279079	0.0526434	complex_abundance	Varland et al. (2018), Molecular & Cellular Proteomics	~environment
RNA polymerase II complex	YDL140C	0.279079	0.0526434	complex_abundance	Varland et al. (2018), Molecular & Cellular Proteomics	~environment
RNA polymerase II complex	YGL043W	0.279079	0.0526434	complex_abundance	Varland et al. (2018), Molecular & Cellular Proteomics	~environment
RNA polymerase II complex	YOR224C	0.279079	0.0526434	complex_abundance	Varland et al. (2018), Molecular & Cellular Proteomics	~environment
RNA polymerase II complex	YGR186W	0.279079	0.0526434	complex_abundance	Varland et al. (2018), Molecular & Cellular Proteomics	~environment
RNA polymerase II complex	YIL021W	0.279079	0.0526434	complex_abundance	Varland et al. (2018), Molecular & Cellular Proteomics	~environment
SAGA complex	YDR145W	0.281507	0.28409	complex_stoichiometry	Varland et al. (2018), Molecular & Cellular Proteomics	~environment
SAGA complex	YDR167W	0.281507	0.28409	complex_stoichiometry	Varland et al. (2018), Molecular & Cellular Proteomics	~environment
SAGA complex	YHR099W	0.281507	0.28409	complex_stoichiometry	Varland et al. (2018), Molecular & Cellular Proteomics	~environment
SAGA complex	YBR198C	0.281507	0.28409	complex_stoichiometry	Varland et al. (2018), Molecular & Cellular Proteomics	~environment
SAGA complex	YPL254W	0.281507	0.28409	complex_stoichiometry	Varland et al. (2018), Molecular & Cellular Proteomics	~environment
alpha-1,6-mannosyltransferase complex	YJR075W	0.28488	0.145734	complex_stoichiometry	Varland et al. (2018), Molecular & Cellular Proteomics	~environment
alpha-1,6-mannosyltransferase complex	YEL036C	0.28488	0.145734	complex_stoichiometry	Varland et al. (2018), Molecular & Cellular Proteomics	~environment
alpha-1,6-mannosyltransferase complex	YJL183W	0.28488	0.145734	complex_stoichiometry	Varland et al. (2018), Molecular & Cellular Proteomics	~environment
alpha-1,6-mannosyltransferase complex	YPL050C	0.28488	0.145734	complex_stoichiometry	Varland et al. (2018), Molecular & Cellular Proteomics	~environment
RNA polymerase I complex	YDR156W	0.287566	0.136749	complex_stoichiometry	Varland et al. (2018), Molecular & Cellular Proteomics	~environment
RNA polymerase I complex	YNL248C	0.287566	0.136749	complex_stoichiometry	Varland et al. (2018), Molecular & Cellular Proteomics	~environment
RNA polymerase I complex	YOR340C	0.287566	0.136749	complex_stoichiometry	Varland et al. (2018), Molecular & Cellular Proteomics	~environment
RNA polymerase I complex	YPR010C	0.287566	0.136749	complex_stoichiometry	Varland et al. (2018), Molecular & Cellular Proteomics	~environment
RNA polymerase I complex	YHR143W-A	0.287566	0.136749	complex_stoichiometry	Varland et al. (2018), Molecular & Cellular Proteomics	~environment
RNA polymerase I complex	YOR341W	0.287566	0.136749	complex_stoichiometry	Varland et al. (2018), Molecular & Cellular Proteomics	~environment
RNA polymerase I complex	YPR110C	0.287566	0.136749	complex_stoichiometry	Varland et al. (2018), Molecular & Cellular Proteomics	~environment
RNA polymerase I complex	YOR224C	0.287566	0.136749	complex_stoichiometry	Varland et al. (2018), Molecular & Cellular Proteomics	~environment
putative Tdh3-Pgk1-Eno2-Fba1-Pgm1 complex	YCR012W	0.293386	0.123534	complex_abundance	Varland et al. (2018), Molecular & Cellular Proteomics	~environment
putative Tdh3-Pgk1-Eno2-Fba1-Pgm1 complex	YKL152C	0.293386	0.123534	complex_abundance	Varland et al. (2018), Molecular & Cellular Proteomics	~environment
putative Tdh3-Pgk1-Eno2-Fba1-Pgm1 complex	YKL060C	0.293386	0.123534	complex_abundance	Varland et al. (2018), Molecular & Cellular Proteomics	~environment
putative Tdh3-Pgk1-Eno2-Fba1-Pgm1 complex	YGR192C	0.293386	0.123534	complex_abundance	Varland et al. (2018), Molecular & Cellular Proteomics	~environment
putative Tdh3-Pgk1-Eno2-Fba1-Pgm1 complex	YHR174W	0.293386	0.123534	complex_abundance	Varland et al. (2018), Molecular & Cellular Proteomics	~environment
mitochondrial proton-transporting ATP synthase complex	YKL016C	0.301591	0.101385	complex_stoichiometry	Varland et al. (2018), Molecular & Cellular Proteomics	~environment
mitochondrial proton-transporting ATP synthase complex	YBR039W	0.301591	0.101385	complex_stoichiometry	Varland et al. (2018), Molecular & Cellular Proteomics	~environment
mitochondrial proton-transporting ATP synthase complex	YDR298C	0.301591	0.101385	complex_stoichiometry	Varland et al. (2018), Molecular & Cellular Proteomics	~environment
mitochondrial proton-transporting ATP synthase complex	YBL099W	0.301591	0.101385	complex_stoichiometry	Varland et al. (2018), Molecular & Cellular Proteomics	~environment
INO80 complex	YFL039C	0.303956	0.0821485	complex_stoichiometry	Varland et al. (2018), Molecular & Cellular Proteomics	~environment
INO80 complex	YDL002C	0.303956	0.0821485	complex_stoichiometry	Varland et al. (2018), Molecular & Cellular Proteomics	~environment
INO80 complex	YPL235W	0.303956	0.0821485	complex_stoichiometry	Varland et al. (2018), Molecular & Cellular Proteomics	~environment
INO80 complex	YGL150C	0.303956	0.0821485	complex_stoichiometry	Varland et al. (2018), Molecular & Cellular Proteomics	~environment
INO80 complex	YDR190C	0.303956	0.0821485	complex_stoichiometry	Varland et al. (2018), Molecular & Cellular Proteomics	~environment
INO80 complex	YJL081C	0.303956	0.0821485	complex_stoichiometry	Varland et al. (2018), Molecular & Cellular Proteomics	~environment
putative Yer071c-Aim21-Cap1-Cap2 complex	YER071C	0.306741	0.0145375	complex_abundance	Varland et al. (2018), Molecular & Cellular Proteomics	~environment
putative Yer071c-Aim21-Cap1-Cap2 complex	YIR003W	0.306741	0.0145375	complex_abundance	Varland et al. (2018), Molecular & Cellular Proteomics	~environment
putative Yer071c-Aim21-Cap1-Cap2 complex	YKL007W;YNL138W	0.306741	0.0145375	complex_abundance	Varland et al. (2018), Molecular & Cellular Proteomics	~environment
putative Yer071c-Aim21-Cap1-Cap2 complex	YIL034C	0.306741	0.0145375	complex_abundance	Varland et al. (2018), Molecular & Cellular Proteomics	~environment
preribosome, large subunit precursor	YDL031W	0.309049	0.124381	complex_stoichiometry	Varland et al. (2018), Molecular & Cellular Proteomics	~environment
preribosome, large subunit precursor	YKL172W	0.309049	0.124381	complex_stoichiometry	Varland et al. (2018), Molecular & Cellular Proteomics	~environment
preribosome, large subunit precursor	YPL093W	0.309049	0.124381	complex_stoichiometry	Varland et al. (2018), Molecular & Cellular Proteomics	~environment
preribosome, large subunit precursor	YOR272W	0.309049	0.124381	complex_stoichiometry	Varland et al. (2018), Molecular & Cellular Proteomics	~environment
preribosome, large subunit precursor	YFL002C	0.309049	0.124381	complex_stoichiometry	Varland et al. (2018), Molecular & Cellular Proteomics	~environment
preribosome, large subunit precursor	YKL009W	0.309049	0.124381	complex_stoichiometry	Varland et al. (2018), Molecular & Cellular Proteomics	~environment
preribosome, large subunit precursor	YOR206W	0.309049	0.124381	complex_stoichiometry	Varland et al. (2018), Molecular & Cellular Proteomics	~environment
preribosome, large subunit precursor	YDR087C	0.309049	0.124381	complex_stoichiometry	Varland et al. (2018), Molecular & Cellular Proteomics	~environment
preribosome, large subunit precursor	YGR103W	0.309049	0.124381	complex_stoichiometry	Varland et al. (2018), Molecular & Cellular Proteomics	~environment
preribosome, large subunit precursor	YLR002C	0.309049	0.124381	complex_stoichiometry	Varland et al. (2018), Molecular & Cellular Proteomics	~environment
preribosome, large subunit precursor	YMR049C	0.309049	0.124381	complex_stoichiometry	Varland et al. (2018), Molecular & Cellular Proteomics	~environment
preribosome, large subunit precursor	YNL061W	0.309049	0.124381	complex_stoichiometry	Varland et al. (2018), Molecular & Cellular Proteomics	~environment
preribosome, large subunit precursor	YGL111W	0.309049	0.124381	complex_stoichiometry	Varland et al. (2018), Molecular & Cellular Proteomics	~environment
preribosome, large subunit precursor	YHR088W	0.309049	0.124381	complex_stoichiometry	Varland et al. (2018), Molecular & Cellular Proteomics	~environment
preribosome, large subunit precursor	YER006W	0.309049	0.124381	complex_stoichiometry	Varland et al. (2018), Molecular & Cellular Proteomics	~environment
preribosome, large subunit precursor	YDR496C	0.309049	0.124381	complex_stoichiometry	Varland et al. (2018), Molecular & Cellular Proteomics	~environment
preribosome, large subunit precursor	YMR229C	0.309049	0.124381	complex_stoichiometry	Varland et al. (2018), Molecular & Cellular Proteomics	~environment
preribosome, large subunit precursor	YLL034C	0.309049	0.124381	complex_stoichiometry	Varland et al. (2018), Molecular & Cellular Proteomics	~environment
preribosome, large subunit precursor	YBR142W	0.309049	0.124381	complex_stoichiometry	Varland et al. (2018), Molecular & Cellular Proteomics	~environment
preribosome, large subunit precursor	YLL008W	0.309049	0.124381	complex_stoichiometry	Varland et al. (2018), Molecular & Cellular Proteomics	~environment
preribosome, large subunit precursor	YOL077C	0.309049	0.124381	complex_stoichiometry	Varland et al. (2018), Molecular & Cellular Proteomics	~environment
preribosome, large subunit precursor	YMR290C	0.309049	0.124381	complex_stoichiometry	Varland et al. (2018), Molecular & Cellular Proteomics	~environment
preribosome, large subunit precursor	YNL002C	0.309049	0.124381	complex_stoichiometry	Varland et al. (2018), Molecular & Cellular Proteomics	~environment
putative Crm1-Mir1-Erd2-Tub1-Gea2-Mtr10-Kap104 complex	YGR218W	0.31561	0.170748	complex_abundance	Varland et al. (2018), Molecular & Cellular Proteomics	~environment
putative Crm1-Mir1-Erd2-Tub1-Gea2-Mtr10-Kap104 complex	YEL022W	0.31561	0.170748	complex_abundance	Varland et al. (2018), Molecular & Cellular Proteomics	~environment
putative Crm1-Mir1-Erd2-Tub1-Gea2-Mtr10-Kap104 complex	YJR077C	0.31561	0.170748	complex_abundance	Varland et al. (2018), Molecular & Cellular Proteomics	~environment
putative Crm1-Mir1-Erd2-Tub1-Gea2-Mtr10-Kap104 complex	YBR017C	0.31561	0.170748	complex_abundance	Varland et al. (2018), Molecular & Cellular Proteomics	~environment
SWR1 complex	YJL081C	0.317126	0.0766446	complex_stoichiometry	Varland et al. (2018), Molecular & Cellular Proteomics	~environment
SWR1 complex	YPL235W	0.317126	0.0766446	complex_stoichiometry	Varland et al. (2018), Molecular & Cellular Proteomics	~environment
SWR1 complex	YFL039C	0.317126	0.0766446	complex_stoichiometry	Varland et al. (2018), Molecular & Cellular Proteomics	~environment
SWR1 complex	YLR399C	0.317126	0.0766446	complex_stoichiometry	Varland et al. (2018), Molecular & Cellular Proteomics	~environment
SWR1 complex	YDR190C	0.317126	0.0766446	complex_stoichiometry	Varland et al. (2018), Molecular & Cellular Proteomics	~environment
septin complex	YHR107C	0.3197	0.0532601	complex_abundance	Varland et al. (2018), Molecular & Cellular Proteomics	~environment
septin complex	YJR092W	0.3197	0.0532601	complex_abundance	Varland et al. (2018), Molecular & Cellular Proteomics	~environment
septin complex	YJR076C	0.3197	0.0532601	complex_abundance	Varland et al. (2018), Molecular & Cellular Proteomics	~environment
septin complex	YLR314C	0.3197	0.0532601	complex_abundance	Varland et al. (2018), Molecular & Cellular Proteomics	~environment
septin complex	YCR002C	0.3197	0.0532601	complex_abundance	Varland et al. (2018), Molecular & Cellular Proteomics	~environment
septin complex	YDL225W	0.3197	0.0532601	complex_abundance	Varland et al. (2018), Molecular & Cellular Proteomics	~environment
putative Kem1-Gbp2-Sro9-Sbp1 complex	YCL037C	0.321874	0.124826	complex_stoichiometry	Varland et al. (2018), Molecular & Cellular Proteomics	~environment
putative Kem1-Gbp2-Sro9-Sbp1 complex	YHL034C	0.321874	0.124826	complex_stoichiometry	Varland et al. (2018), Molecular & Cellular Proteomics	~environment
putative Kem1-Gbp2-Sro9-Sbp1 complex	YCL011C	0.321874	0.124826	complex_stoichiometry	Varland et al. (2018), Molecular & Cellular Proteomics	~environment
putative Kem1-Gbp2-Sro9-Sbp1 complex	YGL173C	0.321874	0.124826	complex_stoichiometry	Varland et al. (2018), Molecular & Cellular Proteomics	~environment
eukaryotic translation initiation factor 2B complex	YKR026C	0.323054	0.125143	complex_abundance	Varland et al. (2018), Molecular & Cellular Proteomics	~environment
eukaryotic translation initiation factor 2B complex	YPL237W	0.323054	0.125143	complex_abundance	Varland et al. (2018), Molecular & Cellular Proteomics	~environment
eukaryotic translation initiation factor 2B complex	YJR007W	0.323054	0.125143	complex_abundance	Varland et al. (2018), Molecular & Cellular Proteomics	~environment
eukaryotic translation initiation factor 2B complex	YDR211W	0.323054	0.125143	complex_abundance	Varland et al. (2018), Molecular & Cellular Proteomics	~environment
eukaryotic translation initiation factor 2B complex	YOR260W	0.323054	0.125143	complex_abundance	Varland et al. (2018), Molecular & Cellular Proteomics	~environment
eukaryotic translation initiation factor 2B complex	YER025W	0.323054	0.125143	complex_abundance	Varland et al. (2018), Molecular & Cellular Proteomics	~environment
mitochondrial oxoglutarate dehydrogenase complex	YDR148C	0.327441	0.202197	complex_stoichiometry	Varland et al. (2018), Molecular & Cellular Proteomics	~environment
mitochondrial oxoglutarate dehydrogenase complex	YFL018C	0.327441	0.202197	complex_stoichiometry	Varland et al. (2018), Molecular & Cellular Proteomics	~environment
mitochondrial oxoglutarate dehydrogenase complex	YIL125W	0.327441	0.202197	complex_stoichiometry	Varland et al. (2018), Molecular & Cellular Proteomics	~environment
mitochondrial oxoglutarate dehydrogenase complex	YFR049W	0.327441	0.202197	complex_stoichiometry	Varland et al. (2018), Molecular & Cellular Proteomics	~environment
endoplasmic reticulum Sec complex	YPL094C	0.329044	0.0752151	complex_abundance	Varland et al. (2018), Molecular & Cellular Proteomics	~environment
endoplasmic reticulum Sec complex	YOR254C	0.329044	0.0752151	complex_abundance	Varland et al. (2018), Molecular & Cellular Proteomics	~environment
endoplasmic reticulum Sec complex	YBR171W	0.329044	0.0752151	complex_abundance	Varland et al. (2018), Molecular & Cellular Proteomics	~environment
endoplasmic reticulum Sec complex	YLR292C	0.329044	0.0752151	complex_abundance	Varland et al. (2018), Molecular & Cellular Proteomics	~environment
exosome (RNase complex)	YOL021C	0.333157	0.161801	complex_abundance	Varland et al. (2018), Molecular & Cellular Proteomics	~environment
exosome (RNase complex)	YHR069C	0.333157	0.161801	complex_abundance	Varland et al. (2018), Molecular & Cellular Proteomics	~environment
exosome (RNase complex)	YNL189W;YER011W	0.333157	0.161801	complex_abundance	Varland et al. (2018), Molecular & Cellular Proteomics	~environment
exosome (RNase complex)	YDL111C	0.333157	0.161801	complex_abundance	Varland et al. (2018), Molecular & Cellular Proteomics	~environment
exosome (RNase complex)	YNL232W	0.333157	0.161801	complex_abundance	Varland et al. (2018), Molecular & Cellular Proteomics	~environment
exosome (RNase complex)	YHR081W	0.333157	0.161801	complex_abundance	Varland et al. (2018), Molecular & Cellular Proteomics	~environment
HAT-A4 complex	YLL022C	0.33522	0.119544	complex_abundance	Varland et al. (2018), Molecular & Cellular Proteomics	~environment
HAT-A4 complex	YEL056W	0.33522	0.119544	complex_abundance	Varland et al. (2018), Molecular & Cellular Proteomics	~environment
HAT-A4 complex	YBR009C	0.33522	0.119544	complex_abundance	Varland et al. (2018), Molecular & Cellular Proteomics	~environment
HAT-A4 complex	YPL001W	0.33522	0.119544	complex_abundance	Varland et al. (2018), Molecular & Cellular Proteomics	~environment
HAT-A4 complex	YBR010W	0.33522	0.119544	complex_abundance	Varland et al. (2018), Molecular & Cellular Proteomics	~environment
putative Hrr25-Ltv1-Rio2-Tsr1 complex	YKL143W	0.336303	0.0686627	complex_stoichiometry	Varland et al. (2018), Molecular & Cellular Proteomics	~environment
putative Hrr25-Ltv1-Rio2-Tsr1 complex	YDL060W	0.336303	0.0686627	complex_stoichiometry	Varland et al. (2018), Molecular & Cellular Proteomics	~environment
putative Hrr25-Ltv1-Rio2-Tsr1 complex	YNL207W	0.336303	0.0686627	complex_stoichiometry	Varland et al. (2018), Molecular & Cellular Proteomics	~environment
putative Hrr25-Ltv1-Rio2-Tsr1 complex	YPL204W	0.336303	0.0686627	complex_stoichiometry	Varland et al. (2018), Molecular & Cellular Proteomics	~environment
vacuolar proton-transporting V-type ATPase, V1 domain	YDL185W	0.339072	0.102809	complex_abundance	Varland et al. (2018), Molecular & Cellular Proteomics	~environment
vacuolar proton-transporting V-type ATPase, V1 domain	YHR039C-A	0.339072	0.102809	complex_abundance	Varland et al. (2018), Molecular & Cellular Proteomics	~environment
vacuolar proton-transporting V-type ATPase, V1 domain	YEL051W	0.339072	0.102809	complex_abundance	Varland et al. (2018), Molecular & Cellular Proteomics	~environment
vacuolar proton-transporting V-type ATPase, V1 domain	YKL080W	0.339072	0.102809	complex_abundance	Varland et al. (2018), Molecular & Cellular Proteomics	~environment
vacuolar proton-transporting V-type ATPase, V1 domain	YOR332W	0.339072	0.102809	complex_abundance	Varland et al. (2018), Molecular & Cellular Proteomics	~environment
vacuolar proton-transporting V-type ATPase, V1 domain	YPR036W	0.339072	0.102809	complex_abundance	Varland et al. (2018), Molecular & Cellular Proteomics	~environment
vacuolar proton-transporting V-type ATPase, V1 domain	YBR127C	0.339072	0.102809	complex_abundance	Varland et al. (2018), Molecular & Cellular Proteomics	~environment
putative Crm1-Mir1-Erd2-Tub1-Gea2-Mtr10-Kap104 complex	YGR218W	0.347356	0.212681	complex_stoichiometry	Varland et al. (2018), Molecular & Cellular Proteomics	~environment
putative Crm1-Mir1-Erd2-Tub1-Gea2-Mtr10-Kap104 complex	YEL022W	0.347356	0.212681	complex_stoichiometry	Varland et al. (2018), Molecular & Cellular Proteomics	~environment
putative Crm1-Mir1-Erd2-Tub1-Gea2-Mtr10-Kap104 complex	YJR077C	0.347356	0.212681	complex_stoichiometry	Varland et al. (2018), Molecular & Cellular Proteomics	~environment
putative Crm1-Mir1-Erd2-Tub1-Gea2-Mtr10-Kap104 complex	YBR017C	0.347356	0.212681	complex_stoichiometry	Varland et al. (2018), Molecular & Cellular Proteomics	~environment
INO80 complex	YFL039C	0.348131	0.0944217	complex_abundance	Varland et al. (2018), Molecular & Cellular Proteomics	~environment
INO80 complex	YDL002C	0.348131	0.0944217	complex_abundance	Varland et al. (2018), Molecular & Cellular Proteomics	~environment
INO80 complex	YPL235W	0.348131	0.0944217	complex_abundance	Varland et al. (2018), Molecular & Cellular Proteomics	~environment
INO80 complex	YGL150C	0.348131	0.0944217	complex_abundance	Varland et al. (2018), Molecular & Cellular Proteomics	~environment
INO80 complex	YDR190C	0.348131	0.0944217	complex_abundance	Varland et al. (2018), Molecular & Cellular Proteomics	~environment
INO80 complex	YJL081C	0.348131	0.0944217	complex_abundance	Varland et al. (2018), Molecular & Cellular Proteomics	~environment
Sec24-Sfb2-Sec16-Sec23 complex	YPL085W	0.349326	0.067097	complex_abundance	Varland et al. (2018), Molecular & Cellular Proteomics	~environment
Sec24-Sfb2-Sec16-Sec23 complex	YNL049C	0.349326	0.067097	complex_abundance	Varland et al. (2018), Molecular & Cellular Proteomics	~environment
Sec24-Sfb2-Sec16-Sec23 complex	YPR181C	0.349326	0.067097	complex_abundance	Varland et al. (2018), Molecular & Cellular Proteomics	~environment
Sec24-Sfb2-Sec16-Sec23 complex	YIL109C	0.349326	0.067097	complex_abundance	Varland et al. (2018), Molecular & Cellular Proteomics	~environment
COPI vesicle coat	YNL287W	0.350853	0.17642	complex_abundance	Varland et al. (2018), Molecular & Cellular Proteomics	~environment
COPI vesicle coat	YGL137W	0.350853	0.17642	complex_abundance	Varland et al. (2018), Molecular & Cellular Proteomics	~environment
COPI vesicle coat	YDR238C	0.350853	0.17642	complex_abundance	Varland et al. (2018), Molecular & Cellular Proteomics	~environment
COPI vesicle coat	YER122C	0.350853	0.17642	complex_abundance	Varland et al. (2018), Molecular & Cellular Proteomics	~environment
COPI vesicle coat	YDL145C	0.350853	0.17642	complex_abundance	Varland et al. (2018), Molecular & Cellular Proteomics	~environment
COPI vesicle coat	YIL076W	0.350853	0.17642	complex_abundance	Varland et al. (2018), Molecular & Cellular Proteomics	~environment
COPI vesicle coat	YFR051C	0.350853	0.17642	complex_abundance	Varland et al. (2018), Molecular & Cellular Proteomics	~environment
COPI vesicle coat	YPL010W	0.350853	0.17642	complex_abundance	Varland et al. (2018), Molecular & Cellular Proteomics	~environment
putative Arx1-Rsa4-Sda1-Ipi3-Nsa2-Nog2-Bud20-Ipi1-Mdn1 complex	YNL182C	0.352503	0.105975	complex_abundance	Varland et al. (2018), Molecular & Cellular Proteomics	~environment
putative Arx1-Rsa4-Sda1-Ipi3-Nsa2-Nog2-Bud20-Ipi1-Mdn1 complex	YLR074C	0.352503	0.105975	complex_abundance	Varland et al. (2018), Molecular & Cellular Proteomics	~environment
putative Arx1-Rsa4-Sda1-Ipi3-Nsa2-Nog2-Bud20-Ipi1-Mdn1 complex	YER126C	0.352503	0.105975	complex_abundance	Varland et al. (2018), Molecular & Cellular Proteomics	~environment
putative Arx1-Rsa4-Sda1-Ipi3-Nsa2-Nog2-Bud20-Ipi1-Mdn1 complex	YDR101C	0.352503	0.105975	complex_abundance	Varland et al. (2018), Molecular & Cellular Proteomics	~environment
putative Arx1-Rsa4-Sda1-Ipi3-Nsa2-Nog2-Bud20-Ipi1-Mdn1 complex	YCR072C	0.352503	0.105975	complex_abundance	Varland et al. (2018), Molecular & Cellular Proteomics	~environment
putative Arx1-Rsa4-Sda1-Ipi3-Nsa2-Nog2-Bud20-Ipi1-Mdn1 complex	YNR053C	0.352503	0.105975	complex_abundance	Varland et al. (2018), Molecular & Cellular Proteomics	~environment
putative Arx1-Rsa4-Sda1-Ipi3-Nsa2-Nog2-Bud20-Ipi1-Mdn1 complex	YGR245C	0.352503	0.105975	complex_abundance	Varland et al. (2018), Molecular & Cellular Proteomics	~environment
putative Arx1-Rsa4-Sda1-Ipi3-Nsa2-Nog2-Bud20-Ipi1-Mdn1 complex	YLR106C	0.352503	0.105975	complex_abundance	Varland et al. (2018), Molecular & Cellular Proteomics	~environment
putative Tub3-Gcn1-Gcn20-Gfa1-Mae1-Sam1-Clu1 complex	YGL195W	0.366464	0.151389	complex_stoichiometry	Varland et al. (2018), Molecular & Cellular Proteomics	~environment
putative Tub3-Gcn1-Gcn20-Gfa1-Mae1-Sam1-Clu1 complex	YLR180W	0.366464	0.151389	complex_stoichiometry	Varland et al. (2018), Molecular & Cellular Proteomics	~environment
putative Tub3-Gcn1-Gcn20-Gfa1-Mae1-Sam1-Clu1 complex	YMR012W	0.366464	0.151389	complex_stoichiometry	Varland et al. (2018), Molecular & Cellular Proteomics	~environment
putative Tub3-Gcn1-Gcn20-Gfa1-Mae1-Sam1-Clu1 complex	YML124C	0.366464	0.151389	complex_stoichiometry	Varland et al. (2018), Molecular & Cellular Proteomics	~environment
putative Tub3-Gcn1-Gcn20-Gfa1-Mae1-Sam1-Clu1 complex	YFR009W	0.366464	0.151389	complex_stoichiometry	Varland et al. (2018), Molecular & Cellular Proteomics	~environment
putative Tub3-Gcn1-Gcn20-Gfa1-Mae1-Sam1-Clu1 complex	YKL104C	0.366464	0.151389	complex_stoichiometry	Varland et al. (2018), Molecular & Cellular Proteomics	~environment
putative Tub3-Gcn1-Gcn20-Gfa1-Mae1-Sam1-Clu1 complex	YKL029C	0.366464	0.151389	complex_stoichiometry	Varland et al. (2018), Molecular & Cellular Proteomics	~environment
90S preribosome	YJR002W	0.368685	0.136979	complex_abundance	Varland et al. (2018), Molecular & Cellular Proteomics	~environment
90S preribosome	YBR247C	0.368685	0.136979	complex_abundance	Varland et al. (2018), Molecular & Cellular Proteomics	~environment
90S preribosome	YDR064W	0.368685	0.136979	complex_abundance	Varland et al. (2018), Molecular & Cellular Proteomics	~environment
90S preribosome	YJL109C	0.368685	0.136979	complex_abundance	Varland et al. (2018), Molecular & Cellular Proteomics	~environment
90S preribosome	YGR090W	0.368685	0.136979	complex_abundance	Varland et al. (2018), Molecular & Cellular Proteomics	~environment
90S preribosome	YEL055C	0.368685	0.136979	complex_abundance	Varland et al. (2018), Molecular & Cellular Proteomics	~environment
90S preribosome	YPR112C	0.368685	0.136979	complex_abundance	Varland et al. (2018), Molecular & Cellular Proteomics	~environment
90S preribosome	YDR299W	0.368685	0.136979	complex_abundance	Varland et al. (2018), Molecular & Cellular Proteomics	~environment
90S preribosome	YBL004W	0.368685	0.136979	complex_abundance	Varland et al. (2018), Molecular & Cellular Proteomics	~environment
90S preribosome	YER127W	0.368685	0.136979	complex_abundance	Varland et al. (2018), Molecular & Cellular Proteomics	~environment
90S preribosome	YHR196W	0.368685	0.136979	complex_abundance	Varland et al. (2018), Molecular & Cellular Proteomics	~environment
90S preribosome	YPL266W	0.368685	0.136979	complex_abundance	Varland et al. (2018), Molecular & Cellular Proteomics	~environment
90S preribosome	YLL011W	0.368685	0.136979	complex_abundance	Varland et al. (2018), Molecular & Cellular Proteomics	~environment
90S preribosome	YER082C	0.368685	0.136979	complex_abundance	Varland et al. (2018), Molecular & Cellular Proteomics	~environment
90S preribosome	YLR222C	0.368685	0.136979	complex_abundance	Varland et al. (2018), Molecular & Cellular Proteomics	~environment
90S preribosome	YPL126W	0.368685	0.136979	complex_abundance	Varland et al. (2018), Molecular & Cellular Proteomics	~environment
90S preribosome	YLR003C	0.368685	0.136979	complex_abundance	Varland et al. (2018), Molecular & Cellular Proteomics	~environment
90S preribosome	YPR137W	0.368685	0.136979	complex_abundance	Varland et al. (2018), Molecular & Cellular Proteomics	~environment
90S preribosome	YPL217C	0.368685	0.136979	complex_abundance	Varland et al. (2018), Molecular & Cellular Proteomics	~environment
90S preribosome	YCR057C	0.368685	0.136979	complex_abundance	Varland et al. (2018), Molecular & Cellular Proteomics	~environment
90S preribosome	YLR129W	0.368685	0.136979	complex_abundance	Varland et al. (2018), Molecular & Cellular Proteomics	~environment
90S preribosome	YOR310C	0.368685	0.136979	complex_abundance	Varland et al. (2018), Molecular & Cellular Proteomics	~environment
90S preribosome	YPL012W	0.368685	0.136979	complex_abundance	Varland et al. (2018), Molecular & Cellular Proteomics	~environment
90S preribosome	YOR145C	0.368685	0.136979	complex_abundance	Varland et al. (2018), Molecular & Cellular Proteomics	~environment
90S preribosome	YDR324C	0.368685	0.136979	complex_abundance	Varland et al. (2018), Molecular & Cellular Proteomics	~environment
90S preribosome	YMR093W	0.368685	0.136979	complex_abundance	Varland et al. (2018), Molecular & Cellular Proteomics	~environment
90S preribosome	YDR449C	0.368685	0.136979	complex_abundance	Varland et al. (2018), Molecular & Cellular Proteomics	~environment
90S preribosome	YLR197W	0.368685	0.136979	complex_abundance	Varland et al. (2018), Molecular & Cellular Proteomics	~environment
90S preribosome	YDL014W	0.368685	0.136979	complex_abundance	Varland et al. (2018), Molecular & Cellular Proteomics	~environment
90S preribosome	YGR145W	0.368685	0.136979	complex_abundance	Varland et al. (2018), Molecular & Cellular Proteomics	~environment
90S preribosome	YDL148C	0.368685	0.136979	complex_abundance	Varland et al. (2018), Molecular & Cellular Proteomics	~environment
90S preribosome	YMR128W	0.368685	0.136979	complex_abundance	Varland et al. (2018), Molecular & Cellular Proteomics	~environment
90S preribosome	YNL075W	0.368685	0.136979	complex_abundance	Varland et al. (2018), Molecular & Cellular Proteomics	~environment
90S preribosome	YLR409C	0.368685	0.136979	complex_abundance	Varland et al. (2018), Molecular & Cellular Proteomics	~environment
90S preribosome	YCL059C	0.368685	0.136979	complex_abundance	Varland et al. (2018), Molecular & Cellular Proteomics	~environment
90S preribosome	YNL132W	0.368685	0.136979	complex_abundance	Varland et al. (2018), Molecular & Cellular Proteomics	~environment
SWR1 complex	YJL081C	0.377325	0.103302	complex_abundance	Varland et al. (2018), Molecular & Cellular Proteomics	~environment
SWR1 complex	YPL235W	0.377325	0.103302	complex_abundance	Varland et al. (2018), Molecular & Cellular Proteomics	~environment
SWR1 complex	YFL039C	0.377325	0.103302	complex_abundance	Varland et al. (2018), Molecular & Cellular Proteomics	~environment
SWR1 complex	YLR399C	0.377325	0.103302	complex_abundance	Varland et al. (2018), Molecular & Cellular Proteomics	~environment
SWR1 complex	YDR190C	0.377325	0.103302	complex_abundance	Varland et al. (2018), Molecular & Cellular Proteomics	~environment
HAT-A4 complex	YLL022C	0.385275	0.0506977	complex_stoichiometry	Varland et al. (2018), Molecular & Cellular Proteomics	~environment
HAT-A4 complex	YEL056W	0.385275	0.0506977	complex_stoichiometry	Varland et al. (2018), Molecular & Cellular Proteomics	~environment
HAT-A4 complex	YBR009C	0.385275	0.0506977	complex_stoichiometry	Varland et al. (2018), Molecular & Cellular Proteomics	~environment
HAT-A4 complex	YPL001W	0.385275	0.0506977	complex_stoichiometry	Varland et al. (2018), Molecular & Cellular Proteomics	~environment
HAT-A4 complex	YBR010W	0.385275	0.0506977	complex_stoichiometry	Varland et al. (2018), Molecular & Cellular Proteomics	~environment
putative Tdh3-Pgk1-Eno2-Fba1-Pgm1 complex	YCR012W	0.386526	0.432371	complex_stoichiometry	Varland et al. (2018), Molecular & Cellular Proteomics	~environment
putative Tdh3-Pgk1-Eno2-Fba1-Pgm1 complex	YKL152C	0.386526	0.432371	complex_stoichiometry	Varland et al. (2018), Molecular & Cellular Proteomics	~environment
putative Tdh3-Pgk1-Eno2-Fba1-Pgm1 complex	YKL060C	0.386526	0.432371	complex_stoichiometry	Varland et al. (2018), Molecular & Cellular Proteomics	~environment
putative Tdh3-Pgk1-Eno2-Fba1-Pgm1 complex	YGR192C	0.386526	0.432371	complex_stoichiometry	Varland et al. (2018), Molecular & Cellular Proteomics	~environment
putative Tdh3-Pgk1-Eno2-Fba1-Pgm1 complex	YHR174W	0.386526	0.432371	complex_stoichiometry	Varland et al. (2018), Molecular & Cellular Proteomics	~environment
core H-ACA snoRNP	YNL308C	0.387693	0.192066	complex_abundance	Varland et al. (2018), Molecular & Cellular Proteomics	~environment
core H-ACA snoRNP	YDL208W	0.387693	0.192066	complex_abundance	Varland et al. (2018), Molecular & Cellular Proteomics	~environment
core H-ACA snoRNP	YHR072W-A	0.387693	0.192066	complex_abundance	Varland et al. (2018), Molecular & Cellular Proteomics	~environment
core H-ACA snoRNP	YLR175W	0.387693	0.192066	complex_abundance	Varland et al. (2018), Molecular & Cellular Proteomics	~environment
core H-ACA snoRNP	YHR089C	0.387693	0.192066	complex_abundance	Varland et al. (2018), Molecular & Cellular Proteomics	~environment
RNA polymerase I complex	YDR156W	0.403007	0.107177	complex_abundance	Varland et al. (2018), Molecular & Cellular Proteomics	~environment
RNA polymerase I complex	YNL248C	0.403007	0.107177	complex_abundance	Varland et al. (2018), Molecular & Cellular Proteomics	~environment
RNA polymerase I complex	YOR340C	0.403007	0.107177	complex_abundance	Varland et al. (2018), Molecular & Cellular Proteomics	~environment
RNA polymerase I complex	YPR010C	0.403007	0.107177	complex_abundance	Varland et al. (2018), Molecular & Cellular Proteomics	~environment
RNA polymerase I complex	YHR143W-A	0.403007	0.107177	complex_abundance	Varland et al. (2018), Molecular & Cellular Proteomics	~environment
RNA polymerase I complex	YOR341W	0.403007	0.107177	complex_abundance	Varland et al. (2018), Molecular & Cellular Proteomics	~environment
RNA polymerase I complex	YPR110C	0.403007	0.107177	complex_abundance	Varland et al. (2018), Molecular & Cellular Proteomics	~environment
RNA polymerase I complex	YOR224C	0.403007	0.107177	complex_abundance	Varland et al. (2018), Molecular & Cellular Proteomics	~environment
putative Kem1-Gbp2-Sro9-Sbp1 complex	YCL037C	0.42068	0.0788264	complex_abundance	Varland et al. (2018), Molecular & Cellular Proteomics	~environment
putative Kem1-Gbp2-Sro9-Sbp1 complex	YHL034C	0.42068	0.0788264	complex_abundance	Varland et al. (2018), Molecular & Cellular Proteomics	~environment
putative Kem1-Gbp2-Sro9-Sbp1 complex	YCL011C	0.42068	0.0788264	complex_abundance	Varland et al. (2018), Molecular & Cellular Proteomics	~environment
putative Kem1-Gbp2-Sro9-Sbp1 complex	YGL173C	0.42068	0.0788264	complex_abundance	Varland et al. (2018), Molecular & Cellular Proteomics	~environment
putative Hrr25-Ltv1-Rio2-Tsr1 complex	YKL143W	0.421634	0.078982	complex_abundance	Varland et al. (2018), Molecular & Cellular Proteomics	~environment
putative Hrr25-Ltv1-Rio2-Tsr1 complex	YDL060W	0.421634	0.078982	complex_abundance	Varland et al. (2018), Molecular & Cellular Proteomics	~environment
putative Hrr25-Ltv1-Rio2-Tsr1 complex	YNL207W	0.421634	0.078982	complex_abundance	Varland et al. (2018), Molecular & Cellular Proteomics	~environment
putative Hrr25-Ltv1-Rio2-Tsr1 complex	YPL204W	0.421634	0.078982	complex_abundance	Varland et al. (2018), Molecular & Cellular Proteomics	~environment
preribosome, large subunit precursor	YDL031W	0.42209	0.132808	complex_abundance	Varland et al. (2018), Molecular & Cellular Proteomics	~environment
preribosome, large subunit precursor	YKL172W	0.42209	0.132808	complex_abundance	Varland et al. (2018), Molecular & Cellular Proteomics	~environment
preribosome, large subunit precursor	YPL093W	0.42209	0.132808	complex_abundance	Varland et al. (2018), Molecular & Cellular Proteomics	~environment
preribosome, large subunit precursor	YOR272W	0.42209	0.132808	complex_abundance	Varland et al. (2018), Molecular & Cellular Proteomics	~environment
preribosome, large subunit precursor	YFL002C	0.42209	0.132808	complex_abundance	Varland et al. (2018), Molecular & Cellular Proteomics	~environment
preribosome, large subunit precursor	YKL009W	0.42209	0.132808	complex_abundance	Varland et al. (2018), Molecular & Cellular Proteomics	~environment
preribosome, large subunit precursor	YOR206W	0.42209	0.132808	complex_abundance	Varland et al. (2018), Molecular & Cellular Proteomics	~environment
preribosome, large subunit precursor	YDR087C	0.42209	0.132808	complex_abundance	Varland et al. (2018), Molecular & Cellular Proteomics	~environment
preribosome, large subunit precursor	YGR103W	0.42209	0.132808	complex_abundance	Varland et al. (2018), Molecular & Cellular Proteomics	~environment
preribosome, large subunit precursor	YLR002C	0.42209	0.132808	complex_abundance	Varland et al. (2018), Molecular & Cellular Proteomics	~environment
preribosome, large subunit precursor	YMR049C	0.42209	0.132808	complex_abundance	Varland et al. (2018), Molecular & Cellular Proteomics	~environment
preribosome, large subunit precursor	YNL061W	0.42209	0.132808	complex_abundance	Varland et al. (2018), Molecular & Cellular Proteomics	~environment
preribosome, large subunit precursor	YHR088W	0.42209	0.132808	complex_abundance	Varland et al. (2018), Molecular & Cellular Proteomics	~environment
preribosome, large subunit precursor	YER006W	0.42209	0.132808	complex_abundance	Varland et al. (2018), Molecular & Cellular Proteomics	~environment
preribosome, large subunit precursor	YDR496C	0.42209	0.132808	complex_abundance	Varland et al. (2018), Molecular & Cellular Proteomics	~environment
preribosome, large subunit precursor	YGL111W	0.42209	0.132808	complex_abundance	Varland et al. (2018), Molecular & Cellular Proteomics	~environment
preribosome, large subunit precursor	YMR229C	0.42209	0.132808	complex_abundance	Varland et al. (2018), Molecular & Cellular Proteomics	~environment
preribosome, large subunit precursor	YLL034C	0.42209	0.132808	complex_abundance	Varland et al. (2018), Molecular & Cellular Proteomics	~environment
preribosome, large subunit precursor	YBR142W	0.42209	0.132808	complex_abundance	Varland et al. (2018), Molecular & Cellular Proteomics	~environment
preribosome, large subunit precursor	YLL008W	0.42209	0.132808	complex_abundance	Varland et al. (2018), Molecular & Cellular Proteomics	~environment
preribosome, large subunit precursor	YOL077C	0.42209	0.132808	complex_abundance	Varland et al. (2018), Molecular & Cellular Proteomics	~environment
preribosome, large subunit precursor	YMR290C	0.42209	0.132808	complex_abundance	Varland et al. (2018), Molecular & Cellular Proteomics	~environment
preribosome, large subunit precursor	YNL002C	0.42209	0.132808	complex_abundance	Varland et al. (2018), Molecular & Cellular Proteomics	~environment
RNA polymerase III complex	YOR224C	0.422746	0.123934	complex_abundance	Varland et al. (2018), Molecular & Cellular Proteomics	~environment
RNA polymerase III complex	YNR003C	0.422746	0.123934	complex_abundance	Varland et al. (2018), Molecular & Cellular Proteomics	~environment
RNA polymerase III complex	YPR110C	0.422746	0.123934	complex_abundance	Varland et al. (2018), Molecular & Cellular Proteomics	~environment
RNA polymerase III complex	YDL145C	0.422746	0.123934	complex_abundance	Varland et al. (2018), Molecular & Cellular Proteomics	~environment
RNA polymerase III complex	YKR025W	0.422746	0.123934	complex_abundance	Varland et al. (2018), Molecular & Cellular Proteomics	~environment
eukaryotic translation initiation factor 3 complex	YBR079C	0.426132	0.111845	complex_abundance	Varland et al. (2018), Molecular & Cellular Proteomics	~environment
eukaryotic translation initiation factor 3 complex	YPR041W	0.426132	0.111845	complex_abundance	Varland et al. (2018), Molecular & Cellular Proteomics	~environment
eukaryotic translation initiation factor 3 complex	YMR146C	0.426132	0.111845	complex_abundance	Varland et al. (2018), Molecular & Cellular Proteomics	~environment
eukaryotic translation initiation factor 3 complex	YMR309C	0.426132	0.111845	complex_abundance	Varland et al. (2018), Molecular & Cellular Proteomics	~environment
eukaryotic translation initiation factor 3 complex	YOR361C	0.426132	0.111845	complex_abundance	Varland et al. (2018), Molecular & Cellular Proteomics	~environment
eukaryotic translation initiation factor 3 complex	YAL035W	0.426132	0.111845	complex_abundance	Varland et al. (2018), Molecular & Cellular Proteomics	~environment
[truncated: 81 more rows]
